# Supplementary material for: Timing and ecological priority shaped the diversification of sedges in the Himalayas
Source: PeerJ. 2019 Jun 7;7:e6792. doi: 10.7717/peerj.6792 (PMC6557248; doi:10.7717/peerj.6792)
Supplement: File S1 — Each sequence labels as species—collector—collector number—country of collection—unique specimen number. Country of specimen’s collection is coded according to three-letter TDWG geographical code. [file peerj-07-6792-s014.txt]

>Carex_mesophila|REZNICEK|NA|MXE|spm00000364
ATTCTTATGTAT-CAGAATATGAGTTTTKATTCCT-GTTTWTTCGTMAAAARTCTTCTTG
TTTACGATTAAGATCTTTTAGAAGCTTTCTTGAAAGAATTKACTTC------------TA
TGGAAAAATAGAACATTTTAGAATAGTGCATSATRTTTTTTTGAAGAMAACTTTATGGAT
CTTCACAGATCCTCTCATGCACTATSTTCGATATCAAGGTAAAGCTATTCTAGCATCAAA
AGGGACTGATCTTTTTATGAAGAAATTKAAATCTTACCTTGTCTRTTTTTGGCAATATTA
YTTTCATTTTTGGTCTGAGCCTAATAGGTTTCATAGAAACCAATTCTCTTATTATTCGTT
CTACTTTATTGGTTATTTTGNAAGTGTMAAAATMAATTACTTGGTGGTAAGGAGTCAAAT
ACTAGAGGATTCTRTATTAATAGATATT-CTTATTAAGA-GATTTGATACTTTAGTT-CC
AGTCCTT--CCTCT-CATTAGAT-CATTGTCTAAAGCTTC
>Carex_aphylla|LUCENO|NA|AGS|spm00000526
ATTCTTATGTAT-CAGAATATGAGTTTTTATTCCT-GTTTTTTCGTAAAAAATCTTCTTG
TTTACGATTAAGATCTTTTAGAAGCTTTCTTGAAAGAAGTTATTTC------------TA
TGGAAAAATAGAACATTTTAGAATAGTGCATCATGTTTTTTTCAAAAAAACTTTATGGAT
CTTCACAGATCCTCTCATGCATTATTTTCGATATCAAGGTAAAGCTATCCTAGCATCAAA
AGGGACTGATTTTTTTATGAAGAAATTAAAATCTTACCTTGTCTATTTTTGGCAATATTA
TTTTCATTTTTGGTCTGAGCCTAATAGGTTTCATAGAAACCAATTCTCTTATTATTCGTT
CTACTTTATCGGTTATTTTATAAGTGTAAAAATAAATTATTTGATGGTAAGGAGTCAAAT
ACTAGAGGATTCTATATTAATAGATACT-CTTATTAAGA-GATTTGATACTTTAGTT-CC
AGTCCTT--CCTCT-CATTAGGT-CATTGTCTCAAGCTTC
>Carex_andina|LUCENO|NA|CLC|spm00000527
ATTCTTATGTAT-CAGAATATGAGTTTTTATTCCT-GTTTTTTCGTAAAAAATCTTCTTG
TTTACGATTAAGATCTTTTAGAAGCTTTCTAGAAAGAAGTTACTTC------------TA
TGGAAAAATAGAACATTTTAGAATAGTGAATCATGTTTTTTTGAAAAGAACTTTATGGAT
CTTCACAGATCCTCTCATGCACTATTTTCGATATCAAGGTAAAGCTATTCTAGCATCAAA
AGGGACTGATTTTTTTATGAAGAAATTAAAATCTTACCTTGTCTATTTTTGGCAATATTA
TTTTCATTTTTGGTCTGAGCCTAATAGGTTTCATAGAAACCAATTCCCTTATTATTCGTT
CTACTTTATTGGTTATTTTATAAGTGTAAAAATAAATTATTTGATGGTAAGGAGTCAAAT
ACTAGAGGATTCTATATTAATAGATACT-CTTATTAAGA-GATTTGATACTTTAGTT-CC
AGTCCTT--CCTCT-CATTAGGT-CATTGTCTAAAGCTTC
>Carex_sorianoi|LUCENO|NA|AGS|spm00000542
ATTCTTATGTAT-CAGAATATGAGTTTTTATTCCT-GTTTTTTCGTAAAAAATCTTCTTG
TTTACGATTAAGATCTTTTAGAAGCTTTCTTGAAAGAAGTTACTTC------------TA
TGGAAAAATAGAACATTTTAGAATAGTGCATCATGTTTTTTCCAAAAAAACTTTATGGAT
CTTCACAGATCCTCTCATGCACTATTTTCGATATCAAGGTAAAGCTATTCTAGCATCAAA
AGGGACTGCTTTTTTTATGAAGAAATTAAAATCTTACCTTGTCTATTTTTGGCAAAATTA
TTTTCATTTTTGGTCTGAGCCTAATAGGTTTCATAGAAACCAATTCTCTTATTATTCGTT
CTACTTTATTGGTTATTTTATAAGTGTAAAAATAAATTATTTGATGGTAAGGAGTCAAAT
ACTAGAGGATTCTATATTAATAGATACT-CTTATTAAGA-GATTTGATACTTTAGTT-CC
AGTCCAT--CCTCT-CATTAGGT-CATTGTCTAAAGCTTC
>Carex_transandina|LUCENO|NA|AGS|spm00000554
ATTCTTATGTAT-CAGAATATGAGTTTTTATTCCT-GTTTTTTCGTAAAAAATCTTCTTG
TTTACGATTAAGATCTTTTAGAAGTTTTCTTGAAAGAAGTTACTTC------------TA
TGGAAAAATAGAACATTTTAGAATAGTGCATCATGTTTTTTCCAAAAAAACTTTATGGAT
CTTCACAGATCCTCTCATGCACTATTTTCGATATCAAGGTAAAGCTATTCTAGCATCAAA
AGGGACTGATTTTTTTATGAAGAAATTAAAATCTTACCTTGTCTATTTTTGGCAATATTA
TTTTCATTTTTGGTCTGAGCCTAATAGGTTTCATAGAAACCAATTCTCTTATTATTCGTT
CTACTTTATTGGTTATTTTATAAGTGTAAAAATAAATTATTTGATGGTAAGGAGTCAAAT
ACTAGAGGATTCTATATTAATAGATACT-CTTATTAAGA-GATTTGATACTTTAGTT-CC
AGTCCAT--CCTCT-TATTAGGT-CATTGTCTAAAGCTTC
>Carex_jackiana|EHM|spm00005760
ATTCTTATGTAT-CAGAATATGAGTTTTTATTCCT-GTTTTTTCGTAAAAAATCTTCTTG
TTTACRATTAAGATMTTTTSKAAGCTTTCTWGAAAGAAYTTACTTC------------TA
TGGAAAAATAGAACATTTTAGAATAGTGYATCATGKTTTTTTGAAGAAAACTTTATGGAT
CTTCAYAGATCCTCTCATGCACTATCTTCGATATCAAGGTAAAGCTATTCTAGCATCAAA
AGGGGCTGATCTTTTTATGAAGAAATTGAAATCTTACCTTGTCTATTTTTGGCAATATTA
TTTTCATTTTTGGTCTGAGCCTAATAGGTTTCATAKAAACCAATTCTCTTATTATTCGTT
CTACTTTATCGGTTATTTTWTAAGTGTCAAARTAAATTACTTGGTGGTAAGGAGTCAAAT
ACTAGAGGATTCTATATTAATAGATACT-CTTATTAAGA-GATTTGATACTTTAGTT-CC
AGTCCTT--CCTCT-CATTAGAT-CATTGTCTAAAGCTTC
>Carex_complexa|REZNICEK|NA|MXE|spm00000357
ATTCTKATGTAT-CAKAATATGAGTTTTKATTCCT-GTTTTTTCGTAAAAARTCTTCTTG
TTTACGATTAAGATCTTTTAGAAGCTTTCTTGAAAGAATTKACTTC------------TA
TGGAAAAATAGAACATTTTAGAATAGTGCATYATGTTTTTTTGAAGARAACTTTATGGAT
CTTCACAGATCCTCTCATGCACTATSTTCGATATCAAGGTAAAGCTATTCTAGCATCAAA
AGGGACTGATCTTTTTATGAAGAAATTGAAATCTTACCTTGTCTNTTTTTGGCAATATTA
TTTTCATTTTTGGTCTGAGCCTAATAGGTTTCATAGAAACCAATTCTCTTATTATTCGTT
CTACTTTATTGGTTATTTTGKAAGTGTAAAAATAAATTACTTGGTGGTAAGGAGTCAAAT
ACTAGAGGATTCTATATTAATAGATATT-CTTATTAAGA-GATTTGATACTTTAGTT-CC
AGTCCTT--CCTCT-CATTAGAT-CATTGTCTAAAGCTTC
>Carex_bathiei|HIPP|NA|MDG|spm00002195
ATTCTTATGTAT-CAGAATATGAGTTTTTATTCCT-GTTTTTTCGTAAAAAATCTTCTTG
TTTACGATTAAGATCTTTTAGAAGCTTTCTTGAAAGAATTTACYTC------------TA
TGNAAAAATAGAACATTTTAGAATAGTGCATCATGTTTTTTTGAAGAAAACTTTATGGAT
CTTCACAGATCCTCTCATGCACTATCTTNGATATCAAGGTAAAGCTATTCTAGYATCAAA
AGGGGCTGATCTTTTTATGAAGAAATTGAAATCTTACTTTGTCTATTTTTGGCAATATTA
TTTTCATTTTTGGTCTGAGCCTAATAGGTTTCATAGAAACNAATTCTCTTATTATTCGTT
CTACTTTATCGGTTATTTTATAAGTGTCAAAATAAATTACTTGGTGGTAAGGAGTCAAAT
ACTANAGGATTCTATATTAATANATACT-CTTATTAAGA-GATTTGATACTTTAGTT-CY
AGTCCTT--CCTCT-CATTAGAT-CATTGTCTAAAGCTKC
>Carex_rubicunda|JIMENEZMEJIAS|||spm00004423
ATTCTTATGTAT-CAGAATATGAGTTTTTATTCCT-TTTTTTTCGTAAAAAATCTTATTG
TTTACGATTAAGATCATTTAGAAGCTTTCTTGAAAGAATTTACTTC------------TA
TGGAAAAATAGAACATTTTAGAATAGTGCATCATGTTTTTTTAAAGAAAACTTTATAGAT
CTTCACAGATCCTCTCATGCACTATCTTCGATATCAAGGTAAAGCTATTCTAGCATCAAA
AGGGGCTGATCTTTATATGAAGAAATTATAATCTTACCTTATCTATTTTTGGCAATATTA
TTTTCATTTTTGGTCTGAGCCTAATAGGTTTCATAGAAACCAATTCTCTTCTTATTCGTT
CTACTTTATCGGTTATTTTATAAGTGTCAAAATAAATTACTTGGTGGTAAGGAGTCAAAT
ACTAGAGGATTCTATATTAATAGATACT-CTTATTAAGA-GATTTGATACTTTAGTT-CC
AGTCCTT--TGTCT-CATTAGAT-CATTGTCTAAAGCTTC
>Carex_appressa|HIPP|NA|NSW|spm00002189
ATTCTTATGTAT-CAGAATATGAGTTTTTATTCCT-GTTTTTTCATAAAAAATCGTCTTG
TTTACGATTAAGATCTTTTATAAGCTTTCTTGAAAGAATTTACTTC------------TA
TGGAAAAATAGAACATTTTANAATAGTGCATCATGTTTTTTTTAAGAAAACTTTATGGAT
CTTCACAGATCCTCTCATGCACNATCTCCGATATCAAGGTAAAGCTATTCTAGCATCAAA
AGGGACTGATCTTTTTATGAAGAAATTGAAATCTTACCTTGTCTATTTCTGGCAATATTA
TTTTCATTTTTGGTCTGAGCCTAATAGGTTTCATAGAAATCAATTCTCTTATTATTCGTT
CNACTTTATNGGTTATTTTATAAGTGTAAAAATAAATTACTTGGAGGTAAGGAGTCAAAT
AATAGAGGATTCTATATTAATAGATACT-CTTATTAAGA-GATTTGATACTTTAGTT-CC
AGTCCTT--CCTCT-CATTAGAT-CATTGTCTAAAGCTTC
>Carex_remota|MAGUILLA|||spm00006117
ATTCTTATGTAT-CAGAATATGAGTTTTTATTCCT-GTTTTTTCATAAAAAATCGTCTTG
TTTACGATTAAGATCTTTTCTAAGCTTTCTTGAAAGAATTTACTTC------------TA
TGGAAAAATAGAACATTTTAGAATAGTGCATCATGTTTTTTTTAAGAAAACTTTATGGAT
CTTCACAGATCCTCTCATGCACTATCTTCGATATCAAGGTAAAGCTATTCTAGCATCAAA
AGGGACTGATCTTTTTATGAAGAAATTGAAATCTTACCTTGTCTATTTCTGGCAATATTA
TTTTCATTTTTGGTCTGAGCCTAATAGGTTTCATAGAAACCAATTCTCTTATTATTCGTT
CTACTTTCTCGGTTATATTATAAGTGTAAAAATAAATTACTTGGAGGTAAGGAGTCAAAT
ACTAGAGGATTCTATATTAATAGATACT-CTTATTAAGA-GATTTGATACTTTAGTT-CC
AGTTCTT--CCTCT-CATTAGAT-CATTGTCTAAAGCTTC
>Carex_lycurus|GEHRKE|NA|MLW|spm00000206
ATTCTTATGTAT-CAGAATATGAGTTTTTATTCCT-TTTTTTTCGTAAAAAATCGTCTTG
TTTACGATTAAGATCTTTTAGAAGCTTTCTTGAAAGAATTTACTTC------------TA
TGGAAAAATAGAACATTTTAGAATAGTGCATCATGTTTTTTTTAAGAAAACTTTATGGAT
CTTCACAGATCCTCTCATGCACTATCTTCGATATCAAGGTAAAGCTATTCTAGCATCAAA
AGGGACTGATCTTTTTATGAAGAAATTTAAATCTTACCTTGTCTATTTCTGGCAATATTA
TTTTCATTTTTGGTCTGAGCCTAATAGGTTTCATAGAAACCAATTCTCTTATTATTCGTT
CTACTTTATCGGTTATTTTATAAGTGTAAAAATAAATTACTTGGAAGTAAGGAGTCAAAT
ACTAGAGGATTCTATATTAATAGATACT-CTTATTAAGA-GATTTGATACTTTAGTT-CC
AGTCCTT--CCTCT-CATTAGAT-CATTGTCTAAAGCTTC
>Carex_conferta|GEHRKE|NA|ETH|spm00000184
ATTCTTATGTAT-CAGAATATGAGTTTTTATTCCT-TTTTTTTCGTAAAAAATCGTCTTG
TTTACGATTAAGATCTTTTAGAAGCTTTCTTGAAAGAATTTACTTC------------TA
TGGAAAAATAGAACATTTTAGAATAGTGCATCATGTTTTTTTTAAGAAAACTTTATGGAT
CTTCACAGATCCTCTCATGCACTATCTTCGATATCAAGGTAAAGCTATTCTAGCATCAAA
AGGGACTGATCTTTTTATGAAGAAATTTAAATCTTACCTTGTCTATTTCTGGCAATATTA
TTTTCATTTTTGGTCTGAGCCTAATAGGTTTCATAGAAACCAATTCTCTTATTATTCGTT
CTACTTTATCGGTTATTTTATAAGTGTAAAAATAAATTACTTGGAAGTAAGGAGTCAAAT
ACTAGAGGATTCTATATTAATAGATACT-CTTATTAAGA-GATTTGATACTTTAGTT-CC
AGTCCTT--CCTCT-CATTAGAT-CATTGTCTAAAGCTTC
>Carex_leptosaccus|GEHRKE|NA|UGA|spm00000201
ATTCTTATGTAT-CAGAATATGAGTTTTTATTCCT-TTTTTTTCGTAAAAAATCGTCTTG
TTTACGATTAAGATCTTTTAGAAGCTTTCTTGAAAGAATTTACTTC------------TA
TGGAAAAATAGAACATTTTAGAATAGTGCATCATGTTTTTTTTAAGAAAACTTTATGGAT
CTTCACAGATCCTCTCATGCACTATCTTCGATATCAAGGTAAAGCTATTCTAGCATCAAA
AGGGACTGATCTTTTTATGAAGAAATTTAAATCTTACCTTGTCTATTTCTGGCAATATTA
TTTTCATTTTTGGTCTGAGCCTAATAGGTTTCATAGAAACCAATTCTCTTATTATTCGTT
CTACTTTATCGGTTATTTTATAAGTGTAAAAATAAATTACTTGGAAGTAAGGAGTCAAAT
ACTAGAGGATTCTATATTAATAGATACT-CTTATTAAGA-GATTTGATACTTTAGTT-CC
AGTCCTT--CCTCT-CATTAGAT-CATTGTCTAAAGCTTC
>Carex_cusickii|STARR|B1397|BRC|spm00002004
ATTCTTATGTAT-CAGAATATGAGTTTTTATTCCT-GTTTTTTCATAAAAAATCGTCTTG
TTTACGATTAAGATCTTTTAGAAGCTTTCTTGAAAGAATTTACTTC------------TA
TGGAAAAATAGAACATTTTAGAATAGTGCATCATGTTTTTTTTAAGAAAACTTTATGGAT
CTTCACAGATCCTCTCATGCACTATCTTCGATATCAAGGTAAAGCTATTCTAGCATCAAA
AGGGACTGATCTTTTTATGAAGAAATTGAAATCTTACCTTGTCTATTTCTGGCAATATTA
TTTTCATTTTTGGTCTGAGTCTAATAGGTTTCATAGAAACCAATTCTCTTATTATTCGTT
CTACTTTATAGGTTATTTTGTAAGTGTAAAAATAAATTACTTGGAGGTAAGGAGTCAAAT
AATAGAGGATTCTATATTAATAGATACT-CTTATTAAGA-GATTTGATACTTTAGTT-CC
AGTTCTT--CCTAT-CATTAGAT-CATTGTCTAAAGCTTC
>Carex_diandra|STARR|B222|CAL|spm00000840
ATTCTTATGTAT-CAGAATATGAGTTTTTATTCCT-GTTTTTTCATAAAAAATCGTCTTG
TTTACGATTAAGATCTTTTAGAAGCTTTCTTGAAAGAATTTACTTC------------TA
TGGAAAAATAAAACATTTTAGAATAGTACATCATGTTTTTTTTAAGAAAACTTTATGGAT
CTTCACAGATCCTCTCATGCACTATCTTCGATATCAAGGTAAAGCTATTCTAGCATCAAA
AGGGACTGATCTTTTTATGAAGAAATTGAAATCTTACCTTGTCTATTTCTGGCAATATTA
TTTTCATTTTTGGTCTGAGTCTAATAGGTTTCATAGAAACCAATTCTCTTATTATTCGTT
CTACTTTATAGGTTATTTTATAAGTGTAAAAATAAATTACTTGAAGGTAAGGAGTCAAAT
AATAGAGGATTCTATATTAATAGATACT-CTTATTAAGA-GATTTGATACTTTAGTT-CC
AGTTCTT--CCTCT-CATTAGAT-CATTGTCTAAAGCTTC
>Carex_prairea|STARR|B1344|BRC|spm00001951
ATTCTTATGTAT-CAGAATATGAGTTTTTATTCCT-GTTTTTTCATAAAAAATCGTCTTG
TTTACGATTAAGATCTTTTAGAAGCTTTCTTGAAAGAATTTACTTC------------TA
TGGAAAAATAGAACATTTTAGAATAGTACATCATGTTTTTTTTAAGAAAACTTTATGGAT
CTTCACAGATCCTCTCATGCACTATCTTCGATATCAAGGTAAAGCTATTCTAGCATCAAA
AGGGACTGATCTTTTTATGAAGAAATTGAAATCTTACCTTGTCTATTTCTGGCAATATTA
TTTTCATTTTTGGTCTGAGTCTAATAGGTTTCATAGAAACCAATTCTCTTATTATTCGTT
CTACTTTATAGGTTATTTTATAAGTGTAAAAATAAATTACTTGGAGGTAAGGAGTCAAAT
AATAGAGGATTCTATATTAATAGATACT-CTTATTAAGA-GATTTGATACTTTAGTT-CC
AGTTCTT--CCTCT-CATTAGAT-CATTGTCTAAAGCTTC
>Carex_perglobosa|STARR|B1196|COL|spm00001803
ATTCTTATGTAT-CAGAATTTGAGTTTTTATTCCT-GTTTTTTCATAAAAAATCCTCTTG
TTTACGATTAAGATCTTTTATAAGCTTTCTTGAAAGAATTTACTTC------------TA
TGGAAAAATAGAACATTTTAGAATAGTGCATCATGTTTTTTTTAAGAAAACTTTATGGAT
CTTCACAGATCCTCTCATGCACTATCTTCGATATCAAGGTAAAGCTATTCTAGCATCAAA
AGGGACTGATCTTTTTATGAAGAAATTGAAATCTTACCTTGTCTATTTCTGGCAATATTA
TTTTCATTTTTGGTCTGAGCCTAATAGGTTTCATAGAAACCAATTCTCTTATTATTCGTT
CTACTTTATCGGTTATTTTGTAAGTGTAAAAATAAATTACTTGGAGGTAAGGAGTCAAAT
ACTAGAGGATTCTATATTAATAGATACT-CTTATTAAGA-GATTTGATACTTTAGTT-CC
AGTCCTT--CCTCT-CATTAGAT-CATTGTCTAAAGCTTC
>Carex_erythrorrhiza|GEHRKE|NA|ETH|spm00000191
ATTCTTATGTAT-CAGAATATGAGTTTTTATTCCT-GTTTTTTCATAAAAAATCGTCTTG
TTTACGATTAAGATGTTTTATAAGCTTTCTTGAAAGAATTTACTTC------------TA
TGGAAAAATAGAACATTTTAGAATAGTGCATCATGTTTTTTTTAAGAAAACTTTATGGAT
CTTCACAGATCCTCTCATGCACTATCTTCGATATCAAGGTAAAGCTATTCTAGCATCAAA
AGGGACTGATCTTTTTATGAAGAAATTGAAATCTTACCTTGTCTATTTCTGGCAATATTA
TTTTCATTTTTGGTCTGAGCCTAATAGGTTTCATAGAAACCAATTCTCTTATTATTCGTT
CTACTTTATCGGTTATATTATAAGTGTAAAAATAAATTACTTGGAGGTAAGGAGTCAAAT
ACTAGAGGATTCTATATTAATAGATACT-CTTATTAAGA-GATTTGATACTTTAGTT-CC
AGTCCTT--CCTTT-CATTAGAT-CATTGTCTAAAGCTTC
>Carex_sychnocephala|STARR|B1293|ONT|spm00001900
ATTCTTATGTAT-CAGAATATGAGTTTTTATTCCT-GTTTTTTCATAAAAAATCGTCTTG
TTTACGATTAAGATCTTTTCTAAGCTTTCTTGAAAGAATTTACTTC------------TA
TGGAAAAATAGAACATTTTAGAATAGTGCATCATGTTTTTTTTAAGAAAACTTTATGGAT
CTTCACAGATCCTCTCATGCACTATCTTCGATATCAAGGTAAAGCTATTCTAGCATCAAA
AGGGACTGATCTTTTTATGAAGAAATTGAAATCTTACCTTGTCTATTTCTGGCAATATTA
TTTTCATTTTTGGTCTGAGCCTAATAGGTTTCATAGAAACCAATTCTCTTATTATTCGTT
CTACTTTATCGGTTATTTTATAAGTGTAAAAATAAATTACTTGGAGGTAAGAAGTCAAAT
ACTAGAGGATTCTATATTAATAGATACT-CTTATTAAGA-GATTTGATACTTTAGTT-CC
AGTCCTT--CCTCT-CATTAGAT-CATTGTCTAAAGCTTC
>Carex_unilateralis|STARR|B985|WAS|spm00001592
ATTCTTATGTAT-CAGAATATGAGTTTTTATTCCT-GTTTTTTCATAAAAAATCGTCTTG
TTTACGATTAAGATCTTTTATAAGCTTTCTTGAAAGAATTTACTTC------------TA
TGGAAAAATAGAACATTTTAGAATAGTGCATCATGTTTTTTTTAAGAAAACTTTATGGAT
CTTCACAGATCCTCTCATGCACTATCTTCGATATCAAGGTAAAGCTATTCTAGCATCAAA
AGGGACTGATCTTTTTATGAAGAAATTGAAATCTTACCTTGTCTATTTCTGGCAATATTA
TTTTCATTTTTGGTCTGAGTCTAATAGGTTTCATAGAAATCAATTCTCTTATTATTCGTT
CTATTTTATCGGTTATATTATAAGTGTAAAAATAAATTACTTGGAGGTAAGGAGTCAAAT
ACTAGAGGATTCTATATTAATAGATACT-CTTATTAAGA-GATTTGATACTTTAGTT-CC
AGTCCTT--CCTCT-CATTAGAT-CATTGTCTAAAGCTTC
>Carex_athrostachya|STARR|B109|CAL|spm00000727
ATTCTTATGTAT-CAGAATATGAGTTTTTATTCCT-GTTTTTTCATAAAAAATCGTCTTG
TTTACGATTAAGATCTTTTATAAGCTTTCTTGAAAGAATTTACTTC------------TA
TGGAAAAATAGAACATTTTAGAATAGTGCATCATGTTTTTTTTAAGAAAACTTTATGGAT
CTTCACAGATCCTCTCATGCACTATCTTCGATATCAAGGTAAAGCTATTCTAGCATCAAA
AGGGACTGATCTTTTTATGAAGAAATTGAAATCTTACCTTGTCTATTTCTGGCAATATTA
TTTTCATTTTTGGTCTGAGTCTAATAGGTTTCATAGAAATCAATTCTCTTATTATTCGTT
CTACTTTATCGGTTATCTTATAAGTGTAAAAATAAATTACTTGGAGGTAAGGAGTCAAAT
ACTAGAGGATTCTATATTAATAGATACT-CTTATTAAGA-GATTTGATACTTTAGTT-CC
AGTCCTT--CCTCT-CATTAGAT-CATTGTCTAAAGCTTC
>Carex_ovatispiculata|CHT|spm00006410
ATTCTTATGTAT-CAGAATATGAGTTTTTATTCCT-GTTTTTTCATAAAAAATCGTCTTG
TTTACGATTAAGATCTTTTATAAGCTTTCTTGAAAGAATTTACTTC------------TA
TGGAAAAATAGAACATTTTAGAATAGTGCATCATGTTTTTTTTAAGAAAACTTTATGGAT
CTTCACAGATCCTCTCATGCACTATCTTCGATATCAAGGTAAAGCTATTCTAGCATCAAA
AGGGACTGATCTTTTTATGAAGAAATTAAAATCTTACCTTGTCTATTTCTGGCAATATTA
TTTTCATTTTTGGTCTGAGCCTAATAGGTTTCATAGAAACCAATTCTCTTGTTATTCGTT
CTACTTTATCGGTTATATTATAAGTGTAAAAATAAATTACTTGGAGGTAAGGAGTCAAAT
ACTAGAGGATTCTATATTAATAGATACT-CTTATTAAGA-GATTTGATACTTTAGTT-CC
AGTCCTT--CCTCT-CATTAGAT-CATTGTCTAAAGCTTC
>Carex_arenaria|STARR|B115|DEL|spm00000733
ATTCTTATGTAT-CAGAATATGAGTTTTTATTCCT-GTTTTTTCATAAAAAATCGTCTTG
TTTACGATTAAGATCTTTTATAAGCTTTCTTGAAAGAATTTACTTC------------TA
TGGAAAAATAGAACATTTTAGAATAGTGCATCATGTTTTTTTTAAGAAAACTTTATGGAT
CTTCACAGATCCTCTCATGCACTATCTTCGATATCAAGGTAAAGCTATTCTAGCATCAAA
AGGGACTGATCTTTTTATGAAGAAATTGAAATCTTACCTTGTCTATTTCTGGCAATATTA
TTTTCATTTTTGGTCTGAGCCTAATAGGTTTCATAGAAACCAATTCTCTTATTATTCGTT
CTACTTTATCGGTTATATTATAAGTGTAAAAATAAATTACTTGGAGGTAAGGAGTCAAAT
ACTCGAGGATTCTATATTAATAGATACT-CTTATTAAGA-GATTTGATACTTTAGTT-CC
AGTCCTT--CCTCT-CATTAGAT-CATTGTCTAAAGCTTC
>Carex_simulata|STARR|B678|CAL|spm00001284
ATTCTTATGTAT-CAGAATATGAGTTTTTATTCCT-GTTTTTTCATAAAAAATCGTCTTG
TTTACGATTAAGATCTTTTAGAAGCTTTCTTGAAAGAATTTACTTC------------TA
TGGAAAAATAGAACATTTTAGAATAGTGCATCATGTTTTTTTTAAGAAAACTTTATGGAT
CTTCACAGATCCTCTCATGCACTATCTTCGATATCAAGGTAAAGCTATTCTAGCATCAAA
AGGGACTGATCTTTTTATGAAGAAATTGAAATCTTACCTTGTCTATTTCTGGCAATATTA
TTTTCATTTTTGGTCTGAGCCTAATAGGTTTCATAGAAACCAATTCTCTTATTATTCGTT
CTACTTTATAGGTTATTTTATAAGTGTAAAAATAAATTACTTGGAGGTAAGGAGTCAAAT
AATAGAGGATTCTATATTAATAGATACT-CTTATTAAGA-GATTTGATACTTTAGTT-CC
AGTCCTT--CCTCT-CATTAGAT-CATTGTCTAAAGCTTC
>Carex_pseudobrizoides|MESTERHAZY|NA|POL|spm00002177
ATTCTTATGTAT-CAGAATATGAGTTTTTATTCCT-GTTTTTTCATAAAAAATCGTCTTG
TTTACGATTAAGATCTTTTATAAGCTTTCTTGAAAGAATTTACTTC------------TA
TGGAAAAATAGAACATTTTAGAATAGTGCATCATGTTTTTTTTAAGAAAACTTTATGGAT
CTTCACAGATCCTCTCAGGCACTATCTTCGATATCAAGGTAAAGCTATTCTAGCATCAAA
AGGGACTGATCTTTTTATGAAGAAATTGAAATCTTACCTTGTCTATTTCTGGCAATATTA
TTTTCATTTTTGGTCTGAGCCTAATAGGTTTCATAGAAACCAATTCTCTTATTATTCGTT
CTACTTTATCGGTTATATTATAAGTGTAAAAATAAATTACTTGGAGGTAAGGAGTCAAAT
ACTAGAGGATTCTATATTAATAGATACT-CTTATTAAGA-GATTTGATACTTTAGTT-CC
AGTCCTT--CCTCT-CATTAGAT-CATTGTCTAAAGCTTC
>Carex_multicostata|STARR|B487|CAL|spm00001093
ATTCTTATGTAT-CAGAATATGAGTTTTTATTCCT-GTTTTTTCATAAAAAATCGTCTTG
TTTACGATTAAGATCTTTTATAAGCTTTCTTGAAAGAATTTACTTC------------TA
TGGAAAAATAGAACATTTTAGAATAGTGCATCATGTTTTTTTTAAGAAAACTTTATGGAT
CTTCACAGATCCTCTCATGCACTATCTTCGATATCAAGGTAAAGCTATTCTAGCATCAAA
AGGGACTGATCTTTTTATGAAGAAATTGAAATCTTACCTTGTCTATTTCTGGCAATATTA
TTTTCATTTTTGGTCTGAGCCTAATAGGTTTCATAGAAACCAATTCTCTTATTATTCGTT
CTACTTTATCGGTTATATTATAAGTGTAAAAATAAATTACTTGGAGGTAAGGAGTCAAAT
ACTAGAGGATTCTATATTAATAGATACT-CTTATTAAGA-GATTTGATACTTTAGTT-CC
AGTCCTT--CCTCT-CATTAGAT-CATTGTCTAAAGCTTC
>Carex_praecox|MESTERHAZY|NA|HUN|spm00002176
ATTCTTATGTAT-CAGAATATGAGTTTTTATTCCT-GTTTTTTCATAAAAAATCGTCTTG
TTTACGATTAAGATCTTTTATAAGCTTTCTTGAAAGAATTTACTTC------------TA
TGGAAAAATAGAACATTTTAGAATAGTGCATCATGTTTTTTTTAAGAAAACTTTATGGAT
CTTCACAGATCCTCTCATGCACTATCTTCGATATCAAGGTAAAGCTATTCTAGCATCAAA
AGGGACTGATCTTTTTATGAAGAAATTGAAATCTTACCTTGTCTATTTCGGGCAATATTA
TTTTCATTTTTGGTCTGAGCCTAATAGGTTTCATAGAAACCAATTCTCTTATTATTCGTT
CTACTTTATCGGTTATATTATAAGTGTAAAAATAAATTACTTGGAGGTAAGGAGTCAAAT
ACTAGAGGATTCTATATTAATAGATACT-CTTATTAAGA-GATTTGATACTTTAGTT-CC
AGTCCTT--CCTCT-CATTAGAT-CATTGTCTAAAGCTTC
>Carex_colchica|MESTERHAZY|NA|UKR|spm00002173
ATTCTTATGTAT-CAGAATATGAGTTTTTATTCCT-GTTTTTTCATAAAAAATCGTCTTG
TTTACGATTAAGATCTTTTATAAGCTTTCTTGAAAGAATTTACTTC------------TA
TGGAAAAATAGAACATTTTAGAATAGTGCATCATGTTTTTTTTAAGAAAACTTTATGGAT
CTTCACAGATCCTCTCATGCACTATCTTCGATATCAAGGTAAAGCTATTCTAGCATCAAA
AGGGACTGATCTTTTTATGAAGAAATTGAAATCTTACCTTGTCTATTTCTGGCAATATTA
TTTTCATTTTTGGTCTGAGCCTAATAGGTTTCATAGAAACCAATTCTCTTATTATTCGTT
CTACTTTATCGGTTATATTATAAGTGTAAAAATAAATTACTTGGAGGTAAGGAGTCAAAT
ACTAGAGGATTCTATATTAATAGATACT-CTTATTAAGA-GATTTGATACTTTAGTT-CC
AGTCCTT--CCTCT-CATTAGAT-CATTGTCTAAAGCTTC
>Carex_gracilior|STARR|B1085|CAL|spm00001692
ATTCTTATGTAT-CAGAATATGAGTTTTTATTCCT-GTTTTTTCATAAAAAATCGTCTTG
TTTACGATTAAGATCTTTTATAAGCTTTCTTGAAAGAATTTACTTC------------TA
TGGAAAAATAGAACATTTTAGAATAGTGCATCATGTTTTTTTTAAGAAAACTTTATGGAT
CTTCACAGATCCTCTCATGCACTATCTTAGATATCAAGGTAAAGCTATTCTAGCATCAAA
AGGGACTGATCTTTTTATGAAGAAATTGAAATCTTACCTTGTCTATTTCTGGCAATATTA
TTTTCATTTTTGGTCTGAGCCTAATAGGTTTCATAGAAACCAATTCTCTTATTATTCGTT
CTACTTTATCGGTTATTTTATAAGTGTAAAAATAAATTACTTGGAGGTAAGGAGTCAAAT
ACTAGAGGATTCTATATTAATAGATACT-CATATTAAGA-GATTTGATACTTTAGTT-CC
AGTCCTT--CCTCT-CATTAGAT-CATTGTCTAAAGCTTC
>Carex_subbracteata|STARR|B1348|CAL|spm00001955
ATTCTTATGTAT-CAGAATATGAGTTTTTATTCCT-GTTTTTTCATAAAAAATCGTCTTG
TTTACGATTAAGATCTTTTATAAGCTTTCTTGAAAGAATTTACTTC------------TA
TGGAAAAATAGAACATTTTAGAATAGTGCATCATGTTTTTTTTAAGAAAACTTTATGGAT
CTTCACAGATCCTCTCATGCACTATCTTAGATATCAAGGTAAAGCTATTCTAGCATCAAA
AGGGACTGATCTTTTTATGAAGAAATTGAAATCTTACCTTGTCTATTTCTGGCAATATTA
TTTTCATTTTTGGTCTGAGCCTAATAGGTTTCATAGAAACCAATTCTCTTATTATTCGTT
CTACTTTATCGGTTATTCTATAAGTGTAAAAATAAATTACTTGGAGGTAAGGAGTCAAAT
ACTAGAGGATTCTATATTAATAGATACT-CATATTAAGA-GATTTGATACTTTAGTT-CC
AGTCCTT--CCTCT-CATTAGAT-CATTGTCTAAAGCTTC
>Carex_specifica|STARR|B686|CAL|spm00001292
ATTCTTATGTAT-CAGAATATGAGTTTTTATTCCT-GTTTTTTCATAAAAAATCGTCTTG
TTTACGATTAAGATCTTTTATAAGCTTTCTTGAAAGAATTTACTTC------------TA
TGGAAAAATAGAACATTTTAGAATAGTGCATCATGTTTTTTTTAAGAAAACTTTATGGAT
CTTCACAGATCCTCTCATGCACTATCTTCGATATCAAGGTAAAGCTATTCTAGCATCAAA
AGGGACTGATCTTTTTATGAAGAAATTGAAATCTTACCTTGTCTATTTCTGGCAATATTA
TTTTCATTTTTGGTCTGAGCCTAATAGGTTTCATAGAAACCAATTCTCTTATTATTCGTT
CTACTTTATCGGTTATTTTATAAGTGTAAAAATAAATTACTTGGAGGTAAGGAGTCAAAT
ACTAGAGGATTCTATATTAATAGATACT-CTTATTAAGA-GATTTGATACTTTAGTT-CC
AGTCCTT--CCTCT-CATTAGAT-CATTGTCTAAAGCTTC
>Carex_bicknellii|STARR|B126|INI|spm00000744
ATTCTTATGTAT-CAGAATATGAGTTTTTATTCCT-GTTTTTTCATAAAAAATCGTCTTG
TTTACGATTAAGATCTTTTATAAGCTTTCTTGAAAGAATTTACTTC------------TA
TGGAAAAATAGAACATTTTAGAATAGTGCATCATGTTTTTTTTAAGAAAACTTTATGGAT
CTTCACAGATCCTCTCATGCACTATCTTCGATATCAAGGTAAAGCTATTCTAGCATCAAA
AGGGACTGATCTTTTTATGAAGAAATTGAAATCTTACCTTGTCTATTTCTGGCAATATTA
TTTTCATTTTTGGTCTGAGCCTAATAGGTTTCATAGAAACCCATTTTCTTATTATTCGTT
CTACTTTATCGGTTATTATATAAGTGTAAAAATAAATTACTTGGAGGTAAGGAGTCAAAT
ACTAGAGGATTCTATATTAATAGATACT-CTTATTAAGA-GATTTGATACTTTAGTT-CC
AGTCCTT--CCTCT-CATTAGAT-CATTGTCTAAAGCTTC
>Carex_harfordii|STARR|B347|CAL|spm00000965
ATTCTTATGTAT-CAGAATATGAGTTTTTATTCCT-GTTTTTTCATAAAAAATCGTCTTG
TTTACGATTAAGATCTTTTATAAGCTTTCTTGAAAGAATTTACTTC------------TA
TGGAAAAATAGAACATTTTACAATAGTGCATCATGTTTTTTTTAAGAAAACTTTATGGAT
CTTCACAGATCCTCTCATGCACTATCTTCGATATCAAGGTAAAGCTATTCTAGCATCAAA
AGGGACTGATCTTTTTATGAAGAAATTGAAATCTTACCTTGTCTATTTCTGGCAATATTA
TTTTCATTTTTGGTCTGAGCCTAATAGGTTTCATAAAAACCAATTCTCTTATTATTCGTT
CTACTTTATTGGTTATTCTATAAGTGTAAAAATAAATTACTTGGAGGTAAGGAGTCAAAT
ACTAGAGGATTCTATATTAATAGATACT-CTTATTAAGA-GATTTGATACTTTAGTT-CC
AGTCCTT--CCTCT-CATTAGAT-CATTGTCTAAAGCTTC
>Carex_straminiformis|STARR|B660|UTA|spm00001266
ATTCTTATGTAT-CAGAATATGAGTTTTTATTCCT-GTTTTTTCATAAAAAATCGTCTTG
TTTACGATTAAGATCTTTTATAAGCTTTCTTGAAAGAATTTACTTC------------TA
TGGAAAAATAGAACATTTTAGAATAGTGCATCATGTTTTTTTTAAGAAAACTTTATGGAT
CTTCACAGATCCTCTCATGCACTATCTTCGATATCAAGGTAAAGCTATTCTAGCATCAAA
AGGGACTGATCTTTTTATGAAGAAATTGAAATCTTACCTTGTCTATTTCTGGCAATATTA
TTTTCATTTTTGGTCTGAGTCTAATAGGTTTCATAGAAACCAATTCTCTTATTATTCGTT
CTACTTTATCGGTTATTTTATAAGTGTAAAAATAAATTACTTGGAGGTAAGGAGTCAAAT
ACTAGAGGATTCTATATTAATAGATACT-CTTTTTAAGA-GATTTGATACTTTAGTT-CC
AGTCCTT--CCTCT-CATTAGAT-CATTGTCTAAAGCATC
>Carex_crawfordii|HIPP|NA|ILL|spm00002161
ATTCTTATGTAT-CAGAATATGAGTTTTTATTCCT-GTTTTTTCATAAAAAATCGTCTTG
TTTACGATTAAGATCTTTTATAAGCTTTCTTGAAAGGATTTACTTC------------TA
TGGAAAAATAGAACATTTTAGAATAGTGCATCATGTTTTTTTTAAGAAAACTTTATGGAT
CTTCACAGATCCTCTCATGCACTATCTTCGATATCAAGGTAAAGCTATTCTAGCATCAAA
AGGGACTGATCTTTTTATGAAGAAATTGAAATCTTACCTTGTCTATTTCTGGCAATATTA
TTTTCATTTTTGGTCTGAGCCTAATAGGTTTCATAGAAACCAATTCTCTTATTATTCGTT
CTACTTTATCGGTTATTCTATAAGTGTAAAAATAAATTACTTGGAGGTAAGGAGTCAAAT
ACTAGAGGATTCTATATTAATAGATACT-CTTATTAAGA-GATTTGATACTTTAGTT-CC
AGTCCTT--CCTCT-CATTAGAT-CATTGTCTAAAGCTTC
>Carex_cristatella|STARR|B182|KTY|spm00000800
ATTCTTATGTAT-CAGAATATGAGTTTTTATTCCT-GTTTTTTCATAAAAAATCGTCTTG
TTTACGATTAAGATCTTTTATAAGCTTTCTTGAAAGGATTTACTTC------------TA
TGGAAAAATAGAACATTTTAGAATAGTGCATCATGTTTTTTTTAAGAAAACTTTATGGAT
CTTCACAGATCCTCTCATGCACTATCTTCGATATCAAGGTAAAGCTATTCTAGCATCAAA
AGGGACTGATCTTTTTATGAAGAAATTGAAATCTTACCTTGTCTATTTCTGGCAATATTA
TTTTCATTTTTGGTCTGAGCCTAATAGGTTTCATAGAAACCAATTCTCTTATTATTCGTT
CTACTTTATCGGTTATTCTATAAGTGTAAAAATAAATTACTTGGAGGTAAGGAGTCAAAT
ACTAGAGGATTCTATATTAATAGATACT-CTTATTAAGA-GATTTGATACTTTAGTT-CC
AATCCTT--CCTCT-CATTAGAT-CATTGTCTAAAGCTTC
>Carex_projecta|STARR|B570|MAN|spm00001176
ATTCTTATGTAT-CAGAATATGAGTTTTTATTCCT-GTTTTTTCATAAAAAATCGTCTTG
TTTACGATTAAGATCTTTTATAAGCTTTCTTGAAAGGATTTACTTC------------TA
TGGAAAAATAGAACATTTTAGAATAGTGCATCATGTTTTTTTTAAGAAAACTTTATGGAT
CTTCACAGATCCTCTCATGCACTATCTTCGATATCAAGGTAAAGCTATTCTAGCATCAAA
AGGGACTGATCTTTTTATGAAGAAATTGAAATCTTACCTTGTCTATTTCTGGCAATATTA
TTTTCATTTTTGGTCTGAGCCTAATAGATTTCATAGAAACCAATTCTCTTATTATTCGTT
CTACTTTATCGGTTATTCTATAAGTGTAAAAATAAATTACTTGGAGGTAAGGAGTCAAAT
ACTAGAGGATTCTATATTAATAGATACT-CTTATTAAGA-GATTTGATACTTTAGTT-CC
AGTCCTT--CCTCT-CATTAGAT-CATTGTCTAAAGCTTC
>Carex_albolutescens|STARR|B075|OKL|spm00000694
ATTCTTATGTAT-CAGAATATGAGTTTTTATTCCT-GTTTTTTCATAAAAAATCGTCTTG
TTTACGATTAAGATCTTTTATAAGCTTTCTTGAAAGGATTTACTTC------------TA
TGGAAAAATAGAACATTTTAGAATAGTGCATCATGTTTTTTTTAAGAAAACTTTATGGAT
CTTCACAGATCCTCTCATGCACTATCTTCGATATCAAGGTAAAGCTATTCTAGCATCAAA
AGGGACTGATCTTTTTATGAAGAAATTGAAATCTTACCTTGTCTATTTCTGGCAATATTA
TTTTCATTTTTGGTCTGAGCCTAATAGGTTTCATAGAAACCAATTCTCTTATTATTCGTT
CTACTTTATCGGTTATTCTATAAGTGTAAAAATAAATTACTTGGAGGTAAGGAGTCAAAT
ACTAGAGGATTCTATATTAATAGATACT-CTTATTAAGA-GATTTGATACTTTAGTT-CC
AGTCCTT--CCTCT-CATTAGAT-CATTGTCTAAAGCTTC
>Carex_bebbii|STARR|B127|MAN|spm00000745
ATTCTTATGTAT-CAGAATATGAGTTTTTATTCCT-GTTTTTTCATAAAAAATCGTCTTG
TTTACGATTAAGATCTTTTATAAGCTTTCTTGAAAGGATTTACTTC------------TA
TGGAAAAATAGAACATTTTAGAATAGTGCATCATGTTTTTTTTAAGAAAACTTTATGGAT
CTTCACAGATCCTCTCATGCACTATCTTCGATATCAAGGTAAAGCTATTCTAGCATCAAA
AGGGACTGATCTTTTTATGAAGAAATTGAAATCTTACCTTGTCTATTTCTGGCAATATTA
TTTTCATTTTTGGTCTGAGCCTAATAGGTTTCATAGAAACCAATTCTCTTATTATTCGTT
CTACTTTATCGGTTATTCTATAAGTGTAAAAATAAATTACTTGGAGGTAAGGAGTCAAAT
ACTAGAGGATTCTATATTAATAGATACT-CTTATTAAGA-GATTTGATACTTTAGTT-CC
AGTCCTT--CCTCT-CATTAGAT-CATTGTCTAAAGCTTC
>Carex_cumulata|STARR|B253|ILL|spm00000871
ATTCTTATGTAT-CAGAATATGAGTTTTTATTCCT-GTTTTTTCATAAAAAATCGTCTTG
TTTACGATTAAGATCTTTTATAAGCTTTCTTGAAAGGATTTACTTC------------TA
TGGAAAAATAGAACATTTTAGAATAGTGCATCATGTTTTTTTTAAGAAAACTTTATGGAT
CTTCACAGATCCTCTCATGCACTATCTTCGATATCAAGGTAAAGCTATTCTAGCATCAAA
AGGGACTGATCTTTTTATGAAGAAATTGAAATCTTACCTTGTCTATTTCTGGCAATATTA
TTTTCATTTTTGGTCTGAGCCTAATAGGTTTCATAGAAACCAATTCTCTTATTATTCGTT
CTACTTTATCGGTTATTCTATAAGTGTAAAAATAAATTACTTGGAGGTAAGGAGTCAAAT
ACTAGAGGATTCTATATTAATAGATACT-CTTATTAAGA-GATTTGATACTTTAGTT-CC
AGTCCTT--CCTCT-CATTAGAT-CATTGTCTAAAGCTTC
>Carex_arapahoensis|STARR|B1118|COL|spm00001725
ATTCTTATGTAT-CAGAATATGAGTTTTTATTCCT-GTTTTTTCATAAAAAATCGTCTTG
TTTACGATTAAGATCTTTTATAAGCTTTCTTGAAAGAATTTACTTC------------TA
TGGAAAAATAGAACATTTTAGAATAGTGCATCATGTTTTTTTTAAGAAAACTTTATGGAT
CTTCACAGATCCTCTCATGCACTATCTTCGATATCAAGGTAAAGCTATTCTAGCATCAAA
AGGGACTGATCTTTTTATGAAGAAATTGAAATCTTACCTTGTCTATTTCTGGCAATATTA
TTTTCATTTTTGGTCTGAGTCTAATAGGTTTCATAGAAACCAATTCTCTTATTATTCGTT
CTACTTTATCGGTTATTTTATAAGTGTAAAAATGAATTACTTGGAGGTAAGGAGTCAAAT
ACTAGAGGATTCTATATTAATAGATACT-CTTATTAAGA-GATTTGATACTTTAGTT-CC
AGTCCTT--CCTCT-CATTAGAT-CATTGTCTAAAGCTTC
>Carex_egglestonii|STARR|B1095|CAL|spm00001702
ATTCTTATGTAT-CAGAATATGAGTTTTTATTCCT-GTTTTTTCATAAAAAATCGTCTTG
TTTACGATTAAGATCTTTTATAAGCTTTCTTGAAAGAATTTACTTC------------TA
TGGAAAAATAGAACATTTTAGAATAGTGCATCATGTTTTTTTTAAGAAAACTTTATGGAT
CTTCACAGATCCTCTCATGCACTATCTTCGATATCAAGGTAAAGCTATTCTAGCATCAAA
AGGGACTGATCTTTTTATGAAGAAATTGAAATCTTACCTTGTCTATTTCTGGCAATATTA
TTTTCATTTTTGGTCTGAGTCTAATAGGTTTCATAGAAACCAATTCTCTTATTATTCGTT
CTACTTTATCGGTTATTTTATAAGTGTAAAAATAAATTACTTGGAGGTAAGGAGTCAAAT
ACTAGAGGATTCTATATTAATAGATACT-CTTATTAAGA-GATTTGATACTTTAGTT-CC
AGTCCTT--CCTCT-CATTAGAT-CATTGTCTAAAGCTTC
>Carex_leporinella|STARR|B1006|WAS|spm00001613
ATTCTTATGTAT-CAGAATATGAGTTTTTATTCCT-GTTTTTTCATAAAAAATCGTCTTG
TTTACGATTAAGATCTTTTATAAGCTTTCTTGAAAGAATTTACTTC------------TA
TGGAAAAATAGAACATTTTAGAATAGTGCATCATGTTTTTTTTAAGAAAACTTTATGGAT
CTTCACAGATCCTCTCATGCACTATCTTCGATATCAAGGTAAAGCTATTCTAGCATCAAA
AGGGACTGATCTTTTTATGAAGAAATTGAAATCTTACCTTGTCTATTTCTGGCAATATTA
TTTTCATTTTTGGTCTGAGTCTAATAGGTTTCATACAAACCAATTCTCTTATTATTCGTT
CTACTTTATCGGTTATTTTATAAGTGTAAAAATAAATTACTTGGAGGTAAGGAGTCAAAT
ACTAGAGGATTCTATATTAATAGATACT-CTTATTAAGA-GATTTGATACTTTAGTT-CC
AGTCCTT--CCTCT-CATTAGAT-CATTGTCTAAAGCTTC
>Carex_ebenea|STARR|B1263|ARI|spm00001870
ATTCTTATGTAT-CAGAATATGAGTTTTTATTCCT-GTTTTTTCATAAAAAATCGTCTTG
TTTACGATTAAGATCTTTTATAAGCTTTCTTGAAAGAATTTACTTC------------TA
TGGAAAAATAGAACATTTTAGAATAGTGCATCATGTTTTTTTTAAGAAAACTTTATGGAT
CTTCACAGATCCTCTCATGCACTATCTTCGATATCAAGGTAAAGCTATTCTAGCATCAAA
AGGGACTGATCTTTTTATGAAGAAATTGAAATCTTACCTTGTCTATTTCTGGCAATATTA
TTTTCATTTTTGGTCTGAGTCTAATAGGTTTCATAGAAACCAATTCTCTTATTATTCGTT
CTACTTTATCGGTTATTTTATAAGTGTAAAAATAAATTACTTGGAGGTAAGGAGTCAAAT
ACTAGAGGATTCTATATTAATAGATACT-CTTATTAAGA-GATTTGATACTTTAGTT-CC
AGTCCTT--CCTCT-CATTAGAT-CATTGTCTAAAGCTTC
>Carex_microptera|STARR|B316|NEV|spm00000934
ATTCTTATGTAT-CAGAATATGAGTTTTTATTCCT-GTTTTTTCATAAAAAATCGTCTTG
TTTACGATTAAGATCTTTTATAAGCTTTCTTGAAAGAATTTACTTC------------TA
TGGAAAAATAGAACATTTTAGAATAGTGCATCATGTTTTTTTTAAGAAAACTTTATGGAT
CTTCACAGATCCTCTCATGCACTATCTTCGATATCAAGGTAAAGCTATTCTAGCATCAAA
AGGGACTGATCTTTTTATGAAGAAATTGAAATCTTACCTTGTCTATTTCTGGCAATATTA
TTTTCATTTTTGGTCTGAGTCTAATAGGTTTCATAGAAACCAATTCTCTTATTATTCGTT
CTACTTTATCGGTTATTTTATAAGTGTAAAAATAAATTACTTGGAGGTAAGGAGTCAAAT
ACTAGAGGATTCTATATTAATAGATACT-CTTATTAAGA-GATTTGATACTTTAGTT-CC
AGTCCTT--CCTCT-CATTAGAT-CATTGTCTAAAGCTTC
>Carex_subfusca|HIPP|NA|ARI|spm00000307
ATTCTTATGTAT-CAGAATATGAGTTTTTATTCCT-GTTTTTTCATAAAAAATCGTCTTG
TTTACGATTAAGATCTTTTATAAGCTTTCTTGAAAGAATTTACTTC------------TA
TGGAAAAATAGAACATTTTAGAATAGTGCATCATGTTTTTTTTAAGAAAACTTTATGGAT
CTTCACAGATCCTCTCATGCACTATCTTCGATATCAAGGTAAAGCTATTCTAGCATCAAA
AGGGACTGATCTTTTTATGAAGAAATTGAAATCTTACCTTGTCTATTTCTGGCAATATTA
TTTTCATTTTTGGTCTGAGTCTAATAGGTTTCATAGAAACCAATTCTCTTATTATTCGTT
CTACTTTATCGGTTATTTTATAAGTGTAAAAATAAATTACTTGGAGGTAAGGAGTCAAAT
ACTAGAGGATTCTATATTAATAGATACT-CTTATTAAGA-GATTTGATACTTTAGTT-CC
AGTCCTT--CCTCT-CATTAGAT-CATTGTCTAAAGCTTC
>Carex_mariposana|STARR|B1277|ARI|spm00001884
ATTCTTATGTAT-CAGAATATGAGTTTTTATTCCT-GTTTTTTCATAAAAAATCGTCTTG
TTTACGATTAAGATCTTTTATAAGCTTTCTTGAAAGAATTTACTTC------------TA
TGGAAAAATAGAACATTTTAGAATAGTGCATCATGTTTTTTTTAAGAAAACTTTATGGAT
CTTCACAGATCCTCTCATGCACTATCTTCGATATCAAGGTAAAGCTATTCTAGCATCAAA
AGGGACTGATCTTTTTATGAAGAAATTGAAATCTTACCTTGTCTATTTCTGGCAATATTA
TTTTCATTTTTGGTCTGAGTCTAATAGGTTTCATAGAAACCAATTCTCTTATTATTCGTT
TTACTTTATCGGTTATTTCATAAGTGTAAAAATAAATTACTTGGAGGTAAGGAGTCAAAT
ACTAGAGGATTCTATATTAATAGATACT-CTTATTAAGA-GATTTGATACTTTAGTT-CC
AGTCCTT--CCTCT-CATTAGAT-CATTGTCTAAAGCTTC
>Carex_orizabae|REZNICEK|NA|MXC|spm00000283
ATTCTTATGTAT-CAGAATATGAGTTTTTATTCCT-GTTTTTTCATAAAAAATCGTCTTG
TTTACGATTAAGATCTTTTATAAGCTTTCTTGAAAGAATTTACTTC------------TA
TGGAAAAATAGAACATTTTAGAATAGTGCATCATGTTTTTTTTAAGAAAACTTTATGGAT
CTTCACAGATCCTCTCATGCACTATCTTCGATATCAAGGTAAAGCTATTCTAGCATCAAA
AGGGACTGATCTTTTTATGAAGAAATTGAAATCTTACCTTGTCTATTTCTGGCAATATTA
TTTTCATTTTTGGTCTGAGTCTAATAGGTTTCATAGAAACCAATTCTCTTATTATTCGTT
TTACTTTATCGGTTATTTTATAAGTGTAAAAATAAATTACTTGGAGGTAAGGAGTCAAAT
ACTAGAGGATTCTATATTAATAGATACT-CTTATTAAGA-GATTTGATACTTTAGTT-CC
AGTCCTT--CCTCT-CATTAGAT-CATTGTCTAAAGCTTC
>Carex_straminea|STARR|B645|DEL|spm00001252
ATTCTTATGTAT-CAGAATATGAGTTTTTATTCCT-GTTTTTTCATAAAAAATCGTCTTG
TTTACGATTAAGATCTTTTATAAGCTTTCTTGAAAGGATTTACTTC------------TA
TGGAAAAATAGAACATTTTAGAATAGTGCATCATGTTTTTTTTAAGAAAACTTTATGGAT
CTTCACAGATCCTCTCATGCACTATCTTCGATATCAAGGTAAAGCTATTCTAGCATCAAA
AGGGACTGATCTTTTTATGAAGAAATTGAAATCTTACCTTGTCTATTTCTGGCAATATTA
TTTTCATTTTTGGTCTGAGCCTAATAGGTTTCATAGAAACCAATTCTCTTATTATTCGTT
CTACTTTATCGGTTATTCTATAAGTGTAAAAAGAAATTACTTGGAGGTAAGGAGTCAAAT
ACTAGAGGATTCTATATTAATAGATACT-CTTATTAAGA-GATTTGATACTTTAGTT-CC
AGTCCTT--CCTCT-CATTAGAT-CATTGTCTAAAGCTTC
>Carex_leporina|STARR|B1173|WIS|spm00001780
ATTCTTATGTAT-CAGAATATGAGTTTTTATTCCT-GTTTTTTCATAAAAAATCGTCTTG
TTTACGATTAAGATCTTTTATAAGCTTTCTTGAAAGGATTTACTTC------------TA
TGGAAAAATAGAACATTTTAGAATAGTGCATCATGTTTTTTTTAAGAAAACTTTATGGAT
CTTCACAGATCCTCTCATGCACTATCTTCGATATCAAGGTAAAGCTATTCTAGCATCAAA
AGGGACTGATCTTTTTATGAAGAAATTGAAATCTTACCTTGTCTATTTCTGGCAATATTA
TTTTCATTTTTGGTCTGAGCCTAATAGGTTTCATAGAAACCAATTCTCTTATTATTCGTT
CTACTTTATCGGTTATTATATAAGTGTAAAAATAAATTACTTGGAGGTAAGGAGTCAAAT
ACTAGAGGATTCTATATTAATAGATACT-CTTATTAAGA-GATTTGATACTTTAGTT-CC
AGTCCTT--CCTCT-CATTAGAT-CATTGTCTAAAGCTTC
>Carex_suberecta|STARR|B953|ARK|spm00001559
ATTCTTATGTAT-CAGAATATGAGTTTTTATTCCT-GTTTTTTCATAAAAAATCGTCTTG
TTTACGATTAAGATCTTTTATAAGCTTTCTTGAAAGGATTTACTTC------------TA
TGGAAAAATAGAACATTTTAGAATAGTGCATCATGTTTTTTTTAAGAAAACTTTATGGAT
CTTCAAAGATCCTCTCATGCACTATCTTCGATATCAAGGTAAAGCTATTCTAGCATCAAA
AGGGACTGATCTTTTTATGAAGAAATTGAAATCTTACCTTGTCTATTTCTGGCAATATTA
TTTTCATTTTTGGTCTGAGCCTAATAGGTTTCATAGAAACCAATTCTCTTATTATTCGTT
CTACTTTATCGGTTATTCTATAAGTGTAAAAATAAATTACTTGGAGGTAAGGAGTCAAAT
ACTAGAGGATTCTATATTAATAGATACT-CTTATTAAGA-GATTTGATACTTTAGTT-CC
AGTCCTT--CCTCT-CATTAGAT-CATTGTCTAAAGCTTC
>Carex_alata|STARR|B068|ALA|spm00000687
ATTCTTATGTAT-CAGAATATGAGTTTTTATTCCT-GTTTTTTCATAAAAAATCGTCTTG
TTTACGATTAAGATCTTTTATAAGCTTTCTTGAAAGGATTTACTTC------------TA
TGGAAAAATAGAACATTTTAGAATAGTGCATCATGTTTTTTTTAAGAAAACTTTATGGAT
CTTCACAGATCCTCTCATGCACTATCTTCGATATCAAGGTAAAGCTATTCTAGCATCAAA
AGGGACTGATCTTTTTATGAAGAAATTGAAATCTTACCTTGTCTATTTCTGGCAATATTA
TTTTCATTTTTGGTCTGAGCCTAATAGGTTTCATAGAAACCAATTCTCTTATTATTCGTT
CTACTTTATCGGTTATTCTATAAGTGTAAAAATAAATTACTTGGAGGTAAGGAGTCAAAT
ACTAGAGGATTCTATATTAATAGATACT-CTTATTAAGA-GATTTGATACTTTAGTT-CC
AGTCCTT--CCTCT-CATTAGAT-CATTGTCTAAAGCTTC
>Carex_hormathodes|STARR|B1508|NSC|spm00002114
ATTCTTATGTAT-CAGAATATGAGTTTTTATTCCT-GTTTTTTCATAAAAAATCGTCTTG
TTTACGATTAAGATCTTTTATAAGCTTTCTTGAAAGGATTTACTTC------------TA
TGGAAAAATAGAACATTTTAGAATAGTGCATCATGTTTTTTTTAAGAAAACTTTATGGAT
CTTCACAGATCCTCTCATGCACTATCTTCGATATCAAGGTAAAGCTATTCTAGCATCAAA
AGGGACTGATCTTTTTATGAAGAAATTGAAATCTTACCTTGTCTATTTCTGGCAATATTA
TTTTCATTTTTGGTCTGAGCCTAATAGGTTTCATAGAAACCAATTCTCTTATTATTCGTT
CTACTTTATCGGTTATTCTATAAGTGTAAAAATAAATTACTTGGAGGTAAGGAGTCAAAT
ACTAGAGGATTCTATATTAATAGATACT-CTTATTAAGA-GATTTGATACTTTAGTT-CC
AGTCCTT--CCTCT-CATTAGAT-CATTGTCTAAAGCTTC
>Carex_longii|STARR|B383|ARK|spm00001001
ATTCTTATGTAT-CAGAATATGAGTTTTTATTCCT-GTTTTTTCATAAAAAATCGTCTTG
TTTACGATTAAGATCTTTTATAAGCTTTCTTGAAAGGATTTACTTC------------TA
TGGAAAAATAGAACATTTTAGAATAGTGCATCATGTTTTTTTTAAGAAAACTTTATGGAT
CTTCACAGATCCTCTCATGCACTATCTTCGATATCAAGGTAAAGCTATTCTAGCATCAAA
AGGGACTGATCTTTTTATGAAGAAATTGAAATCTTACCTTGTCTATTTCTGGCAATATTA
TTTTCATTTTTGGTCTGAGCCTAATAGGTTTCATAGAAACCAATTCTCTTATTATTCGTT
CTACTTTATCGGTTATTCTATAAGTGTAAAAATAAATTACTTGGAGGTAAGGAGTCAAAT
ACTAGAGGATTCTATATTAATAGATACT-CTTATTAAGA-GATTTGATACTTTAGTT-CC
AGTCCTT--CCTCT-CATTAGAT-CATTGTCTAAAGCTTC
>Carex_vexans|STARR|B761|FLA|spm00001366
ATTCTTATGTAT-CAGAATATGAGTTTTTATTCCT-GTTTTTTCATAAAAAATCGTCTTG
TTTACGATTAAGATCTTTTATAAGCTTTCTTGAAAGGATTTACTTC------------TA
TGGAAAAATAGAACATTTTAGAATAGTGCATCATGTTTTTTTTAAGAAAACTTTATGGAT
CTTCACAGATCCTCTCATGCACTATCTTCGATATCAAGGTAAAGCTATTCTAGCATCAAA
AGGGACTGATCTTTTTATGAAGAAATTGAAATCTTACCTTGTCTATTTCTGGCAATATTA
TTTTCATTTTTGGTCTGAGCCTAATAGGTTTCATAGAAACCAATTCTCTTATTATTCGTT
CTACTTTATCGGTTATTCTATAAGTGTAAAAATAAATTACTTGGAGGTAAGGAGTCAAAT
ACTAGAGGATTCTATATTAATAGATACT-CTTATTAAGA-GATTTGATACTTTAGTT-CC
AGTCCTT--CCTCT-CATTAGAT-CATTGTCTAAAGCTTC
>Carex_integra|STARR|B359|CAL|spm00000977
ATTCTTATGTAT-CAGAATATGAGTTTTTATTCCT-GTTTTTTCATAAAAAATCGTCTTG
TTTACGATTAAGATCTTTTATAAGCTTTCTTGAAAGAATTTACTTC------------TA
TGGAAAAATAGAACATTTTAGAATAGTGCATCATGTTTTTTTTAAGAAAACTTTATGGAT
CTTCACAGATCCTCTCATGCACTATCTTCGATATCAAGGTAAAGCTATTCTAGCATCAAA
AGGGACTGATCTTTTTATGAAGAAATTGAAATCTTACCTTGTCTATTTCTGGCAATATTA
TTTTCATTTTTGGTCTGAGCCTAATAGGTTTCATAGAAACCAATTCTCTTATTATTCGTT
CTACTTTATCGGTTATTTTATAAGTGTAAAAATAAATTACTTGGAGGTAAGGAGTCAAAT
ACTAGAGGATTCTATATTAATAGATACT-CTTATTAAGA-GATTTGATACTTTAGTT-CC
AGTCCTT--CCTCT-TATTAGAT-CATTGTCTAAAGCTTC
>Carex_wootonii|STARR|B1206|ARI|spm00001813
ATTCTTATGTAT-CAGAATATGAGTTTTTATTCCT-GTTTTTTCATAAAAAATCGTCTTG
TTTACGATTAAGATCTTTTAGAAGCTTTCTTGAAAGAATTTACTTC------------TA
TGGAAAAATAGAACATTTTAGAATAGTGCATCATGTTTTTTTTAAGAAAACTTTATGGAT
CTTCACAGATCCTCTCATGCACTATCTTCGATATCAAGGTAAAGCTATTCTAGCATCAAA
AGGGACTGATCTTTTTATGAAGAAATTGAAATCTTACCTTGTCTATTTCTGGCAATATTA
TTTTCATTTTTGGTCTGAGCCTAATAGGTTTCATAGAAACCAATTCTCTTATTATTCGTT
CTACTTTATCGGTTATTTTATAAGTGTAAAAATAAATTACTTGGAGGTAAGGAGTCAAAT
ACTAGAGGATTCTATATTAATAGATACT-CTTATTAAGA-GATTTGATACTTTAGTT-CC
AGTCCTT--CCTCT-CATTAGAT-CATTGTCTAAAGCTTC
>Carex_fracta|STARR|B278|CAL|spm00000896
ATTCTTATGTAT-CAGAATATGAGTTTTTATTCCT-GTTTTTTCATAAAAAATCGTCTTG
TTTACGATTAAGATCTTTTATAAGCTTTCTTGAAAGAATTTACTTC------------TA
TGGAAAAATAGAACATTTTAGAATAGTGCATCATGTTTTTTTTAAGAAAACTTTATGGAT
CTTCACAGATCCTCTCATGCACTATCTTCGATATCAAGGTAAAGCTATTCTAGCATCAAA
AGGGACTGATCTTTTTATGAAGAAATTGAAATCTTACCTTGTCTATTTCTGGCAATATTA
TTTTCATTTTTGGTCTGAGCCTAATAGGTTTCATAGAAACCAATTCTCTTATTATTCGTT
CTACTTTATCGGTTATTTTATAAGTGTAAAAATAAATTACTTGGAGGTAAGGAGTCAAAT
ACTAGAGGATTCTATATTAATAGATACT-CTTATTAAGA-GATTTGATACTTTAGTT-CC
AGTCCTT--CCTCT-CATTAGAT-CATTGTCTAAAGCTTC
>Carex_molestiformis|STARR|B466|ARK|spm00001073
ATTCTTATGTAT-CAGAATATGAGTTTTTATTCCT-GTTTTTTCATAAAAAATCGTCTTG
TTTACGATTAAGATCTTTTATAAGCTTTCTTGAAAGAATTTACTTC------------TA
TGGAAAAATAGAACATTTTAGAATAGTGCATCATGTTTTTTTTAAGAAAACTTTATGGAT
CTTCACAGATCCTCTCATGCACTATCTTCGATATCAAGGTAAAGCTATTCTAGCATCAAA
AGGGACTGATCTTTTTATGAAGAAATTGAAATCTTACCTTGTCTATTTCTGGCAATATTA
TTTTCATTTTTGGTCTGAGCCTAATAGGTTTCATAGAAACCAATTTTCTTATTATTCGTT
CTACTTTATCGGTTATTCTATAAGTGTAAAAATAAATTACTTGGAGGTAAGGAGTCAAAT
ACTAGAGGATTCTATATTAATAGATACT-CTTATTAAGA-GATTTGATACTTTAGTT-CC
AGTCCTT--CCTCT-CATTAGAT-CATTGTCTAAAGCTTC
>Carex_normalis|STARR|B451|ALA|spm00001059
ATTCTTATGTAT-CAGAATATGAGTTTTTATTCCT-GTTTTTTCATAAAAAATCGTCTTG
TTTACGATTAAGATCTTTTATAAGCTTTCTTGAAAGAATTTACTTC------------TA
TGGAAAAATAGAACATTTTAGAATAGTGCATCATGTTTTTTTTAAGAAAACTTTATGGAT
CTTCACAGATCCTCTCATGCACTATCTTCGATATCAAGGTAAAGCTATTCTAGCATCAAA
AGGGACTGATCTTTTTATGAAGAAATTGAAATCTTACCTTGTCTATTTCTGGCAATATTA
TTTTCATTTTTGGTCTGAGCCTAATAGGTTTCATAGAAACCAATTTTCTTATTATTCGTT
CTACTTTATCGGTTATTATATAAGTGTAAAAATAAATTACTTGGAGGTAAGGAGTCAAAT
ACTAGAGGATTCTATATTAATAGATACT-CTTATTAAGA-GATTTGATACTTTAGTT-CC
AGTCCTT--CCTCT-CATTAGAT-CATTGTCTAAAGCTTC
>Carex_preslii|STARR|B568|ORE|spm00001174
ATTCTTATGTAT-CAGAATATGAGTTTTTATTCCT-GTTTTTTCATAAAAAATCGTCTTG
TTTACGATTAAGATCTTTTATAAGCTTTCTTGAAAGAATTTACTTC------------TA
TGGAAAAATAGAACATTTTAGAATAGTGCATCATGTTTTTTTTAAGAAAACTTTATGGAT
CTTCACAGATCCTCTCATGCACTATCTTCGATATCAAGGTAAAGCTATTCTAGCATCAAA
AGGGACTGATCTTTTTATGAAGAAATTGAAATCTTACCTTGTCTATTTCTGGCAATATTA
TTTTCATATTTGGTCTGAGCCTAATAGGTTTCATAGAAACCAATTTTCTTATTATTCGTT
CTACTTTATCGGTTATTCTATAAGTGTAAAAATAAATTACTTGGAGGTAAGGAGTCAAAT
ACTAGAGGATTCTATATTAATAGATACT-CTTATTAAGA-GATTTGATACTTTAGTT-CC
AGTCCTT--CCTCT-CATTAGAT-CATTGTCTAAAGCTTC
>Carex_brevior|STARR|B1216|BRC|spm00001823
ATTCTTATGTAT-CAGAATATGAGTTTTTATTCCT-GTTTTTTCATAAAAAATCGTCTTG
TTTACGATTAAGATCTTTTATAAGCTTTCTTGAAAGAATTTACTTC------------TA
TGGAAAAATAGAACATTTTAGAATAGTGCATCATGTTTTTTTTAAGAAAACTTTATGGAT
CTTCACAGATCCTCTCATGCACTATCTTCGATATCAAGGTAAAGCTATTCTAGCATCAAA
AGGGACTGATCTTTTTATGAAGAAATTGAAATCTTACCTTGTCTATTTCTGGCAATATTA
TTTTCATTTTTGGTCTGAGCCTAATAGGTTTCATAGAAACCAATTTTCTTATTATTCGTT
CTACTTTATCGGTTATTCTATAAGTGTAAAAATAAATTACTTGGAGGTAAGGAGTCAAAT
ACTAGAGGATTCTATATTAATAGATACT-CTTATTAAGA-GATTTGATACTTTAGTT-CC
AGTCCTT--CCTCT-CATTAGAT-CATTGTCTAAAGCTTC
>Carex_festucacea|STARR|B274|TEX|spm00000892
ATTCTTATGTAT-CAGAATATGAGTTTTTATTCCT-GTTTTTTCATAAAAAATCGTCTTG
TTTACGATTAAGATCTTTTATAAGCTTTCTTGAAAGAATTTACTTC------------TA
TGGAAAAATAGAACATTTTAGAATAGTGCATCATGTTTTTTTTAAGAAAACTTTATGGAT
CTTCACAGATCCTCTCATGCACTATCTTCGATATCAAGGTAAAGCTATTCTAGCATCAAA
AGGGACTGATCTTTTTATGAAGAAATTGAAATCTTACCTTGTCTATTTCTGGCAATATTA
TTTTCATTTTTGGTCTGAGCCTAATAGGTTTCATAGAAACCAATTTTCTTATTATTCGTT
CTACTTTATCGGTTATTCTATAAGTGTAAAAATAAATTACTTGGAGGTAAGGAGTCAAAT
ACTAGAGGATTCTATATTAATAGATACT-CTTATTAAGA-GATTTGATACTTTAGTT-CC
AGTCCTT--CCTCT-CATTAGAT-CATTGTCTAAAGCTTC
>Carex_hyalina|STARR|B294|MSI|spm00000912
ATTCTTATGTAT-CAGAATATGAGTTTTTATTCCT-GTTTTTTCATAAAAAATCGTCTTG
TTTACGATTAAGATCTTTTATAAGCTTTCTTGAAAGAATTTACTTC------------TA
TGGAAAAATAGAACATTTTAGAATAGTGCATCATGTTTTTTTTAAGAAAACTTTATGGAT
CTTCACAGATCCTCTCATGCACTATCTTCGATATCAAGGTAAAGCTATTCTAGCATCAAA
AGGGACTGATCTTTTTATGAAGAAATTGAAATCTTACCTTGTCTATTTCTGGCAATATTA
TTTTCATTTTTGGTCTGAGCCTAATAGGTTTCATAGAAACCAATTTTCTTATTATTCGTT
CTACTTTATCGGTTATTCTATAAGTGTAAAAATAAATTACTTGGAGGTAAGGAGTCAAAT
ACTAGAGGATTCTATATTAATAGATACT-CTTATTAAGA-GATTTGATACTTTAGTT-CC
AGTCCTT--CCTCT-CATTAGAT-CATTGTCTAAAGCTTC
>Carex_merrittfernaldii|STARR|B443|MAN|spm00001051
ATTCTTATGTAT-CAGAATATGAGTTTTTATTCCT-GTTTTTTCATAAAAAATCGTCTTG
TTTACGATTAAGATCTTTTATAAGCTTTCTTGAAAGAATTTACTTC------------TA
TGGAAAAATAGAACATTTTAGAATAGTGCATCATGTTTTTTTTAAGAAAACTTTATGGAT
CTTCACAGATCCTCTCATGCACTATCTTCGATATCAAGGTAAAGCTATTCTAGCATCAAA
AGGGACTGATCTTTTTATGAAGAAATTGAAATCTTACCTTGTCTATTTCTGGCAATATTA
TTTTCATTTTTGGTCTGAGCCTAATAGGTTTCATAGAAACCAATTTTCTTATTATTCGTT
CTACTTTATCGGTTATTCTATAAGTGTAAAAATAAATTACTTGGAGGTAAGGAGTCAAAT
ACTAGAGGATTCTATATTAATAGATACT-CTTATTAAGA-GATTTGATACTTTAGTT-CC
AGTCCTT--CCTCT-CATTAGAT-CATTGTCTAAAGCTTC
>Carex_missouriensis|STARR|B460|ILL|spm00001067
ATTCTTATGTAT-CAGAATATGAGTTTTTATTCCT-GTTTTTTCATAAAAAATCGTCTTG
TTTACGATTAAGATCTTTTATAAGCTTTCTTGAAAGAATTTACTTC------------TA
TGGAAAAATAGAACATTTTAGAATAGTGCATCATGTTTTTTTTAAGAAAACTTTATGGAT
CTTCACAGATCCTCTCATGCACTATCTTCGATATCAAGGTAAAGCTATTCTAGCATCAAA
AGGGACTGATCTTTTTATGAAGAAATTGAAATCTTACCTTGTCTATTTCTGGCAATATTA
TTTTCATTTTTGGTCTGAGCCTAATAGGTTTCATAGAAACCAATTTTCTTATTATTCGTT
CTACTTTATCGGTTATTCTATAAGTGTAAAAATAAATTACTTGGAGGTAAGGAGTCAAAT
ACTAGAGGATTCTATATTAATAGATACT-CTTATTAAGA-GATTTGATACTTTAGTT-CC
AGTCCTT--CCTCT-CATTAGAT-CATTGTCTAAAGCTTC
>Carex_molesta|STARR|B463|DEL|spm00001070
ATTCTTATGTAT-CAGAATATGAGTTTTTATTCCT-GTTTTTTCATAAAAAATCGTCTTG
TTTACGATTAAGATCTTTTATAAGCTTTCTTGAAAGAATTTACTTC------------TA
TGGAAAAATAGAACATTTTAGAATAGTGCATCATGTTTTTTTTAAGAAAACTTTATGGAT
CTTCACAGATCCTCTCATGCACTATCTTCGATATCAAGGTAAAGCTATTCTAGCATCAAA
AGGGACTGATCTTTTTATGAAGAAATTGAAATCTTACCTTGTCTATTTCTGGCAATATTA
TTTTCATTTTTGGTCTGAGCCTAATAGGTTTCATAGAAACCAATTTTCTTATTATTCGTT
CTACTTTATCGGTTATTCTATAAGTGTAAAAATAAATTACTTGGAGGTAAGGAGTCAAAT
ACTAGAGGATTCTATATTAATAGATACT-CTTATTAAGA-GATTTGATACTTTAGTT-CC
AGTCCTT--CCTCT-CATTAGAT-CATTGTCTAAAGCTTC
>Carex_muskingumensis|STARR|B509|MIC|spm00001115
ATTCTTATGTAT-CAGAATATGAGTTTTTATTCCT-GTTTTTTCATAAAAAATCGTCTTG
TTTACGATTAAGATCTTTTATAAGCTTTCTTGAAAGAATTTACTTC------------TA
TGGAAAAATAGAACATTTTAGAATAGTGCATCATGTTTTTTTTAAGAAAACTTTATGGAT
CTTCACAGATCCTCTCATGCACTATCTTCGATATCAAGGTAAAGCTATTCTAGCATCAAA
AGGGACTGATCTTTTTATGAAGAAATTGAAATCTTACCTTGTCTATTTCTGGCAATATTA
TTTTCATTTTTGGTCTGAGCCTAATAGGTTTCATAGAAACCAATTTTCTTATTATTCGTT
CTACTTTATCGGTTATTCTATAAGTGTAAAAATAAATTACTTGGAGGTAAGGAGTCAAAT
ACTAGAGGATTCTATATTAATAGATACT-CTTATTAAGA-GATTTGATACTTTAGTT-CC
AGTCCTT--CCTCT-CATTAGAT-CATTGTCTAAAGCTTC
>Carex_opaca|STARR|B527|OKL|spm00001133
ATTCTTATGTAT-CAGAATATGAGTTTTTATTCCT-GTTTTTTCATAAAAAATCGTCTTG
TTTACGATTAAGATCTTTTATAAGCTTTCTTGAAAGAATTTACTTC------------TA
TGGAAAAATAGAACATTTTAGAATAGTGCATCATGTTTTTTTTAAGAAAACTTTATGGAT
CTTCACAGATCCTCTCATGCACTATCTTCGATATCAAGGTAAAGCTATTCTAGCATCAAA
AGGGACTGATCTTTTTATGAAGAAATTGAAATCTTACCTTGTCTATTTCTGGCAATATTA
TTTTCATTTTTGGTCTGAGCCTAATAGGTTTCATAGAAACCAATTTTCTTATTATTCGTT
CTACTTTATCGGTTATTCTATAAGTGTAAAAATAAATTACTTGGAGGTAAGGAGTCAAAT
ACTAGAGGATTCTATATTAATAGATACT-CTTATTAAGA-GATTTGATACTTTAGTT-CC
AGTCCTT--CCTCT-CATTAGAT-CATTGTCTAAAGCTTC
>Carex_oronensis|STARR|B1291|MAI|spm00001898
ATTCTTATGTAT-CAGAATATGAGTTTTTATTCCT-GTTTTTTCATAAAAAATCGTCTTG
TTTACGATTAAGATCTTTTATAAGCTTTCTTGAAAGAATTTACTTC------------TA
TGGAAAAATAGAACATTTTAGAATAGTGCATCATGTTTTTTTTAAGAAAACTTTATGGAT
CTTCACAGATCCTCTCATGCACTATCTTCGATATCAAGGTAAAGCTATTCTAGCATCAAA
AGGGACTGATCTTTTTATGAAGAAATTGAAATCTTACCTTGTCTATTTCTGGCAATATTA
TTTTCATTTTTGGTCTGAGCCTAATAGGTTTCATAGAAACCAATTTTCTTATTATTCGTT
CTACTTTATCGGTTATTCTATAAGTGTAAAAATAAATTACTTGGAGGTAAGGAGTCAAAT
ACTAGAGGATTCTATATTAATAGATACT-CTTATTAAGA-GATTTGATACTTTAGTT-CC
AGTCCTT--CCTCT-CATTAGAT-CATTGTCTAAAGCTTC
>Carex_reniformis|STARR|B581|GEO|spm00001187
ATTCTTATGTAT-CAGAATATGAGTTTTTATTCCT-GTTTTTTCATAAAAAATCGTCTTG
TTTACGATTAAGATCTTTTATAAGCTTTCTTGAAAGAATTTACTTC------------TA
TGGAAAAATAGAACATTTTAGAATAGTGCATCATGTTTTTTTTAAGAAAACTTTATGGAT
CTTCACAGATCCTCTCATGCACTATCTTCGATATCAAGGTAAAGCTATTCTAGCATCAAA
AGGGACTGATCTTTTTATGAAGAAATTGAAATCTTACCTTGTCTATTTCTGGCAATATTA
TTTTCATTTTTGGTCTGAGCCTAATAGGTTTCATAGAAACCAATTTTCTTATTATTCGTT
CTACTTTATCGGTTATTCTATAAGTGTAAAAATAAATTACTTGGAGGTAAGGAGTCAAAT
ACTAGAGGATTCTATATTAATAGATACT-CTTATTAAGA-GATTTGATACTTTAGTT-CC
AGTCCTT--CCTCT-CATTAGAT-CATTGTCTAAAGCTTC
>Carex_shinnersii|STARR|B618|TEN|spm00001225
ATTCTTATGTAT-CAGAATATGAGTTTTTATTCCT-GTTTTTTCATAAAAAATCGTCTTG
TTTACGATTAAGATCTTTTATAAGCTTTCTTGAAAGAATTTACTTC------------TA
TGGAAAAATAGAACATTTTAGAATAGTGCATCATGTTTTTTTTAAGAAAACTTTATGGAT
CTTCACAGATCCTCTCATGCACTATCTTCGATATCAAGGTAAAGCTATTCTAGCATCAAA
AGGGACTGATCTTTTTATGAAGAAATTGAAATCTTACCTTGTCTATTTCTGGCAATATTA
TTTTCATTTTTGGTCTGAGCCTAATAGGTTTCATAGAAACCAATTTTCTTATTATTCGTT
CTACTTTATCGGTTATTCTATAAGTGTAAAAATAAATTACTTGGAGGTAAGGAGTCAAAT
ACTAGAGGATTCTATATTAATAGATACT-CTTATTAAGA-GATTTGATACTTTAGTT-CC
AGTCCTT--CCTCT-CATTAGAT-CATTGTCTAAAGCTTC
>Carex_silicea|STARR|B625|DEL|spm00001232
ATTCTTATGTAT-CAGAATATGAGTTTTTATTCCT-GTTTTTTCATAAAAAATCGTCTTG
TTTACGATTAAGATCTTTTATAAGCTTTCTTGAAAGAATTTACTTC------------TA
TGGAAAAATAGAACATTTTAGAATAGTGCATCATGTTTTTTTTAAGAAAACTTTATGGAT
CTTCACAGATCCTCTCATGCACTATCTTCGATATCAAGGTAAAGCTATTCTAGCATCAAA
AGGGACTGATCTTTTTATGAAGAAATTGAAATCTTACCTTGTCTATTTCTGGCAATATTA
TTTTCATTTTTGGTCTGAGCCTAATAGGTTTCATAGAAACCAATTTTCTTATTATTCGTT
CTACTTTATCGGTTATTCTATAAGTGTAAAAATAAATTACTTGGAGGTAAGGAGTCAAAT
ACTAGAGGATTCTATATTAATAGATACT-CTTATTAAGA-GATTTGATACTTTAGTT-CC
AGTCCTT--CCTCT-CATTAGAT-CATTGTCTAAAGCTTC
>Carex_tetrastachya|STARR|B663|TEX|spm00001269
ATTCTTATGTAT-CAGAATATGAGTTTTTATTCCT-GTTTTTTCATAAAAAATCGTCTTG
TTTACGATTAAGATCTTTTATAAGCTTTCTTGAAAGAATTTACTTC------------TA
TGGAAAAATAGAACATTTTAGAATAGTGCATCATGTTTTTTTTAAGAAAACTTTATGGAT
CTTCACAGATCCTCTCATGCACTATCTTCGATATCAAGGTAAAGCTATTCTAGCATCAAA
AGGGACTGATCTTTTTATGAAGAAATTGAAATCTTACCTTGTCTATTTCTGGCAATATTA
TTTTCATTTTTGGTCTGAGCCTAATAGGTTTCATAGAAACCAATTTTCTTATTATTCGTT
CTACTTTATCGGTTATTCTATAAGTGTAAAAATAAATTACTTGGAGGTAAGGAGTCAAAT
ACTAGAGGATTCTATATTAATAGATACT-CTTATTAAGA-GATTTGATACTTTAGTT-CC
AGTCCTT--CCTCT-CATTAGAT-CATTGTCTAAAGCTTC
>Carex_tincta|STARR|B737|MAI|spm00001342
ATTCTTATGTAT-CAGAATATGAGTTTTTATTCCT-GTTTTTTCATAAAAAATCGTCTTG
TTTACGATTAAGATCTTTTATAAGCTTTCTTGAAAGAATTTACTTC------------TA
TGGAAAAATAGAACATTTTAGAATAGTGCATCATGTTTTTTTTAAGAAAACTTTATGGAT
CTTCACAGATCCTCTCATGCACTATCTTCGATATCAAGGTAAAGCTATTCTAGCATCAAA
AGGGACTGATCTTTTTATGAAGAAATTGAAATCTTACCTTGTCTATTTCTGGCAATATTA
TTTTCATTTTTGGTCTGAGCCTAATAGGTTTCATAGAAACCAATTTTCTTATTATTCGTT
CTACTTTATCGGTTATTCTATAAGTGTAAAAATAAATTACTTGGAGGTAAGGAGTCAAAT
ACTAGAGGATTCTATATTAATAGATACT-CTTATTAAGA-GATTTGATACTTTAGTT-CC
AGTCCTT--CCTCT-CATTAGAT-CATTGTCTAAAGCTTC
>Carex_abrupta|STARR|B520|BRC|spm00001126
ATTCTTATGTAT-CAGAATATGAGTTTTTATTCCT-GTTTTTTCATAAAAAATCGTCTTG
TTTACGATTAAGATCTTTTATAAGCTTTCTTGAAAGAATTTACTTC------------TA
TGGAAAAATAGAACATTTTACAATAGTGCATCATGTTTTTTTTAAGAAAACTTTATGGAT
CTTCACAGATCCTCTCATGCACTATCTTCGATATCAAGGTAAAGCTATTCTAGCATCAAA
AGGGACTGATCTTTTTATGAAGAAATTGAAATCTTACCTTGTCTATTTCTGGCAATATTA
TTTTCATTTTTGGTCTGAGCCTAATAGGTTTCATAGAAACCAATTCTCTTATTATTCGTT
CTACTTTATCGGTTATTCTATAAGTGTAAAAATAAATTACTTGGAGGTAAGGAGTCAAAT
ACTAGAGGATTCTATATTAATAGATACT-CTTATTAAGA-GATTTGATACTTTAGTT-CC
AGTCCTT--CCTCT-CATTAGAT-CATTGTCTAAAGCTTC
>Carex_stenoptila|STARR|B676|UTA|spm00001282
ATTCTTATGTAT-CAGAATATGAGTTTTTATTCCT-GTTTTTTCATAAAAAATCGTCTTG
TTTACGATTAAGATCTTTTATAAGCTTTCTTGAAAGAATTTACTTC------------TA
TGGAAAAATAGAACATTTTACAATAGTGCATCATGTTTTTTTTAAGAAAACTTTATGGAT
CTTCACAGATCCTCTCATGCACTATCTTCGATATCAAGGTAAAGCTATTCTAGCATCAAA
AGGGACTGATCTTTTTATGAAGAAATTGAAATCTTACCTTGTCTATTTCTGGCAATATTA
TTTTCATTTTTGGTCTGAGCCTAATAGGTTTCATAGAAACCAATTCTCTTATTATTCGTT
CTACTTTATCGGTTATTCTATAAGTGTAAAAATAAATTACTTGGAGGTAAGGAGTCAAAT
ACTAGAGGATTCTATATTAATAGATACT-CTTATTAAGA-GATTTGATACTTTAGTT-CC
AGTCCTT--CCTCT-CATTAGAT-CATTGTCTAAAGCTTC
>Carex_pachystachya|STARR|B1257|ARK|spm00001864
ATTCTTATGTAT-CAGAATATGAGTTTTTATTCCT-GTTTTTTCATAAAAAATCGTCTTG
TTTACGATTAAGATCTTTTATAAGCTTTCTTGAAAGAATTTACTTC------------TA
TGGAAAAATAGAACATTTTAGAATAGTGCATCATGTTTTTTTTAAGAAAACTTTATGGAT
CTTCACAGATCCTCTCATGCACTATCTTCGATATCAAGGTAAAGCTATTCTAGCATCAAA
AGGGACTGATCTTTTTATGAAGAAATTGAAATCTTACCTTGTCTATTTCTGGCAATATTA
TTTTCATTTTTGGTCTGAGCCTAATAGGTTTCATAGAAACCAATTCTCTTATTATTCGTT
CTACTTTATCGGTTATTCTATAAGTGTAAAAATAAATTACTTGGAGGTAAGGAGTCAAAT
ACTAGAGGATTCTATATTAATAGATACT-CTTATTAAGA-GATTTGATACTTTAGTT-CC
AGTCCTT--CCTCT-CATTAGAT-CATTGTCTAAAGCTTC
>Carex_petasata|STARR|B586|UTA|spm00001192
ATTCTTATGTAT-CAGAATATGAGTTTTTATTCCT-GTTTTTTCATAAAAAATCGTCTTG
TTTACGATTAAGATCTTTTATAAGCTTTCTTGAAAGAATTTACTTC------------TA
TGGAAAAATAGAACATTTTAGAATAGTGCATCATGTTTTTTTTAAGAAAACTTTATGGAT
CTTCACAGATCCTCTCATGCACTATCTTCGATATCAAGGTAAAGCTATTCTAGCATCAAA
AGGGACTGATCTTTTTATGAAGAAATTGAAATCTTACCTTGTCTATTTCTGGCAATATTA
TTTTCATTTTTGGTCTGAGCCTAATAGGTTTCATAGAAACCAATTCTCTTATTATTCGTT
CTACTTTATCGGTTATTTTATAAGTGTCAAAATAAATTACTTGGAGGTAAGGAGTCAAAT
ACTAGAGGATTCTATATTAATAGATACT-CTTATTAAGA-GATTTGATACTTTAGTT-CC
AGTCCTT--CCTCT-CATTAGAT-CATTGTCTAAAGCTTC
>Carex_tahoensis|STARR|B1068|ORE|spm00001675
ATTCTTATGTAT-CAGAATATGAGTTTTTATTCCT-GTTTTTTCATAAAAAATCGTCTTG
TTTACGATTAAGATCTTTTATAAGCTTTCTTGAAAGAATTTACTTC------------TA
TGGAAAAATAGAACATTTTAGAATAGTGCATCATGTTTTTTTTAAGAAAACTTTATGGAT
CTTCACAGATCCTCTCATGCACTATCTTCGATATCAAGGTAAAGCTATTCTAGCATCAAA
AGGGACTGATCTTTTTATGAAGAAATTGAAATCTTACCTTGTCTATTTCTGGCAATATTA
TTTTCATTTTTGGTCTGAGCCTAATAGGTTTCATAGAAACCAATTCTCTTATTATTCGTT
CTACTTTATCGGTTATTTTATAAGTGTCAAAATAAATTACTTGGAGGTAAGGAGTCAAAT
ACTAGAGGATTCTATATTAATAGATACT-CTTATTAAGA-GATTTGATACTTTAGTT-CC
AGTCCTT--CCTCT-CATTAGAT-CATTGTCTAAAGCTTC
>Carex_praticola|STARR|B557|COL|spm00001163
ATTCTTATGTAT-CAGAATATGAGTTTTTATTCCT-GTTTTTTCATAAAAAATCGTCTTG
TTTACGATTAAGATCTTTTATAAGCTTTCTTGAAAGAATTTACTTC------------TA
TGGAAAAATAGAACATTTTAGAATAGTGCATCATGTTTTTTTTAAGAAAACTTTATGGAT
CTTCACAGATCCTCTCATGCACTATCTTCGATATCAAGGTAAAGCTATTCTAGCATCAAA
AGGGACTGATCTTTTTATGAAGAAATTGAAATCTTACCTTGTCTATTTCTGGCAATATTA
TTTTCATTTTTGGTCTGAGCCTAATAGGTTTCATAGAAACCAATTCTCTTATTATTCGTT
CTACTTTATCGGTTATTTTATAAGTGTAAAAATAAATTACTTGGAGGTAAGGAGTCAAAT
ACTAGAGGATTCTATATTAATAGATACT-CTTATTAAGA-GATTTGATACTTTAGTT-CC
AGTCCTT--CCTCT-CATTAGAT-CATTGTCTAAAGCTTC
>Carex_adusta|STARR|B1466|ABT|spm00002072
ATTCTTATGTAT-CAGAATATGAGTTTTTATTCCT-GTTTTTTCATAAAAAATCGTCTTG
TTTACGATTAAGATCTTTTATAAGCTTTCTTGAAAGAATTTACTTC------------TA
TGGAAAAATAGAACATTTTAGAATAGTGCATCATGTTTTTTTTAAGAAAACTTTATGGAT
CTTCACAGATCCTCTCATGCACTATCTTCGATATCAAGGTAAAGCTATTCTAGCATCAAA
AGGGACTGATCTTTTTATGAAGAAATTGAAATCTTACCTTGTCTATTTCTGGCAATATTA
TTTTCATTTTTGGTCTGAGCCTAATAGGTTTCATAGAAACCAATTCTCTTATTATTCGTT
CTACTTTATCGGTTATTTTATAAGTGTAAAAATAAATTACTTGGAGGTAAGGAGTCAAAT
ACTAGAGGATTCTATATTAATAGATACT-CTTATTAAGA-GATTTGATACTTTAGTT-CC
AGTCCTT--CCTCT-CATTAGAT-CATTGTCTAAAGCTTC
>Carex_argyrantha|STARR|B116|MRY|spm00000734
ATTCTTATGTAT-CAGAATATGAGTTTTTATTCCT-GTTTTTTCATAAAAAATCGTCTTG
TTTACGATTAAGATCTTTTATAAGCTTTCTTGAAAGAATTTACTTC------------TA
TGGAAAAATAGAACATTTTAGAATAGTGCATCATGTTTTTTTTAAGAAAACTTTATGGAT
CTTCACAGATCCTCTCATGCACTATCTTCGATATCAAGGTAAAGCTATTCTAGCATCAAA
AGGGACTGATCTTTTTATGAAGAAATTGAAATCTTACCTTGTCTATTTCTGGCAATATTA
TTTTCATTTTTGGTCTGAGCCTAATAGGTTTCATAGAAACCAATTCTCTTATTATTCGTT
CTACTTTATCGGTTATTTTATAAGTGTAAAAATAAATTACTTGGAGGTAAGGAGTCAAAT
ACTAGAGGATTCTATATTAATAGATACT-CTTATTAAGA-GATTTGATACTTTAGTT-CC
AGTCCTT--CCTCT-CATTAGAT-CATTGTCTAAAGCTTC
>Carex_davyi|STARR|B856|CAL|spm00001459
ATTCTTATGTAT-CAGAATATGAGTTTTTATTCCT-GTTTTTTCATAAAAAATCGTCTTG
TTTACGATTAAGATCTTTTATAAGCTTTCTTGAAAGAATTTACTTC------------TA
TGGAAAAATAGAACATTTTAGAATAGTGCATCATGTTTTTTTTAAGAAAACTTTATGGAT
CTTCACAGATCCTCTCATGCACTATCTTCGATATCAAGGTAAAGCTATTCTAGCATCAAA
AGGGACTGATCTTTTTATGAAGAAATTGAAATCTTACCTTGTCTATTTCTGGCAATATTA
TTTTCATTTTTGGTCTGAGCCTAATAGGTTTCATAGAAACCAATTCTCTTATTATTCGTT
CTACTTTATCGGTTATTTTATAAGTGTAAAAATAAATTACTTGGAGGTAAGGAGTCAAAT
ACTAGAGGATTCTATATTAATAGATACT-CTTATTAAGA-GATTTGATACTTTAGTT-CC
AGTCCTT--CCTCT-CATTAGAT-CATTGTCTAAAGCTTC
>Carex_foenea|STARR|B1393|BRC|spm00002000
ATTCTTATGTAT-CAGAATATGAGTTTTTATTCCT-GTTTTTTCATAAAAAATCGTCTTG
TTTACGATTAAGATCTTTTATAAGCTTTCTTGAAAGAATTTACTTC------------TA
TGGAAAAATAGAACATTTTAGAATAGTGCATCATGTTTTTTTTAAGAAAACTTTATGGAT
CTTCACAGATCCTCTCATGCACTATCTTCGATATCAAGGTAAAGCTATTCTAGCATCAAA
AGGGACTGATCTTTTTATGAAGAAATTGAAATCTTACCTTGTCTATTTCTGGCAATATTA
TTTTCATTTTTGGTCTGAGCCTAATAGGTTTCATAGAAACCAATTCTCTTATTATTCGTT
CTACTTTATCGGTTATTTTATAAGTGTAAAAATAAATTACTTGGAGGTAAGGAGTCAAAT
ACTAGAGGATTCTATATTAATAGATACT-CTTATTAAGA-GATTTGATACTTTAGTT-CC
AGTCCTT--CCTCT-CATTAGAT-CATTGTCTAAAGCTTC
>Carex_proposita|STARR|B1334|CAL|spm00001941
ATTCTTATGTAT-CAGAATATGAGTTTTTATTCCT-GTTTTTTCATAAAAAATCGTCTTG
TTTACGATTAAGATCTTTTATAAGCTTTCTTGAAAGAATTTACTTC------------TA
TGGAAAAATAGAACATTTTAGAATAGTGCATCATGTTTTTTTTAAGAAAACTTTATGGAT
CTTCACAGATCCTCTCATGCACTATCTTCGATATCAAGGTAAAGCTATTCTAGCATCAAA
AGGGACTGATCTTTTTATGAAGAAATTGAAATCTTACCTTGTCTATTTCTGGCAATATTA
TTTTCATTTTTGGTCTGAGCCTAATAGGTTTCATAGAAACCAATTCTCTTATTATTCGTT
CTACTTTATCGGTTATTTTATAAGTGTAAAAATAAATTACTTGGAGGTAAGGAGTCAAAT
ACTAGAGGATTCTATATTAATAGATACT-CTTATTAAGA-GATTTGATACTTTAGTT-CC
AGTCCTT--CCTCT-CATTAGAT-CATTGTCTAAAGCTTC
>Carex_xerantica|STARR|B1306|ONT|spm00001913
ATTCTTATGTAT-CAGAATATGAGTTTTTATTCCT-GTTTTTTCATAAAAAATCGTCTTG
TTTACGATTAAGATCTTTTATAAGCTTTCTTGAAAGAATTTACTTC------------TA
TGGAAAAATAGAACATTTTAGAATAGTGCATCATGTTTTTTTTAAGAAAACTTTATGGAT
CTTCACAGATCCTCTCATGCACTATCTTCGATATCAAGGTAAAGCTATTCTAGCATCAAA
AGGGACTGATCTTTTTATGAAGAAATTGAAATCTTACCTTGTCTATTTCTGGCAATATTA
TTTTCATTTTTGGTCTGAGCCTAATAGGTTTCATAGAAACCAATTCTCTTATTATTCGTT
CTACTTTATCGGTTATTTTATAAGTGTAAAAATAAATTACTTGGAGGTAAGGAGTCAAAT
ACTAGAGGATTCTATATTAATAGATACT-CTTATTAAGA-GATTTGATACTTTAGTT-CC
AGTCCTT--CCTCT-CATTAGAT-CATTGTCTAAAGCTTC
>Carex_feta|STARR|B275|CAL|spm00000893
ATTCTTATGTAT-CAGAATATGAGTTTTTATTCCT-GTTTTTTCATAAAAAATCGTCTTG
TTTACGATTAAGATCTTTTATAAGCTTTCTTGAAAGGATTTACTTC------------TA
TGGAAAAATAGAACATTTTAGAATAGTGCATCATGTTTTTTTTAAGAAAACTTTATGGAT
CTTCACAGATCCTCTCATGCACTATCTTCGATATCAAGGTAAAGCTATTCTAGCATCAAA
AGGGACTGATCTTTTTATGAAGAAATTGAAATCTTACCTTGTCTATTTCTGGCAATATTA
TTTTCATTTTTGGTCTGAGCCTAATAGGTTTCATAGAAACCAATTCTCTTATTATTCGTT
CTACTTTATCGGTTATTCTATAAGTGTAAAAATAAATTACTTGGAGGTAAGGAGTCAAAT
ACTAGAGGATTCTATATTAATAGATACT-CTTATTAAGA-GATTTGATACTTTAGTT-CC
AGTCCTT--CCTCT-CATTAGAT-CATTGTCTAAAGCTTC
>Carex_balfourii|LUCENO|NA|REU|spm00000528
ATTCTTATGTAT-CAGAATATGAGTTTTTATTCCT-GTTTTTTCATAAAAAATCGTCTTG
TTTACGATTAAGATCTTTTATAAGCTTTCTTGAAAGGATTTACTTC------------TA
TGGAAAAATAGAACATTTTAGAATAGTGCATCATGTTTTTTTTAAGAAAACTTTATGGAT
CTTCACAGATCCTCTCATGCACTATCTTCGATATCAAGGTAAAGCTATTCTAGCATCAAA
AGGGACTGATCTTTTTATGAAGAAATTGAAATCTTACCTTGTCTATTTCTGGCAATATTA
TTTTCATTTTTGGTCTGAGCCTAATAGGTTTCATAGAAACCAATTCTCTTATTATTCGTT
CTACTTTATCGGTTATTCTATAAGTGTAAAAATAAATTACTTGGAGGTAAGGAGTCAAAT
ACTAGAGGATTCTATATTAATAGATACT-CTTATTAAGA-GATTTGATACTTTAGTT-CC
AGTCCTT--CCTCT-CATTAGAT-CATTGTCTAAAGCTTC
>Carex_bonanzensis|STARR|B1213|ARK|spm00001820
ATTCTTATGTAT-CAGAATATGAGTTTTTATTCCT-GTTTTTTCGTAAAAAATCGTCTTG
TTTACGATTAAGATCTTTTATAAGCTTTCTTGAAAGAATTTACTTC------------TA
TGGAAAAATAGAACATTTTAGAATAGTGCATCATGTTTTTTTTAAGAAAACTTTATGGAT
CTTCACAGATCCTCTCATGCACTATCTTCGATATCAAGGTAAAGCTATTCTAGCATCAAA
AGGGACTGATCTTTTTATGAAGAAATTGAAATCTTACCTTGTCTATTTCTGGCAATATTA
TTTTCATTTTNNNNNTGAGCCTAATAGGTTTCATAGAAACAAATTCTCTTATTATTCGTT
CTACTTTATCGGTTATTTTGTAAGTGTAAAAATAAATTACTTGGAGGTAAGGAGTCAAAT
ACTAGAGGATTCTATATTAATAGATACT-CTTATTAAGA-GATTTGATACTTTAGTT-CC
AGTCCTT--CCTCT-CATTAGAT-CATTGTCTAAAGCTTC
>Carex_tenuiflora|STARR|B708|MAN|spm00001313
ATTCTTATGTAT-CAGAATATGAGTTTTTATTCCT-GTTTTTTCGTAAAAAATCGTCTTG
TTTACGATTAAGATCTTTTATAAGCTTTCTTGAAAGAATTTACTTC------------TA
TGGAAAAATAGAACATTTTAGAATAGTGCATCATGTTTTTTTTAAGAAAACTTTATGGAT
CTTCACAGATCCTCTCATGCACTATCTTCGATATCAAGGTAAAGCTATTCTAGCATCAAA
AGGGACTGATCTTTTTATGAAGAAATTGAAATCTTACCTTGTGTATTTATGGCAGTATTA
AGTTCTTATTTGGTCTGAGCCTAATAGGTTTCATAGAAACAAATTCTCTTATTATTCGTT
CTACTTTATCGGTTATTTTATAAGTGTAAAAATAAATTACTTGGAGGTAAGGAGTCAAAT
ACTAGAGGATTCTATATTAATAGATACT-CTTATTAAGA-GATTTGATACTTTAGTT-CC
AGTCCTT--CCTCT-CATTAGAT-CATTGTCTAAAGCTTC
>Carex_decomposita|STARR|B218|DEL|spm00000836
ATTCTTATGTAT-CAGAATATGAGTTTTTATTCCT-GTTTTTTCATAAAAAATCGTCTTG
TTTACGATTAAGATCTTTTATAAGCTTTCTTGAAAGAATTTACTTC------------TA
TGGAAAAATAGAACATTTTAGAATAGTGCATCATGTTTTTTTTAAGAAAACTTTATGGAT
CTTCACAGATCCTCTCATGCACTATCTTCGATATCAAGGTAAAGCTATTCTAGCATCAAA
AGGGACTGATCTTTTTATGAAGAAATTAAAATATTACCTTGTCTATTTCTGGCAATTTTA
TTTTCATTTTTGGTCTGAGCCTAATAGGTTTCATAGAAACCAATTCTCTTATTATTCGTT
CTACTTTATTGGTTATTTTATAAGTGTAAAAATAAATTACTTGGAGGTAAGGAGTCAAAT
AATAGAGGATTCTATATTAATAGATACT-CTTATTAAGA-GATTTGATACTTTAGTT-CC
AGTCCTT--CCTCT-CATTAGAT-CATTGTCTAAAGCTTC
>Carex_subphysodes|JIMENEZMEJIAS|NA|AFG|spm00003477
ATTGTTATGTAT-CAGAATATGAGTTTTTATTCCT-GTTTTTTCGTAAAAAATCGTCTTG
TTTACGATTAAGATCTTTTATAAGCTTTCTTGAAAGAATTTACTTC------------TA
TGGAAAAATAGAACATTTTAGAATAGTGCATCATGTTTTTTTTAAGAAAACTTTATGGAT
CTTCACAGATCCTCTCATGCACTATCTTCGATATCAAGGTAAAGCTATTCTAGCATCAAA
AGGGACTGATCTTTTTATGAAGAAATTGAAATCTTACCTTGTCTATTTCTGGCAATATTA
TTTTCATTTTTGGTCTGAACCTAATAGGTTTCATAGAAACCAATTCTCTTATTATTCGTT
CTACTTTATCGGTTATTTAATAAGTGTAAAAACAAATTACTTGGAGGTAAGGAGTCAAAT
ACTAGAGGATTCTATATTAATAGATACT-CTTATTAAGA-GATTTGATACTTTAGTT-CC
AGTCCTT--CCTCT-CATTAGAT-CATTGTCTAAAGCTTC
>Carex_pachystylis|JIMENEZMEJIAS|NA|UZB|spm00003472
ATTGTTATGTAT-CAGAATATGAGTTTTTATTCCT-GTTTTTTCGTAAAAAATCGTCTTG
TTTACGATTAAGATCTTTTATAAGCTTTCTTGAAAGAATTTACTTC------------TA
TGGAAAAATAGAACATTTTAGAATAGTGCATCATGTTTTTTTTAAGAAAACTTTATGGAT
CTTCACAGATCCTCTCATGCACTATCTTCGATATCAAGGTAAAGCTATTCTAGCATCAAA
AGGGACTGATCTTTTTATGAAGAAATTGAAATCTTACCTTGTCTATTTCTGGCAATATTA
TTTTCATTTTTGGTCTGAACCTAATAGGTTTCATAGAAACCAATTCTCTTATTATTCGTT
CTACTTTATCGGTTATTTTATAAGTGTAAAAATAAATTACTTGGAGGTAAGGAGTCAAAT
ACTAGAGGATTCTATATTAATAGATACT-CTTATTAAGA-GATTTGATACTTTAGTT-CC
AGTCCTT--CCTCT-CATTAGAT-CATTGTCTAAAGCTTC
>Carex_infirminervia|STARR|B795|CAL|spm00001398
ATTCTTATGTAT-CAGAATATGAGTTTTTATTCCT-GTTTTTTCGTAAAAAATCGTCTTG
TTTACGATTAAGATCTTTTCTAAGCTTTCTTGAAAGAATTTACTTC------------TA
TGGAAAAATAGAACATTTTAGAATAGTGCATCATGTTTTTTTTAAGAAAACTTTATGGAT
CTTCACAGATCCTCTCATGCACTATCTTCGATATCAAGGTAAAGCTATTCTAGCATCAAA
AGGGACTGATCTTTTTATGAAGAAATTGAAATCTTACTTTGTCTATTTCTGGCAATATTA
TTTTCATTTTTGGTCTGAGCCTAATAGGTTTCATAGAAACCAATTCTCTTATTATTCGTT
CTACTTTATCGGTTATATTGTAAGTGTAAAAATAAATTACTTGGAGGTAAGGAGTCAAAT
ACTAGAGGATTCTATATTAATAGATACT-CTTATTAAGA-GATTTGATACTTTAGTT-CC
AGTCCTT--CCTCT-CATTAGAT-CATTGTCTAAAGCTTC
>Carex_paniculata|MAGUILLA|||spm00006108
ATTCTTATGTAT-CAGAATATGAGTTTTTATTCCT-GTTTTTTCATAAAAAATCGTCTTG
TTTACGATTAAGATCTTTTATAAGCTTTCTTGAAAGAATTTACTTC------------TA
TGGAAAAATAGAACATTTTAGAATAGTGCATCATGTTTTTTTTAAGAAAACTTTATGGAT
CTTCACAGATCCTCTCATGCACTATCTTCGATATCAAGGTAAAGCTATTCTAGCATCAAA
AGGGACTGATCTTTTTATGAAGAAATTGAAATCTTACCTTGTCTATTTCTGGCAATATTA
TTTTCATTTTTGGTCTGAGCCTAATAGGTTTCATAGAAACCAATTCTCTTATTATTCGTT
CTACTTTATTGGTTATTTTATAAGTGTAAAAATAAATTACTTGGAGGTAATGAGTCAAAT
AATAGAGGATTCTATATTAATAGATACT-CTTATTAAGA-GATTTGATACTTTAGTT-CC
AGTCCTT--CCTCT-CATTAGAT-CATTGTCTAAAGCTTC
>Carex_lapponica|STARR|B1034|ARK|spm00001641
ATTCTTATGTAT-CCGAATATGAGTTTTTATTCCT-GTTTTTTCGTAAAAAATCGTCTTG
TTTACGATTAAGATCTTTTATAAGCTTTCTTGAAAGAATTTACTTC------------TA
TGGAAAAATAGAACATTTTAGAATAGTGCATCATGTTTTTTTTAAGAAAACTTTATGGAT
CTTCACAGATCCTCTCATGCACTATCTTCGATATCAAGGTAAAGTTATTCTAGCATCAAA
AGGGACTGATCTTTTTATGAAGAAATTGAAATTTTACCTTGTCTATTTCTGGCAATATTA
TTTTCATTTTTGGTCTGAGCCTAATAGGTTTCATAGAAACAAATTCTCTTATTATTCGTT
CTACTTTATCGGTTATTTCATAAGTTTAAAAATAAATTACTTGGAGGTAAGGAGTCAAAT
ACTAGAGGATTCTATATTAATAGATACT-CTTATTAAGA-GATTTGATACTTTAGTT-CC
AGTCCTT--CCTCT-CATTAGAT-CATTGTCTAAAGCTTC
>Carex_praeceptorium|STARR|B1345|CAL|spm00001952
ATTCTTATGTAT-CCGAATATGAGTTTTTATTCCT-GTTTTTTCGTAAAAAATCGTCTTG
TTTACGATTAAGATCTTTTATAAGCTTTCTTGAAAGAATTTACTTC------------TA
TGGAAAAATAGAACATTTTAGAATAGTGCATCATGTTTTTTTTAAGAAAACTTTATGGAT
CTTCACAGATCCTCTCATGCACTATCTTCGATATCAAGGTAAAGCTATTCTAGCATCAAA
AGGGACTGATCTTTTTATGAAGAAATTGAAATTTTACCTTGTCTATTTCTGGCAATATTA
TTTTCATTTTTGGTCTGAGCCTAATAGGTTTCATAGAAACAAATTCTCTTATTATTCGTT
CTACTTTATCGGTTATTTTATAAGTGTAAAAATAAATTACTTGGAGGTAAGGAGTCAAAT
ACTAGAGGATTCTATATTAATAGATACT-CTTATTAAGA-GATTTGATACTTTAGTT-CC
AGTCCTT--CCTCT-CATTAGAT-CATTGTCTAAAGCTTC
>Carex_arctiformis|STARR|B1244|BRC|spm00001851
ATTCTTATGTAT-CCGAATATGAGTTTTTATTCCT-GTTTTTTCGTAAAAAATCGTCTTG
TTTACGATTAAGATCTTTTATAAGCTTTCTTGAAAGAATTTACTTC------------TA
TGGAAAAATAGAACATTTTAGAATAGTGCATCATGTTTTTTTTAAGAAAACTTTATGGAT
CTTCACAGATCCTCTCATGCACTATCTTCGATATCAAGGTAAAGCTATTCTAGCATCAAA
AGGGACTGATCTTTTTATGAAGAAATTGAAATTTTACCTTGTCTATTTCTGGCAATATTA
TTTTCATTTTTGGTCTGAGCCTAATAGGTTTCATAGAAACAAATTCTCTTATTATTCGTT
CTACTTTATCGGTTATTTTATAAGTGTAAAAATAAACTACTTGGAGGTAAGGAGTCAAAT
ACTAGAGGATTCTATATTAATAGATACT-CTTATTAAGA-GATTTGATACTTTAGTT-CC
AGTCCTT--CCTCT-CATTAGAT-CATTGTCTAAAGCTTC
>Carex_canescens|Uzma|FMS-05|PAK|spm00006569
ATTCTTATGTAT-CCGAATATGAGTTTTTATTCCT-GTTTTTTCGTAAAAAATCGTCTTG
TTTACGATTAAGATCTTTTATAAGCTTTCTTGAAAGAATTTACTTC------------TA
TGGAAAAATAGAACATTTTAGAATAGTGCATCATGTTTTTTTTAAGAAAACTTTATGGAT
CTTCACAGATCCTCTCATGCACTATCTTCGATATCAAGGTAAAGCTATTCTAGCATCAAA
AGGGACTGATCTTTTTATGAAGAAATTGAAATTTTACCTTGTCTATTTCTGGCAATATTA
TTTTCATTTTTGGTCTGAGCCTAATAGGTTTCATAGAAACAAATTCTCTTATTATTCGTT
CTACTTTATCGGTTATTTTATAAGTGTAAAAATAAACTACTTGGAGGTAAGGAGTCAAAT
ACTAGAGGATTCTATATTAATAGATACT-CTTATTAAGA-GATTTGATACTTTAGTT-CC
AGTCCTT--CCTCT-CATTAGAT-CATTGTCTAAAGCTTC
>Carex_jonesii|STARR|B1003|WAS|spm00001610
ATTCTTATGTAT-CAGAATATGAGTTTTTATTCCT-GTTTTTTCGTAAAAAATCGTCTTG
TTTACAATTAAGATCTTTTATAAGCTTTCTTGAAAGAATTTACTTC------------TA
TGGAAAAATAGAACATTTTAGAATAGTGCATCATGTTTTTTCTAAGAAAACTTTATGGAT
CTTCACAGATCCTCTCATGCACTATCTTCGATATCAAGGTAAAGCTATTCTAGCATCAAA
AGGGACTGATCTTTTTATGAAGAAATTGAAATCTTACCTTGTCTATTTCTGGCAATATTA
TTTTCATTTTTGGTCTGAGCCTAATAGGTTTCATAGAAACCAATTCTCTTATTATTCGTT
CTACTTTATTGGTTATTTCATAAGTGTAAAAATAAATTACTTGGAGGTAAGGAGTCAAAT
ACTAGAGGATTCTATATTAATAGATACT-CTTATTAAGA-GATTTGATACTTTAGTT-CC
AGTCCTT--CCTCT-CATTAGAT-CATTGTCTAAAGCTTC
>Carex_pseudololiacea|MAGUILLA|||spm00006080
ATTCTTATGTAT-CAGAATATGAGTTTTTATTCCT-GTTTTTTCGTAAAAAATCGTCTTG
TTTACGATTAAGATCTTTTATAAGCTTTCTTGAAAGAATTTACTTC------------TA
TGGAAAAATAGAACATTTTAGAATAGTGCATCATGTTTTTTTTAAGAAAACTTTATGGAT
CTTCACAGATCCTCTCATGCACTATCTTCGATATCAAGGTAAAGCTATTCTAGCATCAAA
AGGGACTGATCTTTTTATGAAGAAATTGAAATCTTACCTTGTCTATTTCTGGCAATATTA
TTTTCATTTTTGGTCTGAGCCTAATAGGTTTCATAGAAACAAATTCTCTTATTATTCGTT
CTACTTTATCGGTTATTTCATAAGTGTAAAAATAAATTACTTGGAGGTAAGGAGTCAAAT
ACTAGAGGATTCTATATTAATAGATACT-CTTATTAAGA-GATTTGATACTTTAGTT-CC
AGTCCTT--CCTCT-CATTAGAT-CATTGTCTAAAGCTTC
>Carex_brunnescens|WATERWAY|||spm00005976
ATTCTTATGTAT-CAGAATATGAGTTTTTATTCCT-GTTTTTTCGTAAAAAATCGTCTTG
TTTACGATTAAGATCTTTTATAAGCTTTCTTGAAAGAATTTACTTC------------TA
TGGAAAAATAGAACATTTTAGAATAGTGCATCATGTTTTTTTTAAGAAAACTTTATGGAT
CTTCACAGATCCTCTCATCCACTATCTTCGATATCAAGGTAAAGGTATTCTAGCATCAAA
AGGGACTGATCTTTTTATGAAGAAATTGAAATCTTACCTTGTCTATTTCTGGCAATATTA
TTTTCATTTTTGGTCTGAGCCTAATAGGTTTCATAGAAACAAATTCTCTTATTATTCATT
CTACTTTATCGGTTATTTTATAAGTGTAAAAATAAATTACTTGGAGGTAAGGAGTCAAAT
ACTAGAGGATTCTATATTAATAGATACT-CTTATTAAGA-GATTTGATACTTTAGTT-CC
AGTCCTT--CCTCT-CATTAGAT-CATTGTCTAAAGCTTC
>Carex_agrostoides|REZNICEK|NA|MXE|spm00000263
ATTCTTATGTAT-CAGAATATGAGTTTTTATTCCT-GTTTTTTCGTAAAAAATCGTCTTG
TTTACGATTAAGATCTTTTATAAGCTTTCTTGAAAGAATTTACTTC------------TA
TGGAAAAATAGAACATTTTAGAATAGTGCATCATGTTTTTTTTAAGAAAACTTTATGGAT
CTTCACAGATCCTCTCATACACTATCTTCGATATCAAGGTAAAGCTATTCTAGCATCAAA
AGGGACTGATCTTTTTATGAAGAAATTGAAATCTTACCTTGTCTATTTCTGGCAATATTA
TTTTCATTTTTGGTCTGAGCCTAATAGGTTTCATAGAAACCAATTCTCTTATTATTCGTT
CTACTTTATCGGTTATGTTATAAGTGTAAAAATAAATTACTTGGGGGTAAGGAGTCAAAT
ACTAGAGGATTCTATATTAATAGATACT-CTTATTAAGA-GATTTGATACTTTAGTT-CC
AGTCCTT--CCTCT-CATTAGAT-CATTATCTAAAGCTTC
>Carex_chihuahuensis|STARR|B1205|ARI|spm00001812
ATTCTTATGTAT-CAGAATATGAGTTTTTATTCCT-GTTTTTTCGTAAAAAATCGTCTTG
TTTACGATTAAGATCTTTTATAAGCTTTCTTGAAAGAATTTACTTC------------TA
TGGAAAAATAGAACATTTTAGAATAGTGCATCATGTTTTTTTTAAGAAAACTTTATGGAT
CTTCACAGATCCTCTCATACACTATCTTCGATATCAAGGTAAAGCTATTCTAGCATCAAA
AGGGACTGATCTTTTTATGAAGAAATTGAAATCTTACCTTGTCTATTTCTGGCAATATTA
TTTTCATTTTTGGTCTGAGCCTAATAGGTTTCATAGAAACCAATTCTCTTATTATTCGTT
CTACTTTATCGGTTATGTTATAAGTGTAAAAATAAATTACTTGGGGGTAAGGAGTCAAAT
ACTAGAGGATTCTATATTAATAGATACT-CTTATTAAGA-GATTTGATACTTTAGTT-CC
AGTCCTT--CCTCT-CATTAGAT-CATTATCTAAAGCTTC
>Carex_peucophila|JIMENEZMEJIAS|NA|COS|spm00000516
ATTCTTATGTAT-CAGAATATGAGTTTTTATTCCT-GTTTTTTCATAAAAAATCGTCTTG
TTTACGATTAAGATCTTTTATAAGCTTTCTTGAAAGAATTTACTTC------------TA
TGGAAAAATAGAACATTTTAGAATAGTGCATCATGTTTTTTTTAAGAAAACTTTATGGAT
CTTCACAGATCCTCTCATGCACTATCTTCGATATTAAGGTAAAGCTATTCTAGCATCAAA
AGGGACTGATCTTTTTATGAAGAAATTGAAATCTTACCTTGTCTATTTCTGGCAATATTA
TTTTCATTTTTGGTCTGAGCCTAATAGGTTTCATAGAAACCAATTCTCTTATTATTCGTT
CTACTTTATCGGTTATTTTATAAGTGTAAAAATAAATTACTTGGAGGTAAGGAGTCAAAT
ACTAGAGGATTCTATATTAATAGATACT-CTTATTAAGA-GATTTGATACTTTAGTT-CC
AGTCCTT--CCTCT-CATTAGAT-CATTGTCTAAAGCTGC
>Carex_bolanderi|STARR|B811|CAL|spm00001414
ATTCTTATGTAT-CAGAATATGAGTTTTTATTCCT-GTTTTTTCGTAAAAAATCGTCTTG
TTTACGATTAAGATCTTTTCTAAGCTTTCTTGAAAGAATTTACTTC------------TA
TGGAAAAATAGAACATTTTAGAATAGTGCATCATGTTTTTTTTAAGAAAACTTTATGGAT
CTTCACAGATCCTCTCATGCACTATCTTCGATATCAAGGTAAAGCTATTCTAGCATCAAA
AGGGACTGATCTTTTTATGAAGAAATTGAAATCTTACCTTGTCTATTTCTGGCAATATTA
TTTTCATTTTTGGTCTGAGCCTAATAGGTTTCATAGAAACCAATTCTCTTATTATTCGTT
CTACTTTATCGGTTATTTTATAAGTGTAAAAATAAATTACTTGGAGGTAAGGAGTCAAAT
ACTAGAGGATTCTATATTAATAGATACT-CTTATTAAGA-GATTTGATACTTTAGTT-CC
AGTCCTT--CCTCT-CATTAGAT-CATTATCTAAAGCTTC
>Carex_leptopoda|STARR|B796|BRC|spm00001399
ATTCTTATGTAT-CAGAATATGAGTTTTTATTCCT-GTTTTTTCGTAAAAAATCGTCTTG
TTTACGATTAAGATCTTTTCTAAGCTTTCTTGAAAGAATTTACTTC------------TA
TGGAAAAATAGAACATTTTAGAATAGTGCATCATGTTTTTTTTAAGAAAACTTTATGGAT
CTTCACAGATCCTCTCATGCACTATCTTCGATATCAAGGTAAAGCTATTCTAGCATCAAA
AGGGACTGATCTTTTTATGAAGAAATTGAAATCTTACCTTGTCTATTTCTGGCAATATTA
TTTTCATTTTTGGTCTGAGCCTAATAGGTTTCATAGAAACCAATTCTCTTATTATTCGTT
CTACTTTATTGGTTATTTTATAAGTGTAAAAATAAATTACTTGGAGGTAAGGAGTCAAAT
ACTAGAGGATTCTATATTAATAGATACT-CTTATTAAGA-GATTTGATACTTTAGTT-CC
AGTCCTT--CCTCT-CATTAGAT-CATTATCTAAAGCTGC
>Carex_oklahomensis|STARR|B505|ARK|spm00001111
ATTCTTATGTAT-CAGAATATGAGTTTTTATTCCT-GTTTTTTCGTAAAAAATCGTCTTG
TTTACGATTAAGATCTTTTATAAGCTTTCTTGAAAGAATTTACTTC------------TA
TGGAAAAATAGAACATTTTAGAATAGTGCATCATGTTTTTTTTAAGAAAACTTTATGGAT
CTTCACAGATCCTCTCATGCACTATCTTCGATATCAAGGTAAAGCTATTCTAGCATCAAA
AGGGACTGATCTTTTTATGAAGAAATTGAAATCTTACCTTGTGTATTTCTGGCAATATTA
TTTTCATTTTTGGTCTGAGCCTAATAGGTTTCATAGAAACCAATTCTCTTATTATTCGTT
CTACTTTTTCGGTTATTTTATAAGTGTAAAAATAAATTACTTGGAGGTAAGGAGTCAAAT
ACTAGAGGATTCTATATTAATAGATACT-CTTATTAAGA-GATTTGATACTTTAGTT-CC
AGTCCTT--CCTCT-CATTAGAT-CATTGTCTAAAGCTTC
>Carex_triangularis|STARR|B739|TEX|spm00001344
ATTCTTATGTAT-CAGAATATGAGTCTTTATTCTT-GTTTTTTCGTAAAAAATCGTCTCG
TTTACGATTAAGATCTTTTATAAGCTTTCTTGAAAGAATTTACTTC------------TA
TGGAAAAATAGAACATTTTAGAATAGTGCATCATGTTTTTTTTAAGAAAACTTTATGGAT
CTTCACAGATCCTCTCATGCACTATCTTCGATATCAAGGTAAAGCTATTCTAGCATCAAA
AGGGACTGATCTTTTTATGAAGAAATTGAAATCTTACCTTGTCTATTTCTGGCAATATTA
TTTTCATTTTTGGTCTGAGCCTAATAGGTTTCATAGAAACCAATTCTCTTATTATTCGTT
CTACTTTATCGGTTATTTTATAAGTGTAAAAATAAATTACTTGGAGGTAAGGAGTCAAAT
ACTAGAGGATTCTATATTAATAGATACT-CTTATTAAGA-GATTTGATACTTTAGTT-CC
AGTCCTT--CCTCT-CATTAGAT-CATTGTCTAAAGCTTC
>Carex_arcta|STARR|B092|ASK|spm00000710
ATTCTTATGTAT-CAGAATATGAGTTTTTATTCCT-GTTTTTTCGTAAAAAATCGTCTTG
TTTACGATTAAGATCTTTTATAAGCTTTCTTGAAAGAATTTACTTC------------TA
TGGAAAAATAGAACATTTTAGAATAGTGCATCATGTTTTTTTTAAGAAAACTTTATGGAT
CTTCACAGATCCTCTCATGCACTATCTTCGATATCAAGGTAAAGCTATTCTAGCATCAAA
AGGGACTGATCTTTTTATGAAGAAATTGAAATCTTACCTTGTCTATTTCTGGCAATATTA
TTTTCATTTTTGGTCTGAGCCTAATAGGTTTCATAGAAACAAATTCTCTTATTATTCATT
CTACTTTATCGGTTATTTTATAAGTGTAAAAATAAATTACTTGGAGGTAAGGAGTCAAAT
ACTAGAGGATTCTATATTAATAGATACT-CTTATTAAGA-GATTTGATACTTTAGTT-CC
AGTCCTT--CCTCT-CATTAGAT-CATTGTCTAAAGCTTC
>Carex_interior|STARR|B354|MIC|spm00000972
ATTCTTATGTAT-CAGAATATGAGTTTTTATTCCT-GTTTTTTCGTAAAAAATCGTCTTG
TTTACGATTAAGATCTTTTCTAAGCTTTCTTGAAAGAATTTACTTC------------TA
TGGGAAAATAGAACATTTTAGAATAGTGCATCATGTTTTTTTTAAGAAAACTTTATGGAT
CTTCATAGATCCTCTCATGCACTATCTTCGATATCAAGGTAAAGCTATTCTAGCATCAAA
AGGGACTGATCTTTTTATGAAGAAATTGAAATCTTACCTTGTTTATTTCTGGCAATATTA
TTTTCATTTTTGGTCTGAGCCTAATAGGTTTCATAGAAACCAATTCTCTTATTATTCGTT
CTACTTTATCGGTTATTTTATAAGTGTAAAAATAAATTACTTGGAGGTAAAGAGTCAAAT
ACTAGAGGATTCTATATTAATAGATACT-CTTATTAAGA-GATTTGATACTTTAGTT-CC
AGTCCTT--CCTCT-CATTAGAT-CATTGTCTAAAGCTTC
>Carex_exilis|STARR|B269|DEL|spm00000887
ATTCTTATGTAT-CAGAATATGAGTTTTTATTCCT-GTTTTTTCGTAAAAAATCGTCTTG
TTTACGATTAAGATCTTTTAGAAGCTTTCTTGAAAGAATTTACTTC------------TA
TGGAAAAATAGAACATTTTAGAATAGTGCATCATGTTTTTTTTAAGAAAACTTTATGGAT
CTTCACAGATCCTCTCATGCACTATCTTCGATATCAAGGTAAAGCTATTCTAGCATCAAA
AGGGACTGATCTTTTTATGAAGAAATTGAAATCTTACCTTGTCTATTTCTGGCAATATTA
TTTTCATTTTTGGTCTGAGCCTAATAGGTTTCATAGAAACCAATTCTCTTATTATTCGTT
CTACTTTATCGGTTATTTTATAAGTGTAAGAATAAATTACTTGGAGGTAAAGAGTCAAAT
ACTAGAGGATTCTATATTAATAGATACT-CTTATTAAGA-GATTTGATACTTTAGTT-CC
AGTCCTT--CCTCT-CATTAGAT-CATTGTCTAAAGCTTC
>Carex_nervina|STARR|B1233|CAL|spm00001840
ATTCTTATGTAT-CAGAATATGAGTTTTTATTCCT-GTTTTTTCGTAAAAAATCGTCTTG
TTTACGATTAAGATCTTTTATAAGCTTTCTTGAAAGAATTTACTTC------------TA
TGGAAAAATAGAACATTTTAGAATAGTGCATCATGTTTTTTTTAAGAAAACTTTATGGAT
CTTCACAGATCCTCTCATGCACTATCTTCGATATCAAGGTAAAGCTATTCTAGCATCAAA
AGGGACTGATCTTTTTATGAAGAAATTGAAATCTTACCTTGTCTATTTCTGGCAATATTA
TTTTCATTTTTGGTCTGAGCCTAATAGGTTTCATAGAAACCAATTCTCTTATTATTCGTT
CTACTTTATTGGTTATTTTATAAGTGTAAAAATAAATTACTTGGAGGCAAGGAGTCAAAT
ACTAGAGGATTCTATATTAATAGATACT-CTTATTAAGA-GATTTGATACTTTAGTT-CC
AGTCCTT--CCTCT-CATTAGAT-CATTGTCTAAAGCTTC
>Carex_cruscorvi|STARR|B204|FLA|spm00000822
ATTCTTATGTAT-CAGAATATGAGTTTTTATTCCT-GTTTTTTCGTAAAAAATCGTCTTG
TTTACGATTAAGATCTTTTATAAGCTTTCTTGAAAGAATTTACTTC------------TA
TGGAAAAATAGAACATTTTAGAATAGTCCATCATTTTTTTTTTAAGAAAACTTTATGGAT
CTTCACAGATCCTCTCATGCACTATCTTCGATATCAAGGTAAAGCTATTCTAGCATCAAA
AGGGACTGATCTTTTTATGAAGAAATTGAAATCTTACCTTGTCTATTTCTGGCAATATTA
TTTTCATTTTTGGTCTGAGCCTAATAGGTTTCATAGAAACCAATTCTCTTATTATTCGTT
CTACTTTATTGGTTATTTTATAAGTGTAAAAATAAATTACTTGGAGGTAAGGAGTCAAAT
ACTAGAGGATTCTATATTAATAGATACT-CTTATTAAGA-GATTTGATACTTTAGTT-CC
AGTCCTT--CCTCT-CATTAGAT-CATTGTCTAAAGCTTC
>Carex_nemurensis|WATERWAY|C.nemurensis_1963||spm00004619
ATTCTTATGTAT-CAGAATATGAGTTTTTATTCCT-GTTTTTTCGTAAAAAATCGTCTTG
TTTACGATTAAGATCTTTTATAAGCTTTCTTGAAAGAATTTACTTC------------TA
TGGAAAAATAGAACATTTTAGAATAGTGCATCATGTTTTTTTTAAGAAAACTTTATGGAT
CTTCACAGATCCTCTCATGCACTATCTTCGATATCAAGGTAAAGCTATTCTAGCATCAAA
AGGGACTGATCTTTTTATGAAGAAATTGAAATCTTACCTTGTCTATTTCTGGCAATATTA
TTTTCATTTTTGGTCTGAGCCTAATAGGTTTCATAGAAACAAATTCTCTTATTATTCGTT
CTACTTTATCGGTTATTTTATAAGTGTAAAAATAAATTACTTGGAGGTAAGGAGTCAAAT
ACTAGAGGATTCTATATTAATAGATACT-CTTATTAAGA-GATTTGATACTTTAGTT-CC
AGTCCTC--CCTCT-CATTAGAT-CATTGTCTAAAGCTTC
>Carex_cephalophora|STARR|B210|MRY|spm00000828
ATTCTTATGTAT-CAGAATATGAGTTTTTATTCCT-GTTTTTTCGTAAAAAATCGTCTTG
TTTACGATTAAGATCTTTTATAAGCTTTCTTGAAAGAATTTACTTC------------TA
TGGAAAAATAGAACATTTTAGAATAGTGCATCATGTTTTTTTTAAGAAAACTTTATGGAT
CTTCACAGATCCTCTCATGCACTATCTTCGATATCAAGGTAAAGCTATTCTAGCATCAAA
AGGGACTGATCTTTTTATGAAGAAATTGAAATCTTACCTTGTCTATTTCTGGCAATATTA
TTTTCATTTTTGGTCTGAGCCTAATAGGTTTCATAGAAACCAATTCTCTTATTATTCGTT
CTACTTTATCGGTTATATTATAAGTGTAAAAATAAATTACTTGGAGGTAAGGAGTCAAAT
ACTAGAGGATTCTATATTAATAGATACT-CTTATTAAGA-GATTTGATACTTTAGTT-CC
AGTCCTT--CCTCT-CATTAGAT-CATTGTCTAAAGCTTC
>Carex_mesochorea|STARR|B491|ALA|spm00001097
ATTCTTATGTAT-CAGAATATGAGTTTTTATTCCT-GTTTTTTCGTAAAAAATCGTCTTG
TTTACGATTAAGATCTTTTATAAGCTTTCTTGAAAGAATTTACTTC------------TA
TGGAAAAATAGAACATTTTAGAATAGTGCATCATGTTTTTTTTAAGAAAACTTTATGGAT
CTTCACAGATCCTCTCATGCACTATCTTCGATATCAAGGTAAAGCTATTCTAGCATCAAA
AGGGACTGATCTTTTTATGAAGAAATTGAAATCTTACCTTGTCTATTTCTGGCAATATTA
TTTTCATTTTTGGTCTGAGCCTAATAGGTTTCATAGAAACCAATTCTCTTATTATTCGTT
CTACTTTATCGGTTATATTATAAGTGTAAAAATAAATTACTTGGAGGTAAGGAGTCAAAT
ACTAGAGGATTCTATATTAATAGATACT-CTTATTAAGA-GATTTGATACTTTAGTT-CC
AGTCCTT--CCTCT-CATTAGAT-CATTGTCTAAAGCTTC
>Carex_perdentata|STARR|B585|TEX|spm00001191
ATTCTTATGTAT-CAGAATATGAGTTTTTATTCCT-GTTTTTTCGTAAAAAATCGTCTTG
TTTACGATTAAGATCTTTTATAAGCTTTCTTGAAAGAATTTACTTC------------TA
TGGAAAAATAGAACATTTTAGAATAGTGCATCATGTTTTTTTTAAGAAAACTTTATGGAT
CTTCACAGATCCTCTCATGCACTATCTTCGATATCAAGGTAAAGCTATTCTAGCATCAAA
AGGGACTGATCTTTTTATGAAGAAATTGAAATCTTACCTTGTCTATTTCTGGCAATATTA
TTTTCATTTTTGGTCTGAGCCTAATAGGTTTCATAGAAACCAATTCTCTTATTATTCGTT
CTACTTTATCGGTTATATTATAAGTGTAAAAATAAATTACTTGGAGGTAAGGAGTCAAAT
ACTAGAGGATTCTATATTAATAGATACT-CTTATTAAGA-GATTTGATACTTTAGTT-CC
AGTCCTT--CCTCT-CATTAGAT-CATTGTCTAAAGCTTC
>Carex_densa|STARR|B1062|ORE|spm00001669
ATTCTTATGTAT-CAGAATATGAGTTTTTATTCCT-GTTTTTTCGTAAAAAATCGTCTTG
TTTACGATTAAGATCTTTTATAAGCTTTCTTGAAAGAATTTACTTC------------TA
TGGAAAAATAGAACATTTTAGAATAGTGCATCATGTTTTTTTTAAGAAAACTTTATGGAT
CTTCACAGATCCTCTCATGCACTATCTTCGATATCAAGGTAAAGCTATTCTAGCATCAAA
AGGGACTGATCTTTTTATGAAGAAATTGAAATCTTACCTTGTCTATTTCTGGCAATATTA
TTTTCATTTTTGGTCTGAGCCTAATAGGTTTCATAGAAACCAATTCTCTTATTATTCGTT
CTACTTTATCGGTTATTTTATAAGTGTAAAAATAAATTACTTGGAGGTAAGGAGTCAAAT
ACTAGAGGATTCTATATTAATAGATACC-CTTATTAAGA-GATTTGATACTTTAGTT-CC
AGTCCTT--CCTCT-CATTAGAT-CATTGTCTAAAGCTTC
>Carex_laevivaginata|STARR|B375|ALA|spm00000993
ATTCTTATGTAT-CAGAATATGAGTTTTTATTCCT-GTTTTTTCGTAAAAAATCGTCTTG
TTTACGATTAAGATCTTTTATAAGCTTTCTTGAAAGAATTTACTTC------------TA
TGGAAAAATAGAACATTTTAGAATAGTGCATCATGTTTTTTTTAAGAAAACTTTATGGAT
CTTCACAGATCCTCTCATGCACTATCTTCGATATCAAGGTAAAGCTATTCTAGCATCAAA
AGGGACTGATCTTTTTATGAAGAAATTGAAATCTTACCTTGTCTATTTCTGGCAATATTA
TTTTCATTTTTGGTCTGAGCCTAATAGGTTTCATAGAAACCAATTCTCTTATTATTCGTT
CTACTTTATCGGTTATTTTATAAGTGTAAAAATAAATTATTTGGAGGTAAGGAGTCAAAT
ACTAGAGGATTCTATATTAATAGATACT-CTTATTAAGA-GATTTGATACTTTAGTT-CC
AGTCCTT--CCTCT-CATTAGAT-CATTGTCTAAAGCTTC
>Carex_lachenalii|STARR|B1033|ARK|spm00001640
ATTCTTATGTAT-CAGAATATGAGTTTTTATTCCT-GTTTTTTCGTAAAAAATCGTCTTG
TTTACGATTAAGATCTTTTATAAGCTTTCTTGAAAGAATTTACTTC------------TA
TGGAAAAATAGAACATTTTAGAATAGTGCATCATGTTTTTTTTAAGAAAACTTTATGGAT
CTTCACAGATCCTCTCATGCACTATCTTCGATATCAAGGTAAAGCTATTCTAGCATCAAA
AGGGACTGATCTTTTTATGAAGAAATTGAAATCTTACCTTGTCTATTTTTGGCAATATTA
TTTTCATTTTTGGTATGAGCCTAATAGGTTTCATAGAAACAAATTCTCTTATTATTCGTT
CTACTTTATCGGTTATTTTATAAGTGTAAAAATAAATTACTTGGAGGTAAGGAGTCAAAT
ACTAGAGGATTCTATATTAATACATACT-CTTATTAAGA-GATTTGATACTTTAGTT-CC
AGTCCTT--CCTCT-CATTAGAT-CATTGTCTAAAGCTTC
>Carex_marianensis|REZNICEK|NA|MXE|spm00000280
ATTCTTATGTAT-CAGAATATGAGTTTTTATTCTT-GTTTTTTCGTAAAAAATCGTCTTG
TTTACGATTAAGATCTTTTATAAGCTTTCTTGAAAGAATTTACTTC------------TA
TGGAAAAATAGAACATTTTAGAATAGTGCATCATGTTTTTTTTAAGAAAACTTTATGGAT
CTTCACAGATCCTCTCATGCACTATCTTCGATATCAAGGTAAAGCTATTCTAGCATCAAA
AGGGACTGATCTTTTTATGAAGAAATTGAAATCTTATCTTGTCTATTTCTGGCAATATTA
TTTTCATTTTTGGTCTGAGCCTAATAGGTTTCATAGAAACCCATTCTCTTATTATTCGTT
CTACTTTATCGGTTATTTTATAAGTGTAAAAATAAATTACTTGGAGGTAAGGAGTCAAAT
ACTAGAGGATTCTATATTAATAGATACT-CTTATTAAGA-GATTTGATACTTTAGTT-CC
AGTCCTT--CCTCT-CATTAGAT-CATTGTCTAAAGCTTC
>Carex_aggregata|STARR|B066|KTY|spm00000685
ATTCTTATGTAT-CAGAATATGAGTTTTTATTCCT-GTTTTTTCGTAAAAAATCGTCTTG
TTTACGATTAAGATCTTTTATAAGCTTTCTTGAAAGAATTTACTTC------------TA
TGGAAAAATAGAACATTTTAGAATAGTGCATCATGTTTTTTTTAAGAAAACTTTATGGAT
CTTCACAGATCCTCTCATGCACTATCTTCGATATCAAGGTAAAGCTATTCTAGCATCAAA
AGGGACTGATCTTTTTATGAAGAAATTGAAATCTTACCTTGTCTATTTCTGGCAATATTA
TTTTCATTTTTGGTCTGAGCCTAATAGGTTTCATAGAAACCAATTCTCTTATTATTCGTT
CTACTTTATCGGTTATTATATAAGTGTAAAAATAAATTACTTGGAGGTAAGGAGTCAAAT
ACTAGAGGATTCTATATTAATAGATACT-CTTATTAAGA-GATTTGATACTTTAGTT-CC
AGTCCTT--CCTCT-CATTAGAT-CATTGTCTAAAGCTTC
>Carex_gravida|STARR|B352|TEN|spm00000970
ATTCTTATGTAT-CAGAATATGAGTTTTTATTCCT-GTTTTTTCGTAAAAAATCGTCTTG
TTTACGATTAAGATCTTTTATAAGCTTTCTTGAAAGAATTTACTTC------------TA
TGGAAAAATAGAACATTTTAGAATAGTGCATCATGTTTTTTTTAAGAAAACTTTATGGAT
CTTCACAGATCCTCTCATGCACTATCTTCGATATCAAGGTAAAGCTATTCTAGCATCAAA
AGGGACTGATCTTTTTATGAAGAAATTGAAATCTTACCTTGTCTATTTCTGGCAATATTA
TTTTCATTTTTGGTCTGAGCCTAATAGGTTTCATAGAAACCAATTCTCTTATTATTCGTT
CTACTTTATCGGTTATTATATAAGTGTAAAAATAAATTACTTGGAGGTAAGGAGTCAAAT
ACTAGAGGATTCTATATTAATAGATACT-CTTATTAAGA-GATTTGATACTTTAGTT-CC
AGTCCTT--CCTCT-CATTAGAT-CATTGTCTAAAGCTTC
>Carex_xalapensis|REZNICEK|NA|MXC|spm00000304
ATTCTTATGTAT-CAGAATATGAGTTTTTATTCCT-GTTTTTTCGTAAAAAATCGTCTTG
TTTACGATTAAGATCTTTTATAAGCTTTCTTGAAAGAATTTACTTC------------TA
TGGAAAAATAGAACATTTTAGAATAGTGCATCATGTTTTTTTTAAGAAAACTTTATGGAT
CTTCACAGATCCTCTCATGCACTATCTTCGATATCAAGGTAAAGCTATTCTAGCATCAAA
AGGGACTGATCTTTTTATGAAGAAATTGAAATCTTACCTTGTCTATTTCTGGCAATATTA
TTTTCATTTTTGGTCTGAGCCTAATAGGTTTCATAGAAACCAATTCTCTTATTATTCGTT
CTACTTTATCGGTTATTATATAAGTGTAAAAATAAATTACTTGGAGGTAAGGAGTCAAAT
ACTAGAGGATTCTATATTAATAGATACT-CTTATTAAGA-GATTTGATACTTTAGTT-CC
AGTCCTT--CCTCT-CATTAGAT-CATTGTCTAAAGCTTC
>Carex_neurophora|STARR|B1008|WAS|spm00001615
ATTCTTATGTAT-CAGAATATGAGTTTTTATTCCT-GTTTTTTCGTAAAAAATCGTCTTG
TTTACGATTAAGATCTTTTATAAGCTTTCTTGAAAGAATTTACTTC------------TA
TGGAAAAATAGAACATTTTAGAATAGTGCATCATGTTTTTTTTAAGAAAACTTTATGGAT
CTTCACAGATCCTCTCATGCACTATCTTCGATATCAAGGTAAAGCTATTCTAGCATCAAA
AGGGACTGATCTTTTTATGAAGAAATTGAAATCTTACCTTGTCTATTTCTGGCAATATTA
TTTTCATTTTTGGTCTGAGCCTAATAGGTTTCATAGAAACCAATTCTCTTATTATTCGTT
CTACTTTATTGGTTATTTTATAAGTGTAAAAATAAATTACTTGGAGGTAAGGAGTCAAAT
ACTAGAGGATTCTATATTAATAGATACT-CTTATTAAGA-GATTTGATACTTTAGTT-CC
AGTCCTT--CCTCT-CATTAGAT-CATTGTCTAAAGCTTC
>Carex_conjuncta|STARR|B166|DEL|spm00000784
ATTCTTATGTAT-CAGAATATGAGTTTTTATTCCT-GTTTTTTCGTAAAAAATCATCTTG
TTTACGATTAAGATCTTTTATAAGCTTTCTTGAAAGAATTTACTTC------------TA
TGGAAAAATAGAACATTTTAGAATAGTGCATCATGTTTTTTTTAAGAAAACTTTATGGAT
CTTCACAGATCCTCTCATGCACTATCTTCGATATCAAGGTAAAGCTATTCTAGCATCAAA
AGGGACTGATCTTTTTATGAAGAAATTGAAATCTTACCTTGTCTATTTCTGGCAATATTA
TTTTCATTTTTGGTCTGAGCCTAATAGGTTTCATAGAAACCAATTCTCTTATTATTCGTT
CTACTTTATCGGTTATTTTATAAGTGTAAAAATAAATTACTTGGAGGTAAGGAGTCAAAT
ACTAGAGGATTCTATATTAATAGATACT-CATATTAAGA-GATTTGATACTTTAGTT-CC
AGTCCTT--CCTCT-CATTAGAT-CATTGTCTAAAGCTTC
>Carex_elongata|MAGUILLA|||spm00005946
ATTCTTATGTAT-CAGAATATGAGTTTTTATTCTT-GTTTTTTCGTAAAAAATCGTCTTG
TTTACGATTAAGATCTTTTATAAGCTTTCTTGAAAGAATTTACTTC------------TA
TGGAAAAATAGAACATTTTAGAATAGTGCATCATGTTTTTTTTAAGAAAACTTTATGGAT
CTTCACAGATCCTCTCATGCACTATCTTCGATATCAAGGTAAAGCTATTCTAGCATCAAA
AGGGACTGATCTTTTTATGAAGAAATTGAAATCTTACCTTGTCTATTTCTGGCAATATTA
TTTTCATTTTTGGTCTGAGCCTAATAGGTTTCATAGAAACAAATTCTCTTATTATTCGTT
CTACTTTATCGGTTATTTTATAAGTGTAAAAATAAATTACTTGGAGGTAAGGAGTCAAAT
ACTAGAGGATTCTATATTAATAGATACT-CTTCTTAAGA-GATTTGATACTTTAGTT-CC
AGTCCTT--CCTCT-CATTAGAT-CATTGTCTAAAGCTTC
>Carex_traiziscana|MAGUILLA|||spm00004625
ATTCTTATGTAT-CAGAATATGAGTTTTTTTTCCT-GTTTTTTCGTAAAAAATCGTCTTG
TTTACGATTAAGATCTTTTATAAGCTTTCTTGAAAGAATTTACTTC------------TA
TGGAAAAATAGAACATTTTAGAATAGTGCATCATGTTTTTTTTAAGAAAACTTTATGGAT
CTTCACAGATCCTCTCATGCACTATCTTCGATATCAAGGTAAAGCTATTCTAGCATCAAA
AGGGACTGATCTTTTTATGAAGAAATTGAAATCTTACCTTGTCTATTTCTGGCAATATTA
TTTTCATTTTTGGTCTGAGCCTAATAGGTTTCATAGAAACAAATTCTCTTATTATTCGTT
CTACTTTATCGGTTATTTTATAAGTGTAAAAATAAATTACTTGGAGGTAAGGAGTCAAAT
ACTAGAAGATTCTATATTAATAGATACT-CTTATTAAGA-GATTTGATACTTTAGTT-CC
AGTCCTT--CCTCT-CATTAGAT-CATTGTCTAAAGCTTC
>Carex_trisperma|STARR|B729|MIC|spm00001334
ATTCTTATGTAT-CAGAATATGAGTTTTTATTCCT-GTTTTTTCGTAAAAAATCGTCTTG
TTTACGATTAAGATCTTTTATAAGCTTTCTTGAAAGAATTTACTTC------------TA
TGGAAAAATAGAACATTTTAGAATAGTGCATCATGTTTTTTTTAAGAAAACTTTATGGAT
CTTCACAGATCCTCTCATGCACTATCTTCGATATCAAGGTAAAGCTATTCTAGCATCAAA
AGGGACTGATCTTTTTATGAAGAAATTGAAATCTTACCTTGTCTATTTCTGGCAATATTA
TTTTCATTTTTGGTCTGAGCCTAATAGGTTTCATAGAAACAAATTCTCTTATTATTCGTT
CTACTTTATCGGTTATTTTATAAGTGTAAAAATAAATTACTTGGAGGTAAGGAGTCAAAT
ACTAGAGGATTCTATATTAATAGATACT-CTTATTAAGA-GATTTGATACTTTAGTT-CC
AGTCCTC--CCTCT-CATTAGAT-CATTGTCTAAAGCTTC
>Carex_ursina|STARR|B1368|YUK|spm00001975
ATTCTTATGTAT-TAGAATATGAGTTTTTATTCCT-GTTTTTTCGTAAAAAATCGTCTTG
TTTACGATTAAGATCTTTTATAAGCTTTCTTGAAAGAATTTACTTC------------TA
TGGAAAAATAGAACATTTTAGAATAGTGCATCATGTTTTTTTTAAGAAAACTTTATGGAT
CTTCACAGATCCTCTCATGCACTATCTTCGATATCAAGGTAAAGCTATTCTAGCATCAAA
AGGGACTGATCTTTTTATGAAGAAATTGAAATCTTACCTTGTCTATTTCTGGCAATATTA
TTTTCATTTTTGGTCTGAGCCTAATAGGTTTCATAGAAACAAATTCTCTTATTATTCGTT
CTACTTTATCGGTTATTTTATAAGTGTAAAAATAAATTACTTGGAGGTAAGGAGTCAAAT
ACTAGAGGATTCTATATTAATAGATACT-CTTATTAAGA-GATTTGATACTTTAGTT-CC
AGTCCTT--CCTTT-CATTAGAT-CATTGTCTAAAGCTTC
>Carex_diastena|MAGUILLA|||spm00006010
ATTCTTATGTAT-CAGAATATGAGTTTTTATTCCT-GTTTTTTCGTAAAAAATCGTCTTG
TTTACGATTAAGATCTTTTATAAGCTTTCTTGAAAGAATTTACTTC------------TA
TGGAAAAATAGAACATTTTAGAATAGTGCATCATGTTTTTTTTAAGAAAACTTTATGGAT
CTTCACAGATCCTCTCATGCACTATCTTCGATATCAAGGTAAAGCTATTCTAGCATCAAA
AGGGACTGATCTTTTTATGAAGAAATTGAAATCTTACCTTGTCTATTTCTGGCAATATTA
TTTTCATTTTTGGTCTGAGCCTAATAGGTTTCATAGAAACAAATTCTCTTATTATTCGTT
CTACTTTATCGGTTATTTTATAAGTGTAAAAATAAATTACTTGGAGGTAAGGAGTCAAAT
ACTAGAGGATTCTCTATTAATAGATACT-CTTATTAAGA-GATTTGATACTTTAGTT-CC
AGTCCTT--CCTCT-CATTAGAT-CATTGTCTAAAGCTTC
>Carex_mackenziei|STARR|B1050|ARK|spm00001657
ATTCTTATGTAT-CAGAATATGAGTTTTTATTCCT-GTTTTTTCGTAAAAAATCGTCTTG
TTTACGATTAAGATCTTTTATAAGCTTTCTTGAAAGAATTTACTTC------------TA
TGGAAAAATAGAACATTTTAGAATAGTGCATCATGTTTTTTTTAAGAAAACTTTATGGAT
CTTCACAGATCCTCTCATGCACTATCTTCGATATCAAGGTAAAGCTATTCTAGCATCAAA
AGGGACTGATCTTTTTATGAAGAAATTGAAATATTACCTTGTCTATTTTTGGCAATATTA
TTTTCATTTTTGGTCTGAGCCTAATAGGTTTCATAGAAACAAATTCTCTTATTATTCGTT
CTACTTTATCGGTTATTTTATAAGTGTAAAAATAAATTACTTGGAGGTAAGGAGTCAAAT
ACTAGAGGATTCTATATTAATAGATACT-CTTATTAAGA-GATTTGATACTTTAGTT-CC
AGTCCTT--CCTCT-CATTAGAT-CATTGTCTAAAGCTTC
>Carex_gynocrates|STARR|B1023|ARK|spm00001630
ATTCTTATGTAT-CAGAATATGAGTTTTTATTCCT-GTTTTTTCGTAAAAAATCGTCTTG
TTTACGATTAAGATCTTTTATAAGCTTTCTTGAAAGAATTTACTTC------------TA
TGGAAAAATAGAACATTTTAGAATAGTGTATCATGTTTTTTTTAAGAAAACTTTATGGAT
CTTCACAGATCCTCTCATGCACTATCTTCGATATCAAGGTAAAGCTATTCTAGCATCAAA
AGGGACTGATCTTTTTATGAAGAAATTGAAATCTTACCTTGTCTATTTCTGGCAATATTA
TTTTCATTTTTGGTCTGAGCCTAATAGGTTTCATAGAAACAAATTCTCTTATTATTCGTT
CTACTTTATCGGTTATTTTATAAGTGTCAAAATAAATTACTTGGAGGTAAGGAGTCAAAT
ACTAGAGGATTCTATATTAATAGATACT-CTTATTAAGA-GATTTGATACTTTAGTT-CC
AGTCCTT--CCTCT-CATTAGAT-CATTGTCTAAAGCTTC
>Carex_illota|STARR|B343|CAL|spm00000961
ATTCTTATGTAT-CAGAATATGAGTTTTTATTCCT-GTTTTTTCGTAAAAAATCGTCTTG
TTTACGATTAAGATCTTTTATAAGCTTTCTTGAAAGAATTTACTTA------------TA
TGGAAAAATAGAACATTTTAGAATAGTGCATCATGTTTTTTTTAAGAAAACTTTATGGAT
CTTCACAGATCCTCTCATGCACTATCTTCGATATCAAGGTAAAGCTATTCTAGCATCAAA
AGGGACTGATCTTTTTATGAAGAAATTGAAATCTTACCTTGTCTATTTCTGGCAATATTA
TTTTCATTTTTGGTCTGAGCCTAATAGGTTTCATAGAAACAAATTCTCTTATTATTCGTT
CTACTTTATCGGTTATTTTTTAAGTGTAAAAATAAATTACTTGGAGGTAAGGAGTCAAAT
ACTAGAGGATTCTATATTAATAGATACT-CTTATTAAGA-GATTTGATACTTTAGTT-CC
AGTCCTT--CCTCT-CATTAGAT-CATTGTCTAAAGCTTC
>Carex_laeviculmis|STARR|B794|CAL|spm00001397
ATTCTTATGTAT-CAGAATATGAGTTTTTATTCCT-GTTTTTTCGTAAAAAATCGTCTTG
TTTACGATTAAGATCTTTTATAAGCTTTCTTGAAAGAATTTACTTC------------TA
TGGAAAAATAGAACATTTTAGAATAGTGCATCATGTTTTTTTTAAGAAAACTTTATGGAT
CTTCACAGATCCTCTCATGCACTATCTTCGATATCAAGGTAAAGCTATTCTAGCATCAAA
AGGGACTGATCTTTTTATGAAGAAATTGAAATCTTACCTTGTCTATTTCTGGCAATATTA
TTTTCATTTTTGGTCTGAGCCTAATAGGTTTCATAGAAACAAATTCTCTTATTATTCATT
CTACTTTATCGGTTATTTTATAAGTGTAAAAATAAATTACTTGGAGGTAAGGAGTCAAAT
ACTAGAGGATTCTATATTAATAGATACT-CTTATTAAGA-GATTTGATACTTTAGTT-CC
AGTCCTT--CCTCT-CATTAGAT-CATTGTCTAAAGCTTC
>Carex_sterilis|STARR|B1136|MAN|spm00001743
ATTCTTATGTAT-CAGAATATGAGTTTTTATTCCT-GTTTTTTCGTAAAAAATCGTCTTG
TTTACGATTAAGATCTTTTATAAGCTTTCTTGAAAGAATTTACTTC------------TA
TGGAAAAATAGAACATTTTAGAATAGTGCATCATGTTTTTTTTAAGAAAACTTTATGGAT
CTTCACAGATCCTCTCATGCACTATCTTCGATATCAAGGTAAAGCTATTCTAGCATCAAA
AGGGACTGATCTTTTTATGAAGAAATTGAAATCTTACCTTGTCTATTTCTGGCAATATTA
TTTTCATTTTTGGTCTGAGCCTAATAGGTTTCATAGAAACCAATTCTCTTATTATTCGTT
CTACTTTATCGGTTATTTTATAAGTGTAAAAATAAATTACTTGGAGGTAAAGAGTCAAAT
ACTAGAGGATTCTATATTAATAGATACT-CTTATTAAGA-GATTTGATACTTTAGTT-CC
AGTCCTT--CCTCT-CATTAGAT-CATTGTCTAAAGCTTC
>Carex_wiegandii|STARR|B748|MAI|spm00001353
ATTCTTATGTAT-CAGAATATGAGTTTTTATTCCT-GTTTTTTCGTAAAAAATCGTCTTG
TTTACGATTAAGATCTTTTATAAGCTTTCTTGAAAGAATTTACTTC------------TA
TGGGAAAATAGAACATTTTAGAATAGTGCATCATGTTTTTTTTAAGAAAACTTTATGGAT
CTTCACAGATCCTCTCATGCACTATCTTCGATATCAAGGTAAAGCTATTCTAGCATCAAA
AGGGACTGATCTTTTTATGAAGAAATTGAAATCTTACCTTGTCTATTTCTGGCAATATTA
TTTTCATTTTTGGTCTGAGCCTAATAGGTTTCATAGAAACCAATTCTCTTATTATTCGTT
CTACTTTATCGGTTATTTTATAAGTGTAAAAATAAATTACTTGGAGGTAAAGAGTCAAAT
ACTAGAGGATTCTATATTAATAGATACT-CTTATTAAGA-GATTTGATACTTTAGTT-CC
AGTCCTT--CCTCT-CATTAGAT-CATTGTCTAAAGCTTC
>Carex_spicata|STARR|B666|BUL|spm00001272
ATTCTTATGTAT-CAGAATATGAGTTTTTATTCCT-GTTTTTTCGTAAAAAATCGTCTTG
TTTACGATTAAGATCTTTTATAAGCTTTCTTGAAAGAATTTACTTC------------TA
TGGAAAAATAGAACATTTTAGAATAGTGCATCATGTTTTTTTTAATAAAACTTTATGGAT
CTTCACAGATCCTCTCATGCACTATCTTCGATATCAAGGTAAAGCTATTCTAGCATCAAA
AGGGACTGATCTTTTTATGAAGAAATTGAAATCTTACCTTGTCTATTTCTGGCAATATTA
TTTTCATTTTTGGTCTGAGCCTAATAGGTTTCATAGAAACCAATTCTCTTATTATTCGTT
CTACTTTATCGGTTATCTTATAAGTGTAAAAATAAATTACTTGGAGGTAAGGAGTCAAAT
ACTAGAGGATTCTATATTAATAGATACT-CTTATTAAGA-GATTTGATACTTTAGTT-CC
AGTCCTT--CCTCT-CATTAGAT-CATTGTCTAAAGCTTC
>Carex_otrubae|JIMENEZMEJIAS|NA|SPA|spm00000559
ATTCTTATGTAT-CAGAATATGAATTTTTATTCCT-GTTTTTTCGTAAAAAATCGTCTTG
TTTACGATTAAGATCTTTTATAAGCTTTCTTGAAAGAATTTACTTC------------TA
TGGAAAAATAGAACATTTTAGAATAGTGCATCATGTTTTTTTTAATAAAACTTTATGGAT
CTTCACAGATCCTCTCATGCACTATCTTCGATATCAAGGTAAAGCTATTCTAGCATCAAA
AGGGACTGATCTTTTTATGAAGAAATTGAAATCTTACCTTGTCTATTTCTGGCAATATTA
TTTTCATTTTTGGTCTGAGCCTAATAGGTTTCATAGAAACCAATTCTCTTATTATTCGTT
CTACTTTATCGGTTATTTTATAAGTGTAAAAATAAATTACTTGGAGGTAAGGAGTCAAAT
ACTAGAGGATTCTATATTAATAGATACT-CTTATTAAGA-GATTTGATACTTTAGTT-CC
AGTCCTT--CCTCT-CATTAGAT-CATTGTCTAAAGCTTC
>Carex_parallela|JIMENEZMEJIAS||FIN|spm00003596
ATTCTTATGTAT-CAGAATATGAGTTTTTATTCCT-GTTTTTTCGTAAAAAATCGTCTTG
TTTACGATTAAGATCTTTTATAAGCTTTCTTGAAAGAATTTACTTC------------TA
TGGAAAAATAGAACATTTTAGAATAGTGCATCATGTTTTTTTTAAGAAAACTTTATGGAT
CTTCACAGATCCTCTCAGGCACTATCTTCGATATCAAGGTAAAGCTATTCTAGCATCAAA
AGGGACTGATCTTTTTATGAAGAAATTGAAATCTTACCTTGTCTATTTCTGGCAATATTA
TTTTCATTTTTGGTCTGAGCCTAATAGGTTTCATAGAAACAAATTCTCTTATTATTCGTT
CTACTTTATCGGTTATTTTATAAGTGTAAAAATAAATTACTTGGAGGTAAGGAGTCAAAT
ACTAGAGGATTCTATATTAATAGATACT-CTTATTAAGA-GATTTGATACTTTAGTT-CC
AGTCCTT--CCTCT-CATTAGAT-CATTGTCTAAAGCTTC
>Carex_gayana|LUCENO|NA|CLS|spm00000573
ATTCTTATGTAT-CAGAATATGAATTTTTATTCCT-GTTTTTTCGTAAAAAATCGTCTTG
TTTACGATTAAGATCTTTTATAAGCTTTCTTGAAAGAATTTACTTC------------TA
TGGAAAAATAGAACATTTTAGAATAGTGCATCATGTTTTTTTTAAGAAAACTTTATGGAT
CTTCACAGATCCTCTCATGCACTATCTTCGATATCAAGGTAAAGCTATTCTAGCATCAAA
AGGGACTGATCTTTTTATGAAGAAATTGAAATCTTACCTTGTCTATTTCTGGCAATATTA
TTTTCATTTTTGGTCTGAGCCTAATAGGTTTCATAGAAACCAATTCTCTTATTATTCGTT
CTACTTTATCGGTTATTTTATAAGTGTAAAAATAAATTACTTGGAGGTAAGGAGTCAAAT
ACTAGAGGATTCTATATTAATAGATACT-CTTATTAAGA-GATTTGATACTTTAGTT-CC
AGTCCTT--CCTCT-CATTAGAT-CATTGTCTAAAGCTTC
>Carex_accrescens|HIPP|NA|KOR|spm00000018
ATTCTTATGTAT-CAGAATATGAGTTTTTATTCCT-GTTTTTTCGTAAAAAATCGTCTTG
TTTACGATTAAGATCTTTTATAAGCTTTCTTGAAAGAATTTACTTC------------TA
TGGAAAAATAGAACATTTTAGAATAGTGCATCATGTTTTTTTTAAGAAAACTTTATGGAT
CTTCACAGATCCTCTCATGCACTATCTTCGATATCAAGGTAAAGCTATTCTAGCATCAAA
AGGGACTGATCTTTTTATGAAGAAATTGAAATCTTACCTTGTCTATTTCTGGCAATATTA
TTTTCATTTTTGGTCTGAGCCTAATAGGTTTCATAGAAACCAATTCTCTTATTATTCGTT
CTACTTTATCGGTTATTTTATAAGTGTAAAAATAAATTACTTGGAGGTAAGGAGTCAAAT
ACTAGAGGATTCTATATTAATAGATACT-CTTATTAAGA-GATTTGATACTTTAGTT-CC
AGTCCTT--CCTCT-CATTAGAT-CATTGTCTAAAGCTTC
>Carex_vulpinaris|JIMENEZMEJIAS|NA|AFG|spm00003473
ATTCTTATGTAT-CAGAATATGAGTTTTTATTCCT-GTTTTTTCGTAAAAAATCGTCTTG
TTTACGATTAAGATCTTTTATAAGCTTTCTTGAAAGAATTTACTTC------------TA
TGGAAAAATAGAACATTTTAGAATAGTGCATCATGTTTTTTTTAAGAAAACTTTATGGAT
CTTCACAGATCCTCTCATGCACTATCTTCGATATCAAGGTAAAGCTATTCTAGCATCAAA
AGGGACTGATCTTTTTATGAAGAAATTGAAATCTTACCTTGTCTATTTCTGGCAATATTA
TTTTCATTTTTGGTCTGAGCCTAATAGGTTTCATAGAAACCAATTCTCTTATTATTCGTT
CTACTTTATCGATTATTTTATAAGTGTAAAAATAAATTACTTGGAGGTAAGGAGTCAAAT
ACTAGAGGATTCTATATTAATAGATACT-CTTATTAAGA-GATTTGATACTTTAGTT-CC
AGTCCTT--CCTCT-CATTAGAT-CATTGTCTAAAGCTTC
>Carex_phaeocephala|STARR|B587|NEV|spm00001193
ATTCTTATGTAT-CAGAATATGAGTTTTTATTCCT-GTTTTTTCATAAAAAATCGTCTTG
TTTACGATTAAGATCTTTTATAAGCTTTCTTGAAAGAATTTACTTC------------TA
TGGAAAAATAGAACATTTTAGAATAGTGCATCATGTTTTTTTTAAGAAAACTTTATGGAT
CTTCACAGATCCTCTCATGCACTATCTTCGATATCAAGGTAAAGCTATTCTAGCATCAAA
AGGGACTGATCTTTTTATGAAGAAATTGAAATCTTACCTTGTCTATTTCTGGCAATATTA
TTTTCATTTTTGGTCTGAGCCTAATAGGTTTCATAGAAACCAATTCTCTTATTATTCGTT
CTACTTTATCGGTTATTTTATAAGTGTAAAAATAAATTACTTGGAGGTAAGGAGTCAAAT
ACTAGAGGATTCTATATTAATAGATACT-CTTATTAAGA-GATTTGATACTTTAGTT-CC
AGTCCTT--CCTCT-CATTAGAT-CATTGTCTAAAGCTTC
>Carex_annectens|STARR|B112|ALA|spm00000730
ATTCTTATGTAT-CAGAATATGAGTTTTTATTCCT-GTTTTTTCGTAAAAAATCGTCTTG
TTTACGATTAAGATCTTTTATAAGCTTTCTTGAAAGAATTTACTTC------------TA
TGGAAAAATAGAACATTTTAGAATAGTGCATCATGTTTTTTTTAAGAAAACTTTATGGAT
CTTCACAGATCCTCTCATGCACTATCTTCGATATCAAGGTAAAGCTATTCTAGCATCAAA
AGGGACTGATCTTTTTATGAAGAAATTGAAATCTTACCTTGTCTATTTCTGGCAATATTA
TTTTCATTTTTGGTCTGAGCCTAATAGGTTTCATAGAAACCAATTCTCTTATTATTCGTT
CTACTTTATCGGTTATTTTATAAGTGTAAAAATAAATTACTTGGAGGTAAGGAGTCAAAT
ACTAGAGGATTCTATATTAATAGATACT-CTTATTAAGA-GATTTGATACTTTAGTT-CC
AGTCCTT--CCTCT-CATTAGAT-CATTGTCTAAAGCTTC
>Carex_vulpinoidea|STARR|B746|CAL|spm00001351
ATTCTTATGTAT-CAGAATATGAGTTTTTATTCCT-GTTTTTTCGTAAAAAATCGTCTTG
TTTACGATTAAGATCTTTTATAAGCTTTCTTGAAAGAATTTACTTC------------TA
TGGAAAAATAGAACATTTTAGAATAGTGCATCATGTTTTTTTTAAGAAAACTTTATGGAT
CTTCACAGATCCTCTCATGCACTATCTTCGATATCAAGGTAAAGCTATTCTAGCATCAAA
AGGGACTGATCTTTTTATGAAGAAATTGAAATCTTACCTTGTCTATTTCTGGCAATATTA
TTTTCATTTTTGGTCTGAGCCTAATAGGTTTCATAGAAACCAATTCTCTTATTATTCGTT
CTACTTTATCGGTTATTTTATAAGTGTAAAAATAAATTACTTGGAGGTAAGGAGTCAAAT
ACTAGAGGATTCTATATTAATAGATACT-CTTATTAAGA-GATTTGATACTTTAGTT-CC
AGTCCTT--CCTCT-CATTAGAT-CATTGTCTAAAGCTTC
>Carex_occidentalis|REZNICEK|NA|MXC|spm00000282
ATTCTTATGTAT-CAGAATATGAGTTTTTATTCCT-GTTTTTTCGTAAAAAATCGTCTTG
TTTACGATTAAGATCTTTTATAAGCTTTCTTGAAAGAATTTACTTC------------TA
TGGAAAAATAGAACATTTTAGAATAGTGCATCATGTTTTTTTTAAGAAAACTTTATGGAT
CTTCACAGATCCTCTCATGCACTATCTTCGATATCAAGGTAAAGCTATTCTAGCATCAAA
AGGGACTGATCTCTTTATGAAGAAATTGAAATCTTACCTTGTCTATTTCTGGCAATATTA
TTTTCATTTTTGGTCTGAGCCTAATAGGTTTCATAGAAACCAATTCTCTTATTATTCGTT
CTACTTTATCGGTTATTTTATAAGTGTAAAAATAAATTACTTGGAGGTAAGGAGTCAAAT
ACTAGAGGATTCTATATTAATAGATACT-CTTATTAAGA-GATTTGATACTTTAGTT-CC
AGTCCTT--CCTCT-CATTAGAT-CATTGTCTAAAGCTTC
>Carex_glareosa|MAGUILLA|||spm00004628
ATTCTTATGTAT-CAGAATATGAGTTTTTATTCCT-GTTTTTTCGTAAAAAATCGTCTTG
TTTACGATTAAGATCTTTTATAAGCTTTCTTGAAAGAATTTACTTC------------TA
TGGAAAAATAGAACATTTTAGAATAGTGCATCATGTTTTTTTTAAGAAAACTTTATGGAT
CTTCACAGATCCTCTCATGCACTATCTTCGATATCAAGGTAAAGCTATTCTAGCATCAAA
AGGGACTGATCTTTTTATGAAGAAATTGAAATCTTACCTTGTCTATTTCTGGCAATATTA
TTTTCATTTTTGGTCTGAGCCTAATAGGTTTCATAGAAACAAATTCTCTTATTATTCGTT
CTACTTTATCGGTTATTTTATAAGTGTAAAAATAAATTACTTGGAGGTAAGGAGTCAAAT
ACTAGAGGATTCTATATTAATAGATACT-CTTATTAAGA-GATTTGATACTTTAGTT-CC
AGTCCTT--CCTTT-CATTAGAT-CATTGTCTAAAGCTTC
>Carex_ruthii|STARR|B600a|NCA|spm00001206
ATTCTTATGTAT-CAGAATATGAGTTTTTATTCCT-GTTTTTTCGTAAAAAATCGTCTTG
TTTACGATTAAGATCTTTTATAAGCTTTCTTGAAAGAATTTACTTC------------TA
TGGAAAAATAGAACATTTTAGAATAGTGCATCATGTTTTTTTTAAGAAAACTTTATGGAT
CTTCACAGATCCTCTCATGCACTATCTTCGATATCAAGGTAAAGCTATTCTAGCATCAAA
AGGGACTGATCTTTTTATGAAGAAATTGAAATCTTACCTTGTCTATTTCTGGCAATATTA
TTTTCATTTTTGGTCTGAGCCTAATAGGTTTCATAGAAACCAATTCTCTTATTATTCGTT
CTACTTTATCGGTTATTTTATAAGTGTAAAAATAAATTACTTGGAGGTAAAGAGTCAAAT
ACTAGAGGATTCTATATTAATAGATACT-CTTATTAAGA-GATTTGATACTTTAGTT-CC
AGTCCTT--CCTCT-CATTAGAT-CATTGTCTAAAGCTTC
>Carex_seorsa|STARR|B635|DEL|spm00001242
ATTCTTATGTAT-CAGAATATGAGTTTTTATTCCT-GTTTTTTCGTAAAAAATCGTCTTG
TTTACGATTAAGATCTTTTATAAGCTTTCTTGAAAGAATTTACTTC------------TA
TGGAAAAATAGAACATTTTAGAATAGTGCATCATGTTTTTTTTAAGAAAACTTTATGGAT
CTTCACAGATCCTCTCATGCACTATCTTCGATATCAAGGTAAAGCTATTCTAGCATCAAA
AGGGACTGATCTTTTTATGAAGAAATTGAAATCTTACCTTGTCTATTTCTGGCAATATTA
TTTTCATTTTTGGTCTGAGCCTAATAGGTTTCATAGAAACCAATTCTCTTATTATTCGTT
CTACTTTATCGGTTATTTTATAAGTGTAAAAATAAATTACTTGGAGGTAAAGAGTCAAAT
ACTAGAGGATTCTATATTAATAGATACT-CTTATTAAGA-GATTTGATACTTTAGTT-CC
AGTCCTT--CCTCT-CATTAGAT-CATTGTCTAAAGCTTC
>Carex_austrina|STARR|B172|MRY|spm00000790
ATTCTTATGTAT-CAGAATATGAGTTTTTATTCCT-GTTTTTTCGTAAAAAATCGTCTTG
TTTACGATTAAGATCTTTTATAAGCTTTCTTGAAAGGATTTACTTC------------TA
TGGAAAAATAGAACATTTTAGAATAGTGCATCATGTTTTTTTTAAGAAAACTTTATGGAT
CTTCACAGATCCTCTCATGCACTATCTTCGATATCAAGGTAAAGCTATTCTAGCATCAAA
AGGGACTGATCTTTTTATGAAGAAATTGAAATCTTACCTTGTCTATTTCTGGCAATATTA
TTTTCATTTTTGGTCTGAGCCTAATAGGTTTCATAGAAACCAATTCTCTTATTATTCGTT
CTACTTTATCGGTTATTTTATAAGTGTAAAAATAAATTACTTGGAGGTAAGGAGTCAAAT
ACTAGAGGATTCTATATTAATAGATACT-CTTATTAAGA-GATTTGATACTTTAGTT-CC
AGTCCTT--CCTCT-CATTAGAT-CATTGTCTAAAGCTTC
>Carex_furva|MAGUILLA|||spm00006011
ATTCTTATGTAT-CAGAATATGAGTTTTTATTCCT-GTTTTTTCGTAAAAAATCGTCTTG
TTTACGATTAAGATCTTTTATAAGCTTTCTTGAAAGAATTTACTTC------------TA
TGGAAAAATAGAACATTTTAGAATAGTGCATCATGTTTTTTTTAAGAAAACTTTATGGAT
CTTCACAGATCCTCTCATGCACTATCTTCGATATCAAGGTAAAGCTATTCTAGCATCAAA
AGGGACTGATCTTTTTATGAAGAAATTGAAATCTTACCTTGTCTATTTCTGGCAATATTA
TTTTCATTTTTGGTCTGAGCCTAATAGGTTTCATAGAAACAAATTCTCTTATTATTCGTT
CTACTTTATCGGTTATTTTATAAGTGTAAAAATAAATTACTTGGAGGTAAGGAGTCAAAT
ACTAGAGGATTCTATATTAATAGATACT-CTTATTAAGA-GATTTGATACTTTAGTT-CC
AGTCCTT--CCTCT-CATTAGAT-CATTGTCTAAAGCTTC
>Carex_heleonastes|STARR|B1347|ABT|spm00001954
ATTCTTATGTAT-CAGAATATGAGTTTTTATTCCT-GTTTTTTCGTAAAAAATCGTCTTG
TTTACGATTAAGATCTTTTATAAGCTTTCTTGAAAGAATTTACTTC------------TA
TGGAAAAATAGAACATTTTAGAATAGTGCATCATGTTTTTTTTAAGAAAACTTTATGGAT
CTTCACAGATCCTCTCATGCACTATCTTCGATATCAAGGTAAAGCTATTCTAGCATCAAA
AGGGACTGATCTTTTTATGAAGAAATTGAAATCTTACCTTGTCTATTTCTGGCAATATTA
TTTTCATTTTTGGTCTGAGCCTAATAGGTTTCATAGAAACAAATTCTCTTATTATTCGTT
CTACTTTATCGGTTATTTTATAAGTGTAAAAATAAATTACTTGGAGGTAAGGAGTCAAAT
ACTAGAGGATTCTATATTAATAGATACT-CTTATTAAGA-GATTTGATACTTTAGTT-CC
AGTCCTT--CCTCT-CATTAGAT-CATTGTCTAAAGCTTC
>Carex_loliacea|STARR|B1043|ARK|spm00001650
ATTCTTATGTAT-CAGAATATGAGTTTTTATTCCT-GTTTTTTCGTAAAAAATCGTCTTG
TTTACGATTAAGATCTTTTATAAGCTTTCTTGAAAGAATTTACTTC------------TA
TGGAAAAATAGAACATTTTAGAATAGTGCATCATGTTTTTTTTAAGAAAACTTTATGGAT
CTTCACAGATCCTCTCATGCACTATCTTCGATATCAAGGTAAAGCTATTCTAGCATCAAA
AGGGACTGATCTTTTTATGAAGAAATTGAAATCTTACCTTGTCTATTTCTGGCAATATTA
TTTTCATTTTTGGTCTGAGCCTAATAGGTTTCATAGAAACAAATTCTCTTATTATTCGTT
CTACTTTATCGGTTATTTTATAAGTGTAAAAATAAATTACTTGGAGGTAAGGAGTCAAAT
ACTAGAGGATTCTATATTAATAGATACT-CTTATTAAGA-GATTTGATACTTTAGTT-CC
AGTCCTT--CCTCT-CATTAGAT-CATTGTCTAAAGCTTC
>Carex_marina|STARR|B1139|MAN|spm00001746
ATTCTTATGTAT-CAGAATATGAGTTTTTATTCCT-GTTTTTTCGTAAAAAATCGTCTTG
TTTACGATTAAGATCTTTTATAAGCTTTCTTGAAAGAATTTACTTC------------TA
TGGAAAAATAGAACATTTTAGAATAGTGCATCATGTTTTTTTTAAGAAAACTTTATGGAT
CTTCACAGATCCTCTCATGCACTATCTTCGATATCAAGGTAAAGCTATTCTAGCATCAAA
AGGGACTGATCTTTTTATGAAGAAATTGAAATCTTACCTTGTCTATTTCTGGCAATATTA
TTTTCATTTTTGGTCTGAGCCTAATAGGTTTCATAGAAACAAATTCTCTTATTATTCGTT
CTACTTTATCGGTTATTTTATAAGTGTAAAAATAAATTACTTGGAGGTAAGGAGTCAAAT
ACTAGAGGATTCTATATTAATAGATACT-CTTATTAAGA-GATTTGATACTTTAGTT-CC
AGTCCTT--CCTCT-CATTAGAT-CATTGTCTAAAGCTTC
>Carex_tumulicola|STARR|B733|CAL|spm00001338
ATTCTTATGTAT-CAGAATATGAGTTTTTATTCCT-GTTTTTTCGTAAAAAATCGTCTTG
TTTACGATTAAGATCTTTTATAAGCTTTCTTGAAAGAATTTACTTC------------TA
TGGAAAAATAGAACATTTTAGAATAGTGCATCATGTTTTTTTTAAGAAAACTTTATGGAT
CTTCACAGATCCTCTCATGCACTATCTTCGATATCAAGGTAAAGCTATTCTAGCATCAAA
AGGGACTGATCTTTTTATGAAGAAATTGAAATCTTACCTTGTCTATTTCTGGCAATATTA
TTTTCATTTTTGGTCTGAGCCTAATAGGTTTCATAGAAACCAATTCTCTTATTATTCGTT
CTACTTTATCGGTTATTTTATAAGTGTAAAAATAAATTACTTGGAGGTAAGGAGTCAAAT
ACTAGAGGATTCTATATTAATAGATACT-CTTATTAAGA-GATTTGATACTTTAGTT-CC
AGTCCTT--CCTCT-CATTAGAT-CATTGTCTAAAGCTTC
>Carex_incurviformis|STARR|B1495|COL|spm00002101
ATTCTTATGTAT-CAGAATATGAGTTTTTATTCCT-GTTTTTTCGTAAAAAATCGTCTTG
TTTACGATTAAGATCTTTTATAAGCTTTCTTGAAAGAATTTACTTC------------TA
TGGAAAAATAGAACATTTTAGAATAGTGCATCATGTTTTTTTTAAGAAAACTTTATGGAT
CTTCACAGATCCTCTCATGCACTATCTTCGATATCAAGGTAAAGCTATTCTAGCATCAAA
AGGGACTGATCTTTTTATGAAGAAATTGAAATCTTACCTTGTCTATTTCTGGCAATATTA
TTTTCATTTTTGGTCTGAGCCTAATAGGTTTCATAGAAACCAATTCTCTTCTTATTCGTT
CTACTTTATCGGTTATTTTATAAGTGTAAAAATAAATTACTTGGAGGTAAGGAGTCAAAT
ACTAGAGGATTCTATATTAATAGATACT-CTTATTAAGA-GATTTGATACTTTAGTT-CC
AGTCCTT--CCTCT-CATTAGAT-CATTGTCTAAAGCTTC
>Carex_siccata|STARR|B1464|ONT|spm00002070
ATTCTTATGTAT-CAGAATATGAGTTTTTATTCCT-GTTTTTTCGTAAAAAATCGTCTTG
TTTACGATTAAGATCTTTTATAAGCTTTCTTGAAAGAATTTACTTC------------TA
TGGAAAAATAGAACATTTTAGAATAGTGCATCATGTTTTTTTTAAGAAAACTTTATGGAT
CTTCACAGATCCTCTCATGCACTATCTTCGATATCAAGGTAAAGCTATTCTAGCATCAAA
AGGGACTGATCTTTTTATGAAGAAATTGAAATCTTACCTTGTCTATTTCTGGCAATATTA
TTTTCATTTTTGGTCTGAGCCTAATAGGTTTCATAGAAACCAATTCTCTTATTATTCGTT
CTACTTTATCGGTTATTTTATAAGTGTAAAAATAAATTACTTGGAGGTAAGGAGTCAAAT
ACTAGAGGATTCTATATTAATAGATACT-CTTATAAAGA-GATTTGATACTTTAGTT-CC
AGTCCTT--CCTCT-CATTAGAT-CATTGTCTAAAGCTTC
>Carex_chordorrhiza|STARR|B1318|BRC|spm00001925
ATTCTTATGTAT-CAGAATATGAGTTTTTATTCCT-GTTTTTTCGTAAAAAATCGTCTTG
TTTACGATTAAGATCTTTTATAAGCTTTCTTGAAAGAATTTACTTC------------TA
TGGAAAAATAGAACATTTTAGAATAGTGCATCATGTTTTTTTTAAGAAAACTTTATGGAT
CTTCACAGATCCTCTCATGCACTATCTTCGATATCAAGGTAAAGCTATTCTAGCATCAAA
AGGGACTGATCTTTTTATGAAGAAATTGAAATCTTACCTTGTCTATTTCTGGCAATATTA
TTTTCATTTTTGGTCTGAGCCTAATAGGTTTCATAGAAACCAATTCTCTTATTATTCGTT
CTACTTTATCGGTTATTTTATAAGTGTAAAAATAAATTACTTGGAGGTAAGGAGTCAAAT
ACTAGAAGATTCTATATTAATAGATACT-CTTATTAAGA-GATTTGATACTTTAGTT-CC
AGTCCTT--CCTCT-CATTAGAT-CATTGTCTAAAGCTTC
>Carex_alma|STARR|B085|CAL|spm00000703
ATTCTTATGTAT-CAGAATATGAGTTTTTATTCCT-GTTTTTTCGTAAAAAATCGTCTTG
TTTACGATTAAGATCTTTTATAAGCTTTCTTGAAAGAATTTACTTC------------TA
TGGAAAAATAGAACATTTTAGAATAGTGCATCATGTTTTTTTTAAGAAAACTTTATGGAT
CTTCACAGATCCTCTCATGCACTATCTTCGATATCAAGGTAAAGCTATTCTAGCATCAAA
AGGGACTGATCTTTTTATGAAGAAATTGAAATCTTACCTTGTCTATTTCTGGCAATATTA
TTTTCATTTTTGGTCTGAGCCTAATAGGTTTCATAGAAACCAATTCTCTTATTATTCGTT
CTACTTTATCGGTTATTTTATAAGTGTAAAAATAAATTACTTGGAGGTAAGGAGTCAAAT
ACTAGAGGATTCTATATTAATAGATACT-CTTATTAAGA-GATTTGATACTTTAGTT-CC
AGTCCTT--CCTCT-CATTAGAT-CATTGTCTAAAGCTTC
>Carex_edwardsiana|STARR|B1536|TEX|spm00002142
ATTCTTATGTAT-CAGAATATGAGTTTTTATTCCT-GTTTTTTCGTAAAAAATCGTCTTG
TTTACGATTAAGATCTTTTATAAGCTTTCTTGAAAGAATTTACTTC------------TA
TGGAAAAATAGAACATTTTAGAATAGTGCATCATGTTTTTTTTAAGAAAACTTTATGGAT
CTTCACAGATCCTCTCATGCACTATCTTCGATATCAAGGTAAAGCTATTCTAGCATCAAA
AGGGACTGATCTTTTTATGAAGAAATTGAAATCTTACCTTGTCTATTTCTGGCAATATTA
TTTTCATTTTTGGTCTGAGCCTAATAGGTTTCATAGAAACCAATTCTCTTATTATTCGTT
CTACTTTATCGGTTATTTTATAAGTGTAAAAATAAATTACTTGGAGGTAAGGAGTCAAAT
ACTAGAGGATTCTATATTAATAGATACT-CTTATTAAGA-GATTTGATACTTTAGTT-CC
AGTCCTT--CCTCT-CATTAGAT-CATTGTCTAAAGCTTC
>Carex_hoodii|STARR|B1323|CAL|spm00001930
ATTCTTATGTAT-CAGAATATGAGTTTTTATTCCT-GTTTTTTCGTAAAAAATCGTCTTG
TTTACGATTAAGATCTTTTATAAGCTTTCTTGAAAGAATTTACTTC------------TA
TGGAAAAATAGAACATTTTAGAATAGTGCATCATGTTTTTTTTAAGAAAACTTTATGGAT
CTTCACAGATCCTCTCATGCACTATCTTCGATATCAAGGTAAAGCTATTCTAGCATCAAA
AGGGACTGATCTTTTTATGAAGAAATTGAAATCTTACCTTGTCTATTTCTGGCAATATTA
TTTTCATTTTTGGTCTGAGCCTAATAGGTTTCATAGAAACCAATTCTCTTATTATTCGTT
CTACTTTATCGGTTATTTTATAAGTGTAAAAATAAATTACTTGGAGGTAAGGAGTCAAAT
ACTAGAGGATTCTATATTAATAGATACT-CTTATTAAGA-GATTTGATACTTTAGTT-CC
AGTCCTT--CCTCT-CATTAGAT-CATTGTCTAAAGCTTC
>Carex_pansa|STARR|B1357|CAL|spm00001964
ATTCTTATGTAT-CAGAATATGAGTTTTTATTCCT-GTTTTTTCGTAAAAAATCGTCTTG
TTTACGATTAAGATCTTTTATAAGCTTTCTTGAAAGAATTTACTTC------------TA
TGGAAAAATAGAACATTTTAGAATAGTGCATCATGTTTTTTTTAAGAAAACTTTATGGAT
CTTCACAGATCCTCTCATGCACTATCTTCGATATCAAGGTAAAGCTATTCTAGCATCAAA
AGGGACTGATCTTTTTATGAAGAAATTGAAATCTTACCTTGTCTATTTCTGGCAATATTA
TTTTCATTTTTGGTCTGAGCCTAATAGGTTTCATAGAAACCAATTCTCTTATTATTCGTT
CTACTTTATCGGTTATTTTATAAGTGTAAAAATAAATTACTTGGAGGTAAGGAGTCAAAT
ACTAGAGGATTCTATATTAATAGATACT-CTTATTAAGA-GATTTGATACTTTAGTT-CC
AGTCCTT--CCTCT-CATTAGAT-CATTGTCTAAAGCTTC
>Carex_praegracilis|STARR|B551|CAL|spm00001157
ATTCTTATGTAT-CAGAATATGAGTTTTTATTCCT-GTTTTTTCGTAAAAAATCGTCTTG
TTTACGATTAAGATCTTTTATAAGCTTTCTTGAAAGAATTTACTTC------------TA
TGGAAAAATAGAACATTTTAGAATAGTGCATCATGTTTTTTTTAAGAAAACTTTATGGAT
CTTCACAGATCCTCTCATGCACTATCTTCGATATCAAGGTAAAGCTATTCTAGCATCAAA
AGGGACTGATCTTTTTATGAAGAAATTGAAATCTTACCTTGTCTATTTCTGGCAATATTA
TTTTCATTTTTGGTCTGAGCCTAATAGGTTTCATAGAAACCAATTCTCTTATTATTCGTT
CTACTTTATCGGTTATTTTATAAGTGTAAAAATAAATTACTTGGAGGTAAGGAGTCAAAT
ACTAGAGGATTCTATATTAATAGATACT-CTTATTAAGA-GATTTGATACTTTAGTT-CC
AGTCCTT--CCTCT-CATTAGAT-CATTGTCTAAAGCTTC
>Carex_sartwellii|STARR|B1375|BRC|spm00001982
ATTCTTATGTAT-CAGAATATGAGTTTTTATTCCT-GTTTTTTCGTAAAAAATCGTCTTG
TTTACGATTAAGATCTTTTATAAGCTTTCTTGAAAGAATTTACTTC------------TA
TGGAAAAATAGAACATTTTAGAATAGTGCATCATGTTTTTTTTAAGAAAACTTTATGGAT
CTTCACAGATCCTCTCATGCACTATCTTCGATATCAAGGTAAAGCTATTCTAGCATCAAA
AGGGACTGATCTTTTTATGAAGAAATTGAAATCTTACCTTGTCTATTTCTGGCAATATTA
TTTTCATTTTTGGTCTGAGCCTAATAGGTTTCATAGAAACCAATTCTCTTATTATTCGTT
CTACTTTATCGGTTATTTTATAAGTGTAAAAATAAATTACTTGGAGGTAAGGAGTCAAAT
ACTAGAGGATTCTATATTAATAGATACT-CTTATTAAGA-GATTTGATACTTTAGTT-CC
AGTCCTT--CCTCT-CATTAGAT-CATTGTCTAAAGCTTC
>Carex_cephaloidea|STARR|B186|MAI|spm00000804
ATTCTTATGTAT-CAGAATATGAGTTTTTATTCCT-GTTTTTTCGTAAAAAATCGTCTTG
TTTACGATTAAGATCTTTTATAAGCTTTCTTGAAAGAATTTACTTC------------TA
TGGAAAAATAGAACATTTTAGAATAGTGCATCATGTTTTTTTTAAGAAAACTTTATGGAT
CTTCACAGATCCTCTCATGCACTATCTTCGATATCAAGGTAAAGCTATTCTAGCATCAAA
AGGGACTGATCTTTTTATGAAGAAATTGAAATCTTACCTTGTCTATTTCTGGCAATATTA
TTTTCATTTTTGGTCTGAGCCTAATAGGTTTCATAGAAACCAATTCTCTTATTATTCGTT
CTACTTTATCGGTTATTTTATAAGTGTAAAAATAAATTACTTGGAGGTAAGGAGTCAAAT
ACTAGAGGATTCTATATTAATAGATACT-CTTATTAAGA-GATTTGATACTTTAGTT-CC
AGTCCTT--CCTCT-CATTAGAT-CATTGTCTAAAGCTTC
>Carex_sparganioides|STARR|B683|DEL|spm00001289
ATTCTTATGTAT-CAGAATATGAGTTTTTATTCCT-GTTTTTTCGTAAAAAATCGTCTTG
TTTACGATTAAGATCTTTTATAAGCTTTCTTGAAAGAATTTACTTC------------TA
TGGAAAAATAGAACATTTTAGAATAGTGCATCATGTTTTTTTTAAGAAAACTTTATGGAT
CTTCACAGATCCTCTCATGCACTATCTTCGATATCAAGGTAAAGCTATTCTAGCATCAAA
AGGGACTGATCTTTTTATGAAGAAATTGAAATCTTACCTTGTCTATTTCTGGCAATATTA
TTTTCATTTTTGGTCTGAGCCTAATAGGTTTCATAGAAACCAATTCTCTTATTATTCGTT
CTACTTTATCGGTTATTTTATAAGTGTAAAAATAAATTACTTGGAGGTAAGGAGTCAAAT
ACTAGAGGATTCTATATTAATAGATACT-CTTATTAAGA-GATTTGATACTTTAGTT-CC
AGTCCTT--CCTCT-CATTAGAT-CATTGTCTAAAGCTTC
>Carex_pseudofoetida|Uzma|KJB-04|PAK|spm00006565
ATTCTTATGTAT-CAGAATATGAGTTTTTATTCCT-GTTTTTTCGTAAAAAATCGTCTTG
TTTACGATTAAGATCTTTTATAAGCTTTCTTGAAAGAATTTACTTC------------TA
TGGAAAAATAGAACATTTTAGAATAGTGCATCATGTTTTTTTTAAGAAAACTTTATGGAT
CTTCACAGATCCTCTCATGCACTATCTTCGATATCAAGGTAAAGCTATTCTAGCATCAAA
AGGGACTGATCTTTTTATGAAGAAATTGAAATCTTACCTTGTCTATTTCTGGCAATATTA
TTTTCATTTTTGGTCTGAGCCTAATAGGTTTCATAGAAACCAATTCTCTTATTATTCGTT
CTACTTTATCGGTTATTTTATAAGTGTAAAAATAAATTACTTGGAGGTAAGGAGTCAAAT
ACTAGAGGATTCTATATTAATAGATACT-CTTATTAAGA-GATTTGATACTTTAGTT-CC
AGTCCTT--CCTCT-CATTAGAT-CATTGTCTAAAGCTTC
>Carex_kirkii|JIMENEZMEJIAS|||spm00004417
ATTCTTATGTAT-CAGAATATGAGTTTTTATTCCT-GTTTTTTCGTAAAAAATCGTCTTG
TTTACGATTAAGATCTTTTATAAGCTTTCTTGAAAGAATTTACTTC------------TA
TGGAAAAATAGAACATTTTAGAATAGTGCATCATGTTTTTTTTAAGAAAACTTTATGGAT
CTTCACAGATCCTCTCATGCACTATCTTCGATATCAAGGTAAAGCTATTCTAGCATCAAA
AGGGACTGATCTTTTTATGAAGAAATTAAAATCTTACCTTGTCTATTTCTGGCAATATTA
TTTTCATTTTTGGTCTGAGCCTAATAGGTTTCATAGAAACCAATTCTCTTATTATTCGTT
CTACTTTATCGGTTATTTTATAAGTGTAAAAATAAATTACTTGGAGGTAAGGAGTCAAAT
ACTAGAGGATTCTATATTAATAGATACT-CTTATTAAGA-GATTTGATACTTTAGTT-CC
AGTCCTT--CCTCT-CATTAGAT-CATTGTCTAAAGCTTC
>Carex_pycnostachys|JIMENEZMEJIAS||AFG|spm00003389
ATTCTTATGTAT-CAGAATATGAGTTTTTATTCCT-GTTTTTTCGTAAAAAATCGTCTTG
TTTACGATTAAGATCTTTTATAAGCTTTCTTGAAAGAATTTACTTC------------TA
TGGAAAAATAGAACATTTTAGAATAGTGCATCATGTTTTTTTTAAGAAAACTTTATGGAT
CTTCACAGATCCTCTCATGCACTATCTTCGATATCAAGGTAAAGCTATTCTAGCATCAAA
AGGGACTGATCTTTTTATGAAGAAATTGAAATCTTACCTTGTCTATTTCTGGCAATATTA
TTTTCATTTTTGGTCTGAGCCTAATAGGTTTCATAGAAACCAATTCTCTTATTATTCGTT
CTACTTTATCGGTTATTTTATAAGTGTAAAAATAAATTACTTGGAGGTAAGGAGTCAAAT
ACTAGAGGATTCTATATTAATAGATACT-CTTATTAAGA-GATTTGATACTTTAGTT-CC
AGTCCTT--CCTCT-CATTAGAT-CATTGTCTAAAGCTTC
>Carex_pterocarpa|JIMENEZMEJIAS|||spm00004425
ATTCTTATGTAT-CAGAATATGAGTTTTTATTCCT-GTTTTTTCGTAAAAAATCGTCTTG
TTTACGATTAAGATCTTTTATAAGCTTTCTTGAAAGAATTTACTTC------------TA
TGGAAAAATAGAACATTTTAGAATAGTGCATCATGTTTTTTTTAAGAAAACTTTATGGAT
CTTCACAGATCCTCTCATGCACTATCTTCGATATCAAGGTAAAGCTATTCTAGCATCAAA
AGGGACTGATCTTTTTATGAAGAAATTGAAATCTTACCTTGTCTATTTCTGGCAATATTA
TTTTCATTTTTGGTCTGAGCCTAATAGGTTTCATAGAAACCAATTCTCTTATTATTCGTT
CTACTTTATCGGTTATTTTATAAGTGTAAAAATAAATTACTTGGAGGTAAGGAGTCAAAT
ACTAGAGGATTCTATATTAATAGATACT-CTTATTAAGA-GATTTGATACTTTAGTT-CC
AGTCCTT--CCTCT-CATTAGAT-CATTGTCTAAAGCTTC
>Carex_wallichiana|Uzma|RWT-03|PAK|spm00006543
ATTCTTATGTAT-CAGAATATGAGTTTTTATTCCT-GTTTTTTCGTAAAAAATCGTCTTG
TTTACGATTAAGATCTTTTATAAGCTTTCTTGAAAGAATTTACTTC------------TA
TGGAAAAATAGAACATTTTAGAATAGTGCATCATGTTTTTTTTAATAAAACTTTATGGAT
CTTCACAGATCCTCTCATGCACTATCTTCGATATCAAGGTAAAGCTATTCTAGCATCAAA
AGGGACTGATCTTTTTATGAAGAAATTGAAATCTTACCTTGTCTATTTCTGGCAATATTA
TTTTCATTTTTGGTCTGAGCCTAATAGGTTTCATAGAAACCAATTCTCTTATTATTCGTT
CTACTTTATCGGTTATTTTATAAGTGTAAAAATAAATTACTTGGAGGTAAGGAGTCAAAT
ACTAGAGGATTCTATATTAATAGATACT-CTTATTAAGA-GATTTGATACTTTAGTT-CC
AGTCCTT--CCTCT-CATTAGAT-CANNNNNNNNNNNNNN
>Carex_divulsa|JIMENEZMEJIAS||FRA|spm00004390
ATTCTTATGTAT-CAGAATATGAGTTTTTATTCCT-GTTTTTTCGTAAAAAATCGTCTTG
TTTACGATTAAGATCTTTTATAAGCTTTCTTGAAAGAATTTACTTC------------TA
TGGAAAAATAGAACATTTTAGAATAGTGCATCATGTTTTTTTTAATAAAACTTTATGGAT
CTTCACAGATCCTCTCATGCACTATCTTCGATATCAAGGTAAAGCTATTCTAGCATCAAA
AGGGACTGATCTTTTTATGAAGAAATTGAAATCTTACCTTGTCTATTTCTGGCAATATTA
TTTTCATTTTTGGTCTGAGCCTAATAGGTTTCATAGAAACCAATTCTCTTATTATTCGTT
CTACTTTATCGGTTATTTTATAAGTGTAAAAATAAATTACTTGGAGGTAAGGAGTCAAAT
ACTAGAGGATTCTATATTAATAGATACT-CTTATTAAGA-GATTTGATACTTTAGTT-CC
AGTCCTT--CCTCT-CATTAGAT-CATTGTCTAAAGCTTC
>Carex_magacis|JIMENEZMEJIAS||SPA|spm00004395
ATTCTTATGTAT-CAGAATATGAGTTTTTATTCCT-GTTTTTTCGTAAAAAATCGTCTTG
TTTACGATTAAGATCTTTTATAAGCTTTCTTGAAAGAATTTACTTC------------TA
TGGAAAAATAGAACATTTTAGAATAGTGCATCATGTTTTTTTTAATAAAACTTTATGGAT
CTTCACAGATCCTCTCATGCACTATCTTCGATATCAAGGTAAAGCTATTCTAGCATCAAA
AGGGACTGATCTTTTTATGAAGAAATTGAAATCTTACCTTGTCTATTTCTGGCAATATTA
TTTTCATTTTTGGTCTGAGCCTAATAGGTTTCATAGAAACCAATTCTCTTATTATTCGTT
CTACTTTATCGGTTATTTTATAAGTGTAAAAATAAATTACTTGGAGGTAAGGAGTCAAAT
ACTAGAGGATTCTATATTAATAGATACT-CTTATTAAGA-GATTTGATACTTTAGTT-CC
AGTCCTT--CCTCT-CATTAGAT-CATTGTCTAAAGCTTC
>Carex_foetida|LUCENO|NA|SWI|spm00000565
ATTCTTATGTAT-CAGAATATGAGTTTTTATTCCT-GTTTTTTCGTAAAAAATCGTCTTG
TTTACGATTAAGATCTTTTATAAGCTTTCTTGAAAGAATTTACTTC------------TA
TGGAAAAATAGAACATTTTAGAATAGTGCATCATGTTTTTTTTAATAAAACTTTATGGAT
CTTCACAGATCCTCTCATGCACTATCTTCGATATCAAGGTAAAGCTATTCTAGCATCAAA
AGGGACTGATCTTTTTATGAAGAAATTGAAATCTTACCTTGTCTATTTCTGGCAATATTA
TTTTCATTTTTGGTCTGAGCCTAATAGGTTTCATAGAAACCAATTCTCTTATTATTCGTT
CTACTTTATCGGTTATTTTATAAGTGTAAAAATAAATTACTTGGAGGTAAGGAGTCAAAT
ACTAGAGGATTCTATATTAATAGATACT-CTTATTAAGA-GATTTGATACTTTAGTT-CC
AGTCCTT--CCTCT-CATTAGAT-CATTGTCTAAAGCTTC
>Carex_pairae|JIMENEZMEJIAS||SPA|spm00004401
ATTCTTATGTAT-TAGAATATGAGTTTTTATTCCT-GTTTTTTCGTAAAAAATCGTCTTG
TTTACGATTAAGATCTTTTATAAGCTTTCTTGAAAGAATTTACTTC------------TA
TGGAAAAATAGAACATTTTAGAATAGTGCATCATGTTTTTTTTAATAAAACTTTATGGAT
CTTCACAGATCCTCTCATGCACTATCTTCGATATCAAGGTAAAGCTATTCTAGCATCAAA
AGGGACTGATCTTTTTATGAAGAAATTGAAATCTTACCTTGTCTATTTCTGGCAATATTA
TTTTCATTTTTGGTCTGAGCCTAATAGGTTTCATAGAAACCAATTCTCTTATTATTCGTT
CTACTTTATTGGTTATTTTATAAGTGTAAAAATAAATTACTTGGAGGTAAGGAGTCAAAT
ACTAGAGGATTCTATATTAATAGATACT-CTTATTAAGA-GATTTGATACTTTAGTT-CC
AGTCCTT--CCTCT-CATTAGAT-CATTGTCTAAAGCTTC
>Carex_leersii|JIMENEZMEJIAS||SPA|spm00004393
ATTCTTATGTAT-TAGAATATGAGTTTTTATTCCT-GTTTTTTCGTAAAAAATCGTCTTG
TTTACGATTAAGATCTTTTATAAGCTTTCTTGAAAGAATTTACTTC------------TA
TGGAAAAATAGAACATTTTAGAATAGTGCATCATGTTTTTTTTAATAAAACTTTATGGAT
CTTCACAGATCCTCTCATGCACTATCTTCGATATCAAGGTAAAGCTATTCTAGCATCAAA
AGGGACTGATCTTTTTATGAAGAAATTGAAATCTTACCTTGTCTATTTCTGGCAATATTA
TTTTCATTTTTGGTCTGAGCCTAATAGGTTTCATAGAAACCAATTCTCTTATTATTCGTT
CTACTTTATCGGTTATTTTATAAGTGTAAAAATAAATTACTTGGAGGTAAGGAGTCAAAT
ACTAGAGGATTCTATATTAATAGATACT-CTTATTAAGA-GATTTGATACTTTAGTT-CC
AGTCCTT--CCTCT-CATTAGAT-CATTGTCTAAAGCTTC
>Carex_vallicola|STARR|B1379|BRC|spm00001986
ATTCTTATGTAT-CAGAATGTGAGTTTTTATTCCT-GTTTTTTCGTAAAAAATCGTCTTG
TTTACCTTTAAGATCTTTTCTAAGCTTTCTTGAAAGAATTTACTTC------------TA
TGGAAAAATAGAACATTTTAGAATAGTGCATCATGTTTTTTTTAATAAAACTTTATGGAT
CTTCACAGATCCTCTCATGCACTATCTTCGATATCAAGGTAAAGCTATTCTAGCATCAAA
AGGGACTGATCTTTTTATGAAGAAATTGAAATCTTACCTTGTCTATTTCTGGCAATATTA
TTTTCATTTTTGGTCTGAGCCTAATAGGTTTCATAGAAACCAATTCTCTTATTATTCGTT
CTACTTTATCGGCTATTTCATAAGTGTAAAAATAAATTACTTGGAGGTAAGGAGTCAAAT
ACTAGAGGATTCTCTATTAATAGATACT-CTTATTAAGA-GATTTGATACTTTAGTT-CC
AGCCCTT--CCTCT-CATTAGAT-CATTGTCTAAAGCTTC
>Carex_nubigena|Uzma|TLP-01|PAK|spm00006573
ATTCTTATGTAT-CAGAATATGAGTTTTTATTCCT-GTTTTTTCGTAAAAAATCGTCTTG
TTTACCATTAAGATCTTTTATAAGCTTTCTTGAAAGAATTTACTTC------------TA
TGGAAAAATAGAACATTTTAGAATAGTGCATCATGTTTTTTTTAATAAAACTTTATGGAT
CTTCACAGATCCTCTCATGCATTATCTTCGATATCAAGGTAAAGCTATTCTAGCATCAAA
AGGAACTGATCTTTTTATGAAGAAATTGAAATCTTACCTTGTTTATTTATGGCAATATTA
TTTTCATTTTTGGTCTGAGCCTAATAGGTTTCATAGAAACCAATTCTCTTATTATTCGTT
CTATTTTATCGGTTATTTTATAAGTGTAAAAATAAATTACTTGGAGGTAAGGAGTCAAAT
ACTAGAGGATTCTATATTAATAGATACT-CTTATTAAGA-GATTTGATACTTTAGTT-CC
AGTCCTT--CCTCT-CATTAGAT-CATTGTCTAAAGCTTC
>Carex_arkansana|STARR|B119|ILL|spm00000737
ATTCTTATGTAT-CAGAATATGAGTTTTTATTCCT-GTTTTTTCGTAAAAAATCGTCTTG
TTTACCATTAAGATCTTTTCTAAGCTTTCTTGAAAGAATTTACTTC------------TA
TGGAAAAATAGAACATTTTAGAATAGTGCATCATGTTTTTTTTAATAAAACTTTATGGAT
CTTCACAGATCCTCTCATGCACTATCTTCGATATCAAGGTAAAGCTATTCTAGCATCAAA
AGGGACTGATCTTTTTATGAAGAAATTGAAATCTTACCTTGTATATTTCTGGCAATATTA
TTTTCATTTTTGGTCTGAGCCTAATAGGTTTCATAGAAACCAATTCTCTTATTATTCGTT
CTACTTTATCGGTTATTTTGTAAGTGTAAAAATAAATTACTTGGAGGTAAGGAGTCAAAT
ACTAGAGGATTCTATATTAATAGATACT-CTTATTAAGA-GATTTGATACTTTAGTT-CC
AGTCCTT--CCTCT-CATTAGAT-CATTGTCTAAAGCTTC
>Carex_appalachica|STARR|B103|MAS|spm00000721
ATTCTTATGTAT-CAGAATATGAGTTTTTATTCCT-GTTTTTTCGTAAAAAATCGTCTTG
TTTACCATTAAGATCTTTTCTAAGCTTTCTTGAAAGAATTTACTTC------------TA
TGGAAAAATAGAACATTTTAGAATAGTGCATCATGTTTTTTTTAATAAAACTTTATGGAT
CTTCACAGATCCTCTCATGCACTATCTTCGATATCAAGGTAAAGCTATTCTAGCATCAAA
AGGGACTGATCTTTTTATGAAGAAATTGAAATCTTACCTTGTCTATTTCTGGCAATATTA
TTTTCATTTTTGGTCTGAGCCTAATAGGTTTCATAGAAACCAATTCTCTTATTATTCGTT
CTACTTTATCGGTTATTTTATAAGTGTAAAAATAAATTACTTGGAGATAAGGAGTCAAAT
ACTAGAGGATTCTATATTAATAGATACT-CTTATTAAGA-GATTTGATACTTTAGTT-CC
AGTCCTT--CCTCT-CATTAGAT-CATTGTCTAAAGCTTC
>Carex_socialis|STARR|B682|ALA|spm00001288
ATTCTTATGTAT-CAGAATATGAGTTTTTATTCCT-GTTTTTTCGTAAAAAATCGTCTTG
TTTACCATTAAGATCTTTTCTAAGCTTTCTTGAAAGAATTTACTTC------------TA
TGGAAAAATAGAACATTTTAGAATAGTGCATCATGTTTTTTTTAATAAAACTTTATGGAT
CTTCACAGATCCTCTCATGCACTATCTTCGATATCAAGGTAAAGCTATTCTAGCATCAAA
AGGGACTGATCTTTTTATGAAGAAATTGAAATCTTACCTTGTCTATTTCTGGCAATATTA
TTTTCATTTTTGGTCTGAGCCTAATAGGTTTCATAGAAACCAATTCTCTTATTATTCGTT
CTACTTTATCGGTTATTTTATAAGTGTAAAAATAAATTACTTGGAGATAAGGAGTCAAAT
ACTAGAGGATTCTATATTAATAGATACT-CTTATTAAGA-GATTTGATACTTTAGTT-CC
AGTCCTT--CCTCT-CATTAGAT-CATTGTCTAAAGCTTC
>Carex_rosea|STARR|B607|MAI|spm00001214
ATTCTTATGTAT-CAGAATATGAGTTTTTATTCCT-GTTTTTTCGTAAAAAATCGTCTTG
TTTACCATTAAGATCTTTTCTAAGCTTTCTTGAAAGAATTTACTTC------------TA
TGGAAAAATAGAACATTTTAGAATAGTGCATCATGTTTTTTTTAATAAAACTTTATGGAT
CTTCACAGATCCTCTCATGCACTATCTTCGATATCAAGGTAAAGCTATTCTAGCATCAAA
AGGGACTGATCTTTTTATGAAGAAATTGAAATCTTACCTTGTCTATTTCTGGCAATATTA
TTTTCATTTTTGGTCTGAGCCTAATAGGTTTCATAGAAACCAATTCTCTTATTATTCGTT
CTACTTTATCGGTTATTTTATAAGTGTAAAAATAAATTACTTGGAGGTAAGGAGTCAAAT
ACTAGAGGATTCTATATTAATAGATACT-CTTATTAAGA-GATTTGATACTTTAGTT-CC
AGTCCTT--CCTCT-CATTAGAT-CATTGTCTAAAGCTTC
>Carex_radiata|STARR|B592|MIC|spm00001198
ATTCTTATGTAT-CAGAATATGAGTTTTTATTCCT-GTTTTTTCGTAAAAAATCGTCTTG
TTTACCATTAAGATCTTTTCTAAGCTTTCTTGAAAGAATTTACTTC------------TA
TGGAAAAATAGAACATTTTAGAATAGTGCATCATGTTTTTTTTAATAAAACTTTATGGAT
CTTCACAGATCCTCTCATGCACTATCTTCGATATCAAGGTAAAGCTATTCTAGCATCAAA
AGGGACTGATCTTTTTATGAAGAAATTGAAATCTTACCTTGTCTATTTCTGGCAATATTA
TTTTCATTTTTGGTCTGAGCCTAATAGGTTTCATAGAAACCAATTCTCTTATTATTCGTT
TTACTTTATCGGTTATTTTATAAGTGTAAAAATAAATTACTTGGAGGTAAGGAGTCAAAT
ACTAGAGGATTCTATATTAATAGATACT-CTTATTAAGA-GATTTGATACTTTAGTT-CC
AGTCCTT--CCTCT-CATTAGAT-CATTGTCTAAAGCTTC
>Carex_retroflexa|STARR|B584|DEL|spm00001190
ATTCTTATGTAT-CAGAATATGAGTTTTTATTCCT-GTTTTTTCGTAAAAAATCGTCTTG
TTTACCATTAAGATCTTTTCTAAGCTTTCTTGAAAGAATTTACTTC------------TA
TGGAAAAATAGAACATTTTAGAATAGTGCATCATGTTTTTTTTAATAAAACTTTATGGAT
CTTCACAGATCCTCTCATGCACTATCTTCGATATCAAGGTAAAGCTATTCTAGCATCAAA
AGGGACTGATCTTTTTATGAAGAAATTGAAATCTTACCTTGTCTATTTCTGGCAATATTA
TTTTCATTTTTGGTCTGAGCCTAATAGGTTTCATAGAAACCAATTCTCTTATTATTCGTT
CTACTTTATCGGTTATTTTATAAGTGTAAAAATAAATTACTTGGAGGTAAGGAGTCAAAT
ACTAGAGGATTCTATATTAATAGATACT-CTTATTAAGA-GATTTGATACTTTAGTT-CC
AGTCCTT--CCTCT-CATTAGAT-CATTGTCTAAAGCTTC
>Carex_disperma|STARR|B1045|ARK|spm00001652
ATTCTTATGTAT-CAGAATATGAGTTTTTATTCCT-GTTTTTTCGTAAAAAATCGTCTTG
TTTACCATTAAGATCTTTTATAAGCTTTCTTGAAAGAATTTACTTC------------TA
TGGAAAAATAGAACATTTTAGAATAGTGCATCATGTTTTTTTTAATAAAACTTTATGGAT
CTTCACAGATCCTCTCATGCACTATCTTCGATATCAAGGTAAAGCTATTCTAGCATCAAA
AGGGACTGATCTTTTTATGAAGAAATTAAAATCTTACCTTGTCTATTTCTGGCAATATTA
TTTTCATTTTTGGTCTGAGCCTAATAGGTTTCATAGAAACCAATTCTCTTATTATTCGTT
CTACTTTATCGGTTATTCCATAAGTGTAAAAATAAATTACTTGGAGGTAAGGAGTCAAAT
ACTAGAGGATTCTATATTAATAGATACT-CTTATTAAGA-GATTTGATACTTTAGTT-CC
AGTCCTT--CCTCT-CATTAGAT-CATTGTCTAAAGCTTC
>Carex_duriuscula|STARR|B1046|ARK|spm00001653
ATTCTTATGTAT-CAGAATATGAGTTTTTATTCCT-GTTTTTTCGTAAAAAATCGTCTTG
TTTACCGTTAAGATCTTTTATAAGCTTTCTTGAAAGAATTTACTTC------------TA
TGGAAAAATAGAACATTTTAGAATAGTGCATCATGTTTTTTTTAATAAAACTTTATGGAT
CTTCACAGATCCTCTCATGCACTATCTTCGATATCAAGGTAAAGCTATTCTAGCATCAAA
AGGGACTGATCTTTTTATGAAGAAATTGAAATCTTACCTTGTCTATTTCTGGCAATATTA
TTTTCATTTTTGGTCTGAGCCTAATAGGTTTCATAGAAACCAATTCTCTTATTATTCGTT
CTACTTTATCGGTTATTTCATAAGTGTAAAAATAAATTACTTGGAGGTAAGGAGTCAAAT
ACTAGAGGATTCTATATTAATAGATACT-CTTATTAAGA-GATTTGATACTTTAGTT-CC
AGTCCTT--CCTCT-CATTAGAT-CATTGTCTAAAGCTTC
>Carex_stenophylla|JIMENEZMEJIAS||TCS|spm00003603
ATTCTTATGTAT-CAGAATATGAGTTTTTATTCCT-GTTTTTTCGTAAAAAATCGTCTTG
TTTACCGTTAAGATCTTTTATAAGCTTTCTTGAAAGAATTTACTTC------------TA
TGGAAAAATAGAACATTTTAGAATAGTGCATCATGTTTTTTTTAATAAAACTTTATGGAT
CTTCACAGATCCTCTCATGCACTATCTTCGATATCAAGGTAAAGCTATTCTAGCATCAAA
AGGGACTGATCTTTTTATGAAGAAATTGAAATCTTACCTTGTCTATTTCTGGCAATATTA
TTTTCATTTTTGGTCTGAGCCTAATAGGTTTCATAGAAACCAATTCTCTTATTATTCGTT
CTACTTTATCGGTTATTTCATAAGTGTAAAAATAAATTACTTGGAGGTAAGGAGTCAAAT
ACTAGAGGATTCTATATTAATAGATACT-CTTATTAAGA-GATTTGATACTTTAGTT-CC
AGTCCTT--CCTCT-CATTAGATCCATTGTCTAAAGCTTC
>Carex_kobomugi|STARR|B361|VRG|spm00000979
ATTCTTATGTAT-CAGAATACGAGTTTTTATTCCT-GTTTTTTCGTAAAAAATCGTCTTG
TTTACCATTAAGATCTTTTATAAGCTTTCTTGAAAGAATTTACTTC------------TA
TGGAAAAATAGAACATTTTAGAATAGTGCATCATGTTTTTTTTAATAAAACTTTATGGAT
CTTCACAGATCCTCTCATGCACTATCTTCGATATCAAGGTAAAGCTATTCTAGCATCAAA
AGGGACTGATCTTTTTATGAAGAAATTAAAATCTTACTTTGTCTATTTCTGGCAATATTA
TTTTCATTTTTGGTCTGAGCCTAATAGGTTTCATAGAAACCAATTCTCTTATTATTCGTT
CTACTTTATCGGTTATTTCATAAGTGTAAAAATAAATTACTTGGAGGTAAGGAGTCAAAT
ACTAGAGGATTCTATATTAATAGATACT-CTTATTAAGA-GATTTGATACTTTAGTT-CC
AATCCTT--CCTCT-CATTAGAT-CATTGTCTAAAGCTTC
>Carex_macrocephala|STARR|B831|ARK|spm00001434
ATTCTTATGTAT-CAGAATATGAGTTTTTATTCCT-GTTTTTTCGTAAAAAATCGTCTTG
TTTACCATTAAGATCTTTTATAAGCTTTCTTGAAAGAATTTACTTC------------TA
TGGAAAAATAGAACATTTTAGAATAGTGCATCATGTTTTTTTTAATAAAACTTTATGGAT
CTTCACAGATCCTCTCATGCACTATCTTCGATATCAAGGTAAAGCTATTCTAGCATCAAA
AGGGACTGACCTTTTTATGAAGAAATTAAAATCTTACCTTGTCTATTTCTGGCAATATTA
TTTTCATTTTTGGTCTGAGCCTAATAGGTTTCATAGAAACCAATTCTCTTATTATTCGTT
CTACTTTATCGGTTATTTCATAAGTGTAAAAATAAATTACTTGGAGGTAAGGAGTCAAAT
ACTAGAGGATTCTATATTAATAGATACT-CTTATTAAGA-GATTTGATACTTTAGTT-CC
AATCCTT--CCTCT-CATTAGAT-CATTGTCTAAAGCTTC
>Carex_allanii|K_FORD|NA|NZS|spm00002185
ATTCTTATGTAT-CAGAATATGAGTTTTTATTCCT-GTTTTTTCGTAAAAAATCTTCTTG
TTTACGATTAAGATCTTTTATAAGCTTTCTTGAAAGAATTTACTTC------------TA
TGGAAAAATAGAACATTTTAAAATAGTGCATCATGTTTTTTTGAAAAAAACTTTATGGGT
CTTCACAGATCCTCTCATGCACTATTTTCGATATCAAGGTAAAGCTATTCTAGCATCAAA
AGGGACTGATTTTTTTATGAAGAAATTGAAATCTTACCTTGTCTATTTTTGGCAATATTA
TTTTCATTTTTGGTCTGAGCCTAATAGGTTTCATAGAAACCAATTTTCTTATTATTCGTT
CTACTTTATCGATTATTTTATAAGTGTAAAAATAAATTACTTGGTGGTAAGGAGTCAAAT
ACTAGAGGATTCTATATTAATAGATACT-CTTATTAAGA-GATTTGATACTTTAGTT-CC
AGTCCTT--TCTCT-CATTAGAT-CATTGTCTAAAGCTTC
>Carex_harae|EHM|spm00005913
ATTCGTATGTAT-CAGAATATGAGTTTTTATTCCT-GTTTTTTCGTAAAAAATCTTCTTG
TTTACGATTAAGATCTTTTAGAAGCTTTCTTGAAAGAATTTACTTC------------TA
TAGAAAAATAGAACATTTTAGAATAGTGCATCATGTTTTTTTGAAGAAAACTTTATGGAT
CTTCACAGATCCTCTCATGTACTATCTTCGATATCAAGGTAAAGCTATTCTAGCATCAAA
AGGGACTGATCTTTTTATGAAGAAATTGAAATCTTACCTTGTCTATTTTTGGCAATATTA
TTTTCATTTTTGGTCTGAGCCTAATAGGTTTCATAGAAATCAATTCTCTTATTATTCGTT
CTACTTTATCGGTTATTTTATAAGTGTAAAAATAAATTACTTGGTGGTAAGGAGTCAAAT
ACTAGAGGATTCTATATTAATAGATACT-ATTATTAAGA-GATTTGATATTTTAGTT-CC
AGTCCTT--CCTCT-CATTAGAT-CATTGTCTAAAGCTYC
>Carex_pseudolaxa|Uzma|KGN-02|PAK|spm00006557
ATTCTTATGTAT-CAGAATATGAGTTTTTATTCCT-GTTTTTTCGTAAAAAATCTTCTTG
TTTACGATTAAGATCTTTTAGAAGCTTTCTTGAAAGAATTTACTTC------------TA
TAGAAAAATAGAACATTTTAGAATAGTGCATCATGTTTTTTTGAAGAAAACTTTATGGAT
CTTCACAGATCCTCTCATGTACTATCTTCGATATCAAGGTAAAGCTATTCTAGCATCAAA
AGGGACTAATCTTTTTATGAAGAAATTGAAATCTTACCTTGTCTATTTTTGGCAATATTA
TTTTCATTTTTGGTCTGAGCCTAATAGGTTTCATAGAAATCAATTCTCTTATTATTCGTT
CTACTTTATCGGTTATTTTATAAGTGTAAAAATAAATTACTTGGTGGTAAGGAGTCAAAT
ACTAGAGGATTCTATATTAATAGATACT-ATTATTAAGA-GATTTGATATTTTAGTT-CC
AGTCCTT--CCTCT-CATTAGAT-CATTGTCTAAAGCTTC
>Carex_prainii|EHM|spm00005923
ATTCTTATATAT-CAGAATATGAGTTTTTATTCCT-GTTTTTTCGTAAAAAATCTTCTTG
TTTACGATTAAGATCTTTTAGAAGCTTTCTTGAAAGAATTTACTTT------------TA
TGGAAAAATAGAACATTTTAGAATAGTGCATCATGTTTTTTTGAATAAAACTTTATGGAT
CTTCACAGATCCTCTCATGCACTATCTTCGATATCAAGGTAAAGCTATTCTAGTATCAAA
AGGGACTGATCTTTTTATGAAGAAATTGAAATCTTACCTTGTCTATTTTTGGCAATATTA
TTTTAATTTTTGGTCTGAGCCTAATAGGTTTCATAGAAACCAATTCTCTTATTATTCGTT
CTACTTTATCGGTTATTTTATAAATGTAAAAATAAATTACTTGGTGGTAAGGAGTCAAAT
ACTAGAGGATTCTATATTAATAGATACT-CTTTTTAAGA-GATTTGATACTTTAGTT-CC
AGCCCTT--CCTCT-CATTAGAT-CATTGTCTAAAGCTTC
>Carex_oedipostyla|LUCENO|NA|SPA|spm00000587
ATTCTTATGTAT-CAGAATATGAGTTTTTATTCCT-GTTTTTTCGTAAAAAATCTTCTTG
TTTACGATTAATATCTTTTAGGAGCTTTCTTGAAAGAATTTACTTC------------TA
TGGAAAAATAGAACATTTTAGAATAGTGCATCATGTTTTTTTGAAAAAAACTTTATGGAT
CTTCACAGATCCTTTCATGCACTATCTTCGATATCAAGGTAAAGCTATTCTAGCATCAAA
AGGGACTGATCTTTTTATGAAGAAATTGAAATCTTACCTTGTCTATTTTTGGCAATATTA
TTTTCATTTTTGGTCTGAGCCTAATAGGTTTCATAGAAACCAATTCTCTTATTATTCATT
CTACTTTATCGGTTATTTTATAAGTGTAAAAATAAATTACTTGGTGGTAAGGAGTCAAAT
ACTAGAGGATTCTATATTAATAAATACT-CTTATTAAGA-GATTTGATACTTTAGTT-CC
AGTCCTT--CCTCT-CATTAGAT-CACTGTCTAAAGTTTC
>Carex_vallispulchrae|LUCENO|NA|AGS|spm00000530
ATTCTTATGTAT-CAGAATATGAGTTTTTATTCCT-TTTTTTTCGTAAAAAATCTTCTTG
TTTACGATTAAGATCTTTTAGAAGCTTTCTTGAAAGAATTTACTTC------------TA
TGGAAAAATAGAACATTTTAGAATAGCGCATCATGTTTTTTTCAAAAAAACTTTATGGGT
CTTCACAGATCCTCTCATGCACTATTTTCGATATCAAGGTAAAGCTATTGTAGCATCAAA
AGGGACTGATTTTTTTATGAAGAAATTGAAATCTTACCTTGTCTATTTTTGGCAATATTA
TTTTCATTTTTGGTCTGAGCCTAATAGGTTTCATAGAAACCAATTCTCTTATTATTCGTT
CTACTTTATCGGTTATTTTATAAGTGTAAAAATAAATTACTTGGTGGTAAAGAGTCAAAT
ACTAGAGGATTCTATATTAATAGATACT-CTTATTAAGA-GATTTGATACTTTAGTT-CC
AGTCCTT--CCTCT-CATTAGAT-CATTGTCTAAAGCTTC
>Carex_distachya|LUCENO|NA|SPA|spm00000588
ATTCTTATGTAT-CAGAATATGAGTTTTTATTTCT-GTTTTTTCGTAAAAAATCTTCTTG
TTTACGATTAAGATCTTTTAGAAGCTTTCTTGAAAGAATTTACTTC------------TA
TGGAAAAATAGAACATTTTAGAATAGTGCATCATGTTTTTTTCAAAAAAACTTTATGGAT
CTTCACAGATCCTCTCATGCACTATCTTCGATATCAAGGTAAAGCTATTCTAGCATCAAA
AGGGACTGATCTTTTTATGAATAAATTGAAATCTTACTTTGTCTATTTTTGGCAATATTA
TTTTCATTTTTGGTCTGAGCCTAATAGGTTTCGTAGAAACCAATTTTCTTATTATTCGTT
CTACTTTATCGGTTATTTTATAAGTGTAAAAATAAATTACTTGGTGGTAAGGAGTCAAAT
ACTAGAGGATTCTATATTAATAGATACT-CTTATTAAGA-GATTTGATACTTTAGTT-CC
AGTCCTT--CCTCT-CATTAGAT-CATTGTCTAAAGCTTC
>Carex_longissima|REZNICEK|NA|MXE|spm00000275
ATTCTTATGTAT-CAGAATATGAGTTTTTATTCCT-GTTTTTTCGTAAAAAATCTTCTTG
TTTACGGTTAAGATCTTTTATAAGCTTTCTTGAAAGAATTTACTTC------------TA
TGGAAAAATAGAACATTTTAGAATAGTGCATCATGTTTTTTTGAAGAAAATTTTATGGAT
CTTCACAGATCCTCTCATGCACTATCTTCGATATCAAGGTAAAGCTATTCTAGCATCAAA
AGGGACTGATCTTTTTATGAAGAAATTAAAATCTTACCTTGTCTATTTTTGGCAATATTA
TTTTCATTTTTGGTCTGAGCCTAATAGGTTTCATAGAAACCAATTCTCTTATTATTCGTT
CTACTTTATCGGTTATTTCGTAAGTGTAAAAATAAATTACTTGGTGGTAAGGAGTCAAAT
ACTAGAGGATTCTATATTAATAGATACT-CTTATTAAGA-GATTTGATACTTTAGTT-CC
AGTCCTT--CCTCT-CATTAGAT-CATTGTCTAAAGCTTC
>Carex_capitellata|JIMENEZMEJIAS|NA|TUR|spm00003459
ATTCTTATGTAT-CAGAATATGAGTTTTTATTCCT-GTTTTTTCGTAAAAAATCTTCTTG
TTTACCATTAAGATCTTTTATAAGCTTTCTTGAAAGAATTTACTTC------------TA
TGGAAAAATAGAACATTTTAGAATAGTGCACCATGTTTTTTTGAAGAAAACTTTATGGAT
CTTCACAGATCCTCTCATGCACTATCTTCGATATCAAGGTAGAGCTATTCTAGCATCAAA
AGGGACTGATCTTTTTATGAAGAAATTGAAATCTTACCTTGTCTATTTTTGGCAATATTA
TTTTCATTTTTGGTCTGAGCCTAATAGGTTTCATAGAAACCAATTCTCTTATTATTCATT
CTACTTTATCGGTTATTTTGTAAGTGTCAAAATAAATTACTTGGTGGTAAGGAGTCAAAT
ACTAGAGGATTCTATATTAATAGATACT-CTTATTAAGA-GATTTGATACTTTAGTT-CC
AGTCCTT--CCTCT-CATTAGAT-CATTGTCTAAAGCTTC
>Carex_camptoglochin|LUCENO|NA|CLS|spm00000589
ATTCTTATGTAT-CAGAATATGAGTTTTTATTCCT-GTTTTTTCGTAAAAAATCTTCTTG
TTTACGATTAATATCTTTTAGAAGCTTTCTTGAAAGAATTTACTTC------------TA
TGGAAAAATAGAACATTTTAGAATAGTGCATCATGTTTTTTTGAAAAAAACTTTATGGGT
CTTCACAGATCCTCTCATGCACTATTTTCGATATCAAGGTAAAGCTATTCTAGCATCAAA
AGGGACTGATTTTTTTATGAAGAAATTGAAATCTTACCTTGTCTATTTTTGGCAATATTA
TTTTCATTTTTGGTCTGAGCCTAATAGGTTTCATAGAAACCAATTCTCTTATTATTCGTT
CTACTTTATCGGTTATTTTATAAGTGTAAAAATAAATTACTTGGTGGTAAGGAGTCAAAT
ACTAGAGGACTCTATATTAATAGATACT-CTTATTAAGA-GATTTGATACTTTAGTT-CC
AGTCCTT--CCTCT-CATTAGAT-CATTGTCTAAAGCTTC
>Carex_breviprophylla|EHM|spm00005912
ATTCTTATGTAT-CAGAATATGAGTTTTTATTCCT-GTTTTTTCGTAAAAAATCTTCTTG
TTTACGATTAAGATCTTTTAGAAGCTTTCTTGAAAGAATTTACTTC------------TA
TGGAAAAATAGAACATTTTAGAATAGTGCATCATGTTTTTTTGAATAAAACTTTATGGAT
CTTCATAGATCCTCTCATGCACTATCTTCGATATCAAGGTAAAGCTATTCTAGCATCAAA
AGGGACTGATCTTTTTATGAATAAATTGAAATCTTACCTTGTCTATTTTTGGCAATATTA
TTTTCATTTTTGGTCTGAGCCTAATAGGTTTCATAGAAACCAATTCTCTTATTATTCGTT
CTACTTTATCGGTTATCTCATAAGTGTAAAAATAAATTACTTGGTGGTAAGGAATCAAAT
ACTAGAGGATTCTATATTAATAGATACT-CTTATTAAGA-GATTTGATGTTTTAGTT-CC
AGTCCTT--CCTCT-CATTAGAT-CATTGTCTAAAGCTTC
>Carex_filispica|JIMENEZMEJIAS||CHC|spm00003398
ATTCTTATGTAT-CAGAATATGAGTTTTTATTCCT-GTTTTTTCGTAAAAAATCTTCTTG
TTTACGATTAAGATCTTTTAGAAGCTTTCTTGAAAGAATTTACTTC------------TA
TGGAAAAATAGAACATTTTAGAATAGTGCATCATGTTTTTTTGAATAAAACTTTATGGAT
CTTCATAGATCCTCTCATGCACTATCTTCGATATCAAGGTAAAGCTATTCTAGCATCAAA
AGGGACTGATCTTTTTATGAATAAATTGAAATCTTACCTTGTCTATTTTTGGCAATATTA
TTTTCATTTTTGGTCTGAGCCTAATAGGTTTCATAGAAACCAATTCTCTTATTATTCGTT
CTACTTTATCGGTTATCTCATAAGTGTAAAAATAAATTACTTGGTGGTAAGGAATCAAAT
ACTAGAGGATTCTATATTAATAGATACT-CTTATTAAGA-GATTTGATGTTTTAGTT-CC
AGTCCTT--CCTCT-CATTAGAT-CATTGTCTAAAGCTTC
>Carex_alatauensis|JIMENEZMEJIAS||AFG|spm00003401
ATTCTTATGTAT-CAGAATATGAGTTTTTATTCCT-GTTTTTTCGTAAAAAATCTTCTTG
TTTACGATTAAGATCTTTTAGAAGCTTTCTTGAAAGAATTTACTTC------------TA
TGGAAAAATAGAACATTTTAGAATAGTGCATCATGTTTTTTTGAATAAAACTTTATGGAT
CTTCATAGATCCTCTCATGCACTATCTTCGATATCAAGGTAAAGCTATTCTAGCATCAAA
AGGGACTGATCTTTTTATGAATAAATTGAAATCTTACCTTGTCTATTTTTGGCAATATTA
TTTTCATTTTTGGTCTGAGCCTAATAGGTTTCATAGAAACCAATTCTCTTATTATTCGTT
CTACTTTATCGGTTATCTTATAAGTGTAAAAATAAATTACTTGGTGGTAAGGAGTCAAAT
ACTAGAGGATTCTATATTAATAGATACT-CTTATTAAGA-GATTTGATGCTTTAGTT-CC
AGTCCTT--CCTCT-CATTAGAT-CATTGTCTAAAGCTTC
>Carex_simpliciuscula|JIMENEZMEJIAS||CHT|spm00003402
ATTCTTATGTAT-CAGAATATGAGTTTTTATTCCT-GTTTTTTCGTAAAAAATCTTCTTG
TTTACGATTAAGATCTTTTAGAAGCTTTCTTGAAAGAATTTACTTC------------TA
TGGAAAAATAGAACATTTTAGAATAGTGCATCATGTTTTTTTGAATAAAACTTTATGGAT
CTTCATAGATCCTCTCATGCACTATCTTCGATATCAAGGTAAAGCTATTCTAGCATCAAA
AGGGACTGATCTTTTTATGAATAAATTGAAATCTTACCTTGTCTATTTTTGGCAATATTA
TTTTCATTTTTGGTCTGAGCCTAATAGGTTTCATAGAAACCAATTCTCTTATTATTCGTT
CTACTTTATCGGTTATCTTATAAGTGTAAAAATAAATTACTTGGTGGTAAGGAGTCAAAT
ACTAGAGGATTCTATATTAATAGATACT-CTTATTAAGA-GATTTGATGCTTTAGTT-CC
AGTCCTT--CCTCT-CATTAGAT-CATTGTCTAAAGCTTC
>Carex_microglochin|LUCENO|NA|GNL|spm00000590
ATTCTTATGTAT-CAGAATATGAGTTTTTATTCCT-GTTTTTTCGTAAAAAATCTTCTTG
TTTACGATTAAGATCTTTTATAAGCTTTCTTGAAAGAATTTACTTC------------TA
TGGAAAAATAGAACATTTTAGAATAGTGCATCATGTTTTTTTGAATAAAATTTTATGGAT
CTTCACGGATCCTCTCATGCACTATCTTCGATATCAAGGTAAAGCTATTCTAGCATCAAA
AGGGACTGATCTTTTTATGAAGAAATTGAAATCTTACCTTGTCTATTTTTGGCAATATTA
TTTTCATTTTTGGTCTGAGCCTAATAGGTTTCATAGAAACCAATTCTCTTATTATTCATT
CTGCTTTATTGGTTATTTTATAAGTGTAAAAATAAATTACTTGGTGGTAAGGAGTCAAAT
ACTAGAGGATTCTATATTAATAGATACT-CTTATTAAGA-GATTTGATACTTTAGTT-CC
AGTCCTT--CCTCT-CATTAGAT-CATTGTCTAAAGCTTC
>Carex_pauciflora|STARR|B536|ARK|spm00001142
ATTCTTATGTAT-CAGAATATGAGTTTTTATTCCT-ATTTTTTCGTAAAAAATCTTCTTG
TTTACGATTAAGATCTTTTAGAAGCTTTCTTGAAAGAATTTACTTC------------TA
TGGAAAAATAGAACATTTTAGAATAGTGCATCATGTTTTTTTGAAGAAAACTTTATGGAT
CTTCACAGATCCTCTTATGCACTATCTTCGATATCAAGGTAAAGCTATTCTAGCATCAAA
AGGGACTGATCTTTTTATGAAGAAATTGAAATCTTACCTTGTCTATTTTTGGCAATATTA
TTTTCATTTTTGGTCTGAGCCTAATAGGTTTCATAGAAACCAATTCTCTTATTATTCGTT
CTACTTTATCGGTTATTTTGTAAGTGTAAAAAGAAATTACTTGGTGGTAAGGAGTCAAAT
ACTAGAGGATTCTATATTAATAGATACT-CTTATTAAGA-GATTTGATACTTTAGTT-CC
AGTCCTT--CCTCT-CATTAGAT-CATTGTCTAATGCTTC
>Carex_nardina|STARR|B909|QUE|spm00001510
ATTCTTATGTAT-CAGAATATGAGTTTTTATTCCT-GTTTTTTCGTAAAAAATCTTCTTG
TTTACGATTAAGATCTTTTATAAGCTTTCTTGAAAGAATTTACTTC------------TA
TGGAAAAATAGAACATTTTAGAATAGTGCATCATGTTTTTTTGAAGAAAATTTTATGGAT
CTTCACAGATCCTCTCATGCACTATCTTCGATATCAAGGTAAAGCTATTCTAGCATCAAA
AGGGACTGATCTTTTTATGAAGAAATTGAAATCTTACCTTGTCTATTTTTGGCAATATTA
TTTTCATTTTTGGTCTGAGCCTAATAGGTTTCATAGAAATCAATTCTCTTATTATTCGTT
CTACTTTATCGGTTATTTTGTAAGTGTAAAAATAAATTACTTGGTGGTAACGAGTCAAAT
ACTAGAGGATTCTATATTAATAGATACT-CTTATTAAGA-GATTTGATACTTTAGTT-CC
AGTCCTT--CCTCT-CATTAGAT-CATTGTTTAAAGCTTC
>Carex_leptalea|STARR|B414|MIC|spm00001032
ATTCTTATGTAT-CAGAATATGAGTTTTTATTCCT-GTTTTTTCGTAAAAAATCTTCTTG
TTTACGATTAAGATCTTTTAGAAGCTTTCTTGAAAGAATTTACTTC------------TA
TGGAAAAATAGAACATTTTAGAATAGTGCATCATGTTTTTTTAAAGAAAACTTTATGGAT
CTTCACAGATCCTCTCATGCACTATCTTCGATATCAAGGTAAAGCTATTCTAGCATCAAA
AGGGACTGATCTTTTTATGAAGAAATTGAAATCTTACCTTGTCTATTTTTGGCAATATTA
TTTTCATTTTTGGTCTGAGCCTAATAGGTTTCATAGAAACCAATTCTCTTATTATTCGTT
CTACTTTATCGGTTATTTTGTAAGTGTAAAAATAAATTACTTGGTAGTAAGGAGTCAAAT
ACTAGAGGATTCTCTATTAATAGATACT-CTTATTAAGA-GATTTGATACTTTAGTT-CC
AGTCCTT--CCTCT-CATTAGAT-CATTGTCTAAAGCTTC
>Carex_perstricta|REZNICEK|NA|MXS|spm00000359
ATTCTTATGTAT-CAGAATATGAGTTTTTATTCCT-GTTTTTTCGTAAAAAGTCTTCTTG
TTTACGATTAAGATCTTTTAGAAACTTTCTTGAAAGAATTTACTTC------------TA
TGGAAAAATAGAACATTTTAGAATAGTGCATCATGTTTTTTTGAAGAAAACTTTATGGAT
CTTCACAGATCCTCTCATGCACTATCTTCGATATCAAGGTAAAGCTATTCTAGCATCAAA
AGGGACTGATCTTTTTATGAAGAAATTGAAATCTTACCTTGTCTATTTTTGGCAATATTA
TTTTCATTTTTGGTCTGAGCCTAATAGGTTTCATAGAAACCAATTCTCTTATTATTCGTT
CTACTTTATTGGTTATTTTGTAAGTGTAAAAATAAATTACTTGGTGGTAAGGAGTCAAAT
ACTAGAGGATTCTATATTAATAGATATT-CTTATTAAGA-GATTTGATACTTTAGTT-CC
AGTCCTT--CCTCT-CATTAGAT-CATTGTCTAAAGCTTC
>Carex_paneroi|REZNICEK|NA|MXS|spm00000363
ATTCTTATGTAT-CAGAATATGAGTTTTTATTCCT-GTTTTTTCGTCAAAAGTCTTCTTG
TTTACGATTAAGATCTTTTAGAAGCTTTCTTGAAAGAATTTACTTT------------TA
TGGAAAAATAGAACATTTTAGAATAGTGCATCATGTTTTTTTGAAGAAAACTTTATGGAT
CTTCACAGATCCTCTCATGCACTATCTTCGATATCAAGGTAAAGCTATTCTAGCATTAAA
AGGGACTGATCTTTTTATGAAGAAATTGAAATCTTACCTTGTCTATTTTTGGCAATATTA
TTTTCATTTTTGGTCTGAGCCTAATAGGTTTCATAGAAACCAATTCTCTTATTATTCGTT
CTACTTTATTGGTTATTTTGTAAGTGTAAAAATAAATTACTTGGTGGTAAGGAGTCAAAT
ACTAGAGGATTCTATATTAATAGATATT-CTTATTAAGA-GATTTGATACTTTAGTT-CC
AGTCCTT--CCTCT-CATTAGAT-CATTGTCTAAAGCTTC
>Carex_gypsophila|REZNICEK|NA|MXE|spm00000361
ATTCTTATGTAT-CAGAATATGAGTTTTTATTCCT-GTTTTTTCGTAAAAAGTCTTCTTG
TTTACGATTAAGATCTTTTAGAAGCTTTCTTGAAAGAATTTACTTC------------TA
TGGAAAAATAGAACATTTTGGAATAGTGCATCATGTTTTTTTGAAGAAAACTTTATGGAT
CTTCACAGATCCTCTCATGCACTATCTTCGATATCAAGGTAAAGCTATTCTAGCATCAAA
AGGGACTGATCTTTTTATGAAGAAATTGAAATCTTACCTTGTCTATTTTTGGCAATATTA
TTTTCATTTTTGGTCTGAGCCTAATAGGTTTCATGGAAACCAATTCTCTTATTATTCGTT
CTACTTTATTGGTTATTTTGTAAGTGTAAAAATAAATTACTTGGTGGTAAGGAGTCAAAT
ACTAGAGGATTCTATATTAATAGATATT-CTTATTAAGA-GATTTGATACTTTAGTT-CC
AGTCCTT--CCTCT-CATTAGAT-CATTGTCTAAAGCTTC
>Carex_muriculata|STARR|B1203|NWM|spm00001810
ATTCTTATGTAT-CAGAATATGAGTTTTTATTCCT-GTTTTTTCGTAAAAAGTCTTCTTG
TTTACGATTAAGATCTTTTAGAAGCTTTCTTGAAAGAATTTACTTC------------TA
TGGAAAAATAGAACATTTTAGAATAGTGCATCATGTTTTTTTGAAGAAAACTTTATGGAT
CTTCACAGATCCTCTCATGCACTATCTTAGATATCAAGGTAAAGCTATTCTAGCATCAAA
AGGGACTGATCTTTTTATGAAGAAATTGAAATCTTACCTTGTCTATTTTTGGCAATATTA
TTTTCATTTTTGGTCTGAGCCTAATAGGTTTCATAGAAACCAATTCTCTTATTATTCGTT
CTACTTTATTGGTTATTTTGTAAGTGTAAAAATAAATTACTTGGTGGTAAAGAGTCAAAT
ACTAGAGGATTCTATATTAATAGATATT-CTTATTAAGA-GATTTGATACTTTAGTT-CC
AGTCCTT--CCTCT-CATTAGAT-CATTGTCTAAAGCTTC
>Carex_angustilepis|REZNICEK|NA|MXE|spm00000356
ATTCTTATGTAT-CAGAATATGAGTTTTTATTCCT-GTTTTTTCGTAAAAAGTCTTCTTG
TTTACGATTAAGATCTTTTAGAAGCTTTCTTGAAAGAATTTACTTC------------TA
TGGAAAAATAGAACATTTTAGAATAGTGCATCATGTTTTTTTGAAGAAAACTTTATGGAT
CTTCACAGATCCTCTCATGCACTATCTTCGATATCAAGGTAAAGCTATTCTAGCATCAAA
AGGGACTGATCTTTTTATGAAGAAATTGAAATCTTACCTTGTCTATTTTTGGCAATATTA
TTTTCATTTTTGGTCTGAGCCTAATAGGTTTCATAGAAACCAATTCTCTTATTATTCGTT
CTACTTTATTGGTTATTTTGTAAGTGTAAAAATAAATTACTTGGTGGTAAGGAGTCAAAT
ACTAGAGGATTCTATATTAATAGATATT-CTTATTAAGA-GATTTGATACTTTAGTT-CC
AGTCCTT--CCTCT-CATTAGAT-CATTGTCTAAAGCTTC
>Carex_planilomina|REZNICEK|NA|MXE|spm00000365
ATTCTTATGTAT-CAGAATATGAGTTTTTATTCCT-GTTTTTTCGTAAAAAGTCTTCTTG
TTTACGATTAAGATCTTTTAGAAGCTTTCTTGAAAGAATTTACTTC------------TA
TGGAAAAATAGAACATTTTAGAATAGTGCATCATGTTTTTTTGAAGAAAACTTTATGGAT
CTTCACAGATCCTCTCATGCACTATCTTCGATATCAAGGTAAAGCTATTCTAGCATCAAA
AGGGACTGATCTTTTTATGAAGAAATTGAAATCTTACCTTGTCTATTTTTGGCAATATTA
TTTTCATTTTTGGTCTGAGCCTAATAGGTTTCATAGAAACCAATTCTCTTATTATTCGTT
CTACTTTATTGGTTATTTTGTAAGTGTAAAAATAAATTACTTGGTGGTAAGGAGTCAAAT
ACTAGAGGATTCTATATTAATAGATATT-CTTATTAAGA-GATTTGATACTTTAGTT-CC
AGTCCTT--CCTCT-CATTAGAT-CATTGTCTAAAGCTTC
>Carex_parvispica|JIMENEZMEJIAS|||spm00004427
ATTCTTATGTAT-CAGAATATGAGTTTTTATTCCT-GTTTTTTCGTAAAAAATCTTCTTG
TTTACGATTAAGATCTTTTAGAAGCTTTCTTGAAAGAATTTACTTC------------TA
TGGAAAAATAGAACATTTTAGAATAGTGCATCATGTTTTTTTGAAGAAAACTTTATGGAT
CTTCACAGATCCTCTCATGCACTATCTTCGATATCAAGGTAAAGCTATTCTAGCATCAAA
AGGGACTGATCTTTTTATGAAGAAATTAAAATCTTACCTTGTCTATTTTTGGCAATATTA
TTTTCATTTTTGGTCTGAGTCTAATAGGTTTCATAGAAACCAATTTTCTTATTATTCGTT
CTACTTTATCGGTTATTTAGTAAGTGTAAAAAGAAATTACTTGGTGGTAAGGAGTCAAAT
ACTAGAGGATTCTATATTAATAGATACT-CTTATTAAGA-GATTTGATACTTTAGTT-CC
AGTCCTT--CCTCT-TATTAGAT-CATTGTCTAAAGCTTC
>Carex_subtilis|JIMENEZMEJIAS|||spm00004415
ATTCTTATGTAT-CAGAATATGAGTTTTTATTCCT-GTTTTTTCGTAAAAAATCTTCTTG
TTTACGATTAAGATCTTTTAGAAGCTTTCTTGAAAGAATTTACTTC------------TA
TGGAAAAATAGAACATTTTAGAATAGTGCATCATGTTTTTTTGAAGAAAACTTTATGGAT
CTTCACAGATCCTCTCATGCACTATCTTCGATATCAAGGTAAAGCTATTCTAGCATCAAA
AGGGACTGATCTTTTTATGAAGAAATTAAAATCTTACCTTGTCTATTTTTGGCAATATTA
TTTTCATTTTTGGTCTGAGTCTAATAGGTTTCATAGAAACCAATTTTCTTATTATTCGTT
CTACTTTATCGGTTATTTAGTAAGTGTAAAAAGAAATTCCTTGGTGGTAAGGAGTCAAAT
ACTAGAGGATTCTATATTAATAGATACT-CTTATTAAGA-GATTTGATACTTTAGTT-CC
AGTCCTT--CCTCT-TATTAGAT-CATTGTCTAAAGCTTC
>Carex_astricta|JIMENEZMEJIAS|||spm00004420
ATTCTTATGTAT-CAGAATATGAGTTTTTATTCCT-GTTTTTTCGTAAAAAATCTTCTTG
TTTACGATTAAGATCTTTTATAAACTTTCTTGAAAGAATTTACTTC------------TA
TGGAAAAATAGAACATTTTAGAATAGTGCATCATGTTTTTTTGAAGAAAACTTTATGGAT
CTTCACAGATCCTCTCATGCACTATCTTCGATATCAAGGTAAAGCTATTCTAGCATCAAA
AGGGACTGATCTTTTTATGAAGAAATTAAAATCTTACCTTGTCTATTTTTGGCAATATTA
TTTTCATTTTTGGTCTGAGCCTAATAGGTTTCATAGAAACCAATTCTCTTATTATTCGTT
CTACTTTATCGGTTATTTAGTAAGTGTAAAAAGAAATTACTTGGTGGTAAGGAGTCAAAT
ACTAGAGGATTCTATATTAATAGATACTCCTTATTAAGA-GATTTTATACTTTAGTT-CC
AGTCCTT--CCTCT-TATTAGAT-CATTGTNNNNNNNNNN
>Carex_subviridis|JIMENEZMEJIAS|||spm00004429
ATTCTTATGTAT-CAGAATATGAGTTTTTATTCCT-GTTTTTTCGTAAAAAATCTTCTTG
TTTACGATTAAGATCTTTTATAAGCTTTCTTGAAAGAATTTACTTC------------TA
TGGAAAAATAGAACATTTTAGAATAGTGCATCATGTTTTTTTGAAGAAAACTTTATGGAT
CTTCACAGATCCTCTCATGCACTATCTTCGATATCAAGGTAAAGCTATTCTAGCATCAAA
AGGGACTGATCTTTTTATGAAGAAATTAAAATCTTACCTTGTCCATTTTTGGCAATATTA
TTTTCATTTTTGGTCTGAGCCTAATAGGTTTCATAGAAACCAATTCTCTTATTATTCGTT
CTACTTTATCGGTTATTTAGTAAGTGTAAAAAGAAATTACTTGGTGGTAAGGAGTCAAAT
ACTAGAGGATTCTATATTAATAGATACT-CTTATTAAGA-GATTTTATACTTTAGTT-CC
AGTCCTT--CCTCT-TATTAGAT-CATTGTCTAAAGCTTC
>Carex_zotovii|JIMENEZMEJIAS|||spm00004411
ATTCTTATGTAT-CAGAATATGAGTTTTTATTCCT-GTTTTTTCGTAAAAAATCTTCTTG
TTTACGATTAAGATCTTTTATAAGCTTTCTTGAAAGAATTTACTTC------------TA
TGGAAAAATAGAACATTTTAGAATAGTGCATCATGTTTTTTTGAAGAAAACTTTATGGAT
CTTCACAGATCCTCTCATGCACTATCTTCGATATCAAGGTAAAGCTATTCTAGCATCAAA
AGGGACTGATCTTTTTATGAAGAAATTAAAATCTTACCTTGTCTATTTTTGGCAATATTA
TTTTCATTTTTGGTCTGAGCCTAATAGGTTTCATAGAAACCAATTCTCTTATTATTCGTT
CTACTTTATCGGTTATTTAGTAAGTGTAAAAATAAATTACTTGGTGGTAAGGAGTCAAAT
ACTAGAGGATTCTATATTAATAGATACT-CTTATTAAGA-GATTTTATACTTTAGTT-CC
AGTCCTT--CCTCT-TATTAGAT-CATTGTCTAAAGCTTC
>Carex_aucklandica|JIMENEZMEJIAS|||spm00004410
ATTCTTATGTAT-CAGAATATGAGTTTTTATTCCT-GTTTTTTCGTAAAAAATCTTCTTG
TTTACGATTAAGATCTTTTATAAGCTTTCTTGAAAGAATTTACTTC------------TA
TGGAAAAATAGAACATTTTAGAATAGTGCATCATGTTTTTTTGAAGAAAACTTTATGGAT
CTTCACAGATCCTCTCATGCACTATCTTCGATATCAAGGTAAAGCTATTCTAGCATCAAA
AGGGACTGATCTTTTTATGAAGAAATTAAAATCTTACCTTGTCTATTTTTGGCAATATTA
TTTTCATTTTTGGTCTGAGCCTAATAGGTTTCATATAAACCAATTCTCTTATTATTCGTT
CTACTTTATCGGTTATTTAGTAAGTGTAAAAAGAAATTACTTGGTGGTAAGGAGTCAAAT
ACTAGAGGATTCTATATTAATAGATACT-CTTATTAAGA-GATTTTATACTTTAGTT-CC
AGTCCTT--CCTCT-TATTAGAT-CATTGTCTAAAGCTTC
>Carex_minor|JIMENEZMEJIAS|||spm00004412
ATTCTTATGTAT-CAGAATATGAGTTTTTATTCCT-GTTTTTTCGTAAAAAATCTTCTTG
TTTACGATTAAGATCTTTTATAAGCTTTCTTGAAAGAATTTACTTC------------TA
TGGAAAAATAGAACATTTTAGAATAGTGCATCATGTTTTTTTGAAGAAAACTTTATGGAT
CTTCACAGATCCTCTCATGCACTATCTTCGATATCAAGGTAAAGCTATTCTAGCATCAAA
AGGGACTGATCTTTTTATGAAGAAATTAAAATCTTACCTTGTCTATTTTTGGCAATATTA
TTTTCATTTTTGGTCTGAGCCTAATAGGTTTCATAGAAACCAATTCTCTTATTATTCGTT
CTACTTTATCGGTTATTTAGTAAGTGTAAAAAGAAATTACTTGGTGGTAAGGAGTCAAAT
ACTAGAGGATTCTATATTAATAGATACT-CTTATTAAGA-GATTTTATACTTTAGTT-CC
AGTCCTT--CCTCT-TATTAGAT-CATTGTCTAAAGCTTC
>Carex_imbecilla|JIMENEZMEJIAS|||spm00004419
ATTCTTATGTAT-CAGAATATGAGTTTTTATTCCT-GTTTTTTCGTAAAAAATCTTCTTG
TTTACGATTAAGATCTTTTATAAGCTTTCTTGAAAGAATTTACTTC------------TA
TGGAAAAATAGAACATTTTAGAATAGTGCATCATGTTTTTTTGAAGAAAACTTTATGGAT
CTTCACAGATCCTCTCATGCACTATCTTCGATATCAAGGTAAAGCTATTCTAGCATCAAA
AGGGACTGATCTTTTTATGAAGAAATTAAAATCTTACCTTGTCTATTTTTGGCAATATTA
TTTTCATTTTTGGTCTGAGCCTAATAGGTTTCATAGAAACCAATTCTCTTATTATTCGTT
CTACTTTATCGGTTATTTAGTAAGTGTAAAAAGAAATTACTTGGTGGTAAGGAGTCAAAT
ACTAGAGGATTCTATATTAATAGATACT-CTTATTAAGA-GATTTTATACTTTAGTT-CC
AGTCCTT--CCTCT-TATTAGAT-CATTGTCTAAAGCTTC
>Carex_dikei|JIMENEZMEJIAS|NA|MPE|spm00003482
ATTCTTATGTAT-CAGAATATGAGTTTTTATTCCT-GTTTTTTCGTAAAAAATCTTCTTG
TTTACGATTAAGATCTTTTATAAGCTTTCTTGAAAGAATTTACTTC------------TA
TGGAAAAATAGAACATTTTAGAATAGTGCATCATGTTTTTTTGAAGAAAACTTTATGGAT
CTTCACAGATCCTCTCATGCACTATCTTCGATATCAAGGTAAAGCTATTCTAGCATCAAA
AGGGACTGATCTTTTTATGAAGAAATTAAAATCTTACCTTGTCTATTTTTGGCAATATTA
TTTTCATTTTTGGTCTGAGCCTAATAGGTTTCATAGAAACCAATTCTCTTATTATTCGTT
CTACTTTATCGGTTATTTAGTAAGTGTAAAAAGAAATTACTTGGTGGTAAGGAGTCAAAT
ACTAGAGGATTCTATATTAATAGATACT-CTTATTAAGA-GATTTTATACTTTAGTT-CC
AGTCCTT--CCTCT-TATTAGAT-CATTGTCTAAAGCTTC
>Carex_egmontiana|JIMENEZMEJIAS|||spm00004416
ATTCTTATGTAT-CAGAATATGAGTTTTTATTCCT-GTTTTTTCGTAAAAAATCTTCTTG
TTTACGATTAAGATCTTTTATAAGCTTTCTTGAAAGAATTTACTTC------------TA
TGGAAAAATAGAACATTTTAGAATAGTGCATCATGTTTTTTTGAAGAAAACTTTATGGAT
CTTCACAGATCCTCTCATGCACTATCTTCGATATCAAGGTAAAGCTATTCTAGCATCAAA
AGGGACTGATCTTTTTATGAAGAAATTAAAATCTTACCTTGTCTATTTTTGGCAATATTA
TTTTCATTTTTGGTCTGAGCCTAATAGGTTTCATAGAAACCAATTCTCTTATTATTCGTT
CTACTTTATCGGTTATTTAGTAAGTGTAAAAAGAAATTACTTGGTGGTAAGGAGTCAAAT
ACTAGAGGATTCTATATTAATAGATACT-CTTATTAAGA-GATTTTATACTTTAGTT-CC
AGTCCTT--CCTCT-TATTAGAT-CATTGTCTAAAGCTTC
>Carex_obtusifolia|JIMENEZMEJIAS|||spm00004428
ATTCTTATGTAT-CAGAATATGAGTTTTTATTCCT-GTTTTTTCGTAAAAAATCTTCTTG
TTTACGATTAAGATCTTTTATAAGCTTTCTTGAAAGAATTTACTTC------------TA
TGGAAAAATAGAACATTTTAGAATAGTGCATCATGTTTTTTTGAAGAAAACTTTATGGAT
CTTCACAGATCCTCTCATGCACTATCTTCGATATCAAGGTAAAGCTATTCTAGCATCAAA
AGGGACTGATCTTTTTATGAAGAAATTAAAATCTTACCTTGTCTATTTTTGGCAATATTA
TTTTCATTTTTGGTCTGAGCCTAATAGGTTTCATAGAAACCAATTCTCTTATTATTCGTT
CTACTTTATCGGTTATTTAGTAAGTGTAAAAAGAAATTACTTGGTGGTAAGGAGTCAAAT
ACTAGAGGATTCTATATTAATAGATACT-CTTATTAAGA-GATTTTATACTTTAGTT-CC
AGTCCTT--CCTCT-TATTAGAT-CATTGTCTAAAGCTNN
>Carex_erebus|JIMENEZMEJIAS|||spm00004424
ATTCTTATGTAT-CAGAATATGAGTTTTTATTCCT-GTTTTTTCGTAAAAAATCTTCTTG
TTTACGATTAAGATCTTTTATAAGCTTTCTTGAAAGAATTTACTTC------------TA
TGGAAAAATAGAACATTTTAGAATAGTGCATCATGTTTTTTTGAAGAAAACTTTATGGAT
CTTCACAGATCCTCTCATGCACTATCTTCGATATCAAGGTAAAGCTATTCTAGCATCAAA
AGGGACTGATCTTTTTATGAAGAAATTAAAATCTTACCTTGTCTATTTTTGGCAATATTA
TTTTCATTTTTGGTCTGAGCCTAATAGGTTTCATAGAAACCAATTCTCTTATTATTCGTT
CTACTTTATCGGTTATTTAGTAAGTGTAAAAAGAAATTACTTGGTGGTAAGGAGTCAAAT
ACTAGAGGATTCTATATTAATAGATACT-CTTATTAAGA-GATTTTATACTTTAGTT-CC
AGTCCTT--CCTCT-TATTAGAT-CATTGTCTAAAGCTTC
>Carex_crispa|JIMENEZMEJIAS|||spm00004422
ATTCTTATGTAT-CAGAATATGAGTTTTTATTCCT-GTTTTTTCGTAAAAAATCTTCTTG
TTTACGATTAAGATCTTTTAGAAGCTTTCTTGAAAGAATTTACTTC------------TA
TGGAAAAATAGAACATTTTAGAATAGTGCATCATGTTTTTTTTAAGAAAACTTTATGGAT
CTTCACAGATCCTCTCATGCACTATCTTCGATATCAAGGTAAAGCTATTCTAGCATCAAA
AGGGACTGATCTTTTTATGAAGAAATTAAAATCTTACCTTGTCTATTTTTGGCAATATTA
TTTTCATTTTTGGTCTGAGCCTAATAGGTTTCATAGAAACCAATTCTCTTATTATTCGTT
CTACTTTATCGGTTATTTAGTAAGTGTAAAAAGAAATTACTTGGTGGTAAGGAGTCAAAT
ACTAGAGGATTCTATATTAATAGATACT-CTTATTAAGA-GATTTTATACTTTAGTT-CC
AGTCCTT--CCTCT-TATTAGAT-CATTGTCTAAAGNNNN
>Carex_edura|K_FORD|NA|NZS|spm00002184
ATTCTTATGTAT-CAGAATATGAGTTTTTATTCCT-GTTTTTTCGTAAAAAATCTTCTTG
TTTACGATTAAGATCTTTTAGAAGCTTTCTTGAAAGAATTTACTTC------------TA
TGGAAAAATAGAACATTTTAGAATAGTGCATCATGTTTTTTTTAAGAAAACTTTATGGAT
CTTCACAGATCCTCTCATGCACTATCTTCGATATCAAGGTAAAGCTATTCTAGCATCAAA
AGGGACTGATCTTTTTATGAAGAAATTAAAATCTTACCTTGTCTATTTTTGGCAATATTA
TTTTCATTTTTGGTCTGAGCCTAATAGGTTTCATAGAAACCAATTCTCTTATTATTCGTT
CTACTTTATCGGTTATTTAGTAAGTGTAAAAAGAAATTACTTGGTGGTAAGGAGTCAAAT
ACTAGAGGATTCTATATTAATAGATACT-CTTATTAAGA-GATTTTATACTTTAGTT-CC
AGTCCTT--CCTCT-TATTAGAT-CATTGTCTAAAGCTTC
>Carex_salticola|LUCENO|NA|AGS|spm00000581
ATTCTTATGTAT-CAGAATATGAGTTTTTATTCCT-GTTTTTTCGTAAAAAATCTTCTTG
TTTACGATTAAGATCTTTTAGAAGCTTTCTTGAAAGAATTTACTTC------------TA
TGGAAAAATAGAACATTTTAGAATAGTGCATCATGTTTTTTTGAAGAAAACTTTATGGAT
CTTCACAGATCCTCTCATGCACTATCTTCGATATCAAGGTAAAGCTATTCTAGCATCAAA
AGGGACTGATCTTTTTATGAAGAAATTAAAATCTTACCTTGTCTATTTTTGGCAATATTA
TTTTCATTTTTGGTCTGAGCCTAATAGGTTTCATAGAAACCAATTCTCTTATTATTCGTT
CTACTTTATCGGTTATTTAGTAAGTGTAAAAAGAAATTACTTGGTGGTAAGGAGTCAAAT
ACTAGAGGATTCTATATTAATAGATACT-CTTATTAAGA-GATTTGATACTTTAGTT-CC
AGTCCTT--CCTCT-TATTAGAT-CATTGTCTAAAGCTTC
>Carex_purpurata|JIMENEZMEJIAS|||spm00004431
ATTCTTATGTAT-CAGAATATGAGTTTTTATTCCT-GTTTTTTCGTAAAAAATCTTCTTG
TTTACGATTAAGATCTTTTAGAAGCTTTCTTGAAAGAATTTACTTC------------TA
TGGAAAAATAGAACATTTTAGAATAGTGCATCATGTTTTTTTGAAGAAAACTTTATGGAT
CTTCACAGATCCTCTCATGCACTATCTTCGATATCAAGGTAAAGCTATTCTAGCATCAAA
AGGGACTGATCTTTTTATGAAGAAATTAAAATCTTACCTTGTCTATTTTTGGCAATATTA
TTTTCATTTTTGGTCTGAGCCTAATAGGTTTCATAGAAACCAATTCTCTTATTATTCGTT
CTACTTTATCGGTTATTTAGTAAGTGTAAAAAGAAATTACTTGGTGGTAAGGAGTCAAAT
ACTAGAGGATTCTATATTAATAGATACT-CTTATTAAGA-GATTTTATACTTTAGTT-CC
AGTCCTT--CCTCT-TATTAGAT-CATTGTCTAAAGCTTC
>Carex_silvestris|JIMENEZMEJIAS|||spm00004421
ATTCTTATGTAT-CAGAATATGAGTTTTTATTCCT-GTTTTTTCGTAAAAAATCTTCTTG
TTTACGATTAAGATCTTTTAGAAGCTTTCTTGAAAGAATTTACTTC------------TA
TGGAAAAATAGAACATTTTAGAATAGTGCATCATGTTTTTTTGAAGAAAACTTTATGGAT
CTTCACAGATCCTCTCATGCACTATCTTCGATATCAAGGTAAAGCTATTCTAGCATCAAA
AGGGACTGATCTTTTTATGAAGAAATTAAAATCTTACCTTGTCTATTTTTGGCAATATTA
TTTTCATTTTTGGTCTGAGCCTAATAGGTTTCATAGAAACCAATTCTCTTATTATTCGTT
CTACTTTATCGGTTATTTAGTAAGTGTAAAAAGAAATTACTTGGTGGTAAGGAGTCAAAT
ACTAGAGGATTCTATATTAATAGATACT-CTTATTAAGA-GATTTTATACTTTAGTT-CC
AGTCCTT--CCTCT-TATTAGAT-CATTGTCTAAAGCTTC
>Carex_perplexa|JIMENEZMEJIAS|||spm00004409
ATTCTTATGTAT-CAGAATATGAGTTTTTATTCCT-GTTTTTTCGTAAAAAATCTTCTTG
TTTACGATTAAGATCTTTTAGAAGCTTTCTTGAAAGAATTTACTTC------------TA
TGGAAAAATAGAACATTTTAGAATAGTGCATCATGTTTTTTTGAAGAAAACTTTATGGAT
CTTCACAGATCCTCTCATGCACTATCTTCGATATCAAGGTAAAGCTATTCTAGCATCAAA
AGGGACTGATCTTTTTATGAAGAAATTAAAATCTTACCTTGTCTATTTTTGGCAATATTA
TTTTCATTTTTGGTCTGAGCCTAATAGGTTTCATAGAAACCAATTCTCTTATTATTCGTT
CTACTTTATCGGTTATTTAGTAAGTGTAAAAAGAAATTACTTGGTGGTAAGGAGTCAAAT
ACTAGAGGATTCTATATTAATAGATACT-CTTAATAAGA-GATTTTATACTTTAGTT-CC
AGTCCTT--CCTCT-TATTAGAT-CATTGTCTAAAGCTTC
>Carex_drucei|JIMENEZMEJIAS|||spm00004418
ATTCTTATGTAT-CAGAATATGAGTTTTTATTCCT-GTTTTTTCGTAAAAAATCTTCTTG
TTTACGATTAAGATCTTTTAGAAGCTTTCTTGAAAGAATTTACTTC------------TA
TGGAAAAATAGAACATTTTAGAATAGTGCATCATGTTTTTTTGAAGAAAACTTTATGGAT
CTTCACAGATCCTCTCATGCACTATCTTCGATATCAAGGTAAAGCTATTCTAGCATCAAA
AGGGACTGATCTTTTTATGAAGAAATTAAAATCTTACCTTGTCTATTTTTGGCAATATTA
TTTTCATTTTTGGTCTGAGCCTAATAGGTTTCATAGAAACCAATTCTCTTATTATTCGTT
CTACTTTATCGGTTATTTAGTAAGTGTAAAAAGAAATTACTTGGTGGTAAGGAGTCAAAT
ACTAGAGGATTCTATATTAATAGATACT-CTTATTAAGA-GATTTTATACTTTAGTT-CC
AGTCCTT--CCTCT-TATTAGAT-CATTGTCTAAAGCTTC
>Carex_longifructus|JIMENEZMEJIAS|||spm00004426
ATTCTTATGTAT-CAGAATATGAGTTTTTATTCCT-GTTTTTTCGTAAAAAATCTTCTTG
TTTACGATTAAGATCTTTTAGAAGCTTTCTTGAAAGAATTTACTTC------------TA
TGGAAAAATAGAACATTTTAGAATAGTGCATCATGTTTTTTTGAAGAAAACTTTATGGAT
CTTCACAGATCCTCTCATGCACTATCTTCGATATCAAGGTAAAGCTATTCTAGCATCAAA
AGGGACTGATCTTTTTATGAAGAAATTAAAATCTTACCTTGTCTATTTTTGGCAATATTA
TTTTCATTTTTGGTCTGAGCCTAATAGGTTTCATAGAAACCAATTCTCTTATTATTCGTT
CTACTTTATCGGTTATTTAGTAAGTGTAAAAAGAAATTACTTGGTGGTAAGGAGTCAAAT
ACTAGAGGATTCTATATTAATAGATACT-CTTATTAAGA-GATTTTATACTTTAGTT-CC
AGTCCTT--CCTCT-TATTAGAT-CATTGTCTAAAGCTTC
>Carex_potens|JIMENEZMEJIAS|||spm00004430
ATTCTTATGTAT-CAGAATATGAGTTTTTATTCCT-GTTTTTTCGTAAAAAATCTTCTTG
TTTACGATTAAGATCTTTTAGAAGCTTTCTTGAAAGAATTTACTTC------------TA
TGGAAAAATAGAACATTTTAGAATAGTGCATCATGTTTTTTTGAAGAAAACTTTATGGAT
CTTCACAGATCCTCTCATGCACTATCTTCGATATCAAGGTAAAGCTATTCTAGCATCAAA
AGGGACTGATCTTTTTATGAAGAAATTAAAATCTTACCTTGTCTATTTTTGGCAATATTA
TTTTCATTTTTGGTCTGAGCCTAATAGGTTTCATAGAAACCAATTCTCTTATTATTCGTT
CTACTTTATCGGTTATTTAGTAAGTGTAAAAAGAAATTACTTGGTGGTAAGGAGTCAAAT
ACTAGAGGATTCTATATTAATAGATACT-CTTATTAAGA-GATTTTATACTTTAGTT-CC
AGTCCTT--CCTCT-TATTAGAT-CATTGTCTAAAGCTNN
>Carex_strictissima|JIMENEZMEJIAS||NZS|spm00004413
ATTCTTATGTAT-CAGAATATGAGTTTTTATTCCT-GTTTTTTCGTAAAAAATCTTCTTG
TTTACGATTAAGATCTTTTAGAAGCTTTCTTGAAAGAATTTACTTC------------TA
TGGAAAAATAGAACATTTTAGAATAGTGCATCATGTTTTTTTGAAGAAAACTTTATGGAT
CTTCACAGATCCTCTCATGCACTATCTTCGATATCAAGGTAAAGCTATTCTAGCATCAAA
AGGGACTGATCTTTTTATGAAGAAATTAAAATCTTACCTTGTCTATTTTTGGCAATATTA
TTTTCATTTTTGGTCTGAGCCTAATAGGTTTCATAGAAACCAATTCTCTTATTATTCGTT
CTACTTTATCGGTTATTTAGTAAGTGTAAAAAGAAATTACTTGGTGGTAAGGAGTCAAAT
ACTAGAGGATTCTATATTAATAGATACT-CTTATTAAGA-GATTTTATACTTTAGTT-CC
AGTCCTT--CCTCT-TATTAGAT-CATTGTCTAAAGCTTC
>Carex_uncinoides|JIMENEZMEJIAS||CHT|spm00003409
ATTCTTATGTAT-CAGAATATGAGTTTTTATTCCT-GTTTTTTCGTAAAAAATCTTCTTG
TTTACGATTAAGATCTTTTAGAAGCTTTCTTGAAAGAATTTACTTC------------TA
TGGAAAAATAGAACATTTTAGAATAGTGCATCATGTTTTTTTGAAGAAAACTTTATGGAT
CTTCACAGATCCTCTCATGCACTTTCTTCGATATCAAGGTAAAGCTATTCTAGCATCAAA
AGGGACTGATCTTTTTATTAAGAAATTGAAATCTTACCTTGTCTATTTTTGGCAATATTA
TTTTCATTTTTGGTCTGAGCCTAATAGGTTTCATAGAAACCAATTCTCTTATTATTCGTT
CTACTTTATCGGTTATTTTATAAGTGTAAAAATAAATTACTTGGTGGTAAGGAGTCAAAT
ACTAGAGGATTCTATATTAATAGATATT-CTTATTAAGA-GATTTGATACTTTAGTT-CC
AGTCCTT--CCTCT-CATTAGAT-CATTGTCTAAAGCTTC
>Carex_latebracteata|STARR|B779|ARK|spm00001383
ATTCTTATGTAT-CAGAATATGAGTTTTTATTCCT-GTTTTTTCGTAAAAAATCTTCTTG
TTTACGATTAAGATCTTTTAGAAGCTTTCTTGAAAGAATTTACTTC------------TA
TGGAAAAATAGAACATTTTAGAATAGTGCATCATGTTTTTTTGAAGAAAACTTTATGGAT
CTTCACAGATCCTCTCATGCATTATCTTCGATATCAAGGTAAAGCTATTTTAGCATCAAA
AGGGACTGATCTTTTTATGAAGAAATTTAAATCTTACCTTGTCTATTTTTGGCAATATTA
TTTTCATTTTTGGTCTGAGCCTAATAGGTTTCATAGAAACCAATTCTCTTATTATTCGTT
CTACTTTATCGGTTATTTTTTAAGTGTAAAAATAAATTACTTGGTGGTAAGGAGTCAAAT
ACTAGAGGATTCTATATTAATAGATACT-CTTATTAAGA-GATTTGATACTTTAGTT-CC
AGTCCTT--CCTCT-CATTAGAT-CATTGTCTAAAGCTTC
>Carex_circinata|STARR|B1370|ARK|spm00001977
ATTCTTATGTAT-CAGAATATGAGTTTTTATTCCT-GTTTTTTCGTAAAAAATCTTCTTG
TTTACGATTAAGATCTTTTATAAGCTTTCTTGAAAGAATTTACTTC------------TA
TGGAAAAATAGAACATTTTAGAATAGTGCATCATGTTTTTTTGAAGAAAACTTTATGGAT
CTTCACAGATCCTCTCATGCACTATCTTCGATATCAAGGTAAAGCTATTCTAGCATCAAA
AGGGACTGATCTTTTTATGAAGAAATTGAAATCTTACCTTGTCTATTTTTGGCAATATTA
TTTTCATTTTTGGTCTGAGCCTAATAGGTTTCATAGAAACCAATTCTCTTATTATTCGTT
CTACTTTATTGGTTATTTTGTAAGTGTAAAAATAAATTACTTGGTGGTAAGGAGTCAAAT
ACTAGAGGATTCTATATTAATAGATACT-CTTATTAAGA-GATTTGATACTTTAGTT-CC
AGTCCTT--CCTCT-CATTAGAT-CATTGTCTAAAGCTTC
>Carex_anthoxanthea|STARR|B961|WAS|spm00001568
ATTCTTATGTAT-CAGAATATGAGTTTTTATTCCT-GTTTTTTCGTAAAAAATCTTCTTG
TTTACGATTAAGATCTTTTATAAGCTTTCTTGAAAGAATTTACTTC------------TA
TGGAAAAATAGAACATTTTAGAATAGTGCATCATGTTTTTTTGAAGAAAACTTTATGGAT
CTTCACAGATCCTCTCATGCACTATCTTCGATATCAAGGTAAAGCTATTCTAGCATCAAA
AGGGACTGATCTTTTTATGAAGAAATTGAAATCTTACCTTGTCTATTTTTGGCAATATTA
TTTTCATTTTTGGTCTGAGCCTAATAGGTTTCATAGAAACCAATTCTCTTATTATTCGTT
CTACTTTATCGGTTATTTTGTAAGTGTAAAAATAAATTACTTGGTGGTAAGGAGTCAAAT
ACTAGAGGATTCTATGTTAATAGATACT-CTTATTAAGA-GATTTGATACTTTAGTT-CC
AGTCCTT--CCTCT-CATTAGAT-CATTGTCTAAAGCTTC
>Carex_breweri|STARR|B969|WAS|spm00001576
ATTCTTATGTAT-CAGAATATGAGTTTTTATTCCT-GTTTTTTCGTAAAAAATCTTCTTG
TTTACGATTAAGGTCTTTTATAAGCTTTCTTGAAAGAATTTACTTC------------TA
TGGAAAAATAGAACATTTTAGAATAGTGCATCATGTTTTTTTGAAGAAAACTTTATGGAT
CTTCACAGATCCTCTCATGCACTATCTTCGATATCAAGGTAAAGCTATTCTAGCATCAAA
AGGGACTGATCTTTTTATGAAGAAATTGAAATCTTACCTTGTCTATTTTTGGCAATATTA
TTTTCATTTTTGGTCTGAGCCTAATAGGTTTCATAGAAACCTATTCTCTTATTATTCGTT
CTACTTTATCGGTTATTTTGTAAGTGTAAAAATAAATTACTTGGTGGTAAGGAGTCAAAT
ACTAGAGGATTCTATATTAATAGATACT-CTTATTAAGA-GATTTGATACTTTAGTT-CC
AGTCCTT--CCTCT-CATTAGAT-CATTGTCTAAAGCTTC
>Carex_engelmannii|STARR|B1525|BRC|spm00002131
ATTCTTATGTAT-CAGAATATGAGTTTTTATTCCT-GTTTTTTCGTAAAAAATCTTCTTG
TTTACGATTAAGGTCTTTTATAAGCTTTCTTGAAAGAATTTACTTC------------TA
TGGAAAAATAGAACATTTTAGAATAGTGCATCATGTTTTTTTGAAGAAAACTTTATGGAT
CTTCACAGATCCTCTCATGCACTATCTTCGATATCAAGGTAAAGCTATTCTAGCATCAAA
AGGGACTGATCTTTTTATGAAGAAATTGAAATCTTACCTTGTCTATTTTTGGCAATATTA
TTTTCATTTTTGGTCTGAGCCTAATAGGTTTCATAGAAACCTATTCTCTTATTATTCGTT
CTACTTTATCGGTTATTTTGTAAGTGTAAAAATAAATTACTTGGTGGTAAGGAGTCAAAT
ACTAGAGGATTCTATATTAATAGATACT-CTTATTAAGA-GATTTGATACTTTAGTT-CC
AGTCCTT--CCTCT-CATTAGAT-CATTGTCTAAAGCTTC
>Carex_subnigricans|STARR|B1067|ORE|spm00001674
ATTCTTATGTAT-CAGAATATGAGTTTTTATTCCT-GTTTTTTCGTAAAAAATCTTCTTG
TTTACGATTAAGGTCTTTTATAAGCTTTCTTGAAAGAATTTACTTC------------TA
TGGAAAAATAGAACATTTTAGAATAGTGCATCATGTTTTTTTGAAGAAAACTTTATGGAT
CTTCACAGATCCTCTCATGCACTATCTTCGATATCAAGGTAAAGCTATTCTAGCATCAAA
AGGGACTGATCTTTTTATGAAGAAATTGAAATCTTACCTTGTCTATTTTTGGCAATATTA
TTTTCATTTTTGGTCTGAGCCTAATAGGTTTCATAGAAACCTATTCTCTTATTATTCGTT
CTACTTTATCGGTTATTTTGTAAGTGTAAAAATAAATTACTTGGTGGTAAGGAGTCAAAT
ACTAGAGGATTCTATATTAATAGATACT-CTTATTAAGA-GATTTGATACTTTAGTT-CC
AGTCCTT--CCTCT-CATTAGAT-CATTGTCTAAAGCTTC
>Carex_fraseriana|STARR|B334|MRY|spm00000952
ATTCTTATGTAT-CAGAATATGAGTTTTTATTCCT-GTTTTTTCGTAAAAAATCTTCTTG
TTTACGATTAAGATCTTTTAGAAGCTTTCTTGAAAGAATTTACTTC------------TA
TGAAAAAATAGAACATTTTAGAATAGTGCATCATGTTTTTTTGAAGAAAACTTTATGGAT
CTTCACAGATCCTCTCATGCATTATCTTCGATATCAAGGTAAAGCTATTCTAGCATCAAA
AGGGACTGATCTTTTTATGAAGAAATTGAAATCTTACCTTGTCTATTTTTGGCAATATTA
TTTTCATTTTTGGTCCGAGCCTAATAGGTTTCATAGAAACCAATTCTCTTATTATTCGTT
CTACTTTATCGGTTATTTTGTAAGTGTAAAAATAAATTACTTGGTGGTAAGGAGTCAAAT
ACTAGAGGATTCTATATTAATAGATACT-CTTATTAAGA-GATTTGATACTTTAGTT-CC
AGTCCTT--CCTCT-CATGAGAT-CATTGTCTAAAGCTTC
>Carex_geyeri|STARR|B324|ABT|spm00000942
ATTCTTATGTAT-CAGAATATGATTTTTTATTCCT-GTTTTTTCGTAAAAAATCTTCTTG
TTTACGATTAAGATCTTTTAGAAGCTTTCTTGAAAGAATTTACTTC------------TA
TGGAAAAATAGAACATTTTAGAATAGTGCATCATGTTTTTTTGAAGAAAACTTTATGGAT
CTTCACAGATCCTCTCATGCACTATCTTCGATATCAAGGTAAAGCTATTCTAGCATCAAA
AGGGACTGATCTTTTTATGAAGAAATTGAAATCTTACCTTGTCTATTTTTGGCAATATTA
TTTTCATTTTTGGTCTGAGCCTAATAGGTTTCATAGAAACCAATTCTCTTATTATTCGTT
CTACTTTATCGGTTATTTTGTAAGTGTAAAAATAAATTACTTGGTGGTAAGGAGTCAAAT
ACTAGAGGATTCTATATTAATAGATACT-CTTATTAAGA-GATTTGATACTTTAGTT-CC
AGTCCTT--CCTCT-CATTAGAT-CATTGTCTAAAGCTTC
>Carex_superata|STARR|B012|KTY|spm00000632
ATTCTTATGTAT-CAGAATATGAGTTTTTATTCCT-GTTTTTTCGTAAAAAATCTTCTTG
TTTACGATTAAGATCTTTTGGAAGCTTTCTTGAAAGAATTTACTTC------------TA
TGGAAAAATAGAACATTTTAGAATAGTGCATCATGTTTTTTTGAAGAAAACTTTATGGAT
CTTCACAGATCCTCTCATGCACTATCTTCGATATCAAGGTAAAGCTATTCTAGCATCAAA
AGGGACTGATCTTTTTATGAAGAAATTGAAATATTACCTTGTCTATTTTTGGCAATATTA
TTTTCATTTTTGGTCTGAGCCTAATAGGTTTCATAGAAACCAATTCTCTTATTATTCGTT
CTACTTTATCGGTTATTTTGTAAGTGTAAAAATAAATTACTTGGCGGTAAGGAGTCAAAT
ACTAGAGGATTCTATATTAATAGATACT-CTTTTTAAGA-GATTTGATACTTTAGTT-CC
AGTCCTT--CCTCT-CATTAGAT-CATTGTCTAAAGCTTC
>Carex_basiantha|STARR|B017|SCA|spm00000637
ATTCTTATGTAT-CAGAATATGAGTTTTTATTCCT-GTTTTTTCGTAAAAAATCTTCTTG
TTTACGATTAAGATCTTTTGGAAGCTTTCTTGAGAGAATTTACTTC------------TA
TGGAAAAATAGAACATTTTAGAATAGTGCATCATGTTTTTTTGAAGAAAACTTTATGGAT
CTTCACAGATCCTCTCATGCACTATCTTCGATATCAAGGTAAAGCTATTCTAGCATCAAA
AGGGACTGATCTTTTTATGAAGAAATTGAAATCTTACCTTGTCTATTTTTGGCAATATTA
TTTTCATTTTTGGTCTGAGCCTAATAGGTTTCATAGAAACCAATTCTCTTATTATTCGTT
CTACTTTATCGGTTATTTTGTAAGTGTAAAAATAAATTACTTGGTGGTAAGGAGTCAAAT
ACTAGAGGATTCTATATTAATAGATACT-CTTATTAAGA-GATTTGATACTTTAGTT-CC
AGTCCTT--CCTCT-CATTAGAT-CATTGTCTAAAGCTTC
>Carex_juniperorum|STARR|B011|KTY|spm00000631
ATTCTTATGTAT-CAGAATATGAGTTTTTATTCCT-GTTTTTTCGTAAAAAATCTTCTTG
TTTACGATTAAGATCTTTTGGAAGCTTTCTTGAAAGAATTTACTTC------------TA
TGGAAAAATAGAACATTTTAGAATAGTGCATCATGTTTTTTTGAAGAAAACTTTATGGAT
CTTCACAGATCCTCTCATGCACTATCTTCGATATCAAGGTAAAGCTATTCTAGCATCAAA
AGGGACTGATCTTTTTATGAAGAAATTGAAATCTTACCTTGTCTATTTTTGGCAATATTA
TTTTCATTTTTGGTCTGAGCCTAATAGGTTTCATAGAAACCAATTCTCTTATTATTCGTT
CTACTTTATCGGTTATTTTGTAAGTGTAAAAATAAATTACTTGGTGGTAAGGAGTCAAAT
ACTAGAGGATTCTATATTAATAGATACT-CTTATTAAGA-GATTTGATACTTTAGTT-CC
AGTCCTT--CCTCT-CATTAGAT-CATTGTCTAAAGCTTC
>Carex_timida|STARR|B005|ALA|spm00000625
ATTCTTATGTAT-CAGAATATGAGTTTTTATTCCT-GTTTTTTCGTAAAAAATCTTCTTG
TTTACGATTAAGATCTTTTGGAAGCTTTCTTGAAAGAATTTACTTC------------TA
TGGAAAAATAGAACATTTTAGAATAGTGCATCATGTTTTTTTGAAGAAAACTTTATGGAT
CTTCACAGATCCTCTCATGCACTATCTTCGATATCAAGGTAAAGCTATTCTAGCATCAAA
AGGGACTGATCTTTTTATGAAGAAATTGAAATCTTACCTTGTCTATTTTTGGCAATATTA
TTTTCATTTTTGGTCTGAGCCTAATAGGTTTCATAGAAACCAATTCTCTTATTATTCGTT
CTACTTTATCGGTTATTTTGTAAGTGTAAAAATAAATTACTTGGTGGTAAGGAGTCAAAT
ACTAGAGGATTCTATATTAATAGATACT-CTTATTAAGA-GATTTGATACTTTAGTT-CC
AGTCCTT--CCTCT-CATTAGAT-CATTGTCTAAAGCTTC
>Carex_jamesii|STARR|B010|ALA|spm00000630
ATTCTTATGTAT-CAGAATATGAGTTTTTATTCCT-GTTTTTTCGTAAAAAATCTTCTTG
TTTACGATTAAGATCTTTTGGAAGCTTTCTTGAAAGAATTTACTTC------------TA
TGGAAAAATAGAACATTTTAGAATAGTGCATCATGTTTTTTTGAAGAAAACTTTATGGAT
CTTCACAGATCCTCTCATGCACTATCTTCGATATCAAGGTAAAGCTATTCTAGCATCAAA
AGGGACTGATCTTTTTATGAAGAAATTGAAATCTTACCTTGTCTATTTTTGGCAATATTA
TTTTCATTTTTGGTCTGAGCCTAATAGGTTTCATAGAAACCAATTCTCTTATTATTCGTT
CTACTTTATCGGTTATTTTGTAAGTGTAAAAATAAATTACTTGGTGGTAAGGAGTCAAAT
ACTAGAGGATTCTATATTAATAGATACT-CTTATTAAGA-GATTTGACACTTTAGTT-CC
AGTCCTT--CCTCT-CATTAGAT-CATTGTCTAAAGCTTC
>Carex_monostachya|GEHRKE|NA|KEN|spm00000211
ATTCTTATGTAT-CAGAATATGAGTTTTTATTCCT-GTTTTTTCGTAAAAAATCTTCTTG
TTTACGATTAAGATCTTTTAGAAGCTTTCTTGAAAGAATTTACTTC------------TA
TGGAAAAATAGAACATTTTAGAATAGTGCATCATGTTTTTTTGAAGAAAACTTTATGGAT
CTTCACAGATCCTCTCATGCACTATCTTCGATATCAAGGTAAAGCTATTCTAGCATCAAA
AGGGACTTATCTTTTTATGAAGAAATTGAAATCTTACCTTGTCTATTTTTGGCAATATTA
TTTTCATTTTTGGTCTGAGCCTAATAGGTTTCATAGAAACCAATTCTCTTATTATTCGTT
CTACTTTATCGGTTATTTTGTAAGTGTAAAAATAAATTACTTGGTGGTAAGGAGTCAAAT
ACTAGAGGATTCTATATTAATAGATACT-CTTATTAAGA-GATTTGATACTTTAGTT-CC
AGTCCTT--CCTCT-CATTAGAT-CATTGTCTAAAGCTTC
>Carex_runssoroensis|GEHRKE|NA|UGA|spm00000227
ATTCTTATGTAT-CAGAATATGAGTTTTTATTCCT-GTTTTTTCGTAAAAAATCTTCTTG
TTTACGATTAAGATCTTTTAGAAGCTTTCTTGAAAGAATTTACTTC------------TA
TGGAAAAATAGAACATTTTAGAATAGTGCATCATGTTTTTTTGAAGAAAACTTTATGGAT
CTTCACAGATCCTCTTATGCACTATCTTCGATATCAAGGTAAAGCTATTCTAGCATCAAA
AGGGACTTATCTTTTTATGAAGAAATTGAAATCTTACCTTGTCTATTTTTGGCAATATTA
TTTTCATTTTTGGTCTGAGCCTAATAGGTTTCATAGAAACCAATTCTCTTATTATTCGTT
CTACTTTATCGGTTATTTTGTAAGTGTAAAAATAAATTACTTGGTGGTAAGGAGTCAAAT
ACTAGAGGATTCTATATTAATAGATACT-CTTATTAAGA-GATTTGATACTTTAGTT-CC
AGTCCTT--CCTCT-CATTAGAT-CATTGTCTAAAGCTTC
>Carex_cercostachys|JIMENEZMEJIAS||CHC|spm00003397
ATTCTTATGTAT-CAGAATATGAGTTTTTATTCCT-GTTTTTTCGTAAAAAATCTTCTTG
TTTACGATTAAGATCTTTTAGAAGCTTTCTTGAAAGAATTTACTTC------------TA
CGGAAAAATAGAACATTTTAGAATAGTGCATCATGTTTTTTTGAATAAAACTTTATGGAT
CTTCACAGATCCTCTCATGCACTATCTTCGATATCAAGGTAAAGCTATTCTAGCATCAAA
AGGGACTGATCTTTTTATGAAGAAATTGAAATCTTACCTTGTCTATTTTTGGCAATATTA
TTTTCATTTTTGGTCTGAGCCTAATAGGTTTCATAGAAACCAATTCTCTTATTATTCGTT
CTACTTTATCGGTTATTTTATAAGTGTAAAAATAAATTACTTGGTGGTAAGGAGTCAAAT
ACTAGAGGATTCTATATTAATAGATACT-CTTATCAAGA-GATTTGNNNNNNNNNNN-NN
NNNNNNN--NNNNN-NNNNNNNN-NNNNNNNNNNNNNNNN
>Carex_backii|STARR|B1400|BRC|spm00002007
ATTCTTATGTAT-CAGAATATGAGTTTTTATTCCT-GTTTTTTCGTAAAAAATCTTCTTG
TTTACGATTAAGATCTTTTAGAAGCTTTCTTGAAAGAATTTACTTC------------TA
TGGAAAAATAGAACATTTTAGAATAGTGCATCATGTTTTTTTGAAGAAAACTTTATGGAT
CTTCACAGATCCTCTCATGCACTATCTTCGATATCAAGGTAAAGCTATTCTAGCATCAAA
AGGGACTGATCTTTTTATGAAGAAATTGAAATCTTACCTTGTCTATTTTTGGCAATATTA
TTTTCATTTTTGGTCTGAGCCTAATAGGTTTCATAGAAACCAATTCTCTTATTATTCGTT
CTACTTTATCGGTTATTTCGTAAGTGTAAAAATAAATTACTTGGTGGTAAGGAGTCAAAT
ACTAGAGGATTCTATATTAATAGATACT-CTTATTAAGA-GATTTGATACTTTAGTT-CC
AGTCCTT--CCTCT-CATTAGAT-CATTGTCTAAAGCTTC
>Carex_saximontana|STARR|B1120|COL|spm00001727
ATTCTTATGTAT-CAGAATATGAGTTTTTATTCCT-GTTTTTTCGTAAAAAATCTTCTTG
TTTACGATTAAGATCTTTTAGAAGCTTTCTTGAAAGAATTTACTTC------------TA
TGGAAAAATAGAACATTTTAGAATAGTGCATCATGTTTTTTTGAAGAAAACTTTATGGAT
CTTCACAGATCCTCTCATGCACTATCTTCGATATCAAGGTAAAGCTATTCTAGCATCAAA
AGGGACTGATCTTTTTATGAAGAAATTGAAATCTTACCTTGTCTATTTTTGGCAATATTA
TTTTCATTTTTGGTCTGAGCCTAATAGGTTTCATAGAAACCAATTCTCTTATTATTCGTT
CTACTTTATCGGTTATTTCGTAAGTGTAAAAATAAATTACTTGGTGGTAAGGAGTCAAAT
ACTAGAGGATTCTATATTAATAGATACT-CTTATTAAGA-GATTTGATACTTTAGTT-CC
AGTCCTT--CCTCT-CATTAGAT-CATTGTCTAAAGCTTC
>Carex_yadongensis|CHT|spm00005928
ATTCTTATGTAT-CAGAATATGAGTTTTTATTCCT-GTTTTTTCGTAAAAAATCTTCTTG
TTTACGATTAAGATCTTTTAGAAGCTTTCTTGAAAGAATTTACTTC------------TA
TGGAAAAATAGAACATTTTAGAATAGTGCATCATGTTTTTTTGAATAAAACTTTATGGAT
CTTCACAGATCCTCTCATGCACTATCTTCGATATCAAGGTAAAGCTATTCTAGCATCAAA
AGGGACTGATCTTTTTATGAAGAAATTGAAATCTTACCTTGTCTATTTTTGGCAATATTA
TTTTCATTTTTGGTCTGAGCCTAATAGGTTTCATAGAAACCAATTCTCTTATTATTCGTT
CTACTTTATCGGTTATTTTATAAGTGTAAAAATAAATTACTTGGTGGTAAGGAGTCAAAT
ACTAGAGGATTCTATATTAATAGATACT-CTTATTAAGA-GATTTGATACTTTAGTT-CC
AGTCCTT--CCTCT-CATTAGAT-CATTGTCTAAAGCTYC
>Carex_fissiglumis|EHM|spm00005904
ATTCTTATGTAT-CAGAATATGAGTTTTTATTCCT-GTTTTTTCGTAAAAAATCTTCTTG
TTTACGATTAAGATCTTTTAGAAGCTTTCTTGAAAGAATTTACTTC------------TA
TGGAAAAATAGAACATTTTAGAATAGTGCATCATGTTTTTTTGAATAAAACTTTATGGAT
CTTCACAGATCCTCTCATGCACTATCTTCGATATCAAGGTAAAGCTATTCTAGCATCAAA
AGGGACTGATCTTTTTATGAAGAAATTGAAATCTTACCTTGTCTATTTTTGGCAATATTA
TTTTCATTTTTGGTCTGAGCCTAATAGGTTTCATAGAAACCTATTCTCTTATTATTCGTT
CTACTTTATCGGTTATTTTATAAGTGTAAAAATAAATTACTTGGTGGTAAGGAGTCAAAT
ACTAGAGGATTCTATATTAATAGATACT-CTTATTAAGA-GATTTGATACTTTAGTT-CC
AGTCCTT--CCTCT-CATTAGAT-CATTGTCTAAAGCTTC
>Carex_ovoidispica|JIMENEZMEJIAS||PAK|spm00003406
ATTCTTATGTAT-CAGAATATGAGTTTTTATTCCT-GTTTTTTCGTAAAAAATCTTCTTG
TTTACGATTAAGATCTTTTATAAGCTTTCTTGAAAGAATTTACTTC------------TA
TGGAAAAATAGAACATTTTAGAATAGTGCATCATGTTTTTTTGAATAAAACTTTATGGAT
CTTCACAGATCCTCTCATGCACTATCTTCGATATCAAGGTAAAGCTATTCTAGCATCAAA
AGGGACTGATCTTTTTATGAAGAAATTGAAATCTTACCTTGTCTATTTTTGGCAATATTA
TTTTCATTTTTGGTCTGAGCCTAATAGGTTTCATAGAAACCAATTCTCTTATTATTCGTT
CTACTTTATCGGTTATTTTATAAGTGTAAAAATAAATTACTTGGTGGTAAGGAGTCAAAT
ACTAGAGGATTCTATATTAATAGATACT-CTTATTAAGA-GATTTGATACTTTAGTT-CC
AGTCCTT--CCTCT-CATTAGAT-CATTGTCTAAAGCTTC
>Carex_macroprophylla|JIMENEZMEJIAS||CHC|spm00003400
ATTCTTATGTAT-CAGAATATGAGTTTTTATTCCT-GTTTTTTCGTAAAAAATCTTCTTG
TTTACGATTAAGATCTTTTAGAAGCTTTCTTGAAAGAATTTACTTC------------TA
TGGAAAAATAGAACATTTTAGAATAGTCCATCATGTTTTTTTGAATAAAACTTTATGGAT
CTTCACAGATCCTCTCATGCACTATCTTCGATATCAAGGTAAAGCTATTCTAGCATCAAA
AGGGACTGATCTTTTTATGAAGAAATTGAAATCTTACCTTGTCTATTTTTGGCAATATTA
TTTTCATTTTTGGTCTGAGCCTAATAGGTTTCATAGAAACCAATTCTCTTATTATTCGTT
CTACTTTATCGGTTATTTTATAAGTGTAAAAATAAATTACTTGGTGGTAAGGAGTCAAAT
ACTAGAGGATTCTATATTAATAGATACT-CTTATTAAGA-GATTTGATACTTTAGTT-CC
AGTCCTT--CCTCT-CATTAGAT-CATTGTCTAAAGCTTC
>Carex_bhutanensis|JIMENEZMEJIAS||CHT|spm00003407
ATTCTTATGTAT-CAGAATATGAGTTTTTATTCCT-GTTTTTTCGTAAAAAATCTTCTTG
TTTACGATTAAGATCTTTTAGAAGCTTTCTTGAAAGAATTTACTTC------------TA
TGGAAAAATAGAACATTTTAGAATAGTGCATCATGTTTTTTTGAATAAAACTTTATGGAT
CTTCACAGATCCTCTCATGCACTATCTTCGATATCAAGGTAAAGCTATTCTAGCATCAAA
AGGGACTGATCTTTTTATGAAGAAATTGAAATCTTACCTTGTCTATTTTTGGCAATATTA
TTTTCATTTTTGGTCTGAGCCTAATAGGTTTCATAGAAACCAATTCTCTTATTATTCGTT
CTACTTTATCGGTTATTTTATAAGTGTAAAAATAAATTACTTGGTGGTAAGGAGTCAAAT
ACTAGAGGATTCTATATTAATAGATACT-CTTATTAAGA-GATTTGATACTTTAGTT-CC
AGTCCTT--CCTCT-CATTAGAT-CATTGTCTAAAGCTTC
>Carex_littledalei|JIMENEZMEJIAS||CHT|spm00003404
ATTCTTATGTAT-CAGAATATGAGTTTTTATTCCT-GTTTTTTCGTAAAAAATCTTCTTG
TTTACGATTAAGATCTTTTAGAAGCTTTCTTGAAAGAATTTACTTC------------TA
TGGAAAAATAGAACATTTTAGAATAGTGCATCATGTTTTTTTGAATAAAACTTTATGGAT
CTTCACAGATCCTCTCATGCACTATCTTCGATATCAAGGTAAAGCTATTCTAGCATCAAA
AGGGACTGATCTTTTTATGAAGAAATTGAAATCTTACCTTGTCTATTTTTGGCAATATTA
TTTTCATTTTTGGTCTGAGCCTAATAGGTTTCATAGAAACCAATTCTCTTATTATTCGTT
CTACTTTATCGGTTATTTTATAAGTGTAAAAATAAATTACTTGGTGGTAAGGAGTCAAAT
ACTAGAGGATTCTATATTAATAGATACT-CTTATTAAGA-GATTTGATACTTTAGTT-CC
AGTCCTT--CCTCT-CATTAGAT-CATTGTCTAAAGCTTC
>Carex_sargentiana|JIMENEZMEJIAS||CHT|spm00003408
ATTCTTATGTAT-CAGAATATGAGTTTTTATTCCT-GTTTTTTCGTAAAAAATCTTCTTG
TTTACGATTAAGATCTTTTAGAAGCTTTCTTGAAAGAATTTACTTC------------TA
TGGAAAAATAGAACATTTTAGAATAGTGCATCATGTTTTTTTGAATAAAACTTTATGGAT
CTTCACAGATCCTCTCATGCACTATCTTCGATATCAAGGTAAAGCTATTCTAGCATCAAA
AGGGACTGATCTTTTTATGAAGAAATTGAAATCTTACCTTGTCTATTTTTGGCAATATTA
TTTTCATTTTTGGTCTGAGCCTAATAGGTTTCATAGAAACCAATTCTCTTATTATTCGTT
CTACTTTATCGGTTATTTTATAAGTGTAAAAATAAATTACTTGGTGGTAAGGAGTCAAAT
ACTAGAGGATTCTATATTAATAGATACT-CTTATTAAGA-GATTTGATACTTTAGTT-CC
AGTCCTT--CCTCT-CATTAGAT-CATTGTCTAAAGCTTC
>Carex_vaginosa|JIMENEZMEJIAS||CHT|spm00003410
ATTCTTATGTAT-CAGAATATGAGTTTTTATTCCT-GTTTTTTCGTAAAAAATCTTCTTG
TTTACGATTAAGATCTTTTAGAAGCTTTCTTGAAAGAATTTACTTC------------TA
TGGAAAAATAGAACATTTTAGAATAGTGCATCATGTTTTTTTGAATAAAACTTTATGGAT
CTTCACAGATCCTCTCATGCACTATCTTCGATATCAAGGTAAAGCTATTCTAGCATCAAA
AGGGACTGATCTTTTTATGAAGAAATTGAAATCTTACCTTGTCTATTTTTGGCAATATTA
TTTTCATTTTTGGTCTGAGCCTAATAGGTTTCATAGAAACCAATTCTCTTATTATTCGTT
CTACTTTATCGGTTATTTTATAAGTGTAAAAATAAATTACTTGGTGGTAAGGAGTCAAAT
ACTAGAGGATTCTATATTAATAGATACT-CTTATTAAGA-GATTTGATACTTTAGTT-CC
AGTCCTT--CCTCT-CATTAGAT-CATTGTCTAAAGCTTC
>Carex_vidua|JIMENEZMEJIAS||CHC|spm00003411
ATTCTTATGTAT-CAGAATATGAGTTTTTATTCCT-GTTTTTTCGTAAAAAATCTTCTTG
TTTACGATTAAGATCTTTTAGAAGCTTTCTTGAAAGAATTTACTTC------------TA
TGGAAAAATAGAACATTTTAGAATAGTGCATCATGTTTTTTTGAATAAAACTTTATGGAT
CTTCACAGATCCTCTCATGCACTATCTTCGATATCAAGGTAAAGCTATTCTAGCATCAAA
AGGGACTGATCTTTTTATGAAGAAATTGAAATCTTACCTTGTCTATTTTTGGCAATATTA
TTTTCATTTTTGGTCTGAGCCTAATAGGTTTCATAGAAACCAATTCTCTTATTATTCGTT
CTACTTTATCGGTTATTTTATAAGTGTAAAAATAAATTACTTGGTGGTAAGGAGTCAAAT
ACTAGAGGATTCTATATTAATAGATACT-CTTATTAAGA-GATTTGATACTTTAGTT-CC
AGTCCTT--CCTCT-CATTAGAT-CATTGTCTAAAGCTTC
>Carex_bistaminata|JIMENEZMEJIAS||CHT|spm00003405
ATTCTTATGTAT-CAGAATATGAGTTTTTATTCCT-GTTTTTTCGTAAAAAATCTTCTTG
TTTACGATTAAGATCTTTTAGAAGCTTTCTTGAAAGAATTTACTTC------------TA
TGGAAAAATAGAACATTTTAGAATAGTGCATCATGTTTTTTTGAATAAAACTTTATGGAT
CTTCACAGATCCTCTCATGCACTATCTTCGATATCAAGGTAAAGCTATTCTAGCATCAAA
AGGGACTGATCTTTTTATGAAGAAATTGAAATCTTACCTTGTCTATTTTTGGCAATATTA
TTTTCATTTTTGGTCTGAGCCTAATAGGTTTCATAGAAACCAATTCTCTTATTATTCGTT
CTACTTTATCGGTTATTTTATAAGTGTAAAAATAAATTACTTGGTGGTAAGGAGTCAAAT
ACTAGAGGATTCTATATTAATAGATACT-CTTATTAAGA-GATTTGATACTTTAGTT-CC
AGTCCTT--CCTCT-CATTAGAT-CATTGTCTAAAGCTTC
>Carex_borealipolaris|STARR|B1224|MNT|spm00001831
ATTCTTATGTAT-CAGAATATGAGTTTTTATTCCT-GTTTTTTCGTAAAAAATCTTCTTG
TTTACGATTAAGATCTTTTAGAAGCTTTCTTGAAAGAATTTACTTC------------TA
TGGAAAAATAGAACATTTTAGAATAGTGCATCATGTTTTTTTGAATAAAACTTTATGGAT
CTTCACAGATCCTCTCATGCACTATCTTCGATATCAAGGTAAAGCTATTCTAGCATCAAA
AGGGACTGATCTTTTTATGAAGAAATTGAAATCTTACCTTGTCTATTTTTGGCAATATTA
TTTTCATTTTTGGTCTGAGCCTAATAGGTTTCATAGAAACCAATTCTCTTATTATTCGTT
CTACTTTATCGGTTATTTTATAAGTGTAAAAATAAATTACTTGGTGGTAAGGAGTCAAAT
ACTAGAGGATTCTATATTAATAGATACT-CTTATTAAGA-GATTTGATACTTTAGTT-CC
AGTCCTT--CCTCT-CATTAGAT-CATTGTCTAAAGCTTC
>Carex_multicaulis|STARR|B486|CAL|spm00001092
ATTCTTATGTAT-CAGAATATGAGTTTTTATTCCT-GTTTTTTCGTAAAAAATCTTCTTG
TTTACGATTAAGATCTTTTAGAAGCTTTCTTGAAAGAATTTACTTC------------TA
TGGAAAAATAGAACATTTTAGAATAGTGCATCATGTTTTTTTGAAGAAAACTTTATGGAT
CTTCACAGATCCTCTCATGCACTATCTTCGATATCAAGGTAAAGCTATTCTAGCATCAAA
AGGGACTGATCTTTTTATGAAGAAATTGAAATCTTACCTTGTCTATTTTTGGCAATATTA
TTTTCATTTTTGGTCTGAGCCTAATAGGTTTCATAGAAACCAATTCTCTTATTATTCGTT
CTACTTTATCGGTTATTTTGTAAGTGTAAAAATAAATTACTTGGTGGTAAGGAGTCAAAT
ACTAGAGGATTCTATATTAATAGATACT-TTTATTAAGA-GATTTGATACTTCAGTT-CC
AGTCCTT--CCTCT-CATTAGAT-CATTGTCTAAAGCTTC
>Carex_obtusata|STARR|B501|MAN|spm00001107
ATTCTTATGTAT-CAGAATATGAGTTTTTATTCCT-GTTTTTTCGTAAAAAATCTTCTTG
TTTACGATTAAGATCTTTTAGAAGCTTTCTTGAAAGAATTTACTTC------------TA
TGGAAAAATAGAACATTTTAGAATAGTGCATCATGTTTTTTTTAAGAAAACTTTATGGAT
CTTCACAGATCCTCTCATGCACTATCTTCGATATCAAGGTAAAGCTATTCTAGCATCAAA
AGGGACTGATCTTTTTATGAAGAAATTGAAATCTTACCTTGTCTATTTTTGGCAATATTA
TTTTCATTTTTGGTCTGAGCCTAATAGGTTTCATAGAAACCAATTCTCTTATTATTCGTT
CTACTTTATCGGTTATTTTGTAAGTGTAAAAATAAATTACTTGGTGGTAAGGAGTCAAAT
ACTAGAGGATTCTATATTAATAGATACT-CTTATTAAGA-GATTTGATACTTTAGTT-CC
AGTCCTT--CCTCT-CATTAGAT-CATTGTCTAAAGCTTC
>Carex_pyrenaica|LUCENO|NA|SPA|spm00000582
ATTCTTATGTAT-CAGAATATGAGTTTTTATTCCT-GTTTTTTCGTAAAAAATCTTCTTG
TTTACGATTAAGATCTTTTAGAAGCTTTCTTGAAAGAATTTACTTC------------TA
TGGAAAAATAGAACATTTTAGAATAGTGCATCATGTTTTTTTGAATAAAACTTTATGGAT
CTTCACAGATCCTCTCATGCACTATCTTCGATATCAAGGTAAAGCTATTCTAGCATCAAA
AGGGACTGATCTTTTTATGAAGAAATTGAAATCTTACCTTGTCTATTTTTGGCAATATTA
TTTTCATTTTTGGTCTGAGCCTAATAGGTTTCATAGAAACCAATTCTCTTATTATTCGTT
CTACTTTATCGGTTATTTTGTAAGTGTAAAAATAAATTACTTGGTGGTAAGGAATCAAAT
ACTAGAGGATTCTATATTAATAGATACT-CTTTTTAAGA-GATTTGATACTTTAGTT-CC
AGTCCTT--CCTCT-CATTAGAT-CATTGTCTAAAGCTTC
>Carex_micropoda|STARR|B1025|ARK|spm00001632
ATTCTTATGTAT-CAGAATATGAGTTTTTATTCCT-GTTTTTTCGTAAAAAATCTTCTTG
TTTACGATTAAGATCTTTTAGAAGCTTTCTTGAAAGAATTTACTTC------------TA
TGGAAAAATAGAACATTTTAGAATAGTGCATCATGTTTTTTTGAATAAAACTTTATGGAT
CTTCACAGATCCTCTCATGCACTATCTTCGATATCAAGGTAAAGCTATTCTAGCATCAAA
AGGGACTGATCTTTTTATGAAGAAATTGAAATCTTACCTTGTCTATTTTTGGCAATATTA
TTTTCATTTTTGGTCTGAGCCTAATAGGTTTCATAGAAACCAATTCTCTTATTATTCGTT
CTACTTTATCGGTTATTTTGTAAGTGTAAAAATAAATTACTTGGTGGTAAGGAGTCAAAT
ACTAGAGGATTCTATATTAATAGATACT-CTTTTTAAGA-GATTTGATACTTTAGTT-CC
AGTCCTT--CCTCT-CATTAGAT-CATTGTCTAAAGCTTC
>Carex_nigricans|STARR|B1031|ARK|spm00001638
ATTCTTATGTAT-CAGAATATGAGTTTTTATTCCT-GTTTTTTCGTAAAAAATCTTCTTG
TTTACGATTAAGATCTTTTAGAAGCTTTCTTGAAAGAATTTACTTC------------TA
TGGAAAAATAGAACATTTTAGAATAGTGCATCATGTTTTTTTGAATAAAACTTTATGGAT
CTTCACAGATCCTCTCATGCACTATCTTCGATATCAAGGTAAAGCTATTCTAGCATCAAA
AGGGACTGATCTTTTTATGAAGAAATTGAAATCTTACCTTGTCTATTTTTGGCAATATTA
TTTTCATTTTTGGTCTGAGCCTAATAGGTTTCATAGAAACCAATTCTCTTATTATTCGTT
CTACTTTATCGGTTATTTTGTAAGTGTAAAAATAAATTACTTGGTGGTAAGGAGTCAAAT
ACTAGAGGATTCTATATTAATAGATACT-CTTTTTAAGA-GATTTGATACTTTAGTT-CC
AGTCCTT--CCTCT-CATTAGAT-CATTGTCTAAAGCTTC
>Carex_cordillerana|STARR|B943|BRC|spm00001544
ATTCTTATGTAT-CAGAATATGAGTTTTTATTCCT-GTTTTTTCGTAAAAAATCTTCTTG
TTTACGATTAAGATCTTTTAGAAGCTTTCTTGAAAGAATTTACTTC------------TA
TGGAAAAATAGAACATTTTAGAATAGTGCATCATGTTTTTTTGAAGAAAACTTTATGGAT
CTTCACAGATCCTCTCATGCACTATCTTCGATATCAAGGTAAAGCTATTCTAGCATCAAA
AGGGACTGATCTTTTTATGAAGAAATTGAAATCTTACCTTGTCTATTTTTGGCAATATTA
TTTTCATTTTTGGTCTGAGCCTAATAGGTTTCATAGAAACCAATTCTCTTATTATTCGTT
CTACTTTATCGGTTATTTTGTAAGTGTAAAAATAAATTACTTGGTGGTAAGGAGTCAAAT
ACTAGAGGATTCTATATTAATAGATACT-CTTATTAAGA-GATTTGATACTTTAGTT-CC
AGTCCTT--CCTCT-CATTAGAT-CATTGTCTAAAGCTTC
>Carex_willdenowii|STARR|B003|KTY|spm00000624
ATTCTTATGTAT-CAGAATATGAGTTTTTATTCCT-GTTTTTTCGTAAAAAATCTTCTTG
TTTACGATTAAGATCTTTTAGAAGCTTTCTTGAAAGAATTTACTTC------------TA
TGGAAAAATAGAACATTTTAGAATAGTGCATCATGTTTTTTTGAAGAAAACTTTATGGAT
CTTCACAGATCCTCTCATGCACTATCTTCGATATCAAGGTAAAGCTATTCTAGCATCAAA
AGGGACTGATCTTTTTATGAAGAAATTGAAATCTTACCTTGTCTATTTTTGGCAATATTA
TTTTCATTTTTGGTCTGAGCCTAATAGGTTTCATAGAAACCAATTCTCTTATTATTCGTT
CTACTTTATCGGTTATTTTGTAAGTGTAAAAATAAATTACTTGGTGGTAAGGAGTCAAAT
ACTAGAGGATTCTATATTAATAGATACT-CTTATTAAGA-GATTTGATACTTTAGTT-CC
AGTCCTT--CCTCT-CATTAGAT-CATTGTCTAAAGCTTC
>Carex_capitata|STARR|B1429|KRA|spm00002036
ATTCTTATGTAT-CAGAATATGAGTTTTTATTCCT-GTTTTTTCGTAAAAAATCTTCTTG
TTTACGATTAAGATCTTTTAGAAGCTTTCTTGAAAGAATTTACTTC------------TA
TGGAAAAATAGAACATTTTAGAATAGTGCATCATGTTTTTTTGAAGAAAACTTTATGGAT
CTTCACAGATCCTCTCATGCACTATCTTCGATATCAAGGTAAAGCTATTCTAGCATCAAA
AGGGACTGATCTTTTTATGAAGAAATTGAAATCTTACCTTGTCTATTTTTGGCAATATTA
TTTTCATTTTTGGTCTGAGCCTAATAGGTTTCATAGAAACCAATTCTCTTATTATTCGTT
CTACTTTATCGGTTATTTTGTAAGTGTAAAAATAAATTACTTGGTGGTAAGGAGTCAAAT
ACTAGAGGATTCTATATTAATAGATACT-CTTATTAAGA-GATTTGATACTTTAGTT-CC
AGTCCTT--CCTCT-CATTAGAT-CATTGTCTAAAGCTTC
>Carex_oreophila|JIMENEZMEJIAS|NA|TCS|spm00003471
ATTCTTATGTAT-CAGAATATGAGTTTTTATTCCT-GTTTTTTCGTAAAAAATCTTCTTG
TTTACGATTAAGATCTTTTAGAAGCTTTCTTGAAAGAATTTACTTC------------TA
TGGAAAAATAGAACATTTTAGAATAGTGCATCATGTTTTTTTGAATAAAACTTTATGGAT
CTTCACAGATCCTCTCATGCACTATCTTCGATATCAAGGTAAAGCTATTCTAGCATCAAA
AGGGACTGATCTTTTTATGAAGAAATTGAAATCTTACCTTGTCTATTTTTGGCAATATTA
TTTTCATTTTTGGTCTGAGCCTAATAGGTTTCATAGAAACCAATTCTCTTATTATTCGTT
CTACTTTATCGGTTATTTTGTAAGTGTAAAAATAAATTACTTGGTGGTAAGGAGTCAAAT
ACTAGAGGATTCTATATTAATAGATACT-CTTATTAAGA-GATTTGATACTTTAGTT-CC
AGTCCTT--CCTCT-CATTAGAT-CATTGTCTAAAGCTTC
>Eriophorum_vaginatum_AY242009_AH012952_Carex_STARR_6|FASTA.LABEL.NO.SPECIMEN.MATCH
ATTCTTATGTAT-CAGAATATGAGTTTTTATTCCT-GTTTATTCGTCAAAAATCTTCTTG
TTTACGATTAAGATCTTTTAGAAGCTTTCTTGAAAGAATTTACTTC------------TA
TGGAAAAATAGAACATTTTCGAATAGTGCATCATATTTTTTTGAAGAAAACTTTATGGAT
CTTCACAGATCCTCTTATGCACTATGTTCGATATCAAGGTAAAGCTATTCTAGCATCAAA
AGGGACTGATCTTTTTATGAAGAAATTGAAATCTTACCTTGTCTGTTTTTGGCAATATTA
CTTTCATTTTTGGTCTGAGCCTAATAGGTTTCATAGAAACCAATTCTCTTATTATTCATT
CTACTTTATCGGTTATTTTTTAAGTGTAAAAAGAAATTACTTGGTGGTAAGGAGTCAAAT
ACTAGAGGATTCTGTATTAATAGATACT-CTTATTAAGA-GATTTGATACTTTAGTC-CC
AGTCCTT--CCTCT-CATTAGAT-CATTGTCTAAAGCTTC
>Scirpus_polystachyus_AY242011_AY242010_Carex_STARR_13|FASTA.LABEL.NO.SPECIMEN.MATCH
ATTCTTATGTAT-CAGAATATGAGTTTTTATTCCT-GTTTATTCGTCAAAAATCTTCTTG
TTTACGATTAAGATCTTTTAGAAGCTTTCTTGAAAGAATTTACTTC------------TA
TGGAAAAATAGAACATTTTAGAATAGTGCATCATATTTTTTTGAAGAAAACTTTATGGAT
CTTCACAGATCCTCTCATGCACTATGTTCGATATCAAGGTAAAGCTATTCTAGCATCAAA
AGGGACTGATCTTTTTATGAAGAAATTGAAATCTTACCTTGTCTGTTTTTGGCAATATTA
CTTTCATTTTTGGTCTGAGCCTAATAGGTTTCATAGAAACCAATTCTCTTATTATTCATT
CTACTTTATCGGTTATTTTTTAAGTGTAAAAAGAAATTACTTGGTGGTAAGGAGTCAAAT
AATAGAGGATTCTGTATTAATAGATACT-CTTATTAAGA-GATTTGATACTTTAGTC-CC
AGTCCTT--CCTCT-CATTAGAT-CATTGTCTAAAGCTTC
>Carex_atractodes|REZNICEK|NA|MXE|spm00000256
ATTCTTATGTAT-CAGAATATGAGTTTTTATTCCT-GTTTTTTCGTAAAAAATCTTCTTG
TTTACGATTAAGATCTTTTAGAAGCTTTCTTGAAAGAATTTACTTC------------TA
TGGAAAAATAGAACATTTTAGAATAGTGCATCATGTTTTTTTGAAGAAAACTTTATGGAT
CTTCACAGATCCTCTCATGCACTATCTTCGATATCAAGGTAAAGTTATTCTAGCATCAAA
AGGGGCTGATCGTTTTATGAAGAAATTGAAATCTTACCTTGTCTATTTTTGGCAATATTA
TTTTCATTTTTGGTCTGAGCCTAATAGGTTTCATAGAAACCAGTTTTCTTATTATTCGTT
CTACTTTATCGGTTATTTATTAAGTGTAAAAGTAAATTACTTGGTAGTAAGGAGTCAAAT
ACTAGAGGATTCTATATTAATAGATACT-CCTATTAAGA-GATTTGATACTTTAGTT-CC
AGTCCTT--CCTCT-CATTAGAT-CATTGTCTAAAGCTTC
>Carex_platyphylla|STARR|B546|MRY|spm00001152
ATTCTTATGTAT-CAGAATATGAGTTTTTATTCCT-GTTTTTTCGTAAAAAAGCTTCTTG
TTTACAATTAAGAGCTTTTAGAAGCTTTCTTGAAAGAATTTACTTC------------TA
TGGAAAAATAGAACATTTTAGAATAGTGCATCATGTTTTTTTGAAGAAAACTTTATGGAT
CTTCACAGATCCTCTCATGCACTATCTTCGATATCAAGGTAAAGCTATTCTAGCATCAAA
AGGGGCTGATCGTTTTATGAAGAAATTGAGATCTTACCTTGTCTATTTTTGGCAATATTA
TTTTCATTTTTGGTCTGAGTCTAATAGGTTTCATAGAAACCAATTCTCTTATTATTCGTT
CTACTTTATCGGTTATTTATTAAGTGTAAAAGTAAATTACTTGGTGGTAAGGAGTCAAAT
ACTAGAGGATTCCATATTAATAGATACT-CCTATTAAGA-GATTTGATACTTTAGTT-CC
AGTCCTT--CCTCT-CATTAGAT-CATTGTCTAAAGCTTC
>Carex_austrocaroliniana|STARR|B1122|NCA|spm00001729
ATTCTTATGTAT-CAGAATATGAGTTTTTATTCCT-GTTTTTTCGTAAAAGATATTCTTG
TTTAAGATTAAGATCTTTTAGAAGCTTTCTTGAAAGAATTTACTTC------------TA
TGGAAAAATAGAACATTTTAGAATAGTGCATCATGTTTTTTTGAAGAAAACTTTATGGAT
CTTCACAGATCCTCTCATGCACTATCTTCGATATCAAGGTAAAGCTATTCTAGCATCAAA
AGGGGCTGATCGTTTTATGAAGAAATTGAAATCTTACCTTGTCTATTTTTGGCAATATTA
TTTTCATTTTTGGTCTGAGTCTAATAGGTTTCATAGAAACCAATTCTCTTATTATTCGTT
CTACTTTATCGGTTATTTATTAAGTGTAAAAGTAAATTACTTGGTGGTAAGGAGTCAAAT
ACTAGAGGATTCCATATTAATAGATATT-CCTATTAAGA-GATTTGATACTTTAGTT-CC
AGTCCTT--CCTCT-CATTAGAT-CATTGTCTAAAGCTTC
>Carex_plantaginea|STARR|B1286|TEN|spm00001893
ATTCTTATGTAT-CAGAATATGAGTTTTTATTCCT-GTTTTTTCGTAAAAAATATTCTTG
TTTAAGATTAAGAGCTTTTAGAAGCTTTCTTGAAAGAATTTACTTC------------TA
TGGAAAAATAGAACATTTTAGAATAGTGCATCATGTTTTTTTGAAGAAAACTTTATGGAT
CTTCACAGATCCTCTCATGCACTATCTTCGATATCAAGGTAAAGCTATTCTAGCATCAAA
AGGGGCTGATCGTTTTATGAAGAAATTGAAATCTTACCTTGTCTATTTTTGGCAATATTA
TTTTCATTTTTGGTCTGAGTCTAATAGGTTTCATAGAAACCAATTCTCTTATTATTCGTT
CTACTTTATCGGTTATTTATTAAGTGTAAAAGTAAATTACTTGGTGGTAAGGAGTCAAAT
ACTAGAGGATTCCATATTAATAGATACT-CCAATTAAGA-GATTTGATACTTTAGTT-CC
AGTCCTT--CCTCT-CATTAGAT-CATTGTCTAAAGCTTC
>Carex_brysonii|STARR|B036|ALA|spm00000655
ATTCTTATGTAT-CAGAATATGAGTTTTTATTCCT-GTTTTTTCGTAAAAAATCTTCTTG
TCTAAAATTAAGATATTTTAGAAGCTTTCTTGAAAGAATTTACTTC------------TA
TGGAAAAATAGAACATTTTAGAATAGTGCATCATGTTTTTTTGAAGAAAACTTTATGGAT
CTTCACAGATCCTCTCATGCACTATCTTCGATATCAAGGTAAAGCTATTCTAGCATCAAA
AGGGGCTGATCGTTTTATGAAGAAATTGAAATCTTACCTTGTCTATTTTTGGCAATATTA
TTTTCATTTTTGGTCTGAGTCTAATAGGTTTCATAGAAACCAATTCTCTTATTATTCGTT
CTACTTTATCGGTTATTTATTAAGTGTAAAAGTAAATTACTTGGTGGTAAGGAGTCAAAT
ACTAGAGGATTCTATATTAATAGATACT-CCTATTAAGA-GATTTGATACTTTAGTT-CC
AGTCCTT--CCTCT-CATTAGAT-CATTGTCTAAAGCTTC
>Carex_hitchcockiana|STARR|B038|KTY|spm00000657
ATTCTTATGTAT-CAGAATATGAGTTTTTATTCCT-GTTTTTTCGTAAAAGATCTTCTTG
TTTACAATTAAGATATTTTAGAAGCTTTCTTGAAAGAATTTACTTC------------TA
TGGAAAAATAGAACATTTTAGAATAGTGCATCATGTTTTTTTGAAGAAAACTTTATGGAT
CTTCACAGATCCTCTCATGCACTATCTTCGATATCAAGGTAAAGCTATTCTAGCATCAAA
AGGGGCTGATCGTTTTATGAAGAAATTGAAATCTTACCTTGTCTATTTTTGGCAATATTA
TTTTCATTTTTGGTCTGAGTCTAATAGGTTTCATAGAAACCAATTCTCTTATTATTCGTT
CTACTTTATCGGTTATTTATTAAGTGTAAAAGTAAATTACTTGGTGGTAAGGAGTCAAAT
ACTAGAGGATTCTATATTAATAGATACT-CCTATTAAGA-GATTTGATACTTTAGTT-CC
AGTCCTT--CCTCT-CATTAGAT-CATTGTCTAAAGCTTC
>Carex_crawei|STARR|B868|NFL|spm00001471
ATTCTTATGTAT-CAGAATATGAGTTTTTATTCCT-GTTTTTTCGTAAAAAATCTTCTTG
TTTACGATTAAGATCTTTTAGAAGCTTTCTTGAAAGAATTTATTTC------------TA
TGGAAAAATAGAACATTTTAGAATAGTGCATCATGTTTTTTTGAAGAAAACTTTATGGAT
CTTCACAGATCCTCTCATGCACTATCTTCGATATCAAGGTAAAGTTATTCTAGCATCAAA
AGGGGCTGATCGTTTTATGAAGAAATTGAAATCTTACCTTGTCTATTTTTGGCAATATTA
TTTTCATTTTTGGTCTGAGCCTAATAGGTTTCATAGAAACCAATTCTCTTATTATTCGTT
CTACTTTATCGGTTATTTATTAAGTGTAAAAGTAAATTATTTGGTAGTAAGGAGTCAAAT
ACTAGAGGATTCTATATTAATAGATACT-CCTATTAAGA-GATTTGATACTTTAGTT-CC
AGTCCTT--CCTCT-CATTAGAT-CATTGTCTAAAGCTTC
>Carex_microdonta|STARR|B817|MSI|spm00001420
ATTCTTATGTAT-CAGAATATGAGTTTTTATTCCT-GTTTTTTCGTAAAAAATCTTCTTG
TTTACGATTAAGATCTTTTAGAAGCTTTCTTGAAAGAATTTATTTC------------TA
TGGAAAAATAGAACATTTTAGAATAGTGCATCATGTTTTTTTGAAGAAAACTTTATGGAT
CTTCACAGATCCTCTCATGCACTATCTTCGATATCAAGGTAAAGTTATTCTAGCATCAAA
AGGGGCTGATCGTTTTATGAAGAAATTGAAATCTTACCTTGTCTATTTTTGGCAATATTA
TTTTCATTTTTGGTCTGAGCCTAATAGGTTTCATAGAAACCAATTCTCTTATTATTCGTT
CTACTTTATCGGTTATTTATTAAGTGTAAAAGTAAATTATTTGGTAGTAAGGAGTCAAAT
ACTAGAGGATTCTATATTAATAGATACT-CCTATTAAGA-GATTTGATACTTTAGTT-CC
AGTCCTT--CCTCT-CATTAGAT-CATTGTCTAAAGCTTC
>Carex_conoidea|STARR|B825|DEL|spm00001428
ATTCTTATGTAT-CAGAATATGAGTTTTTATTCCT-GTTTTTTCGTAAAAAATCTTCTTG
TTTACGATTAAGATCTTTTAGAAGCTTTCTTGAAAGAATTTGCTTC------------TA
TGGAAAAATAGAACATTTTAGAATAGTGCATCATGTTTTTTTCAAGAAAACTTTATGGAT
CTTCACAGATCCTCTCATGCACTATCTTCGATATCAAGGTAAAGCTATTCTAGCATCAAA
AGGGGCTGATCGTTTTATGAAGAAATTGAAATCTTACCTTGTCTATTTTTGGCAATATTA
TTTTCATTTTTGGTCTGAGTCTAATAGGTTTCATATAAACCAATTCTCTTATTATTCGTT
CTACTTTATCGGTTATTTATTAAGTGTAAAAGTAAATTACTTGGTGGTAAGGAGTCAAAT
ACTAGAGGATTCCATATTAATAGATACT-CCTATTAAGA-GATTTGATACTTTAGTT-CC
AGTCCTT--CCTCT-CATTAGAT-CATTGTCTAAAGCTTC
>Carex_careyana|STARR|B798|KTY|spm00001401
ATTCTTATGTAT-CAGAATATGAGTTTTTATTCCT-GTTTTTTCATAAAAAATCTTCTTG
TTTACGATTAAGATCTTTTAGAAGCTTTCTTGAAAGAATTTACTTC------------TA
TGGAAAAATAGAACATTTTAGAATAGTGCATCATATTTTTTTGAAGAAAACTTTATGGAT
CTTCACAGATCCTCTCATGCACTATCTTCGATATCAAGGTAAAGCTATTCTAGCATCAAA
AGGGGCTGATCGTTTTATGAAGAAATTGAAATCTTACCTTGTCTATTTTTGGCAATATTA
TTTTCATTTTTGGTCTGAGTCTAATAGGTTTCATAGAAACCAATTCTCTTATTATTCGTT
CTACTTTATCGGTTATTTATTAAGTGTAAAAGTAAATTACTTGGTGGTAAGGAGTCAAAT
ACTAGAGGATTCCATATTAATAGATACT-CCTATTAAGA-GATTTGATACTTTAGTT-CC
AGTCCTT--CCTCT-CATTAGAT-CATTGTCTAAAGCTTC
>Carex_amphibola|STARR|B035|ALA|spm00000654
ATTCTTATGTAT-CAGAATATGAGTTTTTATTCCT-GTTTTTTCGTAAAAAATCTTCTTG
TTTACGATTAAGATCTTTTAGAAGCTTTCTTGAAAGAATTTACTTC------------TA
TGGAAAAATAGAACATTTTAGAATAGTGCATCATGTTTTTTTGAAGAAAACTTTATGGAT
CTTCACAGATCCTCTCATGCACTATCTTCGATATCAAGGTAAAGCTATTCTAGCATCAAA
AGGGGCTGATCGTTTTATGAAGAAATTGAAATCTTACCTTGTCTATTTTTGGCAATATTA
TTTTCATTTTTGGTCTGAGTCTAATAGGTTTCATAGAAACCAATTCTCTTATTATTCGTT
CTACTTTATCGGTTATTTATTAAGTGTAAAAGTAATTTACTTGGTGGTAAGGAGTCAAAT
ACTAGAGGATTCCATATTAATAGATACT-CCTATTAAGA-GATTTGATACTTTAGTT-CC
AGTCCTT--CCTCT-CATTAGAT-CATTGTCTAAAGCTTC
>Carex_corrugata|STARR|B051|ALA|spm00000670
ATTCTTATGTAT-CAGAATATGAGTTTTTATTCCT-GTTTTTTCGTAAAAAATCTTCTTG
TTTACGATTAAGATCTTTTAGAAGCTTTCTTGAAAGAATTTACTTC------------TA
TGGAAAAATAGAACATTTTAGAATAGTGCATCATGTTTTTTTGAAGAAAACTTTATGGAT
CTTCACAGATCCTCTCATGCACTATCTTCGATATCAAGGTAAAGCTATTCTAGCATCAAA
AGGGGCTGATCGTTTTATGAAGAAATTGAAATCTTACCTTGTCTATTTTTGGCAATATTA
TTTTCATTTTTGGTCTGAGTCTAATAGGTTTCATAGAAACCAATTCTCTTATTATTCGTT
CTACTTTATCGGTTATTTATTAAGTGTAAAAGTAAATTACTTGGTGGTAAGGAGTCAAAT
ACTAGAGGATTCCATATTAATAGATACT-CCTATTAAGA-GATTTGATACTTTAGTT-CC
AGTCCTT--CCTCT-CATTAGAT-CATTGTCTAAAGCTTC
>Carex_godfreyi|STARR|B1180|ALA|spm00001787
ATTCTTATGTAT-CAGAATATGAGTTTTTATTCCT-GTTTTTTCGTAAAAAATCTTCTTG
TTTACGATTAAGATCTTTTAGAAGCTTTCTTGAAAGAATTTACTTC------------TA
TGGAAAAATAGAACATTTTAGAATAGTGCATCATGTTTTTTTGAAGAAAACTTTATGGAT
CTTCACAGATCCTCTCATGCACTATCTTCGATATCAAGGTAAAGCTATTCTAGCATCAAA
AGGGGCTGATCGTTTTATGAAGAAATTGAAATCTTACCTTGTCTATTTTTGGCAATATTA
TTTTCATTTTTGGTCTGAGTCTAATAGGTTTCATAGAAACCAATTCTCTTATTATTCGTT
CTACTTTATCGGTTATTTATTAAGTGTAAAAGTAAATTACTTGGTGGTAAGGAGTCAAAT
ACTAGAGGATTCCATATTAATAGATACT-CCTATTAAGA-GATTTGATACTTTAGTT-CC
AGTCCTT--CCTCT-CATTAGAT-CATTGTCTAAAGCTTC
>Carex_oligocarpa|STARR|B931|ARK|spm00001532
ATTCTTATGTAT-CAGAATATGAGTTTTTATTCCT-GTTTTTTCGTAAAAAATCTTCTTG
TTTACTTCTAAGATCTTTTAGAAGCTTTCTTGAAAGAATTTGCTTC------------TA
TGGAAAAATAGAACATTTTAGAATAGTGCATCATGTTTTTTTGAAGAAAACTTTATGGAT
CTTCACAGATCCTCTCATGCACTATCTTCGATATCAAGGTAAAGCTATTCTAGCATCAAA
AGGGGCTGATCGTTTTATGAAGAAATTGAAATCTTACCTTGTCTATTTTTGGCAATATTA
TTTTCATTTTTGGTCTGAGTCTAATAGGTTTCATAGAAACCAATTCTCTTATTATTCGTT
CTACTTTATCGGTTATTTATTAAGTGTAAAAGTAAATTACTTGGTGGTAAGGAGTCAAAT
ACTAGAGGATTCCATATTAATAGATACT-CCTATTAAGA-GATTTGATACTTTAGTT-CC
AGTCCTT--CCTCT-CATTAGAT-CATTGTCTAAAGCTTC
>Carex_bulbostylis|STARR|B029|MSI|spm00000648
ATTCTTATGTAT-CAGAATATGAGTTTTTATTCCT-GTTTTTTCGTAAAAAATCTTCTTG
TTTACTATTAAGATCTTTTAGAAGCTTTCTTGAAAGAATTTGCTTC------------TA
TGGAAAAATAGAACATTTTAGAATAGTGCATCATGTTTTTTTGAAGAAAACTTTATGGAT
CTTCACAGATCCTCTCATGCACTATCTTCGATATCAAGGTAAAGCTATTCTAGCATCAAA
AGGGGCTGATCGTTTTATGAAGAAATTGAAATCTTACCTTGTCTATTTTTGGCAATATTA
TTTTCATTTTTGGTCTGAGTCTAATAGGTTTCATAGAAACCAATTCTCTTATTATTCGTT
CTACTTTATCGGTTATTTATTAAGTGTAAAAGTAAATTACTTGGTGGTAAGGAGTCAAAT
ACTAGAGGATTCCATATTAATAGATACT-CCTTTTAAGA-GATTTGATACTTTAGTT-CC
AGTCCTT--CCTCT-CATTAGAT-CATTGTCTAAAGCTTC
>Carex_planispicata|STARR|B047|MRY|spm00000666
ATTCTTATGTAT-CAGAATATGAGTTTTTATTCCT-GTTTTTTCGTAAAAAATCTTCTTG
TTTAATATTAAGATCTTTTAGAAGCTTTCTTGAAAGAATTTGCTTC------------TA
TGGAAAAATAGAACATTTTAGAATAGTGCATCATGTTTTTTTGAAGAAAACTTTATGGAT
CTTCACAGATCCTCTCATGCACTATCTTCGATATCAAGGTAAAGCTATTCTAGCATCAAA
AGGGGCTGATCGTTTTATGAAGAAATTGAAATCTTACCTTGTCTATTTTTGGCAATATTA
TTTTCATTTTTGGTCTGAGTCTAATAGGTTTCATAGAAACCAATTCTCTTATTATTCGTT
CTACTTTATCGGTTATTTATTAAGTGTAAAAGTAAATTACTTGGTGGTAAGGAGTCAAAT
ACTAGAGGATTCCATATTAATAGATACT-CCTATTAAGA-GATTTGATACTTTAGTT-CC
AGTCCTT--CCTCT-CATTAGAT-CATTGTCTAAAGCTTC
>Carex_acidicola|STARR|B039|ALA|spm00000658
ATTCTTATGTAT-CAGAATATGAGTTTTTATTCCT-GTTTTTTCGTAAAAAATCTTCTTG
TTTACTATTAAGATCTTTTAGAAGCTTTCTTGAAAGAATTTGCTTC------------TA
TGGAAAAATAGAACATTTTAGAATAGTGCATCATGTTTTTTTGAAGAAAACTTTATGGAT
CTTCACAGATCCTCTCATGCACTATCTTCGATATCAAGGTAAAGCTATTCTAGCATCAAA
AGGGGCTGATCGTTTTATGAAGAAATTGAAATCTTACCTTGTCTATTTTTGGCAATATTA
TTTTCATTTTTGGTCTGAGTCTAATAGGTTTCATAGAAACCAATTCTCTTATTATTCGTT
CTACTTTATCGGTTATTTATTAAGTGTAAAAGTAAATTACTTGGTGGTAAGGAGTCAAAT
ACTAGAGGATTCCATATTAATAGATACT-CCTATTAAGA-GATTTGATACTTTAGTT-CC
AGTCCTT--CCTCT-CATTAGAT-CATTGTCTAAAGCTTC
>Carex_calcifugens|STARR|B049|FLA|spm00000668
ATTCTTATGTAT-CAGAATATGAGTTTTTATTCCT-GTTTTTTCGTAAAAAATCTTCTTG
TTTACTATTAAGATCTTTTAGAAGCTTTCTTGAAAGAATTTGCTTC------------TA
TGGAAAAATAGAACATTTTAGAATAGTGCATCATGTTTTTTTGAAGAAAACTTTATGGAT
CTTCACAGATCCTCTCATGCACTATCTTCGATATCAAGGTAAAGCTATTCTAGCATCAAA
AGGGGCTGATCGTTTTATGAAGAAATTGAAATCTTACCTTGTCTATTTTTGGCAATATTA
TTTTCATTTTTGGTCTGAGTCTAATAGGTTTCATAGAAACCAATTCTCTTATTATTCGTT
CTACTTTATCGGTTATTTATTAAGTGTAAAAGTAAATTACTTGGTGGTAAGGAGTCAAAT
ACTAGAGGATTCCATATTAATAGATACT-CCTATTAAGA-GATTTGATACTTTAGTT-CC
AGTCCTT--CCTCT-CATTAGAT-CATTGTCTAAAGCTTC
>Carex_thornei|STARR|B040|FLA|spm00000659
ATTCTTATGTAT-CAGAATATGAGTTTTTATTCCT-GTTTTTTCGTAAAAAATCTTCTTG
TTTACTATTAAGATCTTTTAGAAGCTTTCTTGAAAGAATTTGCTTC------------TA
TGGAAAAATAGAACATTTTAGAATAGTGCATCATGTTTTTTTGAAGAAAACTTTATGGAT
CTTCACAGATCCTCTCATGCACTATCTTCGATATCAAGGTAAAGCTATTCTAGCATCAAA
AGGGGCTGATCGTTTTATGAAGAAATTGAAATCTTACCTTGTCTATTTTTGGCAATATTA
TTTTCATTTTTGGTCTGAGTCTAATAGGTTTCATAGAAACCAATTCTCTTATTATTCGTT
CTACTTTATCGGTTATTTATTAAGTGTAAAAGTAAATTACTTGGTGGTAAGGAGTCAAAT
ACTAGAGGATTCCATATTAATAGATACT-CCTATTAAGA-GATTTGATACTTTAGTT-CC
AGTCCTT--CCTCT-CATTAGAT-CATTGTCTAAAGCTTC
>Carex_gholsonii|STARR|B335|ALA|spm00000953
ATTCTTATGTAT-CAGAATATGAGTTTTTATTCCT-GTTTTTTCGTAAAAAATCTTCTTG
TTTACGATTAAGATCTTTTAGAAGCTTTCTTGAAAGAATTTACTTC------------TA
TGGAAAAATAGAACATTTTAGAATAGTGCATCATGTTTTTTTGAAGAAAACTTTATGGAT
CTTCACAGATCCTCTCATGCACTATCTTCGATATCAAGGTAAAGTTATTCTAGCATCAAA
AGGGGCTGATCGTTTTATGAAGAAATTGAAATCTTACCTTGTCTATTTTTGGCAATATTA
TTTTCATTTTTGGTCTGAGCCTAATAGGTTTCATAGAAACCAATTCTCTTATTATTCGTT
TTACTTTATCGGTTATTTATTAAGTGTAAAAGTAAATTACTTGGTAATAAGGAGTCAAAT
ACTAGAGGATTCTGTATTAATAGATACT-CCTATTAAGA-GATTTGATACTTTAGTT-CC
AGTCCTT--CCTCT-CATTAGAT-CATTGTCTAAAGCTTC
>Carex_granularis|STARR|B804|MAN|spm00001407
ATTCTTATGTAT-CAGAATATGAGTTTTTATTCCT-GTTTTTTCGTAAAAAATCTTCTTG
TTTACGATTAAGATCTTTTAGAAGCTTTCTTGAAAGAATTTACTTC------------TA
TGGAAAAATAGAACATTTTAGAATAGTGCATCATGTTTTTTTGAAGAAAACTTTATGGAT
CTTCACAGATCCTCTCATGCACTATCTTCGATATCAAGGTAAAGTTATTCTAGCATCAAA
AGGGGCTGATCGTTTTATGAAGAAATTGAAATCTTACCTTGTCTATTTTTGGCAATATTA
TTTTCATTTTTGGTCTGAGCCTAATAGGTTTCATAGAAACCAATTCTCTTATTATTCGTT
CTACTTTATCGGTTATTTATTAAGTGTAAAAGTAAATTACTTGGTAGTAAGGAGTCAAAT
ACTAGAGGATTCTATATTAATAGATACT-CCTATTAAGA-GATTTGATACTTTAGTT-CC
AGTCCTT--CCTCT-CATTAGAT-CATTGTCTAAAGCTTC
>Carex_glaucodea|STARR|B924|INI|spm00001525
ATTCTTATGTAT-CAGAATATGAGTTTTTATTCCT-GTTTTTTCGTAAAAAATCTTCTTG
TTTACGATTAAGATCTTTTAGAAGCTTTCTTGAAAGAATTTACTTC------------TA
TGGAAAAATAGAACATTTTAGAATAGTGCATCATGTTTTTTTGAAGAAAACTTTATGGAT
CTTCACAGATCCTCTCATGCACTATCTTCGATATCAAGGTAAAGTTATTCTAGCATCAAA
AGGGGCTGATCGTTTTATGAAGAAATTGAAATCTTACCTTGTCTATTTTTGGCAATATTA
TTTTCATTTTTGGTCTGAGCCTAATAGGTTTCATAGAAACCAATTCTCTTATTATTCGTT
CTACTTTATTGGTTATTTATTAAGTGTAAAAGTAAATTACTTGGTAGTAAGGAGTCAAAT
ACTAGAGGATTCTATATTAATAGATACT-CCTATTAAGA-GATTTGATACTTTAGTT-CC
AGTCCTT--CCTCT-CATTAGAT-CATTGTCTAAAGCTTC
>Carex_pigra|STARR|B1178|MSI|spm00001785
ATTCTTATGTAT-CAGAATATGAGTTTTTATTCCT-GTTTTTTCGTAAAAAATCTTCTTG
TTTACGATTAAGATCTTTTAGAAGCTTTCTTGAAAGAATTTACTTC------------TA
TGGAAAAATAGAACATTTTAGAATAGTGCATCATGTTTTTTTGAAGAAAACTTTATGGAT
CTTCACAGATCCTCTCATGCACTATCTTCGATATCAAGGTAAAGTTATTCTAGCATCAAA
AGGGGCTGATCGTTTTATGAAGAAATTGAAATCTTACCTTGTCTATTTTTGGCAATATTA
TTTTCATTTTTGGTCTGAGCCTAATAGGTTTCATAGAAACCAATTCTCTTATTATTCGTT
CTACTTTATCGGTTATTTATTAAGTGTAAAAGTAAATTACTTGGTAGTAAGGAGTCAAAT
ACTAGAGGATTCTATATTAATAGATACT-CCTATTAAGA-GATTTGATACTTTAGTT-CC
AGTCCTT--CCTCT-CATTAGAT-CATTGTCTAAAGCTTC
>Carex_abscondita|STARR|B057|MRY|spm00000676
ATTCTTATGTAT-CAGAATATGAATTTTTATTCCT-GTTTTTTCGTAAAAAATCTTCTTG
TTTACGATTAAGATCTTTTAGAAGCTTTCTTGAAAGAATTTACTTC------------TA
TGGAAAAATAGAACATTTTAGAATAGTGCATCATGTTTTTTTGAAGAAAACTTTATGGAT
CTTCACAGATCCTCTCATGCACTATCTTCGATATCAAGGTAAAGCTATTCTAGCATCAAA
AGGGGCTGATCGTTTTATGAAGAAATTGAAATCTTACCTTGTCTATTTTTGGCAATATTA
TTTTCATTTTTGGTCTGAGCCTAATAGGTTTCATAGAAACCAATTCTCTTATTATTCGTT
CTACTTTATCGGTTATTTATTAAGTGTAAAAGTAAATTACTTGGTGGCAAGGAGTCAAAT
ACTAGAGGATTCTATATTAATAGATACT-CCTATTAAGA-GATTTGATACTTTAGTT-CC
AGTCCTT--CCTCT-TATTAGAT-CATTGTCTAAAGCTTC
>Carex_cumberlandensis|STARR|B199|ARK|spm00000817
ATTCTTATGTAT-CAGAATATGAGTTTTTATTCCT-GTTTTTTCGTAAAAAATCTTCTTG
TTTACGATTAAGATCTTTTAGAAGCTTTCTTGAAAGAATTTACTTC------------TA
TGGAAAAATAGAACATTTTAGAATAGTGCATCATGTTTTTTTGAAGAAAACTTTATGGAT
CTTCACAGATCCTCTCATGCACTATCTTCGATATCAAGGTAAAGCTATTCTAGCATCAAA
AGGGGCTGATCGTTTTATGAAGAAATTGAAATCTTACCTTGTCTATTTTTGGCAATATTA
TTTTCATTTTTGGTCTGAGCCTAATAGGTTTCATAGAAACCAATTCTCTTATTATTCGTT
CTACTTTATCGGTTATTTATTAAGTGTAAAAGTAAATTACTTGGTGGCAAGGAGTCAAAT
ACTAGAGGATTCTATATTAATAGATACT-CCTATTAAGA-GATTTGATACTTTAGTT-CC
AGTCCTT--CCTCT-TATTAGAT-CATTGTCTAAAGCTTC
>Carex_impressinervia|STARR|B1177|MSI|spm00001784
ATTCTTATGTAT-CAGAATATGAGTTTTTATTCCT-GTTTTTTCGTAAAAAATCTTCTTG
TTTACGATTAAGATCTTTTAGAAGCTTTCTTGAAAGAATTTACTTC------------TA
TGGAAAAATAGAACATTTTAGAATAGTGCATCATGTTTTTTTGAAGAAAACTTTATGGAT
CTTCACAGATCCTCTCATGCACTATCTTCGATATCAAGGTAAAGCTATTCTAGCATCAAA
AGGGGCTGATCGTTTTATGAAGAAATTGAAATCTTACCTTGTCTATTTTTGGCAATATTA
TTTTCATTTTTGGTCTGAGTCTAATAGGTTTCATAGAAACCAATTCTCTTATTATTCGTT
CTACTTTATCGGTTATTTATTAAGTATAAAAGTAAATTACTTGGTGGTAAGGAGTCAAAT
ACTAGAGGATTCTATATTAATAGATACT-CCTATTAAGA-GATTTGATACTTTAGTT-CC
AGTCCTT--CCTCT-CATTAGAT-CATTGTCTAAAGCTTC
>Carex_ouachitana|STARR|B937|WAS|spm00001538
ATTCTTATGTAT-CAGAATATGAGTTTTTATTCCT-GTTTTTTCGTAAAAAATCTTCTTG
TTTACGATTAAGATCTTTTAGAAGCTTTCTTGAAAGAATTTACTTC------------TA
TGGAAAAATAGAACATTTTAGAATAGTGCATCATGTTTTTTTGAAGAAAACTTTATGGAT
CTTCACAGATCCTCTCATGCACTATCTTCGATATCAAGGTAAAGCTATTCTAGCATCAAA
AGGGGCTGATCGTTTTATGAAGAAATTGAAATCTTACCTTGTCTATTTTTGGCAATATTA
TTTTCATTTTTGGTCTGAGTCTAATAGGTTTCATAGAAACCAATTCTCTTATTATTCGTT
CTACTTTATCGGTTATTTATTAAGTATAAAAGTAAATTACTTGGTGGTAAGGAGTCAAAT
ACTAGAGGATTCTATATTAATAGATACT-CCTATTAAGA-GATTTGATACTTTAGTT-CC
AGTCCTT--CCTCT-CATTAGAT-CATTGTCTAAAGCTTC
>Trichophorum_alpinum_AY757400_AY757432_KJ513656|FASTA.LABEL.NO.SPECIMEN.MATCH
ATTCTTATGTAT-CAGAATATGAGTTTTTATTCCT-GTTTATTCGTAAAAAATCTTCTTG
TTTACGATTAAGATCTTTTAGAAGCTTTCTTGAAAGAATTGACTTC------------TA
TGGAAAAATAGAACATTTTAGAATAGTGCATGATATTTTTTTGAAGAAAACTTTATGGTT
CTTCACAGATCCTCTCATGCACTATGTTCGATATCAAGGTAAAGCTATTCTAGCATCAAA
AGGGGCTGATCTTTTTATGAAGAAATTGAAATCTTACCTTGTCTGTTTTTGGCAATATTA
CTTTCATTTTTGGTCTGAGCCTAATAGGTTTCATAGAAACCAATTCTCTTATTATTCATT
CTACTTTATCGGTTATTTTTTAAGTGTAAAAAGAAATTACTTGGTGGTAAGGAGTCAAAT
ACTAGAGGATTCTGTATTAATAGATACT-CTTATTAAGA-GATTTGATACTTTAGTT-CC
AGTCCTT--CCTCT-CATTAGAT-CATTGTCTAAAGCTTC
>Trichophorum_caespitosum_DQ998897_DQ998951_KC476058|FASTA.LABEL.NO.SPECIMEN.MATCH
ATTCTTATGTAT-CAGAATATGAGTTTTTATTCCT-GTTTATTCGTAAAAAATCTTCTTG
TTTACGATTAAGATCTTTTAGAAGCTTTCTTGAAAGAATTGACTTC------------TA
TGGAAAAATAGAACATTTTAGAATAGTGCATGATATTTTTTTGAAGAAAACTTTATGGCT
CTTCACAGATCCTCTCATGCACTATGTTCGATATCAAGGTAAAGCTATTCTAGCATCAAA
AGGGACTGATCTTTTTATGAAGAAATTGAAATCTTACCTTGTCTGTTTTTGGCAATATTA
CTTTCATTTTTGGTCTGAGCCTAATAGGTTTCATATAAACCAATTCTCTTATTATTCATT
CTACTTTATCGGTTATTTTTTAAGTGTAAAAATAAATTACTTGGTGGTAAGGAGTCAAAT
ACTAGAGGATTCTGTATTAATAGATACT-CTTATTAAGA-GATTTTATACTTTAGTT-CC
AGTCCTT--CCTCT-CATTAGAT-CATTGTCTAAAGCTTC
>Carex_microcarpa|LUCENO|18E1MMR11|COR|spm00003759
ATTCTTATGTAT-CAGAATATGAGTTTTTATTCCT-GTTTTTTTGTAAAAAATCTTCTTG
TTTAAGATTAAGATCTTTTAGAAGCTTTCTTGAAAGAATGTACTTC------------TA
TGGAAAAATAGAACATTTTAGAATAGTGCATCATGTTTTTTTGAAGAAAACTTTATGGAT
CTTCACAGATCCTCTCATGCACTATCTTCGATATCAAGGTAAAGCTATTCTAGCATCAAA
AGGGGCTGATCTTTTTATGAAGAAATTGAAATCTTACCTTGTCTATTTTTGGCAATATTA
TTTTCATTTTTGGTCTGAGCCTAATAGGTTTCATAGAAACCAATTCTCTTATTATTCGTT
CTACTTTATCGGTTATTTTATAAGTGTCAAAATAAATTACTTGGTAGTAAGGAGTCAAAT
ACTAGAGAATTCTATTTTAATAGATACT-CTTATTAAGA-GATTTTATACTTTAGTT-CC
AGTCCTT--CCTCT-CATTAGAT-CATTGTCTAAAGCTTC
>Carex_pendula|STARR|B591|AUT|spm00001197
ATTCTTATGTAT-CAGAATATGAGTTTTTATTCCT-GTTTTTTTGTAAAAAATCTTCTTG
TTTAAGATTAAGATCTTTTAGAAGCTTTCTTGAAAGAATTTACTTC------------TA
TGGAAAAATAGAACATTTTAGAATAGTGCATCATGTTTTTTTGAAGAAAACTTTATGGAT
CTTCACAGATCCTCTCATGCACTATCTTCGATATCAAGGTAAAGCTATTCTAGCATCAAA
AGGGGCTGATCTTTTTAAGAAGAAATTGAAATCTTACCTTGTCTATTTTTGGCAATATTA
TTTTCATTTTTGGTCTGAGCCTAATAGGTTTCATAGAAACCAATTCTCTTATTATTCGTT
CTACTTTATCGGTTATTTTATAAGTGTCAAAATAAATTACTTGGTAGTAAGGAGTCAAAT
ACTAGAGGATTCTATTTTAATAGATACT-CTTATTAAGA-GATTTGATACTTTAGTT-CC
AGTCCTT--CCTCT-CATTAGAT-CATTGTCTAAAGCTTC
>Carex_bequaertii|GEHRKE|NA|KEN|spm00000176
ATTCTTATGTAT-CAGAATATGAGTTTTTATTCCT-GTTTTTTTGTAAAAAATCTTCTTG
TTTAAGATTAAGATCTTTTAGAAGCTTTCTTGAAAGAATTTACTTC------------TA
TGGAAAAATAGAACATTTTAGAATAGTGCATCATGTTTTTTTGAAGAAAACTTTATGGAT
CTTCACAGATCCTCTCATGCACTATCTTCGATATCAAGGTAAAGCTATTCTAGCATCAAA
AGGGGCTGATCTTTTTATTAAGAAATTGAAATCTTACCTTGTCTATTTTTGGCAATATTA
TTTTCATTTTTGGTCTGAGCCTAATAGGTTTCATAGAAACCAATTCTCTTATTATTCGTT
TTACTTTATCGGTTATTTTATAAGTGTAAAAATAAATTACTTGGTAGTAAGGAGTCAAAT
ACTAGAGGATTCTATTTTAATAGATACT-CTTATTAAGA-GATTTGATACTTTAGTT-CC
AGTCCTT--CCTCT-CATTAGAT-CATTGTCTAAAGCTTC
>Carex_mossii|LUCENO|27E1MMR11|NAT|spm00003760
ATTCTTATGTAT-CAGAATATGAGTTTTTATTCCT-GTTTTTTTGTAAAAAATCTTCTTG
TTTAAGATTAAGATCTTTTAGAAGCTTTCTTGAAAGAATTTACTTC------------TA
TGGAAAAATAGAACATTTTAGAATAGTGCATCATGTTTTTTTGAAGAAAACTTTATGGAT
CTTCACAGATCCTCTCATGCACTATCTTCGATATCAAGGTAAAGCTATTCTAGCATCAAA
AGGGGCTGATCTTTTTATGAAGAAATTGAAATCTTACCTTGTCTATTTTTGGCAATATTA
TTTTCATTTTTGGTCTGAGCCTAATAGGTTTCATAGAAACCAATTCTCTTATTATTCGTT
TTACTTTATCGGTTATTTTATAAGTGTAAAAATAAATTACTTGGTAGTAAGGAGTCAAAT
ACTAGAGGATTCTATTTTAATAGATACT-CTTATTAAGA-GATTTGATACTTTAGTT-CC
AGTCCTT--CCTCT-CATTAGAT-CATTGTCTAAAGCTTC
>Carex_collinsii|STARR|B209|DEL|spm00000827
ATTCTTATGTAT-CAGAATATGAGTTTTTATTCCT-TTTTTTTCATAAAAAATCTTCTTG
TTTACGATTAAGATCTTTTAGAAGCTTTCTTGAAAGAATTTACTTC------------TA
TGGAAAAATAGAACATTTTAGAATAGTGCATCATGTTTTTTTGAAAAAAATTTTATGGAT
CTTCACAGATCCTCTCATGCACTATCTTCGATATCAAGGTAAAGCTATTCTAGCATCAAA
AGGGGCTGATCTTTTTATGAAGAAATTTAAATCTTACCTTGTCTATTTTTGGCAATATTA
TTTTCATTTTTGGTCTGAGCCTAATAGGTTTCATAGAAACCAATTCTCTTATTATTCGTT
CTACTTTATCGGTTATTTTTTAAGTGTCAAAGTAAATTACTTGGTGGTAAGGAGTCAAAT
ACTAGAGGATTCTATACTAATAGATACT-CTTATTAAGA-GATTTGATACTTTAGTT-CC
AGTCCTT--TCTCT-CATTAGAT-CATTGTCTAAAGCTTC
>Carex_blakei|JIMENEZMEJIAS||NSW|spm00004358
ATTCTTATGTAT-CAGAATATGAGTTTTTATTCCT--TTTTTTCGTAAAAAATCTTCTTA
TTTACGATTAAGATCTTTTAGAAGCTTTCTTGAAAGAATTTACTTC------------TA
TCGAAAAATAGAACATTTTAGAAAAGTGCATCATG-TTTTTTGAAGAAAACTTTATGGAT
CTTCACAGATCCTCTCATGCACTATCTTCGATATCAAGGTAAAGCTATTCTAGCATCAAA
AGGGGCTGATCTTTTTATGAAGAAATTGAAATCTTACCTTGTCTATTTTTGGCAATATTA
TTTTTATTTTTGGTCTGAGCCTAATAGGTTTCATAGAAACCAATTCTCTTATTATTCGTT
CTACTTTATTGGTTATTTTATAAGTGTCAAAATAAATTACTCGGTGGTAAGGAGTCAAAT
ACTAGAGGATTCTATATTAATAGATACT-CTTATTAAGAGGATTTGATACTTTAGTT-CC
AGTCCTT--TCTCT-CATTAGAT-CATTGTCTAAAGCTTC
>Carex_decurtata|JIMENEZMEJIAS|||spm00004414
ATTCTTATGTAT-CAGAATATGAGTTTTTATTCCC--TTTTTTCGTAAAAAATCTTCTTG
TTTACGATTAAGATCTTTTAGAAGCTTTCTTGAAAGAATTTACTTC------------TA
TGGAAAAATATAACATTTTAGAATAGTGCAACATGTTTTTTTGAAGAAAACTTTATGGAT
CTTCACATATCATCTCATGCACTATCTTCGATATCAAGGTAAAGCTATTCTAGCATCAAA
AGGGGCTGATCTTTTTATGAAGAAATTGAAATCTTACCTTGTCTATTTTTGGCAATATTA
TTTTTATTTTTGGTCTGAGCCTAATAGGTTTCATAGAAACCAATTCTCTTATTATTCGTT
CTACTTTATCGGTTATTTTATAAGTGTCAAAATAAATTACTTGGTGGTAAGGAGTCAAAT
ACTAGAGGATTCTATATTAATAGATACT-CTTATTAAGA-GATTTGATACTTTAGTTCCC
AGTCC----TCTCT-CATTAGAT-CATTGTCTAAAGCTTC
>Carex_fissirostris|JIMENEZMEJIAS||MOR|spm00004379
ATTCTTATGTAT-CAGAATATGAGTTTTTATTCCT-TTTTTTTCGTAAAAAATCTTCTTG
TTTGCGATTAAGATCTTTTAGAAGCTTTCTTGAAAGAATTTACTTC------------TA
TGGAAAAATAGAACATTTTAGAATAGTGCATCATGTTTTTTTGAAGAAAACTTTATGGAT
CTTCACAGATCCTCTCATGCACTATCTTCGATATCAAGGTAAAGCTATTCTGGCATCAAA
AGGGGCTGATCTTTTTATGAAGAAATTGAAATCTTACCTTGTCTATTTTTGGCAATATTA
TTTTCATTTTTGGTCTGAGCCTAATAGGTTTCATAGAAACCAATTCTCTTATTATTCGTT
CTACTTTATCGGTTATTTATTAAGTATCAAAATAAATTACTTGGTGGTAAGGAGTCAAAT
ACTAAAGGATTCTATATTAATAGATACT-CTTATTAAGA-GATTTGATACTTTAGTT-CC
AATCCTT--TCTCT-CATTAGAT-CATTGTCTAAAGCTTC
>Carex_arnellii|LUCENO|3E4MMR13|SWE|spm00003783
ATTCCTATGTAT-CAGAATATGAGTTTTTATTCCT-GTTTTTTCGTAAAAAATCTTCTTG
TTTACGATTAAGATCTTTTAGAAGCTTTCTTGAAAGAATTTACTTC------------TA
TGGAAAAATAGAACATTTTAGAATAGTGCATCATGTTTTTTTGAAGAAAACTTTATGGAT
CTTCACAGATCCTCTCATGCACTATCTTCGATATCAAGGTAAAGCTATTCTAGCATCAAA
AGGGGCTGATCTTTTTATGAAGAAATTTAAATCTTACCTTGTCTATTTTTGGCAATATTA
TTTTCATTTTTGGTCTGAGCCTAATAGGTTTCATAGAAACCAATTCTCTTATTATTCGTT
CTACTTTATCGGTTATTTTATAAGTGTCAAAATAAATTACTTGGTGGTAAGGAGTCAAAT
ACTAGAGGATTCTATATTAATAGATACT-CTTATTAAGA-GATTTGATACTTTAGTT-CC
AGTCCTT--TCTCT-CATTAAAT-CATTGTCTAAAGCTTC
>Carex_strigosa|LUCENO|||spm00003302
ATTCCTATGTAT-CAGAATATGAGTTTTTATTCCT-GTTTTTTCGTAAAAAATCTTCTTG
TTTACGATTAAGATCTTTTAGAAGCTTTCTTGAAAGAATTTACTTC------------TA
TGGAAAAATAGAACATTTTAGAATAGTGCATCATGTTTTTTTGAAGAAAACTTTATGGAT
CTTCACAGATCCTCTCATGCACTATCTTCGATATCAAGGTAAAGCTATTCTAGCATCAAA
AGGGGCTGATCTTTTTATGAAGAAATTTAAATCTTACCTTGTCTATTTTTGGCAATATTA
TTTTCATTTTTGGTCTGAGCCTAATAGGTTTCATAGAAACCAATTCTCTTATTATTCGTT
CTACTTTATCGGTTATTTTATAAGTGTCAAAATAAATTACTTGGTGGTAAGGAGTCAAAT
ACTAGAGGATTCTATATTAATAGATACT-CTTATTAAGA-GATTTGATACTTTAGTT-CC
AGTCCTT--TCTCT-CATTAAAT-CATTGTCTAAAGCTTC
>Carex_lainzii|JIMENEZMEJIAS||SPA|spm00004371
ATTCTTATGTAT-CAGAATATGAGTTTTTATTTCT-TTTTTTTCGTAAAAAATCTTCTTG
TTTACGATTAAGATCTTTTAGAAGCTTTCTTGAAAGAATTTACTTC------------TA
TGGAAAAATAGAACATTTTAGAATAGTGCATCATGTTTTTTTGAAGAAAACTTTATGGAT
CTTCACAGATCCTCTCATGCACTATCTTCGATATCAAGGTAAAGCTATTCTAGCATCAAA
AGGGGCTGATCTTTTTATGAAGAAATTGAAATCTTACCTTGTCTATTTTTGGCAATATTA
TTTTCATTTTTGGTCTGAGCCTAATAGGTTTCATAGAAACCAATTCTCTTATTATTCGTT
CTACTTTATCGGTTATTTAATAAGTGTCAAAATAAATTACTTGGTGGTAAGGAGTCAAAT
ACTAGAGGATTCTATATTAATAGATACT-CTTATTAAGA-GATTTGATACTTTAGTT-CC
AGTCCTT--TCTCT-CATTAGAT-CATTGTCTAAAGCTTC
>Carex_pleiostachys|JIMENEZMEJIAS|||spm00004408
ATTCTTATGTAT-CAGAATATGAGTTTTTATTCCT--TTTTTTCTTAAAAAATCTTCTTG
TTTACGATTAAGATCTTTTAGAAGCTTTCTTGAAAGAATTTACTTC------------TA
TGGAAAAATAGAACATTTTAGAATAGTGCATCATGTTTTTTTGAAGAAAACTTTATGGAT
CTTCACAGATCATCTCATGCACTATCTTCGATATCAAGGTAAAGCTATTCTAGCATCAAA
AGGGGCTGATCTTTTTATGAAGAAATTGAAATCTTACCTTGTCTATTTTTGACAATATTA
TTTTTATTTTTGGTCTGAGCCTAATAGGTTTCATAGAAACCAATTCTCTTATTATTCGTT
CTACTTTATCGGTTATTTTATAAGTGTCAAAATAAATTACTTGGTGGTAAGGAGTCAAAT
ACTAGAGGATTCTATATTAATAGATACT-CTTATTAAGA-GATTTGATACTTTAGTT-CC
AGTCCTT--TCTCT-CATTAGAT-CATTGTCTAAAGCTTC
>Carex_diluta|JIMENEZMEJIAS||TCS|spm00004364
ATTCTTATGTAT-CAGAATATGAGTTTTTATTTAT-TTTTTTTCGTAAAAAATCTTCTTG
TTTACGATTAAGATCTTTTAGAAGCTTTCTTGAAAGAATTTACTTC------------TA
TGGAAAAATAGAACATTTTAGAATAGTGCATCATGTTTTTTTGAAGAAAACTTTATGGAT
CTTCACAGATCCTCTCATGCACTATCTTCGATATCAAGGTAAAGCTATTCTAGCATTAAA
AGGGGCTGATCTTTTTATGAAGAAATTGAAATCTTACCTTGTCTATTTTTGGCAATATTA
TTTTCATTTTTGGTCTGAGCCTAATAGGTTTCATAGAAACCAATTCTCTTATTATTCGTT
CTACTTTATCGGTTATTTAATAAGTGTCAAAATAAATTACTTGGTGGTAAGGAGTCAAAT
ACTAGAGGATTCTATATTAATAGATACT-CTTATTAAGA-GATTTGATACTTTAGTT-CC
AGTCCTT--TCTCT-CATTAGAT-CATTGTCTAAAGCTTC
>Carex_burchelliana|JIMENEZMEJIAS||CPP|spm00004368
ATTCTTATGTAT-CAGAATATGAGTTTTTATTTCT-TTTTTTTCGTAAAAAATCTTCTTG
TTTACGATTAAGATCTTTTAGAAGCTTTCTTGAAAGAATTTACTTC------------TA
TGGAAAAATAGAACATTTTAGAATAGTGCATCATGTTTTTTTGAAGAAAACTTTATGGAT
CTTCACAGATCCTCTCATGCACTATCTTCGATATCAAGGTAAAGCTATTCTAGCATTAAA
AGGGGCTGATCTTTTTATGAAGAAATTGAAATCTTACCTTGTCTATTTTTGGCAATATTA
TTTTCATTTTTGGTCTGAGCCTAATAGGTTTCATAGAAACCAATTCTCTTATTATTCGTT
CTACTTTATCGGTTATTTAATAAGTGTCAAAATAAATTACTTGGTGGTAAGGAGTCAAAT
ACTAGAGGATTCTATATTAATAGATACT-CTTATTAAGA-GATTTGATACTTTAGTT-CC
AGTCCTT--TCTCT-TATTAGAT-CATTGTCTAAAGCTTC
>Carex_troodi|JIMENEZMEJIAS||CYP|spm00004356
ATTCTTATGTAT-CAGAATATGAGTTTTTATTTCT-TTTTTTTCGTAAAAAATCTTCTTG
TTTACGATTAAGATCTTTTAGAAGCTTTCTTGAAAGAATTTACTTC------------TA
TGGAAAAATAGAACATTTTAGAATAGTGCATCATGTTTTTTTGAAGAAAACTTTATGGAT
CTTCACAGATCCTCTCATGCACTATCTTCGATATCAAGGTAAAGCTATTCTAGCATTAAA
AGGGGCTGATCTTTTTATGAAGAAATTGAAATCTTACCTTGTCTATTTTTGGCAATATTA
TTTTCATTTTTGGTCTGAGCCTAATAGGTTTCATAGAAACCAATTCTCTTATTATTCGTT
CTACTTTATCGGTTATTTAATAAGTGTCAAAATAAATTACTTGGTGGTAAGGAGTCAAAT
ACTAGAGGATTCTATATTAATAGATACT-CTTATTAAGA-GATTTGATACTTTAGTT-CC
AGTCCTT--TCTCT-TATTAGAT-CATTGTCTAAAGCTTC
>Carex_distans|STARR|B226|GRC|spm00000844
ATTCTTATGTAT-CAGAATATGAGTTTTTATTTCT-TTTTTTTCGTAAAAAATCTTCTTG
TTTACGATTAAGATCTTTTAGAAGCTTTCTTGAAAGAATTTACTTC------------TA
TGGAAAAATAGAACATTTTAGAATAGTGCATCATGTTTTTTTGAAGAAAACTTTATGGAT
CTTCACAGATCCTCTCATGCACTATCTTCGATATCAAGGTAAAGCTATTCTAGCATTAAA
AGGGGCTGATCTTTTTATGAAGAAATTGAAATCTTACCTTGTCTATTTTTGGCAATATTA
TTTTCATTTTTGGTCTGAACCTAATAGGTTTCATAGAAACCAATTCTCTTATTATTCGTT
CTACTTTATCGGTTATTTAATAAGTGTCAAAATAAATTACTTGGTGGTAAGGAGTCAAAT
ACTAGAGGATTCTATATTAATAGATACT-CTTATTAAGA-GATTTGATACTTTAGTT-CC
AGTCCTT--TCTCT-CATTAGAT-CATTGTCTAAAGCTTC
>Carex_idaea|JIMENEZMEJIAS||KRI|spm00004380
ATTCTTATGTAT-CAGAATATGAGTTTTTATTTCT-TTTTTTTCGTAAAAAATCTTCTTG
TTTACGATTAAGATCTTTTAGAAGCTTTCTTGAAAGAATTTACTTC------------TA
TGGAAAAATAGAACATTTTAGAATAGTGCATCATGTTTTTTTGAAGAAAACTTTATGGAT
CTTCACAGATCCTCTCATGCACTATCTTCGATATCAAGGTAAAGCTATTCTAGCATTAAA
AGGGGCTGATCTTTTTATGAAGAAATTGAAATCTTACCTTGTCTATTTTTGGCAATATTA
TTTTCATTTTTGGTCTGAACCTAATAGGTTTCATAGAAACCAATTCTCTTATTATTCGTT
CTACTTTATCGGTTATTTAATAAGTGTCAAAATAAATTACTTGGTGGTAAGGAGTCAAAT
ACTAGAGGATTCTATATTAATAGATACT-CTTATTAAGA-GATTTGATACTTTAGTT-CC
AGTCCTT--TCTCT-CATTAGAT-CATTGTCTAAAGCTTC
>Carex_rhynchoperigynium|REZNICEK|NA|MXE|spm00000295
ATTCTTATGTAT-CAGAATATGAGTTTTTATTTCT-TTTTTTTCGTAAAAAATCTTCTTG
TTTACGATTAAGATCTTTTAGAAGCTTTCTTGAAAGAATTTACTTC------------TA
TGGAAAAATAGAACATTTTAGAATAGTGCATCATGTTTTTTTGAAGAAAACTTTATGGAT
CTTCACAGATCCTCTCATGCACTATCTTCGATATCAAGGTAAAGCTATTCTAGCATCAAA
AGGGGCTGATCTTTTTATGAARAAATTGAAATCTTACCTTGTCTATTTTTGGCAATATTA
TTTTCATTTTTGGTCTGAGCCTAATAGGTTTCATAGAAACCAATTCTCTTATTATTCGTT
CTACTTTATCGGTTATTTTATAAGTGTCAAAATAAATTACTTGGTGGTAAGGAGTCAAAT
ACTAGAGGATTCTATATTAATAGATACT-CTTATTAAGA-GATTTGATACTTTAGTT-CC
AATTCTT--TCTCT-CATTAGAT-CATTGTCTAAAGCTTC
>Carex_extensa|STARR|B1246|VRG|spm00001853
ATTCTTATGTAT-CAGAATATGAGTTTTTATTCCT-TTTTTTTCGTAAAAAATCTTCTTG
TTTACGATTAAGATCTTTTAGAAGCTTTCTTGAAAGAATTTACTTC------------TA
TGGAAAAATAGAACATTTTAGAATAGTGTATCATGTTTTTTTGAAGAAAACTTTATGGAT
CTTCACAGATCCTCTCATGCACTATCTTCGATATCAAGGTAAGGCTATTCTAGCATCAAA
AGGGTCTGATCTTTTTATGAAGAAATTGAAATCTTACCTTGTCTATTTTTGGCAATATTA
TTTTCATTTTTGGTCTGAGCCTAATAGGTTTCATAGAAACCAATTCTCTTATTATTCGTT
CTACTTTATCGGTTATTTTATAAGTGTCAAAATAAATTACTTGGTGGTAAGGAGTCAAAT
ACTAGAGGATTCTATATTAATAGATACT-CTTATTAAGA-GATTGGATACTTTAGTT-CC
AGTCCTT--TCTCT-CATTAGAT-CATTGTCTAAAGCTTC
>Carex_vixdentata|JIMENEZMEJIAS||AGE|spm00004366
ATTCTTATGTAT-CAGAATATGAGTTTTTATTCCT-TTTTTTTCGTAAAAAATCTTCTTG
TTTACGATTAAGATCTTTTAGAAGCTTTCTTGAAAGAATTTACTTC------------TA
TGGAAAAATAGAACATTTTAGAATAGTGCATTATGTTTTTTTGAAGAAAACTTTATGGAT
CTTCACAGATCCTCTCATGCACTATCTTCGATATCAAGGTAAGGCTATTCTAGCATCAAA
AGGGTCTGATCTTTTTATGAAGAAATTGAAATCTTACCTTGTCTATTTTTGGCAATATTA
TTTTCATTTTTGGTCTGAGCCTAATAGGTTTCATAGAAACCAATTCTCTTATTATTCGTT
CTACTTTATCGGTTATTTTATAAGTGTCAAAATAAATTACTTGGTGGTAAGGAGTCAAAT
ACTAGAGGATTCTATATTAATAGATACT-CTTATTAAGA-GATTGGATACTTTAGTT-CC
AGTCCTT--TCTCT-CATTAGAT-CATTGTCTAAAACTTC
>Carex_ecklonii|JIMENEZMEJIAS||CPP|spm00004378
ATTCTTATGTAT-CAGAATATGAGTTTTTATTCCT-TTTTTTTCGTAAAAAATCTTCTTG
TTTACGATTAAGATCTTTTAGAAGCTTTCTTGAAAGAATTTACTTC------------TA
TGGAAAAATAGAACATTTTAGAATAGTGCATCATGTTTTTTTGAAGAAAACTTTATGGAT
CTTCACAGATCCTCTCATGCACTATCTTCGATATCAAGGTAAGGCTATTCTAGCATCAAA
AGGGTCTGATCTTTTTATGAAGAAATTGAAATCTTACCTTGTCTATTTTTGGCAATATTA
TTTTCATTTTTGGTCTGAGCCTAATAGGTTTCATAGAAACCAATTCTCTTATTATTCGTT
CTACTTTATCGGTTATTTTATAAGTGTCAAAATAAATTACTTGGTGGTAAGGAGTCAAAT
ACTAGAGGATTCTATATTAATAGATACT-CTTATTAAGA-GATTGGATACTTTAGTT-CC
AGTCCTT--TCTCT-CATTAGAT-CATTGTCTAAAGCTTC
>Carex_calcis|K_FORD|NA|NZS|spm00002186
ATTCTTATGTAT-CAGAATATGAGTTTTTATTCCT-TTTTTTTCGTAAAAAATCTTCTTG
TTTACGATTAAGATCTTTTAGAAGCTTTCTTGAAAGAATTTACTTC------------TA
TGGAAAAATAGAACATTTTAGAATAGTGCATCATGTTTTTTTGAAGAAAACTTTAKGGAT
CTTCACAGATCCTCTCATGCACTATCTTCGATATCAAGGTAAAGCTATTCTAGCATCAAA
AGGGGCTGATCTTTTTATGAAGAAATTGAAATCTTACCTTGTCTATTTTTGGCAATATTA
TTTTCATTTTTGGTCTGAGCCTAATAGGTTTCATAGAAACCAATTCTCTTATTATTCGTT
CTACTTTATCGGTTATTTTATAAGTGTCAAAATAAATTACTTGGTGGTAAGGAGTCAAAT
ACTAGAGGATTCTATATTAATAGATACT-CTTATTAAGA-GATTTGATACTTTAGTT-CC
AGTCCTT--TCTCT-CATTARAT-CATTGTCTAAAGCTTC
>Carex_aethiopica|JIMENEZMEJIAS||CPP|spm00004365
ATTCTTATGTAT-CAGAATATGAGTTTTTATTCCT-TTTTTTTCGTAAAAAATCTTCTTG
TTTACGATTAAGATCTTTTAGAAGCTTTCTTGAAAGAATTTACTTC------------TA
TGAAAAAATAGAACATTTTAGAATAGTGCATCATGTTTTTTTGAAGAAAACTTTATGGAT
CTTCACAGATCCTCTCATGCACTATCTTCGATATCAAGGTAAAGCTATTCTAGCATCAAA
AGGGGCTGATCTTTTTATGAAGAAATTGAAATCTTACCTTGTCTATTTTTGGCAATATTA
TTTTCATTTTTGGTCTGAGCCTAATAGGTTTCATAGAAACCAATTCTCTTATTATTCGTT
CTACTTTATCGGTTATTTTATAAGTGTCAAAATAAATTACTTGGTGGTAAGGAGTCAAAT
ACTAGAGGATTCTATATTAATAGATACT-CTTATTAAGA-GATTTGATACTTTAGTT-CC
AATTCTT--TCTCT-CATTAGAT-CATTGTCTAAAGCTTC
>Carex_clavata|JIMENEZMEJIAS||CPP|spm00004348
ATTCTTATGTAT-CAGAATATGAGTTTTTATTCCT-TTTTTTTCGTAAAAAATCTTCTTG
TTTACGATTAAGATCTTTTAGAAGCTTTCTTGAAAGAATTTACTTC------------TA
TGAAAAAATAGAACATTTTAGAATAGTGCATCATGTTTTTTTGAAGAAAACTTTATGGAT
CTTCACAGATCCTCTCATGCACTATCTTCGATATCAAGGTAAAGCTATTCTAGCATCAAA
AGGGGCTGATCTTTTTATGAAGAAATTGAAATCTTACCTTGTCTATTTTTGGCAATATTA
TTTTCATTTTTGGTCTGAGCCTAATAGGTTTCATAGAAACCAATTCTCTTATTATTCGTT
CTACTTTATCGGTTATTTTATAAGTGTCAAAATAAATTACTTGGTGGTAAGGAGTCAAAT
ACTAGAGGATTCTATATTAATAGATACT-CTTATTAAGA-GATTTGATACTTTAGTT-CC
AATTCTT--TCTCT-CATTAGAT-CATTGTCTAAAGCTTC
>Carex_gunniana|JIMENEZMEJIAS||TAS|spm00004360
ATTCTTATGTAT-CAGAATATGAGTTTTTATTCCT-TTTTTTTCGTAAAAAATCTTCTTG
TTTACGATTAAGATCTTTTAGAAGCTTTCTTGAAAGAATTTACTTC------------TA
TGAAAAAATAGAACATTTTAGAATAGTGCATCATGTTTTTTTGAAGAAAACTTTATGGAT
CTTCACAGATCCTCTCATGCACTATCTTCGATATCAAGGTAAAGCTATTCTAGCATCAAA
AGGGGCTGATCTTTTTATGAAGAAATTGAAATCTTACCTTGTCTATTTTTGGCAATATTA
TTTTCATTTTTGGTCTGAGCCTAATAGGTTTCATAGAAACCAATTCTCTTATTATTCGTT
CTACTTTATCGGTTATTTTATAAGTGTCAAAATAAATTACTTGCTAGTAAGGAGTCAAAT
ACTAGAGGATTCTATATTAATAGATACT-CTTATTAAGA-GATTTGATACTTTAGTT-CC
AATTCTT--TCTCT-CATTAGAT-CATTGTCTAAAGCTTC
>Carex_petitiana|GEHRKE|NA|MLW|spm00000219
ATTCTTATGTAT-CAGAATATGAGTTTTTATTCCT-TTTTTTTCGTAAAAAATCTTCTTG
TTTGCGATTAAGATCTTTTAGAAGCTTTCTTGAAAGAATTTACTTC------------TA
TGGAAAAATAGAACATTTTAGAATAGTGCATCATGTTTTTTTGAAGACAACTTTATGGAT
CTTCACAGATCCTCTCATGCACTATCTTCGATATCAAGGTAAAGCTATTCTAGCATCAAA
AGGGGCTGATCTTTTTATGAAGAAATTGAAATCTTACCTTGTCTATTTTTGGCAATATTA
TTTTCATTTTTGGTCTGAGCCTAATAGGTTTCATAGAAACCAATTCTCTTATTATTCGTT
CTACTTTATCGGTTATTTTTTAAGTGTCAAAATAAATTACTTGGTGGTAAGGAGTCAAAT
ACTAGAGGATTCTATATTAATAGATACT-CTTATTAAGA-GATTTGATACTTTAGTT-CC
AATCCTT--TCTCT-CATTAGAT-CATTGTCTAAAGCTTC
>Carex_borbonica|JIMENEZMEJIAS||REU|spm00004353
ATTCTTATGTAT-CAGAATATGAGTTTTTATTCCT-TTTTTTTCGTAAAAAATCTTCTTG
TTTGCGATTAAGATCTTTTAGAAGCTTTCTTGAAAGAATTTACTTC------------TA
TGGAAAAATAGAACATTTTAGAATAGTGCATCATGTTTTTTTGAAGAAAACTTTATGGAT
CTTCACAGATCCTCTTATGCACTATCTTCGATATCAAGGTAAAGCTATTCTAGCATCAAA
AGGGGCTGATCTTTTTATGAAGAAATTGAAATCTTACCTTGTCTATTTTTGGCAATATTA
TTTTCATTTTTGGTCTGAGCCTAATAGGTTTCATAGAAACCAATTCTCTTATTATTCGTT
CTACTTTATCGGTTATTTTTTAAGTGTCAAAATAAATTACTTGGTGGTAAGGAGTCAAAT
ACTAGAGGATTCTATATTAATAGATACTCCTTATTAAGA-GATTTGATACTTTAGTT-CC
AATCCTT--TCTCTCCATTAGAT-CATTGTCTAAAGCTTC
>Carex_elgonensis|GEHRKE|NA|UGA|spm00000189
ATTCTTATGTAT-CAGAATATGAGTTTTTATTCCT-TTTTTTTCGTAAAAAATCTTCTTG
TTTGCGATTAAGATCTTTTAGAAGCTTTCTTGAAAGAATTTACTTC------------TA
TGGAAAAATAGAACATTTTAGAATAGTGCATCATGTTTTTTTGAAGAAAACTTTATGGAT
CTTCACAGATCCTCTCATGCACTATCTTCGATATCAAGGTAAAGCTATTCTAGCATCAAA
AGGGGCTGATCTTTTTATGAARAAATTGAAATCTTACCTTGTCTATTTTTGGCAATATTA
TTTTCATTTTTGGTCTGAGCCTAATAGGTTTCATAGAAACCAATTCTCTTATTATTCGTT
CTACTTTATCGGTTATTTTTTAAGTGTCAAAATAAATTACTTGGTGGTAAGGAGTCAAAT
ACTAGAGGATTCTATATTAATAGATACT-CTTATTAAGA-GATTTGATACTTTAGTT-CC
AATCCTT--TCTCT-CATTAGAT-CATTGTCTAAAGCTTC
>Carex_longipedunculata|GEHRKE|NA|KEN|spm00000167
ATTCTTATGTAT-CAGAATATGAGTTTTTATTCCT-TTTTTTTCGTAAAAAATCTTCTTG
TTTGCGATTAAGATCTTTTAGAAGCTTTCTTGAAAGAATTTACTTC------------TA
TGGAAAAATAGAACATTTTAGAATAGTGCATCATGTTTTTTTGAAGAAAACTTTATGGAT
CTTCACAGATCCTCTCATGCACTATCTTCGATATCAAGGTAAAGCTATTCTAGCATCAAA
AGGGGCTGATCTTTTTATGAAGAAATTGAAATCTTACCTTGTCTATTTTTGGCAATATTA
TTTTCATTTTTGGTCTGAGCCTAATAGGTTTCATAGAAACCAATTCTCTTATTATTCGTT
CTACTTTATCGGTTATTTTTTAAGTGTCAAAATAAATTACTTGGTGGTAAGGAGTCAAAT
ACTAGAGGATTCTATATTAATAGATACT-CTTATTAAGA-GATTTGATACTTTAGTT-CC
AATCCTT--TCTCT-CATTAGAT-CATTGTCTAAAGCTTC
>Carex_boryana|JIMENEZMEJIAS||REU|spm00004377
ATTCTTATGTAT-CAGAATATGAGTTTTTATTCCT-TTTTTTTCGTAAAAAATCTTCTTG
TTTGCGATTAAGATCTTTTAGAAGCTTTCTTGAAAGAATTTACTTC------------TA
TGGAAAAATAGAACATTTTAGAATAGTGCATCATGTTTTTTTGAAGAAAACTTTATGGAT
CTTCACAGATCCTCTTATGCACTATCTTCGATATCAAGGTAAAGCTATTCTAGCATCAAA
AGGGGCTGATCTTTTTATGAAGAAATTGAAATCTTACCTTGTCTATTTTTGGCAATATTA
TTTTCATTTTTGGTCTGAGCCTAATAGGTTTCATAGAAACCAATTCTCTTATTATTCGTT
CTACTTTATCGGTTATTTTTTAAGTGTCAAAATAAATTACTTGGTGGTAAGGAGTCAAAT
ACTAGAGGATTCTATATTAATAGATACT-CTTATTAAGA-GATTTGATACTTTAGTT-CC
AATCCTT--TCTCT-CATTAGAT-CATTGTCTAAAGCTTC
>Carex_fischeri|JIMENEZMEJIAS||ETH|spm00004352
ATTCTTATGTAT-CAGAATATGAGTTTTTATTCCT-TTTTTTTCGTAAAAAATCTTCTTG
TTTGCGATTAAGATCTTTTAGAAGCTTTCTTGAAAGAATTTACTTC------------TA
TGGAAAAATAGAACATTTTAGAATAGTGCATCATGTTTTTTTGAAGAAAACTTTATGGAT
CTTCACAGATCCTCTCATGCACTATCTTCGATATCAAGGTAAAGCTATTCTAGCATCAAA
AGGGGCTGATCTTTTTATGAAGAAATTGAAATCTTACCTTGTCTATTTTTGGCAATATTA
TTTTCATTTTTGGTCTGAGCCTAATAGGTTTCATAGAAACCAATTCTCTTATTATTCGTT
CTACTTTATCGGTTATTTTTTAAGTGTCAAAATAAATTACTTGGTGGTAAGGAGTCAAAT
ACTAGAGGATTCTATATTAATAGATACT-CTTATTAAGA-GATTTGATACTTTAGTT-CC
AATCCTT--TCTCT-CATTAGAT-CATTGTCTAAAGCTTC
>Carex_simensis|JIMENEZMEJIAS||KEN|spm00004374
ATTCTTATGTAT-CAGAATATGAGTTTTTATTCCT-TTTTTTTCGTAAAAAATCTTCTTG
TTTGCGATTAAGATCTTTTAGAAGCTTTCTTGAAAGAATTTACTTC------------TA
TGGAAAAATAGAACATTTTAGAATAGTGCATCATGTTTTTTTGAAGAAAACTTTATGGAT
CTTCACAGATCCTCTCATGCACTATCTTCGATATCAAGGTAAAGCTATTCTAGCATCAAA
AGGGGCTGATCTTTTTATGAAGAAATTGAAATCTTACCTTGTCTATTTTTGGCAATATTA
TTTTCATTTTTGGTCTGAGCCTAATAGGTTTCATAGAAACCAATTCTCTTATTATTCGTT
CTACTTTATCGGTTATTTTTTAAGTGTCAAAATAAATTACTTGGTGGTAAGGAGTCAAAT
ACTAGAGGATTCTATATTAATAGATACT-CTTATTAAGA-GATTTGATACTTTAGTT-CC
AATCCTT--TCTCT-CATTAGAT-CATTGTCTAAAGCTTC
>Carex_mildbraediana|JIMENEZMEJIAS||BUR|spm00004361
ATTCTTATGTAT-CAGAATATGAGTTTTTATTCCT-TTTTTTTCGTAAAAAATCTTCTTG
TTTGCGATTAAGATCTTTTAGAAGCTTTCTTGAAAGAATTTACTTC------------TA
TGGAAAAATAGAACATTTTAGAATAGTGCATCATGTTTTTTTGAAGAAAACTTTATGGAT
CTTCACAGATCCTCTTATGCACTATCTTCGATATCAAGGTAAAGCTATTCTAGCATCAAA
AGGGGCTGATCTTTTTATGAAGAAATTGAAATCTTACCTTGTCTATTTTTGGCAATATTA
TTTTCATTTTTGGTCTGAGCCTAATAGGTTTCATAGAAACCAATTCTCTTATTATTCGTT
CTACTTTATTGGTTATTTTTTAAGTGTCAAAATAAATTACTTGGTGGTAAGGAGTCAAAT
ACTAGAGGATTCTGTATTAATAGATACT-CTTATTAAGA-GATTTGATACTTTAGTT-CC
AATCCTT---CTCT-CATTAGAT-CATTGTCTAAAGCTTC
>Carex_greenwayi|JIMENEZMEJIAS||TAN|spm00004344
ATTCTTATGTATCCAGAATATGAGTTTTTATTCCT-TTTTTTTCGTAAAAAATCTTCTTG
TTTGCGATTAAGATCTTTTAGAAGCTTTCTTGAAAGAATTTACTTC------------TA
TGGAAAAATAGAACATTTTAGAATAGTGCATCATGTTTTTTTGAAGAAAACTTTATGGAT
CTTCACAGATCCTCTTATGCACTATCTTCGATATCAAGGTAAAGCTATTCTAGCATCAAA
AGGGGCTGATCTTTTTATGAAGAAATTGAAATCTTACCTTGTCTATTTTTGGCAATATTA
TTTTCATTTTTGGTCTGAGCCTAATAGGTTTCATAGAAACCAATTCTCTTATTATTCGTT
CTACTTTATTGGTTATTTTTTAAGTGTCAAAATAAATTACTTGGTGGTAAGGAGTCAAAT
ACTAGAGGATTCTATATTAATAGATACT-CTTATTAAGA-GATTTGATACTTTAGTT-CC
AATCCTT--TCTCT-CATTAGAT-NNNNNNNNNNNNNNNN
>Carex_vallisrosetto|GEHRKE|NA|UGA|spm00000244
ATTCTTATGTAT-CAGAATATGAGTTTTTATTCCT-TTTTTTTCGTAAAAAATCTTCTTG
TTTGCGATTAAGATCTTTTAGAAGCTTTCTTGAAAGAATTTACTTC------------TA
TGGAAAAATAGAACATTTTAGAATAGTGCATCATGTTTTTTTGAAGAAAACTTTATGGAT
CTTCACAGATCCTCTTATGCACTATCTTCGATATCAAGGTAAAGCTATTCTAGCATCAAA
AGGGGCTGATCTTTTTATGAAGAAATTGAAATCTTACCTTGTCTATTTTTGGCAATATTA
TTTTCATTTTTGGTCTGAGCCTAATAGGTTTCATAGAAACCAATTCTCTTATTATTCGTT
CTACTTTATTGGTTATTTTTTAAGTGTCAAAATAAATTACTTGGTGGTAAGGAGTCAAAT
ACTAGAGGATTCTATATTAATAGATACT-CTTATTAAGA-GATTTGATACTTTAGTT-CC
AATCCTT--TCTCT-CATTAGAT-CATTGTCTAAAGCTTC
>Carex_punctata|JIMENEZMEJIAS||MOR|spm00004350
ATTCTTATGTAT-CAGAATATGAGTTTTTATTCTT-TTTTTTTCGTAAAAAATCTTCTTG
TTTACGATTAAGATCTTTTAGAAGCTTTCTTGAAAGAATTTACTTC------------TA
TGGAAAAATAGAACATTTTAGAATAGTGCATCATGTTTTTTTGAAGAAAACTTTATGGAT
CTTCACAGATCCTCTCATGCACTATCTTCGATATCAGGGTAAAGCTATTCTAGCATCAAA
AGGGGCTGATCTTTTTATGAAGAAATTGAAATCTTACCTTGTCTATTTTTGGCAATATTA
TTTTCATTTTTGGTCTGAGCCTAATAGGTTTCATAGAAACCAATTCTCTTATTATTCGTT
CTACTTTATCGGTTATTTTATAAGTGTCAAAATAAATTACTTGGTGGTAAGGAGTCAAAT
ACTAGAGGATTCTATATTAATAGATACT-CTTATTAAGA-GATTTGATACTTTAGTT-CC
AATCCTT--TCTCT-CATTAGAT-CATTGTCTAAAGCTTC
>Carex_thouarsii|JIMENEZMEJIAS||TDC|spm00004351
ATTCTTATGTAT-CAGAATATGAGTTTTTATTCTT-TTTTTTTCGTAAAAAATCTTCTTG
TTTACGATTAAGATCTTTTAGAACCTTTCTTGAAAGAATTTACTTC------------TA
TGGAAAAATAGAACATTTTAGAATAGTGCATCATGTTTTTTTGAAGAAAACTTTATGGAT
CTTCACAGATCCTCTCATGCACTATCTTCGATATCAAGGTAAAGCTATTCTAGCATCAAA
AGGGGCTGATCTTTTTATGAAGAAATTGAAATCTTACCTTGTCTATTTTTGGCAATATTA
TTTTCATTTTTGGTCTGAGCCTAATAGGTTTCATAGAAACCAATTCTCTTATTATTCGTT
CTACTTTATCGGTTATTTTATAAGTGTCAAAATAAATTACTTGGTGGTAAGGAGTCAAAT
ACTAGAGGATTCTATATTAATAGATACT-CTTATTAAGA-GATTTGATACTTTAGTT-CC
AATCCTT--TCTCT-CATTAGAT-CATTGTCTAAAGCTTC
>Carex_catharinensis|JIMENEZMEJIAS||BZS|spm00004375
ATTCTTATGTAT-CAGAATATGAGTTTTTATTCTT-TTTTTTTCGTAAAAAATCTTCTTG
TTTACGATTAAGATCTTTTAGAAGCTTTCTTGAAAGAATTTACTTC------------TA
TGGAAAAATAGAACATTTTAGAATAGTGCATCATGTTTTTTTGAAGAAAACTTTATGGAT
CTTCACAGATCCTCTCATGCACTATCTTCGATATCAAGGTAAAGCTATTCTAGCATCAAA
AGGGGCTGATCTTTTTATGAAGAAATTGAAATCTTACCTTGTCTATTTTTGGCAATATTA
TTTTCATTTTTGGTCTGAGCCTAATAGGTTTCATAGAAACCAATTCTCTTATTATTCGTT
CTACTTTATCGGTTATTTTATAAGTGTCAAAATAAATTACTTGGTGGTAAGGAGTCAAAT
ACTAGAGGATTCTATATTAATAGATACT-CTTATTAAGA-GATTTGATACTTTAGTT-CC
AATCCTT--TCTCT-CATTAGAT-CATTGTCTAAAGCTTC
>Carex_fuscula|JIMENEZMEJIAS||CLC|spm00004370
ATTCTTATGTAT-CAGAATATGAGTTTTTATTCTT-TTTTTTTCGTAAAAAATCTTCTTG
TTTACGATTAAGATCTTTTAGAAGCTTTCTTGAAAGAATTTACTTC------------TA
TGGAAAAATAGAACATTTTAGAATAGTGCATCATGTTTTTTTGAAGAAAACTTTATGGAT
CTTCACAGATCCTCTCATGCACTATCTTCGATATCAAGGTAAAGCTATTCTAGCATCAAA
AGGGGCTGATCTTTTTATGAAGAAATTGAAATCTTACCTTGTCTATTTTTGGCAATATTA
TTTTCATTTTTGGTCTGAGCCTAATAGGTTTCATAGAAACCAATTCTCTTATTATTCGTT
CTACTTTATCGGTTATTTTATAAGTGTCAAAATAAATTACTTGGTGGTAAGGAGTCAAAT
ACTAGAGGATTCTATATTAATAGATACT-CTTATTAAGA-GATTTGATACTTTAGTT-CC
AATCCTTTCTCTCT-CATTAGAT-CATTGTCTAAAGCTTC
>Carex_tasmanica|JIMENEZMEJIAS||TAS|spm00004362
ATTCTTATGTAT-CAGAATATGAGTTTTTATTCCT-TTTTTTTCGTAAAAAATCTTCTTG
TTTACGATTAAGATCTTTTAGAAGCTTTCTTGAAAGAATTTACTTC------------TA
TGGAAAAATAGAACATTTTAGAATAGTGCATCATGTTTTTTTGAAGAAAACTTTATGGAT
CTTCACAGATCCTCTCATGCACTATCTTCGATATCAAGGTAAAGCTATTCTAGCATCAAA
AGGGGCTGATCTTTTTATGAAGAAATTGAAATCTTACCTTGTCTATTTTTGGCAATATTA
TTTTCATTTTTGGTCTGAGCCTAATAGGTTTCATAGAAACCAATTCTCTTATTATTCGTT
CTACTTTATCGGTTATTTTATAAGTGTCAAAATAAATTACTTGGTGGTAAGGAGTCAAAT
ACTAGAGGATTCTATATTAATAGATACT-CTTATTAAGA-GATTTGATACTTTAGTT-CC
AGTCCTT--TCTCT-CATTAGAT-CATTGTCTAAAGCTTC
>Carex_paulovargasii|JIMENEZMEJIAS||MOR|spm00004349
ATTCTTATGTAT-CAGAATATGAGTTTTTATTCCT-TTTTTTTCGTAAAAAATCTTCTTG
TTTGCGATTAAGATCTTTTAGAAACTTTCTTGAAAGAATTTACTTC------------TA
TGGAAAAATAGAACATTTTAGAATAGTGCATCATGTTTTTTTGAAGAAAACTTTATGGAT
CTTCACAGATCCTCTCATGCACTATCTTCGATATCAAGGTAAAGCTATTCTAGCATCAAA
AGGGGCTGATCTTTTTATGAAGAAATTGAAATCTTACCTTGTCTATTTTTGGCAATATTA
TTTTCATTTTTGGTCTGAGCCTAATAGGTTTCATAGAAACCAATTCTCTTATTATTCGTT
CTACTTTATCGGTTATTTTATAAGTGTCAAAATAAATTACTTGGTGGTAAGGAGTCAAAT
ACTAGAGGATTCTATATTAATAGATACT-CTTATTAAGA-GATTTGATACTTTAGTT-CC
AATCCTT--TCTCT-CATTAGAT-CATTGTCTAAAGCTTC
>Carex_perraudieriana|JIMENEZMEJIAS||CNY|spm00004346
ATTCTTATGTAT-CAGAATATGAGTTTTTATTCCT-TTTTTTTCGTAAAAAATCTTCTTG
TTTGCGATTAAGATCTTTTAGAAGCTTTCTTGAAAGAATTTACTTC------------TA
TGGAAAAATAGAACATTTTAGAATAGTGCATCATGTTTTTTTGAAGAAAACTTTATGGAT
CTTCACAGATCCTCTCATGCACTATCTTAGATATCAAGGTAAAGCTATTCTAGCATCAAA
AGGGGCTGATCTTTTTATGAAGAAATTGAAATCTTACCTTGTCTATTTTTGGCAATATTA
TTTTCATTTTTGGTCTGAGCCTAATAGGTTTCATAGAAACCAATTCTCTTATTATTCGTT
CTACTTTATCGGTTATTTTATAAGTGTCAAAATAAATTACTTGGTGGTAAGGAGTCAAAT
ACTAGAGGATTCTATATTAATAGATACT-CTTATTAAGA-GATTTGATACTTTAGTT-CC
AATCCTT--TCTCT-TATTAGAT-CATTGTCTAAAGCTTC
>Carex_binervis|JIMENEZMEJIAS||FRA|spm00004357
ATTCTTATGTAT-CAGAATATGAGTTTTTATTCCT-TTTTTTTCGTAAAAAATCTTCTTG
TTTGCGATTAAGATCTTTTAGAAGCTTTCTTGAAAGAATTTACTTC------------TA
TGGAAAAATAGAACATTTTAGAATAGTGCATCATGTTTTTTTGAAGAAAACTTTATGGAT
CTTCACAGATCCTCTCATGCACTATCTTCGATATCAAGGTAAAGCTATTCTAGCATCAAA
AGGGGCTGATCTTTTTATGAAGAAATTGAAATCTTACCTTGTCTATTTTTGGCAATATTA
TTTTCATTTTTGGTCTGAGCCTAATAGGTTTCATAGAAACCAATTCTCTTATTATTCGTT
CTACTTTATCGGTTATTTTATAAGTGTCAAAATAAATTACTTGGTGGTAAGGAGTCAAAT
ACTAGAGGATTCTATATTAATAGATACT-CCTATTAAGA-GATTTGATACTTTAGTT-CC
AATCCTT--TCTCT-CATTAGAT-CATTGTCTAAAGCTTC
>Carex_laevigata|JIMENEZMEJIAS||FRA|spm00004373
ATTCTTATGTAT-CAGAATATGAGTTTTTATTCCT-TTTTTTTCGTAAAAAATCTTCTTG
TTTGCGATTAAGATCTTTTAGAAGCTTTCTTGAAAGAATTTACTTC------------TA
TGGAAAAATAGAACATTTTACAATAGTGCATCATGTTTTTTTGAAGAAAACTTTATGGAT
CTTCACAGATCCTCTCATGCACTATCTTCGATATCAAGGTAAAGCTATTCTAGCATCAAA
AGGGGCTGATCTTTTTATGAAGAAATTGAAATCTTACCTTGTCTATTTTTGGCAATATTA
TTTTCATTTTTGGTCTGAGCCTAATAGGTTTCATAGAAACCAATTCTCTTATTATTCGTT
CTACTTTATCGGTTATTTTATAAGTGTCAAAATAAATTACTTGGTGGTAAGGAGTCAAAT
ACTAGAGGATTCTATATTAATAGATACT-CTTATTAAGA-GATTTGATACTTTAGTT-CC
AATCCTT--TCTCT-CATTAGAT-CATTGTCTAAAGCTTC
>Carex_mairei|JIMENEZMEJIAS||SPA|spm00004367
ATTCTTATGTAT-CAGAATATGAGTTTTTATTCCT-TTTTTTTCGTAAAAAATCTTCTTG
TTTGCGATTAAGATCTTTTAGAAGCTTTCTTGAAAGAATTTACTTC------------TA
TGGAAAAATAGAACATTTTAGAATAGTGCATCATGTTTTTTTGAAGAAAACTTTATGGAT
CTTCACAGATCCTCTCATGCACTATCTTCGATATCAAGGTAAAGCTATTCTAGCATCAAA
AGGGGCTGATCTTTTTATGAAGAAATTGAAATCTTACCTTGTCTATTTTTGGCAATATTA
TTTTCATTTTTGGTCTGAGCCTAATAGGTTTCATAGAAACCAATTCTCTTATTATTCGTT
CTACTTTATCGGTTATTTTATAAGTGTCAAAATAAATTACTTGGTGGTAAGGAGTCAAAT
ACTAGAGGATTCTATATTAATAGATACT-CTTATTAAGA-GATTTGATACTTTAGTT-CC
AATCCTT--TCTCT-CATTAGAT-CATTGTTTAAAGCTTC
>Carex_camposii|JIMENEZMEJIAS||SPA|spm00004363
ATTCTTATGTAT-CAGAATATGAGTTTTTATTCCT-TTTTTTTCGTAAAAAATCTTCTTG
TTTGCGATTAAGATCTTTTAGAAGCTTTCTTGAAAGAATTTACTTC------------TA
TGGAAAAATAGAACATTTTAGAATAGTGCATCATGTTTTTTTGAAGAAAACTTTATGGAT
CTTCACAGATCCTCTCATGCACTATCTTCGATATCAAGGTAAAGCTATTCTAGCATCAAA
AGGGGCTGATCTTTTTATGAAGAAATTGAAATCTTACCTTGTCTATTTTTGGCAATATTA
TTTTCATTTTTGGTCTGAGCCTAATAGGTTTCATAGAAACCAATTCTCTTATTATTCGTT
CTACTTTATCGGTTATTTTATAAGTGTCAAAATAAATTACTTGGTGGTAAGGAGTCAAAT
ACTAGAGGATTCTATATTAATAGATACT-CTTATTAAGA-GATTTGATACTTTAGTT-CC
AATCCTT--TCTCT-CATTAGAT-CATTGTCTAAAGCTTC
>Carex_helodes|JIMENEZMEJIAS||MOR|spm00004359
ATTCTTATGTAT-CAGAATATGAGTTTTTATTCCT-TTTTTTTCGTAAAAAATCTTCTTG
TTTGCGATTAAGATCTTTTAGAAGCTTTCTTGAAAGAATTTACTTC------------TA
TGGAAAAATAGAACATTTTAGAATAGTGCATCATGTTTTTTTGAAGAAAACTTTATGGAT
CTTCACAGATCCTCTCATGCACTATCTTCGATATCAAGGTAAAGCTATTCTAGCATCAAA
AGGGGCTGATCTTTTTATGAAGAAATTGAAATCTTACCTTGTCTATTTTTGGCAATATTA
TTTTCATTTTTGGTCTGAGCCTAATAGGTTTCATAGAAACCAATTCTCTTATTATTCGTT
CTACTTTATCGGTTATTTTATAAGTGTCAAAATAAATTACTTGGTGGTAAGGAGTCAAAT
ACTAGAGGATTCTATATTAATAGATACT-CTTATTAAGA-GATTTGATACTTTAGTT-CC
AATCCTT--TCTCT-CATTAGAT-CATTGTCTAAAGCTTC
>Carex_austroalpina|LUCENO|NA|SPA|spm00000535
ATTCTTATGTAT-CAGAATATGAGTTTTTATTCCT-GTTTTTTCGTAAAAATTATTCTTG
TTTACGATTAAGATCTTTTAGAAGCTTTCTTGAAAGAATTTACTTC------------TA
TGAAAAAATAGAACATTTTAGAATAGTGCATCATGTTTTTTTGAAGAAAACTTTATGGAT
CTTCACAGATCCTCTCATGCACTATCTTCGATATCAAGGTAAAGTTATTCTAGCATCAAA
AGGGGCTGATCTTTTTATGAAGAAATTGAAATCTTATCTTGTCTATTTTTGGCAATATTA
TTTTCATTTTTGGTCTGAGCCTAATAGGTTTCATAGAAACCAATTCGCTTATTATTCGTT
CTACTTTATCGGTTATTTTTTAAGTGTCAAAATAAATTACTTGGTGGTAAAGAGTCAAAT
ACTAGAGGATTCTATATTAATAGATACT-CTTATTAAGA-GATTTGATACTTTAGTT-CC
AGTCCTT--CCTCT-CATTAGAT-CATTGTCTAAAGCTTC
>Carex_macrostachys|LUCENO|NA|ITA|spm00000523
ATTCTTATGTAT-CAGAATATGAGTTTTTATTCCT-GTTTTTTCGTAAAAATTATTCTTG
TTTACGATTAAGATCTTTTAGAAGCTTTCTTGAAAGAATTTACTTC------------TA
TGAAAAAATAGAACATTTTAGAATAGTGCATCATGTTTTTTTGAAGAAAACTTTATGGAT
CTTCACAGATCCTCTCATGCACTATCTTCGATATCAAGGTAAAGTTATTCTAGCATCAAA
AGGGGCTGATCTTTTTATGAAGAAATTGAAATCTTATCTTGTCTATTTTTGGCAATATTA
TTTTCATTTTTGGTCTGAGCCTAATAGGTTTCATAGAAACCAATTCGCTTATTATTCGTT
CTACTTTATCGGTTATTTTTTAAGTGTCAAAATAAATTACTTGGTGGTAAAGAGTCAAAT
ACTAGAGGATTCTATATTAATAGATACT-CTTATTAAGA-GATTTGATACTTTAGTT-CC
AGTCCTT--CCTCT-CATTAGAT-CATTGTCTAAAGCTTC
>Carex_caudata|LUCENO|NA|CAL|spm00000529
ATTCTTATGTAT-CAGAATATGAGTTTTTATTCCT-GTTTTTTCGTAAAAATTATTCTTG
TTTACGATTAAGATCTTTTAGAAGCTTTCTTGAAAGAATTTACTTC------------TA
TGAAAAAATAGAACATTTTAGAATAGTGCATCATGTTTTTTTGAAGAAAACTTTATGGAT
CTTCACAGATCCTCTCATGCACTATCTTCGATATCAAGGTAAAGTTATTCTAGCATCAAA
AGGGGCTGATCTTTTTATGAAGAAATTGAAATCTTATCTTGTCTATTTTTGGCAATATTA
TTTTCATTTTTGGTCTGAGCCTAATAGGTTTCGTAGAAACCAATTCGCTTATTATTCGTT
CTACTTTATCGGTTATTTTTTAAGTGTCAAAATAAATTACTTGGTGGTAAAGAGTCAAAT
ACTAGAGGATTCTATATTAATAGATACT-CTTATTAAGA-GATTTGATACTTTAGTT-CC
AGTCCTT--CCTCT-CATTAGAT-CATTGTCTAAAGCTTC
>Carex_hispida|LUCENO|NA|KRI|spm00000549
ATTCTTATGTAT-CAGAATATGAGTTTTTATTCCT-GTTTTTTCGTAAAAAATCTTCTTG
TTTACGATTAAGATCTTTTAGAAGCTTTCTTGAAAGAATTTACTTC------------TA
TGAAAAAATAGAACATTTTAGAATAGTGCATCATGTTTTTTTGAAGAAAACTTTATGGAT
CTTCACAGATCCTCTCATGCACTATCTTCGATATCAAGGTAAAGTTATTCTAGCATCAAA
AGGGGCTGATCTTTTTATGAAGAAATTGAAATCTTACCTTGTCTATTTTTGGCAATATTA
TTTTCATTTTTGGTCTGAGCCTAATAGGTTTCATAGAAACCAATTCTCTTATTATTCGTT
CTACTTTATCGGTTATTTTTTAAGTGTCAAAATAAATTACTTGGGGGTAAAGAGTCAAAT
ACTAGAGGATTCTATATTAATAGATACT-CTTATTAAGA-GATTTGATACTTTAGTT-CC
AGTCCTT--CCTCT-CATTAGAT-CATTGTCTAAAGCTTC
>Carex_flacca|STARR|B1202|CAL|spm00001809
ATTCTTATGTAT-CAGAATATGAGTTTTTATTCCT-GTTTTTTCGTAAAAAATATTCTTG
TTTACGATTAAGATCTTTTAGAAGCTTTCTTGAAAGAATTTACTTC------------TA
TGAAAAAATAGAACATTTTAGAATAGTGCATCATGTTTTTTTGAAGAAAACTTTATGGAT
CTTCACAGATCCTCTCATGCACTATCTTCGATATCAAGGTAAAGTTATTCTAGCATCAAA
AGGGGCTGATCTTTTTATGAAGAAATTGAAATCTTACCTTGTCTATTTTTGGCAATATTA
TTTTCATTTTTGGTCTGAGCCTAATAGGTTTCATAGAAACCAATTCTCTTATTATTCGTT
CTACTTTATCGGTTATTTTTTAAGTGTCAAAATAAATTACTTGGTGGTAAAGAGTCAAAT
ACTAGAGGATTCTATATTAATAGATACT-CTTATTAAGA-GATTTGATACTTTAGTT-CC
AGTCCTT--CCTCT-CATTAGAT-CATTGTCTAAAGCTTC
>Carex_pringlei|REZNICEK|NA|MXE|spm00000293
ATTCTTATGTAT-CAGAATATGAGTTTTTATTCCT-GTTTTTTCGTAAAAAATCTTCTTG
TTTACGATTAAGATCTTTTAGAAGCTTTCTTGAAAGAATTTACTTC------------TA
TGAAAAAATAGAACATTTTAGAATAGTGCATCATGTTTTTTTGAAGAAAACTTTATGGAT
CTTCACAGATCCTCTCATGCACTATCTTCGATATCAAGGTAAAGTTATTCTAGCATCAAA
AGGGGCTGATCTTTTTATGAAGAAATTGAAATCTTACCTTGTCTATTTTTGGCAATATTA
TTTTCATTTTTGGTCTGAGCCTAATAGGTTTCATAGAAACCAATTCTCTTATTATTCGTT
CTACTTTATCGGTTATTTTTTAAGTGTCAAAATAAATTACTTGGTGGTAAAGAGTCAAAT
ACTAGAGGATTCTATATTAATAGATACT-CTTATTAAGA-GATTTGATACTTTAGTT-CC
AGTCCTT--CCTCT-CATTAGAT-CATTGTCTAAAGCTTC
>Carex_spissa|REZNICEK|NA|MXE|spm00000296
ATTCTTATGTAT-CAGAATATGAGTTTTTATTCCT-GTTTTTTCGTAAAAAATCTTCTTG
TTTACGATTAAGATCTTTTAGAAGCTTTCTTGAAAGAATTTACTTC------------TA
TGAAAAAATAGAACATTTTAGAATAGTGCATCATGTTTTTTTGAAGAAAACTTTATGGAT
CTTCACAGATCCTCTCATGCACTATCTTCGATATCAAGGTAAAGTTATTCTAGCATCAAA
AGGGGCTGATCTTTTTATGAAGAAATTGAAATCTTACCTTGTCTATTTTTGGCAATATTA
TTTTCATTTTTGGTCTGAGCCTAATAGGTTTCATAGAAACCAATTCTCTTATTATTCGTT
CTACTTTATCGGTTATTTTTTAAGTGTCAAAATAAATTACTTGGTGGTAAAGAGTCAAAT
ACTAGAGGATTCTATATTAATAGATACT-CTTATTAAGA-GATTTGATACTTTAGTT-CC
AGTCCTT--CCTCT-CATTAGAT-CATTGTCTAAAGCTTC
>Carex_grioletii|LUCENO|NA|SPA|spm00000585
ATTCTTATGTAT-CAGAATATGAGTTTTTATTCCT-GTTTTTTCGTAAAAAATCTTCTTG
TTTACGATTAAGATCTTTTAGAAGCTTTCTTGAAAGAATTTACTTC------------TA
TGAAAAAATAGAACATTTTAGAATAGTGCATCATGTTTTTTTGAAGAAAACTTTATGGAT
CTTCACAGATCCTCTCATGCACTATCTTCGATATCAAGGTAAAGTTATTCTAGCATCAAA
AGGGGCTGATCTTTTTATGAAGAAATTGAAATCTTACCTTGTCTATTTTTGGCAATATTA
TTTTCATTTTTGGTCTGAGCCTAATAGGTTTCATAGAAACCAATTCTCTTATTATTCGTT
CTACTTTATCGGTTATTTTTTAAGTGTCAAAATAAATTACTTGGTGGTAAAGAGTCAAAT
ACTAGAGGATTCTATATTAATAGATACT-CTTATTAAGA-GATTTGATACTTTAGTT-CC
AGTCCTT--CCTCT-CATTAGAT-CATTGTCTAAAGCTTC
>Carex_acaulis|LUCENO|NA|CLS|spm00000518
ATTCTTATGTAT-CAGAATATGAGTTTTTATTCCT-GTTTTTTCGTAAAAAATCTTCTTG
TTTACGATTAAGATCTTTTAGAAGCTTTCTTGAAAGAATTTACTTC------------TA
TGAAAAAATAGAACATTTTAGAATAGTGCATCATGTTTTTTTGAAAAAAACTTTATGGAT
CTTCACAGATCCTCTCATGCACTATCTTCGATATCAAGGTAAAGTTATTCTAGCATCAAA
AGGGGCTGATCTTTTTATGAAGAAATTGAAATCTTACCTTGTCTATTTTTGGCAATATTA
TTTTCATTTTTGGTCTGAGCCTAATAGGTTTCATAGAAACCAATTCTCTTATTATTCGTT
CTACTTTATCGGTTATTTATTAAGTGTCAAAATAAATTACTTGGTGGTAAAGAGTCAAAT
ACTAGAGGATTCTATATTAATAGATACT-CTTATTAAGA-GATTTGATACTTTAGTT-CC
AGTCCTT--CCTCT-CATTAGAT-CATTGTCTAAAGCTTC
>Carex_macrosolen|LUCENO|NA|AGS|spm00000553
ATTCTTATGTAT-CAGAATATGAGTTTTTATTCCT-GTTTTTTCGTAAAAAATCTTCTTG
TTTACGATTAAGATCTTTTAGAAGCTTTCTTGAAAGAATTTACTTC------------TA
TGAAAAAATAGAACATTTTAGAATAGTGCATCATGTTTTTTTGAAAAAAACTTTATGGAT
CTTCACAGATCCTCTCATGCACTATCTTCGATATCAAGGTAAAGTTATTCTAGCATCAAA
AGGGGCTGATCTTTTTATGAAGAAATTGAAATCTTACCTTGTCTATTTTTGGCAATATTA
TTTTCATTTTTGGTCTGAGCCTAATAGGTTTCATAGAAACCAATTCTCTTATTATTCGTT
CTACTTTATCGGTTATTTATTAAGTGTCAAAATAAATTACTTGGTGGTAAAGAGTCAAAT
ACTAGAGGATTCTATATTAATAGATACT-CTTATTAAGA-GATTTGATACTTTAGTT-CC
AGTCCTT--CCTCT-CATTAGAT-CATTGTCTAAAGCTTC
>Carex_banksii|LUCENO|NA|CLS|spm00000545
ATTCTTATGTAT-CAGAATATGAGTTTTTATTCCT-GTTTTTTCGTAAAAAATCTTCTTG
TTTACGATTAAGATCTTTTAGAAGCTTTCTTGAAAGAATTTACTTC------------TA
TGAAAAAATAGAATATTTTAGAATAGTGCATCATGTTTTTTTGAAAAAAACTTTATGGAT
CTTCACAGATCCTCTCATGCACTATCTTCGATATCAAGGTAAAGTTATTCTAGCATCAAA
AGGGGCTGATCTTTTTATGAAGAAATTGAAATCTTACCTTGTCTATTTTTGGCAATATTA
TTTTCATTTTTGGTCTGAGCCTAATAGGTTTCATAGAAACCAATTCTCTTATTATTCGTT
CTACTTTATCGGTTATTTTTTAAGTGTCAAAATAAATTACTTGGTGGTAAAGAGTCAAAT
ACTAGAGGATTCTATATTAATAGATACT-CTTATTAAGA-GATTTGATACTTTAGTT-CC
AGTCCTT--CCTCT-CATTAGAT-CATTGTCTAAAGCTTC
>Carex_egena|SANGTAE|D0265|KOR?|spm00000329
ATTCTTATGTAT-CAGAATATGAGTTTTTATTCCT-GTTTTTTCGTAAAAAATCTTCTTG
TTTACGATTAAGATATTTTGGAAGCTTTCTTGAAAGAATTTACTTC------------TA
TGGAAAAATAGAACATTTTAGAATAGTGCATCATGGTTTTTTGAAGAAAACTTTATGGAT
CTTCACAGATCCTCTCATGCACTATCTTCGATATCAAGGTAAAGCTATTCTAGCATCAAA
AGGGGCTGATTTTTTTATGAAGAAATTGAAATCTTACCTTGTCTATTTTTGGCAATATTA
TTTTCATTTTTGGTCTGAGCCTAATAGGTTTCATAGAAACCAATTCTCTTATTATTCGTT
CTACTTTATCGGTTATTTTATAAGTGTCAAAATAAATTACTTGGTGGTAAGGAGTCAAAT
ATTAGAGGATTCTATATTAATAGATACT-CTTATTAAGA-GATTTGATACTTTAGTT-CC
AGTCCTT--CCTCT-CATTAGAT-CATTGTCTAAAGCTTC
>Carex_auriculata|SANGTAE|D0527|KOR?|spm00000345
ATTCTTATGTAT-CAGAATATGAGTTTTTATTCCT-GTTTTTTCGTAAAAAATCTTCTTG
TTTACGATTAAGATATTTTGGAAGCTTTCTTGAAAGAATTTACTTC------------TA
TGGAAAAATAGAACATTTTAGAATAGTGCATCATGGTTTTTTGAAGAAAACTTTATGGAT
CTTCACAGATCCTCTCATGCACTATCTTCGATATCAAGGTAAAGCTATTCTAGCATCAAA
AGGGGCTGATCTTTTTATGAAGAAATTGAAATCTTACTTTGTCTATTTTTGGCAATATTA
TTTTCATTTTTGGTCTGAGCCTAATAGGTTTCATAGAAACCAATTCTCTTATTATTCGTT
CTACTTTATCGGTTATTTTATAAGTGTCAAAATAAATTACTTGGTGGTAAAGAGTCAAAT
ACTAGAGGATTCTATATTAATAGATACT-CTTATTAAGA-GATTTGATACTTTAGTT-CC
AGTCCTT--CCTCT-CATTAGAT-CATTGTCTAAAGCTTC
>Carex_laxa|STARR|B1036|ARK|spm00001643
ATTCTTATGTAT-CAGAATATGAGTTTTTATTCCT-GTTTTTTCGTAAAAAATCTTCTTG
TTTACGATTAAGATATTTTGGAAGCTTTCTTGAAAGAATTTACTTC------------TA
TGGAAAAATAGAACATTTTAGAATAGTGCATCATGGTTTTTTGAAGAAAACTTTATGGAT
CTTCACAGATCCTCTCATGCACTATCTTCGATATCAAGGTAAAGCTATTCTAGCATCAAA
AGGGGCTGATCTTTTTATGAAGAAATTGAAATCTTACCTTGTCTATTTTTGGCAATATTA
TTTTCATTTTTGGTCTGAGCCTAATAGGTTTCATATAAACCAATTCTCTTATTATTCGTT
CTACTTTATCGGTTATTTTATAAGTGTCAAAATAAATTACTTGGTGGTAAGGAGTCAAAT
ACTAGAGGATTCTATATTAATAGATACT-CTTATTAAGA-GATTTGATACTTTAGTT-CC
AGTCCTT--CCTCT-CATTAGAT-CATTGTCTAAAGCTTC
>Carex_olbiensis|LUCENO|NA|SPA|spm00000586
ATTCTTATGTAT-CAGAATATGAGTTTTTATTCCT-GTTTTTTCGTAAAAAATCTTCTTG
TTTACGATTAAGATATTTTGGAAGCTTTCTTGAAAGAATTTACTTC------------TA
TGGAAAAATAGAACATTTTAGAATAGTGCATAATGGTTTTTTGAAGAAAACTTTATGGAT
CTTCACAGATCCTCTCATGCACTATCTTCGATATCAAGGTAAAGCTATTCTAGCATCAAA
AGGGGCTGATCTTTTTATGAAGAAATTGAAATCTTACCTTGTCTATTTTTGGCAATATTA
TTTTCATTTTTGGTCTGAGCCTAATAGGTTTCATAGAAACCAATTCTCTTATTATTCGTT
CTACTTTATCGGTTATTTTATAAGTGTCAAAATAAATTACTTGGTGGTAAGGAGTCAAAT
ACTAGAGGATTCTATATTAATAGATACT-CTTATTAAGA-GATTTGATACTTTAGTT-CC
AGTCCTT--CCTCT-CATTAGAT-CATTGTCTAAAGCTTC
>Carex_panicea|STARR|B1299|MAI|spm00001906
ATTCTTATGTAT-CAGAATATGAGTTTTTATTCCT-GTTTTTTCGTAAAAAATCTTCTTG
TTTACGATTAAGATATTTTGGAAGCTTTCTTGAAAGAATTTACTTC------------TA
TGGAAAAATAGAACATTTTAGAATAGTGCATCATGGTTTTTTGAAGAAAACTTTATGGAT
CTTCACAGATCCTCTCATGCACTATCTTCGATATCAAGGTAAAGCTATTCTAGCATCAAA
AGGGGCTGATCTTTTTATGAAGAAATTGAAATCTTACCTTGTCTATTTTTGGCAATATTA
TTTTCATTTTTGGTCTGAGCCTAATAGGTTTCATAGAAACCAATTCTCTTATTATTCGTT
CTACTTTATCGGTTATTTTATAAGTGTCAAAATAAATTACTTGGTGGTAAGGAGTCAAAT
ACTAGAGGATTCTATATTAATAGATACT-CTTATTAAGA-GATTTGATACTTTAGTT-CC
AGTCCTT--CCTCT-CATTAGAT-CATTGTCTAAAGCTTC
>Carex_pilosa|LUCENO|NA|YUG|spm00000563
ATTCTTATGTAT-CAGAATATGAGTTTTTATTCCT-GTTTTTTTGTAAAAAATCTTCTTG
TTTACGATTAAGATATTTTGGAAGCTTTCTTGAAAGAATTTACTTC------------TA
TGGAAAAATAGAACATTTTAGAATAGTGCATCATGGTTTTTTGAAGAAAACTTTATGGAT
CTTCACAGATCCTCTCATGCACTATCTTCGATATCAAGGTAAAGCTATTCTAGCATCAAA
AGGGGCTGATCTTTTTATGAAGAAATTGAAATCTTACTTTGTCTATTTTTGGCAATATTA
TTTTCATTTTTGGTCTGAGCCTAATAGGTTTCATAGAAACCAATTCTCTTATTATTCGTT
CTACTTTATCGGTTATTTTATAAGTGTCAAAATAAATTACTTGGTGGTAAGGAGTCAAAT
ACTAGAGGATTCTATATTAATAGATACT-CTTATTAAGA-GATTTGATACTTTAGTT-CC
AGTCCTT--CCTCT-CATTAGAT-CATTGTCTAAAGCTTC
>Carex_filipes|JIMENEZMEJIAS|NA|CHM|spm00003462
ATTCTTATGTAT-CAGAATATGAGTTTTTATTCCT-GTTTTTTCGTAAAAAATCTTCTTG
TTTACGATTAAGATATTTTGGAAGCTTTCTTGAAAGAATTTACTTC------------TA
TGGAAAAATAGAACATTTTAGAATAGTGCATCATGGTTTTTTGAAGAAAACTTTATGGAT
CTTCACAGATCCTCTCATGCACTATCTTCGATATCAAGGTAAAGCTATTCTAGCATCAAA
AGGGGCTGATCTTTTTATGAAGAAATTGAAATCTTACCTTGTCTATTTTTGGCAATATTA
TTTTCATTTTTGGTCTGAGCCTAATAGGTTTCATAGAAACCAATTCTCTTATTATTCGTT
CTACTTTATCGGTTATTTTATAAGTGTCAAAATAAATTACTTGGTGGTAAGGAGTCAAAT
ACTAGAGGATTCTATATTAATAGATACT-CTTATTAAGA-GATTTGATACTTTAGTT-CC
AGTCCTT--CCTCT-CATTAGAT-CATTGTCTAAAGCTTC
>Carex_blanda|STARR|B1212|TEN|spm00001819
ATTCTTATGTAT-CAGAATATGAGTTTTTATTCAT-GTTTTTTCGTAAAAAATCTTCTTG
TTTACGATTAAGATATTTTGGAAGCTTTCTTGAAAGAATTTACTTC------------TA
TGGAAAAATAGAACATTTTAGAATAGTGCATCATGGTTTTTTGAAGAAAACTTTATGGAT
CTTCACAGATCCTCTTATGCACTATTTTCGATATCAAGGTAAAGCTATTCTAGCATCAAA
AGGGGCTGATCTTTTTATGAAGAAATTGAAATCTTACCTTGTCTATTTTTGGCAATATTA
TTTTCATTTTTGGTCTGAGCCTAATAGGTTTCATATAAATCAATTCTCTTTTTATTCGTT
CTACTTTATCGGTTATTTTATAAGTGTCAAAATAAATTACTTGGTGGTAAGGAGTCAAAT
ACTAGAGGATTCTATATTAATAGATACT-CTTATTAAGA-GATTTGATACTTTAGTT-CC
GGTCCTT--CCTCT-CATTAGAT-CATTGTCTAAAGCTTC
>Carex_brachycalama|REZNICEK|NA|BOL|spm00000368
ATTCTTATGTAT-CAGAATATGAGTTTTTATTCAT-GTTTTTTCGTAAAAAATCTTCTTG
TTTACGATTAAGATATTTTGGAAGCTTTCTTGAAAGAATTTACTTC------------TA
TGGAAAAATAGAACATTTTAGAATAGTGCATCATGCTTTTTTGAAGAAAACTTTATGGAT
CTTCACAGATCCTCTCATGCACTATTTTCGATATCAAGGTAAAGCTATTCTAGCATCAAA
AGGGGCTGATCTTTTTATGAAGAAATTGAAATCTTACCTTGTCTATTTTTGGCAATATTA
TTTTCATTTTTGGTCTGAGCCTAATAGGTTTCATATAAATCAATTCTCTTATTATTCGTT
CTACTTTATCGGTTATTTTATAAGTGTCAAAATAAATTACTTGGTGGTAAGGAGTCAAAT
ACTAGAGGATTCTATATTAATAGATACT-CTTATTAAGA-GATTTGATACTTTAGTT-CC
AGTCCTT--CCTCT-CATTAGAT-CATTGTCTAAAGCTTC
>Carex_kraliana|STARR|B363|ARK|spm00000981
ATTCTTATGTAT-CAGAATATGAGTTTTTATTCAT-GTTTTTTCGTAAAAAATCTTCTTG
TTTACGATTAAGATATTTTGGAAGCTTTCTTGAAAGAATTTACTTC------------TA
TGGAAAAATAGAACATTTTAGAATAGTGCATCATGGTTTTTTGAAGAAAACTTTATGGAT
CTTCACAGATCCTCTCATGCACTATTTTCGATATCAAGGTAAAGCTATTCTAGCATCAAA
AGGGGCTGATCTTTTTATGAAGAAATTGAAATCTTACCTTGTTTATTTTTGGCAATATTA
TTTTCATTTTTGGTCTGAGCCTAATAGGTTTCATATAAATCAATTCTCTTATTATTCGTT
CTACTTTATCGGTTATTTTATAAGTGTCAAAATAAATTACTTGGTGGTAAGGAGTCAAAT
ACTAGAGGATTCTATATTAATAGATACT-CTTATTAAGA-GATTTGATACTTTAGTT-CC
AGTCCTT--CCTCT-CATTAGAT-CATTGTCTAAAGCTTC
>Carex_laxiflora|STARR|B405|MIC|spm00001023
ATTCTTATGTAT-CAGACTATGAGTTTTTATTCAT-GTTTTTTCGTAAAAAATCTTCTTG
TTTACGATTAAGATATTTTGGAAGCTTTCTTGAAAGAATTTACTTC------------TA
TGGAAAAATAGAACATTTTAGAATAGTGCATCATGGTTTTTTGAAGAAAACTTTATGGAT
CTTCACAGATCCTCTCATGCACTATTTTCGATATCAAGGTAAAGCTATTCTAGCATCAAA
AGGGGCTGATCTTTTTATGAAGAAATTGAAATCTTACCTTGTCTATTTTTGGCAATATTA
TTTTCATTTTTGGTCTGAGCCTAATAGGTTTCATATAAATCAATTCTCTTATTATTCGTT
CTACTTTATCGGTTATTTTATAAGTGTCAAAATAAATTACTTGGTGGTAAGGAGTCAAAT
ACTAGAGGATTCTATATTAATAGATACT-CTTATTAAGA-GATTTGATACTGTAGTT-CC
AGTCCTT--CCTCT-CATTAGAT-CATTGTCTAAAGCTTC
>Carex_radfordii|STARR|B835|SCA|spm00001438
ATTCTTATGTAT-CAGAATATGAGTTTTTATTCAT-GTTTTTTCGTAAAAAATCTTCTTG
TTTACGATTAAGATATTTTGGAAGCTTTCTTGAAAGAATTTACTTC------------TA
TGGAAAAATAGAACATTTTAGAATAGTGCATCATGGTTTTTTGAAGAAAACTTTATGGAT
CTTCACAGATCCTCTCATGCACTATTTTCGATATCAAGGTAAAGCTATTCTAGCATCAAA
AGGGGCTGATCTTTTTATGAAGAAATTGAAATCTTACCTTGTCTATTTTTGGCAATATTA
TTTTCATTTTTGGTCTGAGCCTAATAGGTTTCATATAAATCAATTCTCTTATTATTCGTT
CTACTTTATCGGTTATTTTATAAGTGTCAAAATAAATTACTTGGTGGTAAGGAGTCAAAT
ACTAGAGGATTCTATATTAATAGATACT-CTTATTAAGA-GATTTGATACTGTAGTT-CC
AGTCCTT--CCTCT-CATTAGAT-CATTGTCTAAAGCTTC
>Carex_striatula|STARR|B658|DEL|spm00001264
ATTCTTATGTAT-CAGAATATGAGTTTTTATTCAT-GTTTTTTCGTAAAAAATCTTCTTG
TTTACGATTAAGATATTTTGGAAGCTTTCTTGAAAGAATTTACTTC------------TA
TGGAAAAATAGAACATTTTAGAATAGTGCATCATGGTTTTTTGAAGAAAACTTTATGGAT
CTTCACAGATCCTCTCATGCACTATTTTCGATATCAAGGTAAAGCTATTCTAGCATCAAA
AGGGGCTGATCTTTTTATGAAGAAATTGAAATCTTACCTTGTCTATTTTTGGCAATATTA
TTTTCATTTTTGGTCTGAGCCTAATAGGTTTCATATAAATCAATTCTCTTATTATTCGTT
CTACTTTATCGGTTATTTTATAAGTGTCAAAATAAATTACTTGGTGGTAAGGAGTCAAAT
ACTAGAGGATTCTATATTAATAGATACT-CTTATTAAGA-GATTTGATACTGTAGTT-CC
AGTCCTT--CCTCT-CATTAGAT-CATTGTCTAAAGCTTC
>Carex_bicolor|STARR|B1015|ARK|spm00001622
ATTCTTATGTAT-CAGAATATGAGTTTTTATTCAT-GTTTTTTCGTAAAAAATCTTCTTG
TTTACGATTAAGATATTTTGGAAGCTTTCTTGAAAGAATTTACTTC------------TA
TGGAAAAATAGAACATTTTAGAATAGTGCATCATGCTTTTTTGAAGAAAACTTTATGGAT
CTTCACAGATCCTCTCATGCACTATTTTCGATATCAAGGTAAAGCTATTCTAGCATCAAA
AGGGGCTGATCTTTTTATGAAGAAATTGAAATCTTACCTTGTCTATTTTTGGCAATATTA
TTTTCATTTTTGGTCTGAGCCTAATAGGTTTCATATAAATCAATTCTCTTATTATTCGTT
CTACTTTATCGGTTATTTTATAAGTGTCAAAATAAATTACTTGGTGGTAAGGAGTCAAAT
ACTAGAGGATTCTATATTAATAGATACT-CTTATTAAGA-GATTTGATACTTTAGTT-CC
AGTCCTT--CCTCT-CATTAGAT-CATTGTCTAAAGCTTC
>Carex_garberi|STARR|B1017|ARK|spm00001624
ATTCTTATGTAT-CAGAATATGAGTTTTTATTCAT-GTTTTTTCGTAAAAAATCTTCTTG
TTTACGATTAAGATATTTTGGAAGCTTTCTTGAAAGAATTTACTTC------------TA
TGGAAAAATAGAACATTTTAGAATAGTGCATCATGCTTTTTTGAAGAAAACTTTATGGAT
CTTCACAGATCCTCTCATGCACTATTTTCGATATCAAGGTAAAGCTATTCTAGCATCAAA
AGGGGCTGATCTTTTTATGAAGAAATTGAAATCTTACCTTGTCTATTTTTGGCAATATTA
TTTTCATTTTTGGTCTGAGCCTAATAGGTTTCATATAAATCAATTCTCTTATTATTCGTT
CTACTTTATCGGTTATTTTATAAGTGTCAAAATAAATTACTTGGTGGTAAGGAGTCAAAT
ACTAGAGGATTCTATATTAATAGATACT-CTTATTAAGA-GATTTGATACTTTAGTT-CC
AGTCCTT--CCTCT-CATTAGAT-CATTGTCTAAAGCTTC
>Carex_hendersonii|STARR|B1340|BRC|spm00001947
ATTCTTATGTAT-CAGAATATGAGTTTTTATTCAT-GTTTTTTCGTAAAAAATCTTCTTG
TTTACGATTAAGATATTTTGGAAGCTTTCTTGAAAGAATTTACTTC------------TA
TGGAAAAATAGAACATTTTAGAATAGTGCATCATGGTTTTTTGAAGAAAACTTTATGGAT
CTTCACAGATCCTCTCATGCACTATTTTCGATATCAAGGTAAAGCTATTCTAGCATCAAA
AGGGGCTGATCTTTTTATGAAGAAATTGAAATCTTACCTTGTCTATTTTTGGCAATATTA
TTTTCATTTTTGGTCTGAGCCTAATAGGTTTCATATAAATCAATTCTCTTATTATTCGTT
CTACTTTATCGGTTATTTTATAAGTGTCAAAATAAATTACTTGATGGTAAGGAGTCAAAT
ACTAGAGGATTCTATATTAATAGATACT-CTTATTAAGA-GATTTGATACTTTAGTT-CC
AGTCCTT--CCTCT-CATTAGAT-CATTGTCTAAAGCTTC
>Carex_klamathensis|STARR|B1463|ORE|spm00002069
ATTCTTATGTAT-CAGAATATGAGTTTTTATTCAT-GTTTTTTCGTAAAAAATCTTCTTG
TTTACGATTAAGATATTTTGGAAGCTTTCTTGAAAGAATTTACTTC------------GA
TGGAAAAATAGAACATTTTAGAATAGTGCATCATGCTTTTTTGAAGAAAACTTTATGGAT
CTTCACAGATCCTCTCATGCACTATTTTCGATATCAAGGTAAAGCTATTCTAGCATCAAA
AGGGGCTGATCTTTTTATGAAGAAATTGAAATCTTACCTTGTCTATTTTTGGCAATATTA
TTTTCATTTTTGGTCTGAGCCTAATAGGTTTCATATAAATCAATTCTCTTATTATTCGTT
CTACTTTATCGGTTATTTTATAAGTGTCAAAATAAATTACTTGGTGGTAAGGAGTCAAAT
ACTAGAGGATTCTATATTAATAGATACT-CTTATTAAGA-GATTTGATACTTTAGTT-CC
AGTCCTT--CCTCT-CATTAGAT-CATTGTCTAAAGCTTC
>Carex_leptonervia|STARR|B790|MAN|spm00001394
ATTCTTATGTAT-CAGAATATGAGTTTTTATTCAT-GTTTTTTCGTAAAAAATCTTCTTG
TTTACGATTAAGATATTTTGGAAGCTTTCTTGAAAGAATTTACTTC------------TA
TGGAAAAATAGAACATTTTAGAATAGTCCATCATGGTTTTTTGAAGAAAACTTTATGGAT
CTTCACAGATCCTCTCATGCACTATTTTCGATATCAAGGTAAAGCTATTCTAGCATCAAA
AGGGGCTGATCTTTTTATGAAGAAATTGAAATCTTACCTTGTCTATTTTTGGCAATATTA
TTTTCATTTTTGGTCTGAGCCTAATAGGTTTCATATAAATCAATTCTCTTATTATTCGTT
CTACTTTATCGGTTATTTTATAAGTGTCAAAATAAATTACTTGGTGGTAAGGAGTCAAAT
ACTAGAGGATTCTATATTAATAGATACT-CTTATTAAGA-GATTTGATACTTTAGTT-CC
AGTCCTT--CCTCT-CATTAGAT-CATTGTCTAAAGCTTC
>Carex_ormostachya|STARR|B528|MIC|spm00001134
ATTCTTATGTAT-CAGAATATGAGTTTTTATTCAT-GTTTTTTCGTAAAAAATCTTCTTG
TTTACGATTAAGATATTTTGGAAGCTTTCTTGAAAGAATTTACTTC------------TA
TGGAAAAATAGAACATTTTAGAATAGTGCATCATGGTTTTTTGAAGAAAACTTTATGGAT
CTTCACAGATCCTCTCATGCACTATTTTCGATATCAAGGTAAAGCTATTCTAGCATCAAA
AGGGGCTGATCTTTTTATGAAGAAATTGAAATCTTACCTTGTCTATTTTTGGCAATATTA
TTTTCATTTTTGGTCTGAGCCTAATAGGTTTCATATAAATCAATTCTCTTATTATTCGTT
CTACTTTATCGGTTATTTTATAAGTGTCAAAATAAATTACTTGGTGGTAAGGAGTCAAAT
ACTAGAGGATTCTATATTAATAGATACT-CTTATTAAGA-GATTTGATACTTTAGTT-CC
AGTCCTT--CCTCT-CATTAGAT-CATTGTCTAAAGCTTC
>Carex_albursina|STARR|B780|KTY|spm00001384
ATTCTTATGTAT-CAGAATATGAGTTTTTATTCAT-GTTTTTTCGTAAAAAATCTTCTTG
TTTACGATTAAGATATTTTGGAAGCTTTCTTGAAAGAATTTACTTC------------TA
TGGAAAAATAGAACATTTTAGAATAGTGCATCATGGTTTTTTGAAGAAAACTTTATGGAT
CTTCACAGATCCTCTCATGCACTATTTTCGATATCAAGGTAAAGCTATTCTAGCATCAAA
AGGGGCTGATCTTTTTATGAAGAAATTGAAATCTTACCTTGTCTATTTTTGGCAATATTA
TTTTCATTTTTGGTCTGAGCCTAATAGGTTTCATATAAATCAATTCTCTTATTATTCGTT
CTACTTTATCGGTTATTTTATAAGTGTCAAAATAAATTACTTGGTGGTAAGGAGTCAAAT
ACTAGAGGATTCTATATTAATAGATACT-CTTATTAAGA-GATTTGATACTTTAGTT-CC
AGTCCTT--CCTCT-CATTAGAT-CATTGTCTAAAGCTTC
>Carex_chapmanii|STARR|B214|FLA|spm00000832
ATTCTTATGTAT-CAGAATATGAGTTTTTATTCAT-GTTTTTTCGTAAAAAATCTTCTTG
TTTACGATTAAGATATTTTGGAAGCTTTCTTGAAAGAATTTACTTC------------TA
TGGAAAAATAGAACATTTTAGAATAGTGCATCATGCTTTTTTGAAGAAAACTTTATGGAT
CTTCACAGATCCTCTCATGCACTATTTTCGATATCAAGGTAAAGCTATTCTAGCATCAAA
AGGGGCTGATCTTTTTATGAAGAAATTGAAATCTTACCTTGTCTATTTTTGGCAATATTA
TTTTCATTTTTGGTCTGAGCCTAATAGGTTTCATATAAATCAATTCTCTTATTATTCGTT
CTACTTTATCGGTTATTTTATAAGTGTCAAAATAAATTACTTGGTGGTAAGGAGTCAAAT
ACTAGAGGATTCTATATTAATAGATACT-CTTATTAAGA-GATTTGATACTTTAGTT-CC
AGTCCTT--CCTCT-CATTAGAT-CATTGTCTAAAGCTTC
>Carex_styloflexa|STARR|B693|GEO|spm00001299
ATTCTTATGTAT-CAGAATATGAGTTTTTATTCAT-GTTTTTTCGTAAAAAATCTTCTTG
TTTACGATTAAGATATTTTGGAAGCTTTCTTGAAAGAATTTACTTC------------TA
TGGAAAAATAGAACATTTTAGAATAGTGCATCATGCTTTTTTGAAGAAAACTTTATGGAT
CTTCACAGATCCTCTCATGCACTATTTTCGATATCAAGGTAAAGCTATTCTAGCATCAAA
AGGGGCTGATCTTTTTATGAAGAAATTGAAATCTTACCTTGTCTATTTTTGGCAATATTA
TTTTCATTTTTGGTCTGAGCCTAATAGGTTTCATATAAATCAATTCTCTTATTATTCGTT
CTACTTTATCGGTTATTTTATAAGTGTCAAAATAAATTACTTGGTGGTAAGGAGTCAAAT
ACTAGAGGATTCTATATTAATAGATACT-CTTATTAAGA-GATTTGATACTTTAGTT-CC
AGTCCTT--CCTCT-CATTAGAT-CATTGTCTAAAGCTTC
>Carex_hassei|STARR|B1260|CAL|spm00001867
ATTCTTATGTAT-CAGAATATGAGTTTTTATTCAT-GTTTTTTCGTAAAAAATCTTCTTG
TTTACGATTAAGATATTTTGGAAGCTTTCTTGAAAGAATTTACTTC------------TA
TGGAAAAATAGAACATTTTAGAATAGTGCATCATGCTTTTTTGAAGAAAACTTTATGGAT
CTTCACAGATCCTCTCATGCACTATTTTCGATATCAAGGTAAAGCTATTCTAGCATCAAA
AGGGGCTGATCTTTTTATGAAGAAATTGAAATCTTACCTTGTCTATTTTTGGCAATATTA
TTTTCATTTTTGGTCTGAGCCTAATAGGTTTCATATAAATCAATTCTCTTATTATTCGTT
CTACTTTATCGGTTATTTTATAAGTGTCAAAATAAATTACTTGGTGGTAAGGAGTCAAAT
ACTAGAGGATTCTATATTAATAGATACT-CTTATTAAGA-GATTTGATACTTTAGTT-CC
AGTCCTT--CCTCT-CATTAGAT-CATTGTCTAAAGCTTC
>Carex_purpurifera|STARR|B867|KTY|spm00001470
ATTCTTATGTAT-CAGAATATGAGTTTTTATTCAT-GTTTTTTCGTAAAAAATCTTCTTG
TTTACGATTAAGATATTTTGGAAGCTTTCTTGAAAGAATTTACTTC------------TA
TGGAAAAATAGAACATTTTAGAATAGTGCATCATGCTTTTTTGAAGAAAACTTTATGGAT
CTTCACAGATCCTCTCATGCACTATTTTCGATATCAAGGTAAAGCTATTCTAGCATCAAA
AGGGGCTGATCTTTTTATGAAGAAATTGAAATCTTACCTTGTCTATTTTTGGCAATATTA
TTTTCATTTTTGGTCTGAGCCTAATAGGTTTCATATAAATCAATTCTCTTATTATTCGTT
CTACTTTATCGGTTATTTTATAAGTGTCAAAATAAATTACTTGGTGGTAAGGAGTCAAAT
ACTAGAGGATTCTATATTAATAGATACT-CTTATTAAGA-GATTTGATACTTTAGTT-CC
AGTCCTT--CCTCT-CATTAGAT-CATTGTCTAAAGCTTC
>Carex_aurea|STARR|B149||spm00000767
ATTCTTATGTAT-CAGAATATGAGTTTTTATTCAT-GTTTTTTCGTAAAAAATCTTCTTG
TTTACGATTAAGATATTTTGGAAGCTTTCTTGAAAGAATTTACTTC------------TA
TGGAAAAATAGAACATTTTAGAATAGTGCATCATGCTTTTTTGAAGAAAACTTTATGGAT
CTTCACAGATCCTCTCATGCACTATTTTCGATATCAAGGTAAAGCTATTCTAGCATCAAA
AGGGGCTGATCTTTTTATGAAGAAATTGAAATCTTACCTTGTCTATTTTTGGCAATATTA
TTTTCATTTTTGGTCTGAGCCTAATAGGTTTCATATAAATCAATTCTCTTATTATTCGTT
CTACTTTATCGGTTATTTTATAAGTGTCAAAATAAATTACTTGGTGGTAAGGAGTCAAAT
ACTAGAGGATTCTATATTAATAGATACT-CTTATTAAGA-GATTTGATACTTTAGTT-CC
AGTCCTT--CCTCT-CATTAGAT-CATTGTCTAAAGCTTC
>Carex_biltmoreana|STARR|B1462|NCA|spm00002068
ATTCTTATGTAT-CAGAATATGAGTTTTTATTCAT-GTTTTTTCGTAAAAAATCTTCTTG
TTTACGATTAAGATATTTTGGAAGCTTTCTTGAAAGAATTTACTTC------------TA
TGGAAAAATAGAACATTTTAGAATAGTGCATCATGCTTTTTTGAAGAAAACTTTATGGAT
CTTCACAGATCCTCTCATGCACTATTTTCGATATCAAGGTAAAGCTATTCTAGCATCAAA
AGGGGCTGATCTTTTTATGAAGAAATTGAAATCTTACCTTGTCTATTTTTGGCAATATTA
TTTTCATTTTTGGTCTGAGCCTAATAGGTTTCATATAAATCAATTCTCTTATTATTCGTT
CTACTTTATCGGTTATTTTATAAGTGTCAAAATAAATTACTTGGTGGTAAGGAGTCAAAT
ACTAGAGGATTCTATATTAATAGATACT-CTTATTAAGA-GATTTGATACTTTAGTT-CC
AGTCCTT--CCTCT-CATTAGAT-CATTGTCTAAAGCTTC
>Carex_livida|STARR|B807|NWJ|spm00001410
ATTCTTATGTAT-CAGAATATGAGTTTTTATTCAT-GTTTTTTCGTAAAAAATCTTCTTG
TTTACGATTAAGATATTTTGGAAGCTTTCTTGAAAGAATTTACTTC------------TA
TGGAAAAATAGAACATTTTAGAATAGTGCATCATGCTTTTTTGAAGAAAACTTTATGGAT
CTTCACAGATCCTCTCATGCACTATTTTCGATATCAAGGTAAAGCTATTCTAGCATCAAA
AGGGGCTGATCTTTTTATGAAGAAATTGAAATCTTACCTTGTCTATTTTTGGCAATATTA
TTTTCATTTTTGGTCTGAGCCTAATAGGTTTCATATAAATCAATTCTCTTATTATTCGTT
CTACTTTATCGGTTATTTTATAAGTGTCAAAATAAATTACTTGGTGGTAAGGAGTCAAAT
ACTAGAGGATTCTATATTAATAGATACT-CTTATTAAGA-GATTTGATACTTTAGTT-CC
AGTCCTT--CCTCT-CATTAGAT-CATTGTCTAAAGCTTC
>Carex_meadii|STARR|B1135|MAN|spm00001742
ATTCTTATGTAT-CAGAATATGAGTTTTTATTCAT-GTTTTTTCGTAAAAAATCTTCTTG
TTTACGATTAAGATATTTTGGAAGCTTTCTTGAAAGAATTTACTTC------------TA
TGGAAAAATAGAACATTTTAGAATAGTGCATCATGCTTTTTTGAAGAAAACTTTATGGAT
CTTCACAGATCCTCTCATGCACTATTTTCGATATCAAGGTAAAGCTATTCTAGCATCAAA
AGGGGCTGATCTTTTTATGAAGAAATTGAAATCTTACCTTGTCTATTTTTGGCAATATTA
TTTTCATTTTTGGTCTGAGCCTAATAGGTTTCATATAAATCAATTCTCTTATTATTCGTT
CTACTTTATCGGTTATTTTATAAGTGTCAAAATAAATTACTTGGTGGTAAGGAGTCAAAT
ACTAGAGGATTCTATATTAATAGATACT-CTTATTAAGA-GATTTGATACTTTAGTT-CC
AGTCCTT--CCTCT-CATTAGAT-CATTGTCTAAAGCTTC
>Carex_tetanica|STARR|B709|MAN|spm00001314
ATTCTTATGTAT-CAGAATATGAGTTTTTATTCAT-GTTTTTTCGTAAAAAATCTTCTTG
TTTACGATTAAGATATTTTGGAAGCTTTCTTGAAAGAATTTACTTC------------TA
TGGAAAAATAGAACATTTTAGAATAGTGCATCATGCTTTTTTGAAGAAAACTTTATGGAT
CTTCACAGATCCTCTCATGCACTATTTTCGATATCAAGGTAAAGCTATTCTAGCATCAAA
AGGGGCTGATCTTTTTATGAAGAAATTGAAATCTTACCTTGTCTATTTTTGGCAATATTA
TTTTCATTTTTGGTCTGAGCCTAATAGGTTTCATATAAATCAATTCTCTTATTATTCGTT
CTACTTTATCGGTTATTTTATAAGTGTCAAAATAAATTACTTGGTGGTAAGGAGTCAAAT
ACTAGAGGATTCTATATTAATAGATACT-CTTATTAAGA-GATTTGATACTTTAGTT-CC
AGTCCTT--CCTCT-CATTAGAT-CATTGTCTAAAGCTTC
>Carex_woodii|STARR|B1183|IOW|spm00001790
ATTCTTATGTAT-CAGAATATGAGTTTTTATTCAT-GTTTTTTCGTAAAAAATCTTCTTG
TTTACGATTAAGATATTTTGGAAGCTTTCTTGAAAGAATTTACTTC------------TA
TGGAAAAATAGAACATTTTAGAATAGTGCATCATGCTTTTTTGAAGAAAACTTTATGGAT
CTTCACAGATCCTCTCATGCACTATTTTCGATATCAAGGTAAAGCTATTCTAGCATCAAA
AGGGGCTGATCTTTTTATGAAGAAATTGAAATCTTACCTTGTCTATTTTTGGCAATATTA
TTTTCATTTTTGGTCTGAGCCTAATAGGTTTCATATAAATCAATTCTCTTATTATTCGTT
CTACTTTATCGGTTATTTTATAAGTGTCAAAATAAATTACTTGGTGGTAAGGAGTCAAAT
ACTAGAGGATTCTATATTAATAGATACT-CTTATTAAGA-GATTTGATACTTTAGTT-CC
AGTCCTT--CCTCT-CATTAGAT-CATTGTCTAAAGCTTC
>Carex_obliquicarpa|XIAOFENG|NA|CHS|spm00000089
ATTCTTATGTAT-CAGAATATGAGTTTTTATTCCT-GTTTTTTCGTAAAAAATCTTCTTG
TCTACAATTAAGATCTTTTAGAAGCTTTCTTGAAAGAATTTACTTC------------TA
TGGAAAAATAGAACATTTTAGAATAGTGCATCATGTTTTTTTGAAGAAAACTTTATGGAT
CTTCACAGATCCTCTCATGCACTATCTTCGATATCAAGGTAAAGCTATTCTAGCATCAAA
AGGGGCTGATCTTTTTATGAAGAAATTGAAATCTTACCTTGTCTATTTTTGGCAATATTA
TTTTCATTTTTGGTCTGAGCCTAATAGGTTTCATAGAAACCAATTCTCTTATTATTCGTT
CTACTTTATCGGTTATTTTATAAGTCTTAAAATAAATTACTTGGTGGTAAGGAGTCAAAT
ACTAGAGGATTCTATATTAATAGATACT-CTTATTAAGA-GATTTGATACTTTAGTT-CC
AGTCCTT--CCTCT-CATTAGAT-CATTGTCTAAAGCTTC
>Carex_longipes|EHM|spm00005772
ATTCTTATGTAT-CAGAATATGAGTTTTTATTACT-GTTTTTTCGTAAAAAATCTTCTTG
TTTACAGTTAAGATCTTTTAGAAGCTTTCTTGAAAGAATTTACTTC------------TA
TGGAAAAATAGAACATTTTAGAATAGTGCATCATGTTTTTTTGAAGAAAACTTTATGGAT
CTTCACAGATCCTCTCATGCACTATCTTCGATATCAAGGTAAAGCTATTCTAGCATCAAA
AGGGGCTGATCTTTTTATGAAGAAATTGAAATCTTATCTTGTCTATTTTTGGCAATATTA
TTTTCATTTTTGGTCTGAGCCTAATAGATTTCATAGAAACCAATTCTCTTATTATTCGTT
CTACTTTATCGGTTATTTTATAAATGTCAAAATAAATTACTTGGTGGTAAGGAGTCAAAT
ACTAGAGGATTCTATATTAATAGATACT-CTTATTAAGA-GATTTGATACTTTAGTT-CC
AGTCCTT--CCTCT-CATTAGAT-CATTGTCTAAAGCTTC
>Carex_bostrychostigma|JAP|spm00003784|Debiles
ATTCTTATGTAT-CAGAATATGAGTTTTTATTCCT-GTTTTTTCGTAAAAAATCTTCTTG
TTTACGATTAAGATCTTTTAGAAGCTTTCTTGAAAGAATTTACTTC------------TA
TGGAAAAATAGAACATTTTAGAATAGTGCATCATGTTTTTTTGAAGAAAACTTTATGGAT
CTTTACAGATCCTCTCATGCACTATCTTCGATATCAAGGTAAAGCTATTCTAGCATCAAA
AGGGACTGATCTTTTTATGAAGAAATTTAAATCTTACCTTGTCTATTTTTGGCAATATTA
TTTTCATTTTTGGTCTGAGCCTAATAGGTTTCATAGAAACCAATTCTCTTATTATTCGTT
CTACTTTATCGGTTATTTTATAAGTATCAAAATAAATTACTTGGTGGTAAAGAGTCAAAT
ACTAGAGGATTCTATATTAATAGATACT-CTTATTAAGA-GATTTGATACTTTAGTT-CC
AGTCCTT--CCTCT-CATTAGAT-CATTGTCTAAAGCTTC
>Carex_manhartii|STARR|B1154|GEO|spm00001761
ATTCTTATGTAT-CAGAATATGAGTTTTTATTCCT-GTTTTTTCGTAAAAAATCTTCTTG
TTTACGATTAAGATCTTTTAGAAGCTTTCTTGAAAGAATTTACTTC------------TA
TGGAAAAATAGAACATTTTAGAATAGTGCATCATGTTTGTTTGAAGAAAACTTTATGGAT
CTTCACAGATCCTCTCATGCACTATCTTCGATATCAAGGTAAAGCTATTCTAGCATCAAA
AGGGACTGATCTTTTTATGAAGAAATTGAAATCTTACCTTGTCTATTTTTGGCAATATTA
TTTTCATTTTTGGTCTGAGCCTAATAGGTTTCATATAAATCAATTCTCTTATTATTCGTT
CTACTTTATCGGTTATTTTATAAGTGTCAAAATAAATTACTTGGTGGTAAGGAGTCAAAT
ACTAGAGGATTCTATATTAATAGATACT-CTTATTAAGA-GATTTGATACTTTAGTT-CC
AGTCCTT--CCTCT-CATTAGAT-CATTGTCTAAAGCTTC
>Carex_firma|LUCENO|NA|ITA|spm00000520
ATTCTTATGTAT-CAGAATATGAGTTTTTATTCCT-GTTTTTTCGTAAAAAATCTTCTTG
TTTACGATTAAGATCTTTTAGAAGCTTTCTTGAAAGAATTTACTTC------------TA
TGGAAAAATAGAACATTTTAGAATAGTGCATCATGTTTTTTTGAAGAAAACTTTATGGAT
CTTCACAGATCCTCTCATGCACTATCTTCGATATCAAGGTAAAGCTATTCTAGCATCAAA
AGGAGCTGATCTTTTTATGAAGAAATTGAAATCTTACCTTGTCTATTTTTGGCAATATTA
TTTTCATTTTTGGTCTGAGCCTAATAGGTTTCATGGAAACGAATTCTCTTATTATTCGTT
CTACTTTATCGGTTATTTTATAAGTGTCAAAATAAATTACTTGGTGGTAAGGAGTCAAAT
ACTAGAGGATTCTATATTAATAGATACT-CAAATTAAGA-GATTTGATACTTTAGTT-CC
AGTCCTT--CCTCT-CATTAGAT-CATTGTCTAAAGCTTC
>Carex_doniana|XIAOFENG|NA|CHS|spm00000047
ATTCTTATGTAT-CAGAATATGAGTTTTTATTCCT-GTTTTTTCGTAAAAAATCTTCTTG
TTTACGATTAAGATCTTTTAGAAGCTTTCTTGAAAGAATTTACTTC------------TA
TGGAAAAATAGAACATTTTAGAATAGTGCATCATGTTTTTTTGAAGAAAACTTTATGGAT
CTTCACAGATCCTCTTATGCACTATCTTCGATATCAAGGTAAAGCTATTCTAGCATCAAA
AGGAGCTGATCTTTTTATGAAGAAATTGAAATCTTACCTTGTCTATTTTTGGCAATATTA
TTTTCATTTTTGGTCTGAGCCTAATAGGTTTCATAGAAATCAATTCTCTTATTATTCGTT
CTACTTTATCGGTTATTTTATAAGTGTCAAAATAAATTACTTGGTGGTAAGGAGTCAAAT
ACTAGAGGATTCTATATTAATAGATACT-CTTTTTAAGA-GATTTGATACTTTAGTT-CC
AGTCCTT--CCTCT-CATTAGAT-CATTGTCTAAAGCTTC
>Carex_ischnostachya|XIAOFENG|NA|CHS|spm00000062
ATTCTTATGTAT-CAGAATATGAGTTTTTATTCCT-GTTTTTTCGTAAAAAATCTTCTTG
TTTACGATTAAGATCTTTTAGAAACTTTCTTGAAAGAATTTACTTC------------TA
TGGAAAAATAGAACATTTTAGAATAGTGCATCATGTTTTTTTGAAGAAAACTTTATGGAT
CTTCACAGATCCTCTCATGCACTATCTTCGATATCAAGGTAAAGCTATTCTAGCATCAAA
AGGGGCTGATCTTTTTATGAAGAAATTGAAATCTTACCTTGTCTATTTTTGGCAATATTA
TTTTCATTTTTGGTCTGAGCCTAATAGGTTTCATAGAAACCAATTCTCTTATTATTCGTT
CTACTTTATCGGTTATTTTATAAGTCTCAAAATAAATTACTTGGTGGTAAGGAGTCAAAT
ACTAGAGGATTCTATATTAATAGATACT-CTTTTTAAGA-GATTTGATACTTTAGTT-CC
AGTCCTT--CCTCT-CATTAGAT-CATTGTCTAAAGCTTC
>Carex_nemostachys|XIAOFENG|NA|CHS|spm00000088
ATTCTTATGTAT-CAGAATATGAGTTTTTATTCCT-GTTTTTTCGTAAAAAATCTTCTTG
TTTACGATTAAGATCTTTTAGAAGCTTTCTTGAAAGAATTTACTTC------------TA
TGGAAAAATAGAACATTTTAGAATAGTGCATCATGTTTTTTTGAAGAAAACTTTATGGAT
CTTCACAGATCCTCTCATGCACTATCTTCGATATCAAGGTAAAGCTATTCTAGCATCAAA
AGGGGCTGATCTTTTTATGAAGAAATTGAAATCTTACCTTGTCTATTTTTGGCAATATTA
TTTTCATTTTTGGTCTAAGCCTAATAGGTTTCATAGAAACCAATTCTCTTATTATTCGTT
CTACTTTATCGGTTATTTTATAAGTCTCAAAATAAATTACTTGGTGGTAAGGAGTCAAAT
ACTAGAGGATTCTATATTAATAGATACT-CTTTTTAAGA-GATTTGATACTTTAGTT-CC
AGTCCTT--CCTCT-CATTAGAT-CATTGTCTAAAGCTTC
>Carex_munda|JIMENEZMEJIAS||EHM|spm00003372
ATTCTTATGTAT-CAGAATATGAGTTTTTATTCCT-GTTTTTTCGTAAAAAATCTTCTTG
TTTACGGTTAAGATCTTTTAGAAGCTTTCTTGAAAGAATTTACTTC------------TA
TGGAAAAATAGAACATTTTAGAATAGTGCATCATGTTTTTTTGAAGAAAACTTTATGGAT
CTTCACAGATCCTCTCATGCACTATCTTCGATATCAAGGTAAAGCTATTCTAGCATCAAA
AGGGGCTGATCTTTTTATGAAGAAATTGAAATCTTACCTTGTCTATTTTTGGCAATATTA
TTTTCATTTTTGGTCTGAGCCTAATAGGTTTCATAGAAACCAATTCTCTTATTATTCGTT
CTACTTTATCGGTTATTTTATAAATGTCAAAATAAATTACTTGGTGGTAAGGAGTCAAAT
ACTAGAGGATTCTATATTAATAGATATT-CTTATTAAGA-GATTTGATACTTTAGTT-CC
AGTCCTT--CCTCT-CATTAGAT-CATTGTCTAAAGCTTC
>Carex_brunnea|Uzma|BGH-04|PAK|spm00006582
ATTCTTATGTAT-CAGAATATGAGTTTTTATTCCT-GTTTTTTCGTAAAAAATCTTCTTA
TTTACGGTTAAGATCTTTTAGAAGCTTTCTTGAAAGAATTTATTTC------------TA
TGGAAAAATAGAACATTTTAGAATAGTGCATCATGTTTTTTTGAAGAAAACTTTATGGAT
CTTCACAGATCCTCTCATGCACTATCTTCGATATCAAGGTAAAGCTATTCTAGCATCAAA
AGGGGCTGATCTTTTTATGAAGAAATTGAAATCTTACCTTGTCTATTTTTGGCAATATTA
TTTTCATTTTTGGTCTGAGCCTAATAGGTTTCATAGAAACCAATTTTCTTATTATTCGTT
CTACTTTATCGGTTATTTTATAAGTGTCAAAATAAATTACTTGGTGGTAAGGAGTCAAAT
ACTAGAGGATTCTATATTAATAGATACT-CTTATTAAGA-GATTTGATACTTTAGTT-CC
AGTCCTT--CCTCT-CATTAGAT-CATTGTCTAAAGCTTC
>Carex_gongshanensis|JIMENEZMEJIAS||CHT|spm00003361
ATTCTTATGTAT-CAGAATATGAGTTTTTATTCCT-GTTTTTTCGTAAAAAATCTTCTTA
TTTACGGTTAAGATCTTTTAGAAGCTTTCTTGAAAGAATTTACTTC------------TA
TGGAAAAATAGAACATTTTAGAATAGTGCATCATGTTTTTTTGAAGAAAACTTTATGGAT
CTTCACAGATCCTCTCATGCACTATCTTCGATATCAAGGTAAAGCTATTCTAGCATCAAA
AGGGGCTGATCTTTTTATGAAGAAATTGAAATCTTACCTTGTCTATTTTTGGCAATATTA
TTTTCATTTTTGGTCTGAGCCTAATAGGTTTCATAGAAACCAATTTTCTTATTATTCGTT
CTACTTTATCGGTTATTTTATAAGTGTCAAAATAAATTACTTGGTGGTAAGGAGTCAAAT
ACTAGAGGATTCTATATTAATAGATACT-CTTATTAAGA-GATTTGATACTTTAGTT-CC
AGTCCTT--CCTCT-CATTAGAT-CATTGTCTAAAGCTTC
>Carex_alba|LUCENO|NA|SPA|spm00000584
ATTCTTATGTAT-CAGAATATGAGTTTTTATTCCT-GTTTTTTCGTAAAAAATCTTCTTG
TTTACGGTTAAGATCTTTTAGAAGCTTTCTTGAAAGAATTTACTTC------------TA
TGGAAAAATAGAACATTTTAGAATAGTGCATCATGTTTTTTTGAAGAAAACTTTATGGAT
CTTCACAGATCCTCTCATGCACTATCTTCGATATCAAGGTAAAGCTATTCTAGCATCAAA
AGGGGCTGATCTTTTTATGAAGAAATTGAAATCTTACCTTGTCTATTTTTGGCAATATTA
TTTTCATTTTTGGTCTGAGCCTAATAGGTTTCATAGAAACCAATTTTCTTATTATTCGTT
CTACTTTATCGGTTATTTTATAAGTGTCAAAATAAATTACTTGGTGGTAAGGAGTCAAAT
ACTAGAGGATTCTATATTAATAGATACT-CTTATTAAGA-GATTTGATACTTTAGTT-CC
AGTCCTT--CCTCT-CATTAGAT-CATTGTCTAAAGCTTC
>Carex_eburnea|STARR|B224|MIC|spm00000842
ATTCTTATGTAT-CAGAATATGAGTTTTTATTCCT-GTTTTTTCGTAAAAAATCTTCTTG
TTTACGGTTAAGATCTTTTAGAAGCTTTCTTGAAAGAATTTACTTC------------TA
TGGAAAAATAGAACATTTTAGAATAGTGCATCATGTTTTTTTGAAGAAAACTTTATGGAT
CTTCACAGATCCTCTCATGCACTATCTTCGATATCAAGGTAAAGCTATTCTAGCATCAAA
AGGGGCTGATCTTTTTATGAAGAAATTGAAATCTTACCTTGTCTATTTTTGGCAATATTA
TTTTCATTTTTGGTCTGAGCCTAATAGGTTTCATAGAAACCAATTTTCTTATTATTCGTT
CTACTTTATCGGTTATTTTATAAGTGTCAAAATAAATTACTTGGTGGTAAGGAGTCAAAT
ACTAGAGGATTCTATATTAATAGATACT-CTTATTAAGA-GATTTGATACTTTAGTT-CC
AGTCCTT--CCTCT-CATTAGAT-CATTGTCTAAAGCTTC
>Carex_ussuriensis|LUCENO|NA|CHS|spm00000533
ATTCTTATGTAT-CAGAATATGAGTTTTTATTCCT-GTTTTTTCGTAAAAAATCTTCTTG
TTTACGGTTAAGATCTTTTAGAAGCTTTCTTGAAAGAATTTACTTC------------TA
TGGAAAAATAGAACATTTTAGAATAGTGCATCATGTTTTTTTGAAGAAAACTTTATGGAT
CTTCACAGATCCTCTCATGCACTATCTTCGATATCAAGGTAAAGCTATTCTAGCATCAAA
AGGGGCTGATCTTTTTATGAAGAAATTGAAATCTTACCTTGTCTATTTTTGGCAATATTA
TTTTCATTTTTGGTCTGAGCCTAATAGGTTTCATAGAAACCAATTTTCTTATTATTCGTT
CTACTTTATCGGTTATTTTATAAGTGTCAAAATAAATTACTTGGTGGTAAGGAGTCAAAT
ACTAGAGGATTCTATATTAATAGATACT-CTTATTAAGA-GATTTGATACTTTAGTT-CC
AGTCCTT--CCTCT-CATTAGAT-CATTGTCTAAAGCTTC
>Carex_longicruris|EHM|spm00005770
ATTCTTATGTAT-CAGAATATGAGTTTTTATTCCT-GTTTTTTCGTAAAAAATCTTCTTA
TTTACGGTTAAGATCTTTTAGAAGCTTTCTTGAAAGAATTTACTTC------------TA
TGGAAAAATAGAGCATTTTAGAATAGTGCATCATGTTTTTTTGAAGAAAACTTTATGGAT
CTTCACAGATCCTCTCATGCACTATCTTCGATATCAAGGTAAAGCTATTCTAGCATCAAA
AGGGGCTGATCTTTTTATGAAGAAATTGAAATCTTACCTTGTCTATTTTTGGCAATATTA
TTTTCATTTTTGGTCTGAGCCTAATAGGTTTCATAGAAACCAATTTTCTTATTATTCGTT
CTACTTTATCGGTTATTTTATAAGTGTCAAAATAAATTACTTGGTGGTAAGGAGTCAAAT
ACTAGAGGATTCTATATTAATAGATACT-CTTATTAAGA-GATTTGATACTTTAGTT-CC
AGTCCTT--CCTCT-CATTAGAT-CATTGTCTAAAGCTTC
>Carex_bulgarica|LUCENO|NA|BUL|spm00000555
ATTCTTATGTAT-CAGAATATGAGTTTTTATTCCT-GTTTTTTCGTAAAAAATCTTCTTG
TTTACGATTAAGATCTTTTAGAAGCTTTCTTGAAAGAATTTACTTC------------TA
TGGAAAAATAGAACATTTTAGAATAGTGCATCATTTTTTTTTGAAGAAAACTTTATGGAT
CTTCACAGATCCTCTCATGCACTATCTTCGATATCAAGGTAAAGCTATTCTAGCATCAAA
AGGAGCTGATCTTTTTATGAAGAAATTGAAATCTTACCTTGTCTATTTTTGGCAATATTA
TTTTCATTTTTGGTCTGAGCCTAATAGGTTTCATRGAAACCAATTCTCTTATTATTCGTT
CTACTTTATCGGTTATTTTATAAGTGTCAAAATAAATTACTTGGGGGTAAGGAGTCAAAT
ACTAGAGGATTCTATATTAATAGATACT-CTTATTAAGA-GATTTGATACTTTAGTT-CC
AGTCCTT--CCTCT-CATTAGAT-CATTGTCTAAAGCTTC
>Carex_nivalis|JIMENEZMEJIAS||AFG|spm00003375
ATTTTTATGTAT-CAGAATATGAGTTTTTATTCCT-GTTTTTTCGTAAAAAATCTTCTTG
TTTACGATTAAGATCTTTTATAAGCTTTCTTGAAAGAATTTACTTC------------TA
TGGAAAAATAGAACATTTTAGAATAGTGCATCATGTTTTTTTGAAGAAAACTTTATGGAT
CTTCACAGATTCTCTCATGCACTATCTTCGATATCAAGGTAAAGCTATTCTAGCATCAAA
AGGGGATGATCTTTTTATGAAGAAATTGAAATCTTACCTTGTCTATTTTTGGCAATATTA
TTTTCATTTTTGGTCTGAGCCTAATAGGTTTCATAGAAACCAATTCTCTTATTATTCGTT
CTACTTTATCGGTTATTTTATAAGTGTCAAAATAAATTACTTGGTGGTAAGGAGTCAAAT
ACTAGAGGATTCTATATTAATAGATACT-CTTATTAAGA-GATTTGATACTTTAGTT-CC
AGTCCTT--CCTCT-CATTAGAT-CATTGTCTAAAGCTTC
>Carex_finitima|CHC|spm00005719
ATTCTTATGTAT-CAGAATATGAGTTTTTATTCCT-GTTTTTTCGTAAAAAATCTTCTTG
TTTACGATTAAGATCTTTTAGAAGCTTTCTTGAAAGAATTTACTTC------------TA
TGGAAAAATAGAACATTTTAGAATAGTTCATCATGTTTTTTTGAAGAAAACTTTATGGAT
CTTCACAGATCCTCTCATGCACTATCTTCGATATCAAGGTAAAGCTATTCTAGCATCAAA
AGGGGCTTATCTTTTTATGAAGAAATTGAAATCTTACCTTGTCTATTTTTGGCAATATTA
TTTTCATTTTTGGTCTGAGCCTAATAGGTTTCATAAAAACCAATTCTCTTATTATTCGTT
CTACTTTATCGGTTATTTTATAAGTGTCAAAATAAATTACTTGGTGGTAAGGAGTCAAAT
ACTAGAGGATTCTATATTAATAGATACT-CTTATTAAGA-GATTTGATACTTTAGTT-CC
AGTCCTT--CCTCT-CATTATAT-CATTGTCTAAAGCTTC
>Carex_monotropa|GEHRKE|NA|NAT|spm00000215
ATTCTTATGTAT-CAGAATATGAGTTTTTATTCCT-GTTTTTTCGTAAAAAATCTTCTTG
TTTACGATTAATATCTTTTAGAAGCTTTCTTGAAAGAATTTACTTC------------TA
TGGAAAAATAGAACATTTTAGAATAGTGCATCATGTTTTTTTGAAGAAAACTTTATGGAT
CTTCACAGATCCTCTCATGCACTATTTTCGATATCAAGGTAAAGCTATTCTAGCATCAAA
AGGGGCTGATCTTTTTATGAAGAAATTTAAATCTTACCTTGTCTATTTTTGGCAATATTA
TTTTCATTTTTGGTCTGAGCCTAATAGGTTTCATAGAAACCAATTCTTTTATTATTCGTT
CTACTTTATCGGTTATTTTATAAGTGTCAAAATAAATTACTTGGTGGTAAGGAGTCAAAT
ACTAGAGGATTCTATATTAATAGATACT-CTTATTAAGA-GATTTGATACTTTAGTT-CC
AGTCCTT--CCTCT-CATTAAAT-CATTGTCTAAAGCTTC
>Carex_flava|STARR|B881|NFL|spm00001483
ATTCTTATGTAT-CAGAATATGAGTTTTTATTCCT-GTTTTTTCGTAAAAAATCTTCTTG
TTTACGATTAATATCTTTTAGAAGCTTTCTTGAAAGAATTTACTTC------------TA
TGGAAAAATAGAACATTTTAGAATAGTGCATCATGTTTTTTTGAAGAAAACTTTATGGAT
CTTCACAGATCCTCTCATGCACTATCTTCGATATCAAGGTAAAGCTATTCTAGCATCAAA
AGGGGCTGATCTTTTTATGAAGAAATTTAAATCTTACCTTGTCTATTTTTGGCAATATTA
TTTTCATTTTTGGTCTGAGCCTAATAGGTTTCATAGAAACCAATTCTTTTATTATTCGTT
CTACTTTATCGGTTATTTTATAAGTGTCAAAATAAATTACTTGGTGGTAAAGAGTCAAAT
ACTAGAGGATTCTATATTAATAGATACT-CTTATTAAGA-GATTTGATACTTTAGTT-CC
AGTCCTT--CCTCT-CATTAGAT-CATTGTCTAAAGCTTC
>Carex_viridistellata|STARR|B1411||spm00002018
ATTCTTATGTAT-CAGAATATGAGTTTTTATTCCT-GTTTTTTCGTAAAAAATCTTCTTG
TTTACGATTAATATCTTTTAGAAGCTTTCTTGAAAGAATTTACTTC------------TA
TGGAAAAATAGAACATTTTAGAATAGTGCATCATGTTTTTTTGAAGAAAACTTTATGGAT
CTTCACAGATCCTCTCATGCACTATCTTCGATATCAAGGTAAAGCTATTCTAGCATCAAA
AGGGGCTGATCTTTTTATGAAGAAATTTAAATCTTACCTTGTCTATTTTTGGCAATATTA
TTTTCATTTTTGGTCTGAGCCTAATAGGTTTCATAGAAACCAATTCTTTTATTATTCGTT
CTACTTTATCGGTTATTTTATAAGTGTCAAAATAAATTACTTGGTGGTAAGGAGTCAAAT
ACTAGAGGATTCTATATTAATAGATACT-CTTATTAAGA-GATTTGATACTTTAGTT-CC
AGTCCTT--CCTCT-CATTAGAT-CATTGTCTAAAGCTTC
>Carex_lutea|STARR|B1158|NCA|spm00001765
ATTCTTATGTAT-CAGAATATGAGTTTTTATTCCT-GTTTTTTCGTAAAAAATCTTCTTG
TTTACGATTAATATCTTTTAGAAGCTTTCTTGAAAGAATTTACTTC------------TA
TGGAAAAATAGAACATTTTAGAATAGTGCATCATGTTTTTTTGAAGAAAACTTTATGGAT
CTTCACAGATCCTCTCATGCACTATCTTCGATATCAAGGTAAAGCTATTCTAGCATCAAA
AGGGGCTGATCTTTTTATGAAGAAATTTAAATCTTACCTTGTCTATTTTTGGCAATATTA
TTTTCATTTTTGGTCTGAGCCTAATAGGTTTCATAGAAACCAATTCTTTTATTATTCGTT
CTACTTTATCGGTTATTTTATAAGTGTCAAAATAAATTACTTGGTGGTAAGGAGTCAAAT
ACTAGAGGATTCTATATTAATAGATACT-CTTATTAAGA-GATTTGATACTTTAGTT-CC
AGTCCTT--CCTCT-CATTAGAT-CATTGTCTAAAGCTTC
>Carex_cryptolepis|STARR|B1123|ILL|spm00001730
ATTCTTATGTAT-CAGAATATGAGTTTTTATTCCT-GTTTTTTCGTAAAAAATCTTCTTG
TTTACGATTAATATCTTTTAGAAGCTTTCTTGAAAGAATTTACTTC------------TA
TGGAAAAATAGAACATTTTAGAATAGTGCATCATGTTTTTTTGAAGAAAACTTTATGGAT
CTTCACAGATCCTCTCATGCACTATCTTCGATATCAAGGTAAAGCTATTCTAGCATCAAA
AGGGGCTGATCTTTTTATGAAGAAATTTAAATCTTACCTTGTCTATTTTTGGCAATATTA
TTTTCATTTTTGGTCTGAGCCTAATAGGTTTCATAGAAACCAATTCTTTTATTATTCGTT
CTACTTTATCGGTTATTTTATAAGTGTCAAAATAAATTACTTGGTGGTAAGGAGTCAAAT
ACTAGAGGATTCTATATTAATAGATACT-CTTATTAAGA-GATTTGATACTTTAGTT-CC
AGTCCTT--CCTCT-CATTAGAT-CATTGTCTAAAGCTTC
>Carex_demissa|STARR|B1341|NSC|spm00001948
ATTCTTATGTAT-CAGAATATGAGTTTTTATTCCT-GTTTTTTCGTAAAAAATCTTCTTG
TTTACGATTAATATCTTTTAGAAGCTTTCTTGAAAGAATTTACTTC------------TA
TGGAAAAATAGAACATTTTAGAATAGTGCATCATGTTTTTTTGAAGAAAACTTTATGGAT
CTTCACAGATCCTCTCATGCACTATCTTCGATATCAAGGTAAAGCTATTCTAGCATCAAA
AGGGGCTGATCTTTTTATGAAGAAATTTAAATCTTACCTTGTCTATTTTTGGCAATATTA
TTTTCATTTTTGGTCTGAGCCTAATAGGTTTCATAGAAACCAATTCTTTTATTATTCGTT
CTACTTTATCGGTTATTTTATAAGTGTCAAAATAAATTACTTGGTGGTAAGGAGTCAAAT
ACTAGAGGATTCTATATTAATAGATACT-CTTATTAAGA-GATTTGATACTTTAGTT-CC
AGTCCTT--CCTCT-CATTAGAT-CATTGTCTAAAGCTTC
>Carex_hostiana|LUCENO||Germany|spm00003273
ATTCTTATGTAT-CAGAATATGAGTTTTTATTCCT-GTTTTTTCGTAAAAAATCTTCTTG
TTTACGATTAATATCTTTTAGAAGCTTTCTTGAAAGAATTTACTTC------------TA
TGGAAAAATAGAACATTTTAGAATAGTGCATCATGTTTTTTTGAAGAAAACTTTATGGAT
CTTCACAGATCCTCTCATGCACTATCTTCGATATCAAGGTAAAGCTATTCTAGCATCAAA
AGGGGCTGATCTTTTTATGAAGAAATTTAAATCTTACCTTGTCTATTTTTGGCAATATTA
TTTTCATTTTTGGTCTGAGCCTAATAGGTTTCATAGAAACCAATTCTTTTATTATTCGTT
CTACTTTATCGGTTATTTTATAAGTGTCAAAATAAATTACTTGGTGGTAAGGAGTCAAAT
ACTAGAGGATTCTATATTAATAGATACT-CTTATTAAGA-GATTTGATACTTTAGTT-CC
AGTCCTT--CCTCT-CATTAGAT-CATTGTCTAAAGCTTC
>Carex_derelicta|JIMENEZMEJIAS||CZE|spm00003350
ATTCTTATGTAT-CAGAATATGAGTTTTTATTCCT-GTTTTTTCGTAAAAAATCTTCTTG
TTTACGATTAATATCTTTTAGAAGCTTTCTTGAAAGAATTTACTTC------------TA
TGGAAAAATAGAACATTTTAGAATAGTGCATCATGTTTTTTTGAAGAAAACTTTATGGAT
CTTCACAGATCCTCTCATGCACTATCTTCGATATCAAGGTAAAGCTATTCTAGCATCAAA
AGGGGCTGATCTTTTTATGAAGAAATTTAAATCTTACCTTGTCTATTTTTGGCAATATTA
TTTTCATTTTTGGTCTGAGCCTAATAGGTTTCATAGAAACCAATTCTTTTATTATTCGTT
CTACTTTATCGGTTATTTTATAAGTGTCAAAATAAATTACTTGGTGGTAAGGAGTCAAAT
ACTAGAGGATTCTATATTAATAGATACT-CTTATTAAGA-GATTTGATACTTTAGTT-CC
AGTCCTT--CCTCT-CATTAGAT-CATTGTCTAAAGCTTC
>Carex_larensis|JIMENEZMEJIAS|NA|VEN|spm00000601
ATTCTTATGTAT-CAGAATATGAGTTTTTATTCCT-GTTTTTTCGTAAAAAATCTTCTTG
TTTACGATTAATATCTTTTAGAAGCTTTCTTGAAAGAATTTACTTC------------TA
TGGAAAAATAGAACATTTTAGAATAGTGCATCATGTTTTTTTGAAGAAAACTTTATGGAT
CTTCACAGATCCTCTCATGCACTATCTTCGATATCAAGGTAAAGCTATTCTAGCATCAAA
AGGGGCTGATCTTTTTATGAAGAAATTTAAATCTTACCTTGTCTATTTTTGGCAATATTA
TTTTCATTTTTGGTCTGAGCCTAATAGGTTTCATAGAAACCAATTCTTTTATTATTCGTT
CTACTTTATCGGTTATTTTATAAGTGTCAAAATAAATTACTTGGTGGTAAGGAGTCAAAT
ACTAGAGGATTCTATATTAATAGATACT-CTTATTAAGA-GATTTGATACTTTAGTT-CC
AGTCCTT--CCTCT-CATTAGAT-CATTGTCTAAAGCTTC
>Carex_sagei|LUCENO|NA|AGS|spm00000548
ATTCTTATGTAT-CAGAATATGAGTTTTTATTCCT-GTTTTTTCGTAAAAAATCTTCTTG
TTTACGATTAATATCTTTTAGAAGCTTTCTTGAAAGAATTTACTTC------------TA
TGGAAAAATAGAACATTTTAGAATAGTGCATCATGTTTTTTTGAAGAAAACTTTATGGAT
CTTCACAGATCCTCTCATGCACTATCTTCGATATCAAGGTAAAGCTATTCTAGCATCAAA
AGGGGCTGATCTTTTTATGAAGAAATTTAAATCTTACCTTGTCTATTTTTGGCAATATTA
TTTTCATTTTTGGTCTGAGCCTAATAGGTTTCATAGAAACCAATTCTTTTATTATTCGTT
CTACTTTATCGGTTATTTTATAAGTGTCAAAATAAATTACTTGGTGGTAAGGAGTCAAAT
ACTAGAGGATTCTATATTAATAGATACT-CTTATTAAGA-GATTTGATACTTTAGTT-CC
AGTCCTT--CCTCT-CATTAGAT-CATTGTCTAAAGCTTC
>Carex_assiniboinensis|STARR|B104|MAN|spm00000722
ATTCTTATGTAT-CAGAATATGAGTTTTTATTCCT-GTTTTTTCGTAAAAAATCTTCTTG
TTTACGATTAAGATCTTTTAGAAGCTTTCTTGAAAGAATTTACTTC------------TA
TGGAAAAATAGAACATTTTAGAATAGTGCATCATGTTTTTTTGAAAAAAACTTTATGGAT
CTTCACAGATCCTCTCATACACTATCTTCGATATCAAGGTAAAGCTATTCTAGCATCAAA
AGGGGCTGATCTTTTTATGAAGAAATTGAAATCTTACCTTGTCTATTTTTGGCAATATTA
TTTTCATTTTTGGTCTGAGCCTAATAGGTTTCATAGAAACCAATTCTCTTATTATTCGTT
CTACTTTATCGGTTATTTTATAAGTGTCAAAATAAATTACTTGGTGGTAAGGAGTCAAAT
ACTAGAGGATTCTATATTAATAGATACT-CTTATTAAGA-GATTTGATACTTTAGTT-CC
AGTCCTT--CCTCT-CATTAGAT-CATTGTCTAAAGCTTC
>Carex_hancockiana|JIMENEZMEJIAS|NA|CHM|spm00003463
ATTCTTATGTAT-CAGAATATGAGTTTTTATTCCT-GTTTTTTCGTAAAAAATCTTCTTG
TTTACGATTAAGATCTTTTAGAAGCTTTCTTGAAAGAATTTACTTC------------TA
TGGAAAAATAGAACATTTTAGAATAGTGCATCATGTTTTTTTGAAGAAAACTTTATGGAT
CTTCACAGATCCTCTCATGCACTATCTTCGATATCAAGGTAAAGCTATTCTAGCATCAAA
AGGGGCTGATCTTTTTATTAAGAAATTGAAATCTTACCTTGTCTATTTTTGGCAATATTA
TTTTCATTTTTGGTCTGAGCCTAATAGGTTTCATAGAAACCAATTCTCTTATTATTCGTT
CTACTTTATCGGTTATTTTATAAGTGTCAAAATAAATTACTTGGTGGTGAGGAGTCAAAT
ACTAGAGGATTCTATATTAATAGATACT-CTTATTAAGA-AATTTGATACTTTAGTT-CC
AGTCCTT--CCTCT-CATTAGAT-CATTGTCTAAAGCTTC
>Carex_parviflora|LUCENO|NA|SWI|spm00000544
ATTCTTATGTAT-CAGAATATGAGTTTTTATTCCT-GTTTTTTCGTAAAAAATCTTCTTG
TTTACGATTAAGATCTTTTAGAAGCTTTCTTGAAAGAATTTACTTC------------TA
TGGAAAAATAGAACATTTTAGAATAGTGCATCATGTTTTTTTGAAGAAAACTTTATGGAT
CTTCACAGATCCTCTCATGCACTATTTTCGATATCGAGGTAAAGCTATTCTAGCATCAAA
AGGGGCTGATTTTTTTATGAAGAAATTGAAATCTTACCTTGTCTATTTTTGGCAATATTA
TTTTCATTTTTGGTCTGAGCCTAATAGGTTTCATAGAAACCAATTCTCTTATTATTCGTT
CTACTTTATCGGTTATTTTATAAGTGTCAAAATAAATTACTTGGTGGTAAGGAGTCAAAT
ACTAGAGGATTCTATATTAATAGATACT-CTTATTAAGA-GATTTGATACTTTAGTT-CC
AGTCCTT--CCTCT-CATTAGAT-CATTGTCTAAAGCTTC
>Carex_atropicta|LUCENO|NA|AGS|spm00000519
ATTCTTATGTAT-CAGAATATGAGTTTTTATTCCT-GTTTTTTCGTAAAAAATCTTCTTG
TTTACGATTAAGATCTTTTAGAAGTTTTCTTGAAAGAATTTACTTC------------TA
TGGAAAAATAGAACATTTTAGAATAGTGCATCATGTTTTTTTGAATAAAACTTTATGGAT
CTTCACAGATCCTCTCATGCACTATCTTCGATATCAAGGTAAAGCTATTCTAGCATCAAA
AGGGGCTGATCTTTTTATGAAGAAATTGAAATCTTACCTTGTCTATTTTTGGCAATATTA
TTTTCATTTTTGGTCTGAGCCTAATAGGTTTCATAGAAACCAATTCTCTTATTATTCGTT
CTACTTTATCGGTTATTTTATAAGTGTCAAAATAAATTACTTGGTGGTAAGGAGTCAAAT
ACTTGAGGATTCTATATTAATAGATACT-CTTATTAAGA-GATTTGATACTTTAGTT-CC
AGTCCTT--CCTCT-CATTAGAT-CATTGTCTAAAGCTTC
>Carex_raynoldsii|STARR|B578|CAL|spm00001184
ATTCTTATGTAT-CAGAATATGAGTTTTTATTCCT-GTTTTTTCGTAAAAAATCTTCTTG
TTTACGATTAAGATCTTTTAGAAGCTTTCTTGAAAGAATTTATTTC------------TA
TGGAAAAATAGAACATTTTAGAATAGTGCATCATGTTTTTTTGAAGAAAACTTTATGGAT
CTTCACAGATCCTCTCATGCACTATTTTCGATATCAAGGTAAAGCTATTCTAGCATCAAA
AGGGGCTGATCTTTTTATGAAGAAATTGAAATCTTACCTTGTCTATTTTTGGCAATATTA
TTTTCATTTTTGGTCTGAGCCTAATAGGTTTCATAGAAATCAATTCTCTTATTATTCGTT
CTACTTTATCGGTTATTTTATAAGTGTCAAAATAAATTACTTGGTGGTAAGGAGTCAAAT
ACTAGAGGATTCTATATTAATAGATACT-CTTATTAAGA-GATTTGATACTTTAGTT-CC
AGTCCTT--CCTCT-CATTAGAT-CATTGTCTAAAGCTTC
>Carex_forsteri|K_FORD|NA|NZS|spm00002183
ATTCTTATGTAT-CAGAATATGAGTTTTTATTCCT-TTTTTTTCGTAAAAAATCTTCTTG
TTTACGATTAAGATCTTTTAGAAGCTTTCTTGAAAGAATTTACTTC------------TA
TGGAAAAATAGAACATTTTAGAATAGTGCATCATGTTTTTTTGAAGAAAACTTTATGGAT
CTTCACAGATCCTCTCATGCACTATCTTCGATATCAAGGTAAAGCTATTCTAGCATCAAA
AGGGGCTGATCTTTTTATGAAGAAATTGAAATCTTACCTTGTCTATTTTTGGCAATATTA
TTTTCATTTTTGGTCTGAGCCTAATAGGTTTCATAGAAACCAATTCTCTTATTATTCGTT
CTACTTTATCGGTTATTTTATAAGTGTCAAAATAAATTACTTGGTGGTAAGGAGTCAAAT
ACTAGAGGATTCTATATTAATAGATACT-CTTATTAAGA-GATTTGATACTTTAGTT-CC
AGTCCTT--TCTCT-CATTAGAT-CATTGTCTAAAGCNNN
>Carex_aboriginum|STARR|B1231|IDA|spm00001838
ATTCTTATGTAT-TAGAATATGAGTTTTTATTCCT-GTTTTTTCGTAAAAAATCTTCTTG
TTTACGATTAAGATCTTTTAGAAGCTTTCTTGAAAGAATTTACTTC------------TA
TGGAAAAATAGAACATTTTAGAATAGTGCATCATGTTTTTTTGAATAAAACTTTATGGAT
CTTCACAGATCCTCTCATGCACTATCTTCGATATCAAGGTAAAGCTATTCTAGCATCAAA
AGGGGCTGATCTTTTTATGAAGAAATTGAAATCTTACCTTGTCTATTTTTGGCAATATTA
TTTTCATTTTTGGTCTGAGCCTAATAGGTTTCATAGAAATCAATTCTCTTATTATTCGTT
CTACTTTATCGGTTATTTTATAAGTGTCAAAATAAATTACTTGGTGGTAAGGAGTCAAAT
ACTTGAGGATTCTATATTAATAGATACT-CTTATTAAGA-GATTTGATACTTTAGTT-CC
AGTCCTT--CCTCT-CATTAGAT-CATTGTCTAAAGCTTC
>Carex_serratodens|STARR|B619|CAL|spm00001226
ATTCTTATGTAT-TAGAATATGAGTTTTTATTCCT-GTTTTTTCGTAAAAAATCTTCTTG
TTTACGATTAAGATCTTTTAGAAGCTTTCTTGAAAGAATTTACTTC------------TA
TGGAAAAATAGAACATTTTAGAATAGTGCATCATGTTTTTTTGAATAAAACTTTATGGAT
CTTCACAGATCCTCTCATGCACTATCTTCGATATCAAGGTAAAGCTATTCTAGCATCAAA
AGGGGCTGATCTTTTTATGAAGAAATTGAAATCTTACCTTGTCTATTTTTGGCAATATTA
TTTTCATTTTTGGTCTGAGCCTAATAGGTTTCATAGAAACCAATTCTCTTATTATTCGTT
CTACTTTATCGGTTATTTTATAAGTGTCAAAATAAATTACTTGGTGGTAAGGAGTCAAAT
ACTTGAGGATTCTATATTAATAGATACT-CTTATTAAGA-GATTTGATACTTTAGTT-CC
AGTCCTT--CCTCT-CATTAGAT-CATTGTCTAAAGCTTC
>Carex_heterostachya|JIMENEZMEJIAS|NA|CHN|spm00003464
ATTCTTATGTAT-CAGAATATGAGTTTTTATTCCT-GTTTTTTCGTAAAAAATCTTCTTG
TTTACGATTAAGATCTTTTAGAAGCTTTCTTGAAAGAATTTACTTC------------TA
TGGAAAAATAGAACATTTTAGAATAGTGCATCATGTTTTTTTGAAGAAAACTTTATGGAT
CTTCACAGATCCTCTCATGCACTATCTTCGATATCAAGGTAAAGCTATTCTAGCATCAAA
AGGGGCTGATCTTTTTATGAAGAAATTGAAATCTTACCTTGTCTATTTTTGGCAATATTA
TTTTCATTTTTGGTCTGAGCCTAATAGGTTTCATAGAAACCAATTCTCTTATTATTCGTT
CTACTTTATCGGTTATTTTATAAGTGTCAAAATAAATTACTTGGTGGTAAGGAGTCAAAT
ACTAGAGGATTCTTTATTAATAGATACT-CTTATTAAGA-GATTTGATACTTTAGTT-CC
AATCCTT--CCTCT-CATTAGAT-CATTGTCTAAAGCTTC
>Carex_alajica|JIMENEZMEJIAS||CHX|spm00003353
ATTCTTATGTAT-CAGAATATGAGTTTTTATTCCT-GTTTTTTCGTAAAAAATCTTCTTG
TTTACGATTAAGATCTTTTAGAAGCTTTCTTGAAAGAATTTACTTC------------TA
TGGAAAAATAGAACATTTTAGAATAGTGCATCATGTTTTTTTGAAGAAAACTTTATGGAT
CTTCACAGATCCTCTCATGCACTATCTTCGATATCAAGGTAAAGCTATTGTAGCATCAAA
AGGGGCTGATCTTTTTATGAAGAAATTGAAATCTTACCTTGTCTATTTTTGGCAATATTA
TTTTCATTTTTGGTCTGAACCTAATAGGTTTCATAGAAACCAATTCTCTTATTATTCGTT
CTACTTTATCGGTTATTTTATAAGTGTCAAAATAAATTACTTGGTGGTAAGGAGTCAAAT
ACTAGAGGATTCTATATTAATAGATACT-CTTATTAAGA-GATTTGATACTTTAGTT-CC
AGTCCTT--CCTCT-CATTAGAT-CATTGTCTAAAGCTTC
>Carex_caucasica|JIMENEZMEJIAS||IRN|spm00003593
ATTCTTATGTAT-CAGAATATGAGTTTTTATTCCT-GTTTTTTCGTAAAAAATCTTCTTG
TTTACGATTAAGATCTTTTAGAAGCTTTCTTGAAAGAATTTACTTC------------TA
TGGAAAAATAGAACATTTTAGAATAGTGCATCATGTTTTTTTGAAGAAAACTTTATGGAT
CTTCACAGATCCTCTCATGCACTATCTTCGATATCAAGGTAAAGCTATTTTAGCATCAAA
AGGGGCTGATCTTTTTATGAAGAAATTGAAATCTTACCTTGTCTATTTTTGGCAATATTA
TTTTCATTTTTGGTCTGAGCCTAATAGGTTTCATAGAAACCAATTCTCTTATTATTCGTT
CTACTTTATCGGTTATTTTATAAGTGTCAAAATAAATTACTTGGTGGTAAGGAGTCAAAT
ATTAGAGGATTCTATATTAATAGATACT-CTTATTAAGA-GATTTGATACTTTAGTT-CC
AGTCCTT--CCTCT-CATTAGAT-CATTGTCTAAAGCTTC
>Carex_crinalis|JIMENEZMEJIAS|NA|ECU|spm00000602
ATTCTTATGTAT-CAGAATATGAGTTTTTATTCCT-GTTTTTTCGTAAAAAATCTTCTTG
TTTACGATTAAGATCTTTTAGAAGCTTTCTTGAAAGAATTTACTTC------------TA
TGGAAAAATAGAACATTTTAGAATAGTGCATCATGTTTTTTTGAAGAAAATTTTATGGAT
CTTCACAGATCCTCTCATGCACTATCTTCGATATCAAGGTAAAGCTATTCTAGCATCAAA
AGGGGCTGATCTTTTTATGAAGAAATTGAAATCTTACCTTGTCTATTTTTGGCAATATTA
TTTTCATTTTTGGTCTGAGCCTAATAGGTTTCATAGAAACCAATTCTCTTATTATTCGTT
CTACATTATCGGTTATTTTATAAGTGTCAAAATAAATTACTTGGTGGTAAGGAGTCAAAT
ACTAGAGGATTCTATATTAATAGATACT-CTTATTAAGA-GATTTGATACTTTAGTT-CC
AGTCCTT--CCTCT-CATTAGAT-CATTGTCTAAAGCTTC
>Carex_tenax|STARR|B703|LOU|spm00001308
ATTCTTATGTAT-CAGAATATGAGTTTTTATTCCT-GTTTTTTCGTAAAAAATCTTCTTG
TTTACGATTAAGATCTTTTAGAAGCTTTCTTGAAAGAATTTACTTC------------TA
TGGAAAAATAGAACATTTTAGAATAGTGCATCATGTTTTTTTGAAGAAAACTTTATGGAT
CTTCACAGATCCTCTCATGCACTATCTTCGATATCAAGGTAAAGCTATTCTAGCATCAAA
AGGGGCTGATCTTTTTATGAAGAAATTTAAATCTTACCTTGTCTATTTTTGGCAATATTA
TTTTCATTTTTGGTCTGAGCCTAATAGGTTTCATAGAAACCAATTCTCTTATTATTCGTT
CTACTTTATCGGTTATTTTATAAGTGTCAAAATAAATTACTTGGTGGTAAGGAGTCAAAT
ACTAGAGGATTCTATATTAATAGATACT-CTTATTAAGA-GATTTGATACTTTAGTT-CC
AGTCTTT--CCTCT-CATTAGAT-CATTGTCTAAAGCTTC
>Carex_sprengelii|STARR|B1159|NBR|spm00001766
ATTCTTATGTAT-CAGAATATGAGTTTTTATTCCT-GTTTTTTCGTAAAAAATCTTCTTG
TTTACGATTAAGATCTTTTAGAAGCTTTCTTGAAAGAATTTCCTTC------------TA
TGGAAAAATAGAACATTTTAGAATAGTGCATCATGTTTTTTTGAAGAAAACTTTATGGAT
CTTCACAGATCCTCTCATGCACTATCTTCGATATCAAGGTAAAGCTATTCTAGCATCAAA
AGGGGCTGATCTTTTTATGAAGAAATTGAAATCTTACCTTGTCTATTTTTGGCAATATTA
TTTTCATTTTTGGTCTGAGCCTAATAGGTTTCATAGAAACCAATTCTCTTATTATTCGTT
CTACTTTATCGGTTATTTTATAAGTGTCAAAATAAATTACTTGGTGGTAAGGAGTCAAAT
ACTAGAGGATTCTATATTAATAGATACT-CTTATTAAGA-GATTTGATACTTTAGTT-CC
AGTCCTT--CCTCT-CATTAGAT-CATTGTCTAAAGTTTC
>Carex_castanea|STARR|B876|NFL|spm00001479
ATTCTTATGTAT-CAGAATATGAGTTTTTCTTCCT-GTTTTTTCGTAAAAAATCTTCTTG
TTTACGATTAAGATCTTTTAGAAGCTTTCTTGAAAGAATTTACTTC------------TA
TGGAAAAATAGAACATTTTAGAATAGTGCATCATGTTTTTTTGAAGAAAACTTTATGGAT
CTTCACAGATCCTCTCATGCACTATCTTCGATATCAAGGTAAAGCTATTCTAGCATCAAA
AGGGGCTGATCTTTTTATGAAGAAATTGAAATCTTACCTTGTCTATTTTTGGCAATATTA
TTTTCATTTTTGGTCTGAGCCTAATAGGTTTCATAGAAACCAATTCTCTTATTATTCGTT
CTACTTTATCGGTTATTTTATAAGTGTCAAAATAAATTACTTGGTGGTAAGGAGTCAAAT
ACTAGAGGATTCTATATTAATAGATATT-ATTATTAAGA-GATTTGATACTTTAGTT-CC
AGTCCTT--CCTCT-CATTAGAT-CATTGTCTAAAGCTTC
>Carex_hirtifolia|STARR|B872|QUE|spm00001475
ATTCTTATGTAT-CAGAATATGAGTTTTTATTCCT-GTTTTTTCGTAAAAAATCTTCTTG
TTTACGATTAAGATCTTTTAGAAGCTTTCTTGAAAGAATTTACTTC------------TA
TGGAAAAATAGAACATTTTAGAATAGTGCATCATGTTTTTTTGAAGAAAACTTTATGGAT
CTTCACAGATCCTCTGATGCACTATCTTCGATATCAAGGTAAAGCTATTCTAGCATCAAA
AGGGGCTGATCTTTTTATGAAGAAATTGAAATCTTACCTTGTCTATTTTTGGCAATATTA
TTTTCATTTTTGGTCTGAGCCTAATAGGTTTCATAGAAACCAATTCTCTTATTATTCGTT
CTACTTTATCGGTTATTTCATAAGTGTCAAAATAAATTACTTGGTGGTAAGGAGTCAAAT
ACTAGAGGATTCTATATTAATAGATACT-CTTTTTAAGA-GATTTGATACTTTAGTT-CC
AGTCCTT--CCTCT-CATTAGAT-CATTGTCTAAAGCTTC
>Carex_atrata|MESTERHAZY|NA|AUT|spm00002172
ATTCTTATGTAT-CAGAATATGAGTTTTTATTCCT-GTTTTTTCGTAAAAAATCTTCTTG
TTTACGATTAAGATCTTTTAGAAGCTTTCTTGAAAGAATTTACTTC------------TA
TGGAAAAATAGAACATTTTAGAATAGTGCATCATGTTTTTTTGAAGAAAACTTTATGGAT
CTTCACAGATCCTCTCATGCACTATCTTCGATATCAAGGTAAAGCTATTCTAGCATCAAA
AGGGGCTGATCTTTTTATGAAGAAATTGAAATCTTACCTTGTCTATTTTTGGCAATATTA
TTTTCATTTTTGGTCTGAGCCTAATAGGTTTCATAGAAACCAATTCTCTTATTATTCGTT
CTACTTTATCGGTTATTTTATAAGTGTCAAAATAAATTACTTGATGGTAAGGAGTCAAAT
ACTAGAGGATTCTATATTAATAGATACT-CTTATTAAGA-GATTTGATACTTTAGTT-CC
AGTCCTT--CCTCT-CATTAGAT-CGTTGTCTAAAGCTTC
>Carex_atratiformis|STARR|B1144|ABT|spm00001751
ATTCTTATGTAT-CAGAATATGAGTTTTTATTCCT-GTTTTTTCGTAAAAAATCTTCTTG
TTTACGATTAAGATCTTTTAGAAGCTTTCTTGAAAGAATTTACTTC------------TA
TGGAAAAATAGAACATTTTAGAATAGTGCATCATGTTTTTTTGAAGAAAACTTTATGGAT
CTTCACAGATCCTCTCATGCACTATCTTCGATATCAAGGTAAAGCTATTTTAGCATCAAA
AGGGGCTGATCTTTTTATGAAGAAATTGAAATCTTACCTTGTCTATTTTTGGCAATATTA
TTTTCATTTTTGGTCTGAGCCTAATAGGTTTCATAGAAACCAATTCTCTTATTATTCGTT
CTACTTTATCGGTTATTTTATAAGTGTCAAAATAAATTACTTGATGGTAAGGAGTCAAAT
ACTAGAGGATTCTATATTAATAGATACT-CTTATTAAGA-GATTTGATACTTTAGTT-CC
AGTCCTT--CCTCT-CATTAGAT-CGTTGTCTAAAGCTTC
>Carex_media|STARR|B1165|NBR|spm00001772
ATTCTTATGTAT-CAGAATATGAGTTTTTATTCCT-GTTTTTTCGTAAAAAATCTTCTTG
TTTACGATTAAGATCTTTTAGAAGCTTTCTTGAAAGAATTTACTTC------------TA
TGGAAAAATAGAACATTTTAGAATAGTGCATCATGTTTTTTTGAAGAAAACTTTATGGAT
CTTCACAGATCCTCTCATGCACTATCTTCGATATCAAGGTAAAGCTATTCTAGCATCAAA
AGGGGCTGATCTTTTTATGAAGAAATTGAAATCTTACCTTGTCTATTTTTGGCAATATTA
TTTTCATTTTTGGTCTGAGCCTAATAGGTTTCATAGAAACCAATTCTCTTATTATTCGTT
CTACTTTATCGGTTATTTTATAAGTATCAAAATAAATTACTTGATGGTAAGGAGTCAAAT
ACTAGAGGATTCTATATTAATAGATACT-CTTATTAAGA-GATTTGATACTTTAGTT-CC
AGTCCTT--CCTCT-CATTAGAT-CGTTGTCTAAAGCTTC
>Carex_stevenii|STARR|B1103|COL|spm00001710
ATTCTTATGTAT-CAGAATATGAGTTTTTATTCCT-GTTTTTTCGTAAAAAATCTTCTTG
TTTACGATTAAGATCTTTTAGAAGCTTTCTTGAAAGAATTTACTTC------------TA
TGGAAAAATAGAACATTTTAGAATAGTGCATCATGTTTTTTTGAAGAAAACTTTATGGAT
CTTCACAGATCCTCTCATGCACTATCTTCGATATCAAGGTAAAGCTATTCTAGCATCAAA
AGGGGCTGATCTTTTTATGAAGAAATTGAAATCTTACCTTGTCTATTTTTGGCAATATTA
TTTTCATTTTTGGTCTGAGTCTAATAGGTTTCATAGAAACCAATTCTCTTATTATTCGTT
CTACTTTATCGGTTATTTTATAAGTGTCAAAATAAATTACTTGATGGTAAGGAGTCAAAT
ACTAGAGGATTCTATATTAATAGATACT-CTTATTAAGA-GATTTGATACTTTAGTT-CC
AGTCCTT--CCTCT-CATTAGAT-CGTTGTCTAAAGCTTC
>Carex_gmelinii|STARR|B1022|ARK|spm00001629
ATTCTTATGTAT-CAGAATATGAGTTTTTATTCCT-GTTTTTTCGTAAAAAATCTTCTTG
TTTACGATTAAGATCTTTTAGAAGCTTTCTTGAAAGAATTTACTTC------------TA
TGGAAAAATAGAACATTTTAGAATAGTGCATCATGTTTTTTTGAAGAAAACTTTATGGAT
CTTCACAGATCCTCTCATGCACTATCTTCGATATCAAGGTAAAGCTATTCTAGCATCAAA
AGGGGCTGATCTTTTTATGAAGAAATTGAAATCTTACCTTGTCTATTTTTGGCAATATTA
TTTTCATTTTTGGTCTGAGCCTAATAGGTTTCATAGAAACCAATTCTCTTATTATTCGTT
CTACTTTATCGGTTATTTTATAAGTGTCAAAATAAATTACTTGATGGTAAGGAGTCAAAT
ACTAGAGGATTCTATATTAATAGATACT-CTTATTAAGA-GATTTGATACTTTAGTT-CC
AGTCCTT--CCTCT-CATTAGAT-CGTTGTCTAAAGCTTC
>Carex_norvegica|STARR|B1009|ORE|spm00001616
ATTCTTATGTAT-CAGAATATGAGTTTTTATTCCT-GTTTTTTCGTAAAAAATCTTCTTG
TTTACGATTAAGATCTTTTAGAAGCTTTCTTGAAAGAATTTACTTC------------TA
TGGAAAAATAGAACATTTTAGAATAGTGCATCATGTTTTTTTGAAGAAAACTTTATGGAT
CTTCACAGATCCTCTCATGCACTATCTTCGATATCAAGGTAAAGCTATTCTAGCATCAAA
AGGGGCTGATCTTTTTATGAAGAAATTGAAATCTTACCTTGTCTATTTTTGGCAATATTA
TTTTCATTTTTGGTCTGAGCCTAATAGGTTTCATAGAAACCAATTCTCTTATTATTCGTT
CTACTTTATCGGTTATTTTATAAGTGTCAAAATAAATTACTTGATGGTAAGGAGTCAAAT
ACTAGAGGATTCTATATTAATAGATACT-CTTATTAAGA-GATTTGATACTTTAGTT-CC
AGTCCTT--CCTCT-CATTAGAT-CGTTGTCTAAAGCTTC
>Carex_anisostachys|REZNICEK|NA|MXT|spm00000258
ATTCTTATGTAT-CAGAATATGAGTTTTTATTCCT-GTTTTTTCGTAAAAAATCTTCTTG
TTTACGATTAAGATCTTTTAGAAGCTTTCTTGAAAGAATTTACTTC------------TA
TGGAAAAATAGAACATTTTAGAATAGTGCATCATGTTTTTTTGAAGAAAACTTTATGGAT
CTTCACAGATCCTCTCATGCACTATCTTCGATATCAAGGTAAAGCTATTCTAGCATCAAA
AGGGGCTGATCTTTTTATGAAGAAATTGAAATCTTACCTTGTCTATTTTTGGCAATATTA
TTTTCATTTTTGGTCTGAGCCTAATAGGTTTCATAGAAACCAATTCTCTTATTATTCGTT
CTACATTATCGGTTATTTTATAAGTGTCAAAATAAATTACTTGGTGGTAAGGAGTCAAAT
ACTAGAGGATTCTATATTAATAGATACT-CTTATTAAGA-GATTTGATACTTTAGTT-CC
AGTCCTT--CCTCT-CATTAGAT-CATTGTCTAAAGCTTC
>Carex_coulteri|REZNICEK|NA|MXC|spm00000268
ATTCTTATGTAT-CAGAATATGAGTTTTTATTCCT-GTTTTTTCGTAAAAAATCTTCTTG
TTTACGATTAAGATCTTTTAGAAGTTTTCTTGAAAGAATTTACTTC------------TA
TGGAAAAATAGAACATTTTAGAATAGTGCATCATGTTTTTTTGAAGAAAACTTTATGGAT
CTTCACAGATCCTCTCATGCACTATCTTCGATATCAAGGTAAAGCTATTCTAGCATCAAA
AGGGGCTGATCTTTTTATGAAGAAATTGAAATCTTACCTTGTCTATTTTTGGCAATATTA
TTTTCATTTTTGGTCTGAGCCTAATAGGTTTCATAGAAACCAATTCTCTTATTATTCGTT
CTACATTATCGGTTATTTTATAAGTGTCAAAATAAATTACTTGGTGGTAAGGAGTCAAAT
ACTAGAGGATTCTATATTAATAGATACT-CTTATTAAGA-GATTTGATACTTTAGTT-CC
AGTCCTT--CCTCT-CATTAGAT-CATTGTCTAAAGCTTC
>Carex_curatorum|STARR|B1409||spm00002016
ATTCTTATGTAT-CAGAATATGAGTTTTTATTCCT-GTTTTTTCGTAAAAAATCTTCTTG
TTTACGATTAAGATCTTTTAGAAGCTTTCTTGAAAGAATTTACTTC------------TA
TGGAAAAATAGAACATTTTAGAATAGTGCATCATGTTTTTTTGAAGAAAACTTTATGGAT
CTTCACAGATCCTCTCATGCACTATCTTCGATATCAAGGTAAAGCTATTCTAGCATCAAA
AGGGGCTGATCTTTTTATGAAGAAATTGAAATCTTACCTTGTCTATTTTTGGCAATATTA
TTTTCATTTTTGGTCTGAGCCTAATAGGTTTCATAGAAACCAATTCTCTTATTACTCGTT
CTACTTTATCGGTTATTTTATAAGTGTCAAAATAAATTACTTGGTGGTAAGGAGTCAAAT
ACTAGAGGATTCTATATTAATAGATACT-CTTATTAAGA-GATTTGATACTTTAGTT-CC
AGTCCTT--CCTCT-CATTAGAT-CATTGTCTAAAGCTTC
>Carex_angustispica|REZNICEK|NA|MXS|spm00000262
ATTCTTATGTAT-CAGAATATGAGTTTTTATTCCT-GTTTTTTCGTAAAAAATCTTCTTG
TTTACGATTAAGATCTTTTAGAAGCTTTCTTGAAAGAATTTACTTC------------TA
TGGAAAAATAGAACATTTTAGAATAGTGCATCATGTTTTTTTGAAGAAAACTTTATGGAT
CTTCACAGATCCTCTCATGCACTATCTTCGATATCAAGGTAAAGCTATTCTAGCATCAAA
AGGGGCTGATCTTTTTATGAATAAATTGAAATATTACCTTGTCTATTTTTGGCAATATTA
TTTTCATTTTTGGTCTGAGCCTAATAGGTTTCATAGAAACCAATTCTCTTATTATTCGTT
CTACTTTATCGGTTATTTTATAAGTGTCAAAATAAATTACTTGGTGGTAAGGAGTCAAAT
ACTAGAGGATTCTATATTAATAGATATT-CTTATTAAGA-GATTTGATACTTTAGTT-CC
AGTCCTT--CCTCT-CATTAGAT-CATTGTCTAAAGCTTC
>Carex_fuliginosa|STARR|B1020|ARK|spm00001627
ATTCTTATGTAT-CAGAATATGAGTTTTTATTCCT-GTTTTTTCGTAAAAAATCTTCTTG
TTTACAATTAAGATCTTTTAGAAGCTTTCTTGAAAGAATTTACTTC------------TA
TGGAAAAATAGAACATTTTAGAATAGTGCATCATGTTTTTTTGAAGAAAACTTTATGGAT
CTTCACAGATCCTCTCATGCACTATCTTCGATATCAAGGTAAAGCTATTCTAGCATCAAA
AGGGGCTGATCTTTTTATGAAGAAATTGAAATCTTACCTTGTCTATTTTTGGCAATATTA
TTTTCATTTTTGGTCTGAGCCTAATAGGTTTCATAGAAACCAATTCTCTTATTATTCGTT
CTACTTTATCGGTTATTTTATAAGTGTCAAAATAAATTACTTGGTGGTAAGGAGTCAAAT
ACTAGAGGATTCTATATTAATAGATACT-CTTATTAAGA-GATTTGATACTTTAGTT-CC
AGTCCTT--CCTCT-CATTAGAT-CATTGTCTAAGGCTTC
>Carex_stenocarpa|JIMENEZMEJIAS||CHC|spm00003385
ATTCTTATGTAT-CAGAATATGAGTTTTTATTCCT-GTTTTTTCGTAAAAAATCTTCTTG
TTTACAATTAAGATCTTTTAGAAGCTTTCTTGAAAGAATTTACTTC------------TA
TGGAAAAATAGAACATTTTAGAATAGTGCATCATGTTTTTTTGAAGAAAACTTTATGGAT
CTTCACAGATCCTCTCATGCACTATCTTCGATATCAAGGTAAAGCTATTCTAGCATCAAA
AGGGGCTGATCTTTTTATGAAGAAATTGAAATCTTACCTTGTCTATTTTTGGCAATATTA
TTTTCATTTTTGGTCTGAGCCTAATAGGTTTCATAGAAACCAATTCTCTTATTATTCGTT
CTACTTTATCGGTTATTTTATAAGTGTCAAAATAAATTACTTGGTGGTAAGGAGTCAAAT
ACTAGAGGATTCTATATTAATAGATACT-CTTATTAAGA-GATTTGATACTTTAGTT-CC
AGTCCTT--CCTCT-CATTAGAT-CATTGTCTAAGGCTTC
>Carex_longicaulis|REZNICEK|NA|MXG|spm00000274
ATTCTTATGTAT-CAGAATATGAGTTTTTATTCCT-GTTTTTTCGTAAAAAATCTTCTTG
TTTACGATTAAGATCTTTTAGAAGCTTTCTTGAAAGAATTTACTTC------------TA
TGGAAAAATAGAACATTTTAGAATAGTGCATCATGTTTTTTTGAAGAAAACTTTATGGAT
CTTCACAGATCCTCTCATGCACTATCTTCGATATCAAGGTAAAGCTATTCTAGCATCAAA
AGGGGCTGATCTTTTTATGAAGAAATTGAAATCTTACCTTGTCTATTTTTGGCAATATTA
TTTTCATTTTTGGTCTGAGCCTAATAGGTTTCATAGAAACCAATTCTCTTATTATTCGTT
CTACATTATCGGTTATTTTATAAGTGTCAAAATAAATTACTTGGTGGTAAGGAGTCAAAT
ACTAGAGGATTCTATATTAATAGATACT-CTTATTAAGA-GATTTGATACTTTAGTT-CC
AGTCCTT--CCTCT-CATTAGAT-CATTGTCTAAGGCTTC
>Carex_tristis|JIMENEZMEJIAS|NA|IRN|spm00000599
ATTCTTATGTAT-CAGAATATGAGTTTTTATTCCT-GTTTTTTCGTAAAAAATCTTCTTG
TTTACGATTAAGATCTTTTAGAAGCTTTCTTGAAAGAATTTACTTC------------TA
TGGAAAAATAGAACATTTTAGAATAGTGCATCATGTTTTTTTGAAGAAAACTTTATGGAT
CTTCACAGATCCTCTCATGCACTATCTTCGATATCAAGGTAAAGCTATTCTAGCATCAAA
AGGGGCTGATCTTTTTATGAAGAAATTGAAATCTTACCTTGTCTATTTTTGGCAATATTA
TTTTCATTTTTGGTCTGAGCCTAATAGGTTTCATAGAAACCAATTCTCTTATTATTCGTT
CTACTTTATCGGTTATTTTATAAGTGTCAAAATAAATTACTTGGTGGTAAGGAGTCAAAT
ACTAGAGGATTCTATATTAATAGATACT-CTTATTAAGA-GATTTGATACTTTAGTT-CC
AGTCCTT--CCTCT-CATTAGAT-CATTGTCTAAGGCTTC
>Carex_hallii|STARR|B1147|MAN|spm00001754
ATTCTTATGTAT-CAGAATATGAGTTTTTATTCCT-GTTTTTTCGTAAAAAATCTTCTTG
TTTACGATTAAGATCTTTTAGAAGCTTTCTTGAAAGAATTTACTTC------------TA
TGGAAAAATAGAACATTTTAGAATAGTGCATCATGTTTTTTTGAAGAAAACTTTATGGAT
CTTCACAGATCCTCTCATGCACTATCTTCGATATCAAGGTAAAGCTATTCTAGCATCAAA
AGGGGCTGATCTTTTTATGAAGAAATTGAAATCTTACCTTGTCTATTTTTGGCAATATTA
TTTTCATTTTTGGTCTGAGCCTAATAGGTTTCATAGAAACCAATTCTCTTATTATTCGTT
CTACTTTATCGGTTATTTTATAAGTGTCAAAATAAATTACTTGGTGGTAAGGAGTCAAAT
ACTTGAGGATTCTATATTAATAGATACT-CTTATTAAGA-GATTTGATACTTTAGTT-CC
AGTCCTT--CCTCT-CATTAGAT-CATTGTCTAAAGCTTC
>Carex_parryana|STARR|B1027|ARK|spm00001634
ATTCTTATGTAT-CAGAATATGAGTTTTTATTCCT-GTTTTTTCGTAAAAAATCTTCTTG
TTTACGATTAAGATCTTTTAGAAGCTTTCTTGAAAGAATTTACTTC------------TA
TGGAAAAATAGAACATTTTAGAATAGTGCATCATGTTTTTTTGAAGAAAACTTTATGGAT
CTTCACAGATCCTCTCATGCACTATCTTCGATATCAAGGTAAAGCTATTCTAGCATCAAA
AGGGGCTGATCTTTTTATGAAGAAATTGAAATCTTACCTTGTCTATTTTTGGCAATATTA
TTTTCATTTTTGGTCTGAGCCTAATAGGTTTCATAGAAACCAATTCTCTTATTATTCGTT
CTACTTTATCGGTTATTTTATAAGTGTCAAAATAAATTACTTGGTGGTAAGGAGTCAAAT
ACTTGAGGATTCTATATTAATAGATACT-CTTATTAAGA-GATTTGATACTTTAGTT-CC
AGTCCTT--CCTCT-CATTAGAT-CATTGTCTAAAGCTTC
>Carex_specuicola|STARR|B1207|ARI|spm00001814
ATTCTTATGTAT-CAGAATATGAGTTTTTATTCCT-GTTTTTTCGTAAAAAATCTTCTTG
TTTACGATTAAGATCTTTTAGAAGCTTTCTTGAAAGAATTTACTTC------------TA
TGGAAAAATAGAACATTTTAGAATAGTGCATCATGTTTTTTTGAAGAAAACTTTATGGAT
CTTCACAGATCCTCTCATGCACTATCTTCGATATCAAGGTAAAGCTATTCTAGCATCAAA
AGGGGCTGATCTTTTTATGAAGAAATTGAAATCTTACCTTGTCTATTTTTGGCAATATTA
TTTTCATTTTTGGTCTGAGCCTAATAGGTTTCATAGAAACCAATTCTCTTATTATTCGTT
CTACTTTATCGGTTATTTTATAAGTGTCAAAATAAATTACTTGGTGGTAAGGAGTCAAAT
ACTTGAGGATTCTATATTAATAGATACT-CTTATTAAGA-GATTTGATACTTTAGTT-CC
AGTCCTT--CCTCT-CATTAGAT-CATTGTCTAAAGCTTC
>Carex_idahoa|STARR|B956|MNT|spm00001563
ATTCTTATGTAT-CAGAATATGAGTTTTTATTCCT-GTTTTTTCGTAAAAAATCTTCTTG
TTTACGATTAAGATCTTTTAGAAGCTTTCTTGAAAGAATTTACTTC------------TA
TGGAAAAATAGAACATTTTAGAATAGTGCATCATGTTTTTTTGAAGAAAACTTTATGGAT
CTTCACAGATCCTCTCATGCACTATCTTCGATATCAAGGTAAAGCTATTCTAGCATCAAA
AGGGGCTGATCTTTTTATGAAGAAATTGAAATCTTACCTTGTCTATTTTTGGCAATATTA
TTTTCATTTTTGGTCTGAGCCTAATAGGTTTCATAGAAACCAATTCTCTTATTATTCGTT
CTACTTTATCGGTTATTTTATAAGTGTCAAAATAAATTACTTGGTGGTAAGGAGTCAAAT
ACTTGAGGATTCTATATTAATAGATACT-CTTATTAAGA-GATTTGATACTTTAGTT-CC
AGTCCTT--CCTCT-CATTAGAT-CATTGTCTAAAGCTTC
>Carex_arctata|STARR|B113|WIS|spm00000731
ATTCTTATGTAT-CAGAATATGAGTTTTTATTCCT-GTTTTTTCGTAAAAAATCTTCTTG
TTTACGATTAAGATCTTTTAGAAGCTTTCTTGAAAGAATTTACTTC------------TA
TGGAAAAATAGAACATTTTAGAATAGTGCATCATGTTTTTTTGAAGAAAACTTTATGGAT
CTTCACAGATCCTCTCATGCACTATCTTCGATATCAAGGTAAAGCTATTCTAGCATCAAA
AGGGGCTGATCTTTTTATGAAGAAATTGAGATCTTACCTTGTCTATTTTTGGCAATATTA
TTTTCATTTTTGGTCTGAGCCTAATAGGTTTCATAGAAACCAATTCTCTTATTATTCGTT
CTACTTTATCGGTTATTTTATAAGTGTCAAAATAAATTACTTGGTGGTAAGGAGTCAAAT
ACTAGAGGATTCTATATTAATAGATACT-CTTATTAAGA-GATTTGATACTTTAGTT-CC
AGTCCTT--CCTCT-CATTAGAT-CATTGTCTAAAGCTTC
>Carex_dasycarpa|STARR|B255|GEO|spm00000873
ATTCTTATGTAT-CAGAATATGAGTTTTTATTCCT-GTTTTTTCGTAAAAAATCTTCTTG
TTTACGATTAAGATCTTTTAGAAGCTTTCTTGAAAGAATTTACTTC------------TA
TGGAAAAATAGAACATTTTACAATAGTGCATCATGTTTTTTTGAAGAAAACTTTATGGAT
CTTCACAGATCCTCTCATGCACTATCTTCGATATCAAGGTAAAGCTATTCTAGCATCAAA
AGGGGCTGATCTTTTTATGAAGAAATTGAAATCTTACCTTGTCTATTTTTGGCAATATTA
TTTTCATTTTTGGTCTGAGCCTAATAGGTTTCATAGAAACCAATTCTCTTATTATTCGTT
CTACTTTATCGGTTATTTTATAAGTGTCAAAATAAATTACTTGGTGGTAAGGAGTCAAAT
ACTAGAGGATTCTATATTAATAGATACT-CTTATTAAGA-GATTTGATACTTTAGTT-CC
AGTCCTT--CCTCT-CATTAGAT-CATTGTCTAAAGCTTC
>Carex_whitneyi|STARR|B747|CAL|spm00001352
ATTCTTATGTAT-CAGAATATGAGTTTTTATTCCT-GTTTTTTCGTAAAAAATCTTCTTG
TTTACGATTAAGATCTTTTAGAAGCTTTCTTGAAAGAATTTACTTC------------TA
TGGAAAAATAGAACATTTTAGAATAGTGCATCATGTTTTTTTGAAGAAAACTTTATGGAT
CTTCACAGATCCTCTCATGCACTATCTTCGATATCAAGGTAAAGCTATTCTAGCATCAAA
AGGGGCTGATCTTTTTATGAAGAAATTGAAATCTTACCTTGTCTATTTTTGGCAATATTA
TTTTCATTTTTGGTCTGAGCCTTATAGGTTTCATAGAAACCAATTCTCTTATTATTCGTT
CTACTTTATCGGTTATTTTATAAGTGTCAAAATAAATTACTTGGTGGTAAGGAGTCAAAT
ACTAGAGGATTCTATATTAATAGATACT-CTTATTAAGA-GATTTGATACTTTAGTT-CC
AGTCCTT--CCTCT-CATTAGAT-CATTGTCTAAAGCTTC
>Carex_complanata|STARR|B164|TEX|spm00000782
ATTCTTATGTAT-CAGAATATGAGTTTTTATTCCT-GTTTTTTCGTAAAAAATCTTCTTG
TTTACGATTAATATCTTTTAGAAGCTTTCTTGAAAGAATTTACTTC------------TA
TGGAAAAATAGAACATTTTAGAATAGTGCATCATGTTTTTTTGAAGAAAACTTTATGGAT
CTTCACAGATCCTCTCATGCACTATCTTCGATATCAAGGTAAAGCTATTCTAGCATCAAA
AGGGGCTGATCTTTTTATGAAGAAATTGAAATATTACCTTGTCTATTTTTGGCAATATTA
TTTTCATTTTTGGTCTGAGCCTAATAGGTTTCATAGAAACCAATTCTCTTATTATTCGTT
CTACTTTATCGGTTATTTTATAAGTGTCAAAATAAATTACTTGGTGGTAAGGAGTCAAAT
ACTAGAGGATTCTGTATTAATAGATACT-CTTATTAAGA-GATTTGATACTTTAGTT-CC
AGTCCTT--CCTCT-CATTAGAT-CATTGTCTAAAGCTTC
>Carex_misera|STARR|B1157|TEN|spm00001764
ATTCTTATGTAT-CAGAATATGAGTTTTTATTCCT-GTTTTTTCGTAAAAAATCTTCTTG
TTTACGATTAAGATCTTTTAGAAGCTTTCTTGAAAGAATTTACTTC------------TA
TGGAAAAATAGAACATTTTAGAATAGTGCATCATGTTTTTTTGAAGAAAACTTTATGGAT
CTTCACAGATCCTCTCATGCACTATCTTCGATATCAAGGTAAAGCCATTCTAGCATCAAA
AGGGGCTGATCTTTTTATGAAGAAATTGAAATATTACCTTGTCTATTTTTGGCAATATTA
TTTTCATTTTTGGTCTGAGCCTAATAGGTTTCATAGAAACCAATTCTCTTATTATTCGTT
CTACTGTATCGGTTATTTTATAAGTGTCAAAATAAATTACTTGGTGGTAAGGAGTCAAAT
ACTAGAGGATTCTATATTAATAGATACT-CTTATTAAGA-GATTTGATACTTTAGTT-CC
AGTCCTT--CCTCT-CATTAGAT-CATTGTCTAAAGCTTC
>Carex_aestivalis|STARR|B062|PEN|spm00000681
ATTCTTATGTAT-CAGAATATGAGTTTTTATTCCT-GTTTTTTCGTAAAAAATCTTCTTG
TTTACGATTAAGATCTTTTAGAAGCTTTCTTGAAAGAATTTACTTC------------TA
TGGAAAAATAGAACATTTTAGAATAGTGCATCATGTTTTTTTGAAGAAAACTTTATGGAT
CTTCACAGATCCTCTCATGCACTATCTTCGATATCAAGGTAAAGCTATTCTAGCATCAAA
AGGGGCTGATCTTTTTATGAAGAAATTGAAATCTTACCTTGTCTATTTTTGGCAATATTA
TTTTCATTTTTGGTCTGAGCCTAATAGGTTTCATAGAAACCAATTCTCTTATTATTCGTT
CTACTTTATCGGTTATTTTATAAGTGTCAAAATAAATTACTTGGTGGTAAGGAGTCAAAT
ACTAGAGGATTCTATATTAATAGATATT-CTTATTAAGA-GATTTGATACTTTAGTT-CC
AGTCCTT--CCTCT-CATTAGAT-CATTGTCTAAAGCTTC
>Carex_roanensis|STARR|B617|NCA|spm00001224
ATTCTTATGTAT-CAGAATATGAGTTTTTATTCCT-GTTTTTTCGTAAAAAATCTTCTTG
TTTACGATTAAGATCTTTTAGAAGCTTTCTTGAAAGAATTTACTTC------------TA
TGGAAAAATAGAACATTTTAGAATAGTGCATCATGTTTTTTTGAAGAAAACTTTATGGAT
CTTCACAGATCCTCTCATGCACTATCTTCGATATCAAGGTAAAGCTATTCTAGCATCAAA
AGGGGCTGATCTTTTTATGAAGAAATTGAAATCTTACCTTGTCTATTTTTGGCAATATTA
TTTTCATTTTTGGTCTGAGCCTAATAGGTTTCATAGAAACCAATTCTCTTATTATTCGTT
CTACTTTATCGGTTATTTTATAAGTGTCAAAATAAATTACTTGGTGGTAAGGAGTCAAAT
ACTAGAGGATTCTATATTAATAGATACT-CTTATTAAGA-GATTTGATACTTTAGTT-CC
AGTCCTT--CCTCT-CATTAGAT-CATTGTCTAAAGCTTC
>Carex_virescens|STARR|B751|ALA|spm00001356
ATTCTTATGTAT-CAGAATATGAGTTTTTATTCCT-GTTTTTTCGTAAAAAATCTTCTTG
TTTACGATTAAGATCTTTTAGAAGCTTTCTTGAAAGAATTTACTTC------------TA
TGGAAAAATAGAACATTTTAGAATAGTGCATCATGTTTTTTTGAAGAAAACTTTATGGAT
CTTCACAGATCCTCTCATGCACTATCTTCGATATCAAGGTAAAGCTATTCTAGCATCAAA
AGGGGCTGATCTTTTTATGAAGAAATTGAAATCTTACCTTGTCTATTTTTGGCAATATTA
TTTTCATTTTTGGTCTGAGCCTAATAGGTTTCATAGAAACCAATTCTCTTATTATTCGTT
CTACTTTATCGGTTATTTTATAAGTGTCAAAATAAATTACTTGGTGGTAAGGAGTCAAAT
ACTAGAGGATTCTATATTAATAGATACT-CTTATTAAGA-GATTTGATACTTTAGTT-CC
AGTCCTT--CCTCT-CATTAGAT-CATTGTCTAAAGCTTC
>Carex_swanii|STARR|B699|ARK|spm00001304
ATTCTTATGTAT-CAGAATATGAGTTTTTATTCCT-GTTTTTTCGTAAAAAATCTTCTTG
TTTACGATTAAGATCTTTTAGAAGCTTTCTTGAAAGAATTTACTTC------------TA
TGGAAAAATAGAACATTTTAGAATAGTGCATCATGTTTTTTTGAAGAAAACTTTATGGAT
CTTCACAGATCCTCTCATGCACTATCTTCGATATCAAGGTAAAGCTATTCTAGCATCAAA
AGGGGCTGATCTTTTTATGAAGAAATTTAAATATTACCTTGTCTATTTTTGGCAATATTA
TTTTCATTTTTGGTCTGAGCCTAATAGGTTTCATAGAAACCAATTCTCTTATTATTCGTT
CTACTTTATCGGTTATTTTATAAGTGTCAAAATAAATTACTTGGTGGTAAGGAGTCAAAT
ACTAGAGGATTCTATATTAATAGATACT-CTTATTAAGA-GATTTGATACTTTAGTT-CC
AGTCCTT--CCTCT-CATTAGAT-CATTGTCTAAAGCTTC
>Carex_bushii|STARR|B159|DEL|spm00000777
ATTCTTATGTAT-CAGAATATGAGTTTTTATTCCT-GTTTTTTCGTAAAAAATCTTCTTG
TTTACGATTAAGATCTTTTAGAAGCTTTCTTGAAAGAATTTACTTC------------TA
TGGAAAAATAGAACATTTTAGAATAGTGCATCATGTTTTTTTGAAGAAAACTTTATGGAT
CTTCACAGATCCTCTCATGCACTATCTTCGATATCAAGGTAAAGCTATTCTAGCATCAAA
AGGGGCTGATCTTTTTATGAAGAAATTGAAATATTACCTTGTCTATTTTTGGCAATATTA
TTTTCATTTTTGGTCTGAGCCTAATAGGTTTCATAGAAACCAATTCTCTTATTATTCGTT
CTACTTTATCGGTTATTTTATAAGTGTCAAAATAAATTACTTGGTGGTAAGGAGTCAAAT
ACTAGAGGATTCTATATTAATAGATACT-CTTATTAAGA-GATTTGATACTTTAGTT-CC
AGTCCTT--CCTCT-CATTAGAT-CATTGTCTAAAGCTTC
>Carex_caroliniana|STARR|B197|ALA|spm00000815
ATTCTTATGTAT-CAGAATATGAGTTTTTATTCCT-GTTTTTTCGTAAAAAATCTTCTTG
TTTACGATTAAGATCTTTTAGAAGCTTTCTTGAAAGAATTTACTTC------------TA
TGGAAAAATAGAACATTTTAGAATAGTGCATCATGTTTTTTTGAAGAAAACTTTATGGAT
CTTCACAGATCCTCTCATGCACTATCTTCGATATCAAGGTAAAGCTATTCTAGCATCAAA
AGGGGCTGATCTTTTTATGAAGAAATTGAAATATTACCTTGTCTATTTTTGGCAATATTA
TTTTCATTTTTGGTCTGAGCCTAATAGGTTTCATAGAAACCAATTCTCTTATTATTCGTT
CTACTTTATCGGTTATTTTATAAGTGTCAAAATAAATTACTTGGTGGTAAGGAGTCAAAT
ACTAGAGGATTCTATATTAATAGATACT-CTTATTAAGA-GATTTGATACTTTAGTT-CC
AGTCCTT--CCTCT-CATTAGAT-CATTGTCTAAAGCTTC
>Carex_hirsutella|STARR|B317|DEL|spm00000935
ATTCTTATGTAT-CAGAATATGAGTTTTTATTCCT-GTTTTTTCGTAAAAAATCTTCTTG
TTTACGATTAAGATCTTTTAGAAGCTTTCTTGAAAGAATTTACTTC------------TA
TGGAAAAATAGAACATTTTAGAATAGTGCATCATGTTTTTTTGAAGAAAACTTTATGGAT
CTTCACAGATCCTCTCATGCACTATCTTCGATATCAAGGTAAAGCTATTCTAGCATCAAA
AGGGGCTGATCTTTTTATGAAGAAATTGAAATATTACCTTGTCTATTTTTGGCAATATTA
TTTTCATTTTTGGTCTGAGCCTAATAGGTTTCATAGAAACCAATTCTCTTATTATTCGTT
CTACTTTATCGGTTATTTTATAAGTGTCAAAATAAATTACTTGGTGGTAAGGAGTCAAAT
ACTAGAGGATTCTATATTAATAGATACT-CTTATTAAGA-GATTTGATACTTTAGTT-CC
AGTCCTT--CCTCT-CATTAGAT-CATTGTCTAAAGCTTC
>Carex_formosa|STARR|B1125|ILL|spm00001732
ATTCTTATGTAT-CAGAATATGAGTTTTTATTCCT-GTTTTTTCGTAAAAAATCTTCTTG
TTTACGATTAAGATCTTTTAGAAGCTTTCTTGAAAGAATTTACTTC------------TA
TGGAAAAATAGAACATTTTAGAATAGTGCATCATGTTTTTTTGAAGAAAACTTTATGGAT
CTTCACAGATCCTCTCATGCACTATCTTCGATATCAAGGTAAAGCTATTCTAGCATCAAA
AGGGGCTGATCTTTTTATGAAGAAATTGAAATCTTACCTTGTCTATTTTTGGCAATATTA
TTTTCATTTTTGGTCTGAGCCTAATAGGTTTCATAGAAACCAATTCTCTTATTATTCGTT
CTACTTTATCGGTTATTTTATAAGTGTCAAAATAAATTACTTGGTGGTAAGGAGTCAAAT
ACTAGAGGATTCTATATTAATAGATACT-CTTATTAAGA-GATTTGATACTTTAGTT-CC
AGTCCTT--CCTCT-CATTAGAT-CATTGTCTAAAGCTTC
>Carex_hirtissima|STARR|B1087|CAL|spm00001694
ATTCTTATGTAT-CAGAATATGAGTTTTTATTCCT-GTTTTTTCGTAAAAAATCTTCTTG
TTTACGATTAAGATCTTTTAGAAGCTTTCTTGAAAGAATTTACTTC------------TA
TGGAAAAATAGAACATTTTAGAATAGTGCATCATGTTTTTTTGAAGAAAACTTTATGGAT
CTTCACAGATCCTCTCATGCACTATCTTCGATATCAAGGTAAAGCTATTCTAGCATCAAA
AGGGGCTGATCTTTTTATGAAGAAATTGAAATCTTACCTTGTCTATTTTTGGCAATATTA
TTTTCATTTTTGGTCTGAGCCTAATAGGTTTCATAGAAACCAATTCTCTTATTATTCGTT
CTACTTTATCGGTTATTTTATAAGTGTCAAAATAAATTACTTGGTGGTAAGGAGTCAAAT
ACTAGAGGATTCTATATTAATAGATACT-CTTATTAAGA-GATTTGATACTTTAGTT-CC
AGTCCTT--CCTCT-CATTAGAT-CATTGTCTAAAGCTTC
>Carex_venusta|STARR|B767|MSI|spm00001372
ATTCTTATGTAT-CAGAATATGAGTTTTTATTCCT-GTTTTTTCGTAAAAAATCTTCTTG
TTTACGATTAAGATCTTTTAGAAGCTTTCTTGAAAGAATTTACTTC------------TA
TGGAAAAATAGAACATTTTAGAATAGTGCATCATGTTTTTTTGAAGAAAACTTTATGGAT
CTTCACAGATCCTCTCATGCACTATCTTCGATATCAAGGTAAAGCTATTCTAGCATCAAA
AGGGGCTGATCTTTTTATGAAGAAATTGAAATCTTACCTTGTCTATTTTTGGCAATATTA
TTTTCATTTTTGGTCTGAGCCTAATAGGTTTCATAGAAACCAATTCTCTTATTATTCGTT
CTACTTTATCGGTTATTTTATAAGTGTCAAAATAAATTACTTGGTGGTAAGGAGTCAAAT
ACTAGAGGATTCTATATTAATAGATACT-CTTATTAAGA-GATTTGATACTTTAGTT-CC
AGTCCTT--CCTCT-CATTAGAT-CATTGTTTAAAGCTTC
>Carex_oxylepis|STARR|B531|KTY|spm00001137
ATTCTTATGTAT-CAGAATATGAGTTTTTATTCCT-GTTTTTTCGTAAAAAATCTTCTTG
TTTACGATTAAGATCTTTTAGAAGCTTTCTTGAAAGAATTTACTTC------------TA
TGGAAAAATAGAACATTTTAGAATAGTGCATCATGTTTTTTTGAAGAAAACTTTATGGAT
CTTCACAGATCCTCTCATGCACTATCTTCGATATCAAGGTAAAGCTATTCTAGCATCAAA
AGGGGCTGATCTTTTTATGAAGAAATTGAAATCTTACCTTGTCTATTTTTGGCAATATTA
TTTTCATTTTTGGTCAGAGCCTAATAGGTTTCATAGAAACCAATTCTCTTATTATTCGTT
CTACTTTATCGGTTATTTTATAAGTGTCAAAATAAATTACTTGGTGGTAAGGAGTCAAAT
ACTAGAGGATTCTATATTAATAGATACT-CTTATTAAGA-GATTTGATACTTTAGTT-CC
AGTCCTT--CCTCT-CATTAGAT-CATTGTCTAAAGCTTC
>Carex_davisii|STARR|B240|DEL|spm00000858
ATTCTTATGTAT-CAGAATATGAGTTTTTATTCCT-GTTTTTTCGTAAAAAATCTTCTTG
TTTACGATTAAGATCTTTTAGAAGCTTTCTTGAAAGAATTTACTTC------------TA
TGGAAAAATAGAACATTTTAGAATAGTGCATCATGTTTTTTTGAAGAAAACTTTATGGAT
CTTCACAGATCCTCTCATGCACTATCTTCGATATCAAGGTAAAGCTATTCTAGCATCAAA
AGGGGCTGATCTTTTTATGAAGAAATTGAAATCTTACCTTGTCTATTTTTGGCAATATTA
TTTTCATTTTTGGTCTGAGCCTAATAGGTTTCATAGAAACCAATTCTCTTATTATTCGTT
CTACTTTATCGGTTATTTTATAAGTGTCAAAATAAATTACTTGGTGGTAAGGAGTCAAAT
ACTAGAGGATTCTATATTAATAGATACT-CTTATTAAGA-GATTTGATACTTTAGTT-CC
AGTCCTT--CCTCT-CATTAGAT-CATTGTCTAAAGCTTC
>Carex_debilis|STARR|B245|OKL|spm00000863
ATTCTTATGTAT-CAGAATATGAGTTTTTATTCCT-GTTTTTTCGTAAAAAATCTTCTTG
TTTACGATTAAGATCTTTTAGAAGCTTTCTTGAAAGAATTTACTTC------------TA
TGGAAAAATAGAACATTTTAGAATAGTGCATCATGTTTTTTTGAAGAAAACTTTATGGAT
CTTCACAGATCCTCTCATGCACTATCTTCGATATCAAGGTAAAGCTATTCTAGCATCAAA
AGGGGCTGATCTTTTTATGAAGAAATTGAAATCTTACCTTGTCTATTTTTGGCAATATTA
TTTTCATTTTTGGTCTGAGCCTAATAGGTTTCATAGAAACCAATTCTCTTATTATTCGTT
CTACTTTATCGGTTATTTTATAAGTGTCAAAATAAATTACTTGGTGGTAAGGAGTCAAAT
ACTAGAGGATTCTATATTAATAGATACT-CTTATTAAGA-GATTTGATACTTTAGTT-CC
AGTCCTT--CCTCT-CATTAGAT-CATTGTCTAAAGCTTC
>Carex_gynodynama|STARR|B1081|CAL|spm00001688
ATTCTTATGTAT-CAGAATATGAGTTTTTATTCCT-GTTTTTTCGTAAAAAATCTTCTTG
TTTACGATTAAGATCTTTTAGAAGCTTTCTTGAAAGAATTTACTTC------------TA
TGGAAAAATAGAACATTTTAGAATAGTGCATCATGTTTTTTTGAAGAAAACTTTATGGAT
CTTCACAGATCCTCTCATGCACTATCTTCGATATCAAGGTAAAGCTATTCTAGCATCAAA
AGGGGCTGATCTTTTTATGAAGAAATTGAAATCTTACCTTGTCTATTTTTGGCAATATTA
TTTTCATTTTTGGTCTGAGCCTAATAGGTTTCATAGAAACCAATTCTCTTATTATTCGTT
CTACTTTATCGGTTATTTTATAAGTGTCAAAATAAATTACTTGGTGGTAAGGAGTCAAAT
ACTAGAGGATTCTATATTAATAGATACT-CTTATTAAGA-GATTTGATACTTTAGTT-CC
AGTCCTT--CCTCT-CATTAGAT-CATTGTCTAAAGCTTC
>Carex_mendocinensis|STARR|B1066|ORE|spm00001673
ATTCTTATGTAT-CAGAATATGAGTTTTTATTCCT-GTTTTTTCGTAAAAAATCTTCTTG
TTTACGATTAAGATCTTTTAGAAGCTTTCTTGAAAGAATTTACTTC------------TA
TGGAAAAATAGAACATTTTAGAATAGTGCATCATGTTTTTTTGAAGAAAACTTTATGGAT
CTTCACAGATCCTCTCATGCACTATCTTCGATATCAAGGTAAAGCTATTCTAGCATCAAA
AGGGGCTGATCTTTTTATGAAGAAATTGAAATCTTACCTTGTCTATTTTTGGCAATATTA
TTTTCATTTTTGGTCTGAGCCTAATAGGTTTCATAGAAACCAATTCTCTTATTATTCGTT
CTACTTTATCGGTTATTTTATAAGTGTCAAAATAAATTACTTGGTGGTAAGGAGTCAAAT
ACTAGAGGATTCTATATTAATAGATACT-CTTATTAAGA-GATTTGATACTTTAGTT-CC
AGTCCTT--CCTCT-CATTAGAT-CATTGTCTAAAGCTTC
>Carex_moorcroftii|JIMENEZMEJIAS||CHQ|spm00003370
ATTCTTATGTAT-CAGAATATGAGTTTTTATTCCT-GTTTTTTCGTAAAAAATCTTCTTG
TTTACGATTAAGATCTTTTAGAAGCTTTCTTGAAAGAATTTACTTC------------TA
TGGAAAAATAGAACATTTTAGAATAGTGCATCATGTTTTTTTGAAGAAAACTTTATGGAT
CTTCACAGATCCTCTAATGCACTATCTTCGATATCAAGGTAAAGCTATTCTAGCATCAAA
AGGGGCTGATCTTTTTATGAAGAAATTGAAATCTTACCTTGTCTATTTTTGGCAATATTA
TTTTCATTTTTGGTCTGAGCCTAATAGGTTTCATAGAAACCAATTCTCTTATTATTCGTT
CTACTTTATCGGTTATTTTATAAGTGTCAAAATAAATTACTTGGTGGTAAGGAGTCAAAT
ACTAGAGGATTCTATATTAATAGATACT-CTTATTAAGA-GATTTGATACTTTAGTT-CC
AGTCCTT--CCTCT-CATTAGAT-CATTGTCTAAAGCTTC
>Carex_praeclara|JIMENEZMEJIAS||CHT|spm00003379
ATTCTTATGTAT-CAGAATATGAGTTTTTATTCCT-GTTTTTTCGTAAAAAATCTTCTTG
TTTACGATTAAGATCTTTTAGAAGCTTTCTTGAAAGAATTTACTTC------------TA
TGGAAAAATAGAACATTTTAGAATAGTGCATCATGTTTTTTTGAAGAAAACTTTATGGAT
CTTCACAGATCCTCTAATGCACTATCTTCGATATCAAGGTAAAGCTATTCTAGCATCAAA
AGGGGCTGATCTTTTTATGAAGAAATTGAAATCTTACCTTGTCTATTTTTGGCAATATTA
TTTTCATTTTTGGTCTGAGCCTAATAGGTTTCATAGAAACCAATTCTCTTATTATTCGTT
CTACTTTATCGGTTATTTTATAAGTGTCAAAATAAATTACTTGGTGGTAAGGAGTCAAAT
ACTAGAGGATTCTATATTAATAGATACT-CTTATTAAGA-GATTTGATACTTTAGTT-CC
AGTCCTT--CCTCT-CATTAGAT-CATTGTCTAAAGCTTC
>Carex_melanantha|JIMENEZMEJIAS||KAZ|spm00003368
ATTCTTATGTAT-CAGAATATGAGTTTTTATTCCT-GTTTTTTCGTAAAAAATCTTCTTG
TTTACGATTAAGATCTTTTAGAAGCTTTCTTGAAAGAATTTACTTC------------TA
TGGAAAAATAGAACATTTTAGAATAGTGCATCATGTTTTTTTGAAGAAAACTTTATGGAT
CTTCACAGATCCTCTAATGCACTATCTTCGATATCAAGGTAAAGCTATTCTAGCATCAAA
AGGGGCTGATCTTTTTATGAAGAAATTGAAATCTTACCTTGTCTATTTTTGGCAATATTA
TTTTCATTTTTGGTCTGAGCCTAATAGGTTTCATAGAAACCAATTCTCTTATTATTCGTT
CTACTTTATCGGTTATTTTATAAGTGTCAAAATAAATTACTTGGTGGTAAGGAGTCAAAT
ACTAGAGGATTCTATATTAATAGATACT-CTTATTAAGA-GATTTGATACTTTAGTT-CC
AGTCCTT--CCTCT-CATTAGAT-CATTGTTTAAAGCTTC
>Carex_sabulosa|STARR|B1039|YUK|spm00001646
ATTCTTATGTAT-CAGAATATGAGTTTTTATTCCT-GTTTTTTCGTAAAAAATCTTCTTG
TTTACGATTAAGATCTTTTAGAAGCTTTCTTGAAAGAATTTACTTC------------TA
TGGAAAAATAGAACATTTTAGAATAGTGCATCATGTTTTTTTGAAGAAAACTTTATGGAT
CTTCACAGATCCTCTAATGCACTATCTTCGATATCAAGGTAAAGCTATTCTAGCATCAAA
AGGGGCTGATCTTTTTATGAAGAAATTGAAATCTTACCTTGTCTATTTTTGGCAATATTA
TTTTCATTTTTGGTCTGAGCCTAATAGGTTTCATAGAAACCAATTCTCTTATTATTCGTT
CTACTTTATCGGTTATTTTATAAGTGTCAAAATAAATTACTTGGTGGTAAGGAGTCAAAT
ACTAGAGGATTCTATATTAATAGATACT-CTTATTAAGA-GATTTGATACTTTAGTT-CC
AGTCCTT--CCTCT-CATTAGAT-CATTGTTTAAAGCTTC
>Carex_chiapensis|REZNICEK|NA|MXS|spm00000267
ATTCTTATGTAT-CAGAATATGAGTTTTTATTCCT-GTTTTTTCGTAAAAAATCTTCTTG
TTTACGATTAAGATCTTTTAGAAGCTTTCTTGAAAGAATTTACTTC------------TA
TGGAAAAATAGAACATTTTAGAATAGTGCATCATGTTTTTTTGAAGAAAACTTTATGGAT
CTTCACAGATCCTCTCATGCACTATCTTCGATATCAAGGTAAAGCTATTCTAGCATCAAA
AGGGGCTGATCTTTTTATGAAGAAATTGAAATCTTACCTTGTCTATTTTTGGCAATATTA
TTTTCATTTTTGGTCTGAGCCTAATAGGTTTCATAGAAACCAATTCTCTTATTATTCGTT
CTACTTTATCGGTTATTTTATAAGTGTCAAAATAAATTACTTGGTGGTAAGGAGTCAAAT
ACTAGAGGATTCTATATTAATAGATACT-CTTATTAAGA-GATTTGATACTTTAGTT-CC
AGTCCTT--CCTCT-CATTAGAT-CATTGTCTAAAGCTTC
>Carex_queretarensis|REZNICEK|NA|MXE|spm00000294
ATTCTTATGTAT-CAGAATATGAGTTTTTATTCCT-GTTTTTTCGTAAAAAATCTTCTTG
TTTACGATTAAGATCTTTTAGAAGCTTTCTTGAAAGAATTTACTTC------------TA
TGGAAAAATAGAACATTTTAGAATAGTGCATCATGTTTTTTTGAAGAAAACTTTATGGAT
CTTCACAGATCCTCTCATGCACTATCTTCGATATCAAGGTAAAGCTATTCTAGCATCAAA
AGGGGCTGATCTTTTTATGAAGAAATTGAAATCTTACCTTGTCTATTTTTGGCAATATTA
TTTTCATTTTTGGTCTGAGCCTAATAGGTTTCATAGAAACCAATTCTCTTATTATTCGTT
CTACTTTATCGGTTATTTTATAAGTGTCAAAATAAATTGCTTGGTGGTAAGGAGTCAAAT
ACTAGAGGATTCTATATTAATAGATACT-CTTATTAAGA-GATTTGATACTTTAGTT-CC
AGTCCTT--CCTCT-CATTAGAT-CATTGTCTAAAGCTTC
>Carex_pinophila|REZNICEK|NA|MXE|spm00000284
ATTCTTATGTAT-CAGAATATGAGTTTTTATTCCT-GTTTTTTCGTAAAAAATCTTCTTG
TTTACGATTAAGATCTTTTAGAAGCTTTCTTGAAAGAATTTACTTC------------TA
TGGAAAAATAGAACATTTTAGAATAGTGCATCATGTTTTTTTGAAGAAAACTTTATGGAT
CTTCACAGATCCTCTCATGCACTATCTTCGATATCAAGGTAAAGCTATTCTAGCATCAAA
AGGGGCTGATCTTTTTATGAAGAAATTGAAATCTTACCTTGTCTATTTTTGGCAATATTA
TTTTCATTTTTGGTCTGAGCCTAATAGGTTTCATAGAAACCAATTCTCTTATTATTCGTT
CTACTTTATCGGTTATTTTATAAGTGTCAAAATAAATTACTTGGTGGTAAGGAGTCAAAT
ACTAGAGGATTCTATATTAATAGATACT-CTTATTAAGA-GATTTGATACTTTAGTT-CC
AGTCCTT--CCTCT-CATTAGAT-CATTGTCTAAAGCTTC
>Carex_caligena|REZNICEK|NA|MXE|spm00000264
ATTCTTATGTAT-CAGAATATGAGTTTTTATTCCT-GTTTTTTCGTAAAAAATCTTCTTG
TTTACGATTAAGATCTTTTAGAAGCTTTCTTGAAAGAATTTACTTC------------TA
TGGAAAAATAGAACATTTTAGAATAGTGCATCATGTTTTTTTGAAGAAAACTTTATGGAT
CTTCACAGATCCTCTCATGCACTATCTTCGATATCAAGGTAAAGCTATTCTAGCATCAAA
AGGGGCTGATCTTTTTATGAAGAAATTGAAATCTTACCTTGTCTATTTTTGGCAATATTA
TTTTCATTTTTGGTCTGAGCCTAATAGGTTTCATAGAAACCAATTCTCTTATTATTCGTT
CTACTTTATCGGTTATTTTATAAGTGTCAAAATAAATTACTTGGTGGTAAGGAGTCAAAT
ACTAGAGGATTCTATATTAATAGATACT-CTTATTAAGA-GATTTGATACTTTAGTT-CC
AGTCCTT--CCTCT-CATTAGAT-CATTGTCTAAAGCTTC
>Carex_nigerrima|JIMENEZMEJIAS|NA|PAK|spm00003469
ATTCTTATGTAT-CAGAATATGAGTTTTTATTCCT-GTTTTTTCGTAAAAAATCTTCTTG
TTTACGATTAAGATCTTTTAGAAGCTTTCTTGAAAGAATTTACTTC------------TA
TGGAAAAATAGAACATTTTAGAATAGTGCATCATGTTTTTTTTAAGAAAACTTTATGGAT
CTTCACAGATCCTCTCATGCACTATCTTCGATATCAAGGTAAAGCTATTCTAGCATCAAA
AGGGGCTGATCTTTTTATGAAGAAATTGAAATCTTACCTTGTCTATTTTTGGCAATATTA
TTTTCATTTTTGGTCTGAGCCTAATAGGTTTCATAGAAACCAATTCTCTTATTATTCGTT
CTACTTTATCGGTTATTTTATAAGTGTCAAAATAAATTACTTGGTGGTAAGGAGTCAAAT
ACTAGAGGATTCTATATTAATAGATACT-CTTATTAAGA-GATTTGATACTTTAGTT-CC
AGTCCTT--CCTCT-CATTAGAT-CATTGTCTAAAGCTTC
>Carex_infuscata|Uzma|FMS-07|PAK|spm00006571
ATTCTTATGTAT-CAGAATATGAGTTTTTATTCCT-GTTTTTTCGTAAAAAATCTTCTTG
TTTACGATTAAGATCTTTTAGAAGCTTTCTTGAAAGAATTTACTTC------------TA
TGGAAAAATAGAACATTTTAGAATAGTGCATCATGTTTTTTTTAAGAAAACTTTATGGAT
CTTCACAGATCCTCTCATGCACTATCTTCGATATCAAGGTAAAGCTATTCTAGCATCAAA
AGGGGCTGATCTTTTTATGAAGAAATTGAAATCTTACCTTGTCTATTTTTGGCAATATTA
TTTTCATTTTTGGTCTGAGCCTAATAGGTTTCATAGAAACCAATTCTCTTATTATTCGTT
CTACTTTATCGGTTATTTTATAAGTGTCAAAATAAATTACTTGGTGGTAAGGAGTCAAAT
ACTAGAGGATTCTATATTAATAGATACT-CTTATTAAGA-GATTTGATACTTTAGTT-CC
AGTCCTT--CCTCT-CATTAGAT-CATTGTCTAAAGCTTC
>Carex_helleri|STARR|B861|CAL|spm00001464
ATTCTTATGTAT-CAGAATATGAGTTTTTATTCCT-GTTTTTTCGTAAAAAATCTTCTTG
TTTACGATTAAGATCTTATAGAAGCTTTCTTGAAAGAATTTACTTC------------TA
TGGAAAAATAGAACATTTTAGAATAGTGCATCATGTTTTTTTGAAGAAAACTTTATGGAT
CTTCACAGATCCTCTCATGCACTATCTTCGATATCAAGGTAAAGCTATTCTAGCATCAAA
AGGGGCTGATCTTTTTATGAAGAAATTGAAATCTTACCTTGTCTATTTTTGGCAATATTA
TTTTCATTTTTGGTCTGAGCCTAATAGGTTTCATAGAAACCAATTCTCTTATTATTCGTT
CTACTTTATCGGTTATTTTATAAGTGTCAAAATAAATTACTTGGTGGTAAGGAGTCAAAT
ACTAGAGGATTCTATATTAATAGATACT-CTTATTAAGA-GATTTGATACTTTAGTT-CC
AGTCCTT--CCTCT-CATTAGAT-CATTGTCTAAAGCTTC
>Carex_bella|STARR|B1114|COL|spm00001721
ATTCTTATGTAT-CAGAATATGAGTTTTTATTCCT-GTTTTTTCGTAAAAAATCTTCTTG
TTTACGATTAAGATCTTTTAGAAGCTTTCTTGAAAGAATTTACTTC------------TA
TGGAAAAATAGAACATTTTAGAATAGTGCATCATGTTTTTTTGAAGAAAACTTTATGGAT
CTTCACAGATCCTCTCATGCACTATCTTCGATATCAAGGTAAAGCTATTCTAGCATCAAA
AGGGGCTGATCTTTTTATGAAGAAATTGAAATCTTACCTTGTCTATTTTTGGCAATATTA
TTTTCATTTTTGGTCTGAGCCTAATAGGTTTCATAGAAACCAATTCTCTTATTATTCGTT
CTACTTTATCGGTTATTTTATAAGTGTCAAAATAAATTACTTGGTGGTAAGGAGTCAAAT
ACTAGAGGATTCTATATTAATAGATACT-CTTATTAAGA-GATTTGATACTTTAGTT-CC
AGTCCTT--CCTCT-CATTAGAT-CATTGTCTAAAGCTTC
>Carex_albonigra|STARR|B1014|ARK|spm00001621
ATTCTTATGTAT-CAGAATATGAGTTTTTATTCCT-GTTTTTTCGTAAAAAATCTTCTTG
TTTACGATTAATATCTTTTAGAAGCTTTCTTGAAAGAATTTACTTC------------TA
TGGAAAAATAGAACATTTTAGAATAGTGCATCATGTTTTTTTGAAGAAAACTTTATGGAT
CTTCACAGATCCTCTCATGCACTATCTTCGATATCAAGGTAAAGCTATTCTAGCATCAAA
AGGGGCTGATCTTTTTATGAAGAAATTGAAATCTTACCTTGTCTATTTTTGGCAATATTA
TTTTCATTTTTGGTCTGAGCCTAATAGGTTTCATAGAAACCAATTCTCTTATTATTCGTT
CTACTTTATCGGTTATTTTATAAGTGTCAAAATAAATTACTTGGTGGTAAGGAGTCAAAT
ACTAGAGGATTCTATATTAATAGATACT-CTTATTAAGA-GATTTGATACTTTAGTT-CC
AGTCCTT--CCTCT-CATTAGAT-CATTGTCTAAAGCTTC
>Carex_buxbaumii|STARR|B147|ASK|spm00000765
ATTCTTATGTAT-CAGAATATGAGTTTTTATTCCT-GTTTTTTCGTAAAAAATCTTCTTG
TTTACGATTAAGATCTTTTAGAAGTTTTCTTGAAAGAATTTACTTC------------TA
TGGAAAAATAGAACATTTTAGAATAGTGCATCATGTTTTTTTGAAGAAAACTTTATGGAT
CTTCACAGATCCTCTCATGCACTATCTTCGATATCAAGGTAAAGCTATTCTAGCATCAAA
AGGGGCTGATCTTTTTATGAAGAAATTGAAATCTTACCTTGTCTATTTTTGGCAATATTA
TTTTCATTTTTGGTCTGAGCCTAATAGGTTTCATAGAAACCAATTCTCTTATTATTCGTT
CTACTTTATCGGTTATTTTATAAGTGTCAAAATAAATTACTTGGTGGTAAGGAGTCAAAT
ACTAGAGGATTCTATATTAATAGATACT-CTTATTAAGA-GATTTGATACTTTAGTT-CC
AGTCCTT--CCTCT-CATTAGAT-CATTGTCTAAAGCTTC
>Carex_adelostoma|STARR|B1012|ARK|spm00001619
ATTCTTATGTAT-CAGAATATGAGTTTTTATTCCT-GTTTTTTCGTAAAAAATCTTCTTG
TTTACGATTAAGATCTTTTAGAAGCTTTCTTGAAAGAATTTACTTC------------TA
TGGAAAAATAGAACATTTTAGAATAGTGCATCATGTTTTTTTGAAGAAAACTTTATGGAT
CTTCACAGATCCTCTCATGCACTATCTTCGATATCAAGGTAAAGCTATTCTAGCATCAAA
AGGGGCTGATCTTTTTATGAAGAAATTGAAATCTTACCTTGTCTATTTTTGGCAATATTA
TTTTCATTTTTGGTCTGAGCCTAATAGGTTTCATAGAAACCAATTCTCTTATTATTCGTT
CTACTTTATCGGTTATTTTATAAGTGTCAAAATAAATTACTTGGTGGTAAGGAGTCAAAT
ACTAGAGGATTCTATATTAATAGATACT-CTTATTAAGA-GATTTGATACTTTAGTT-CC
AGTCCTT--CCTCT-CATTAGAT-CATTGTCTAAAGCTTC
>Carex_atrosquama|STARR|B1113|MNT|spm00001720
ATTCTTATGTAT-CAGAATATGAGTTTTTATTCCT-GTTTTTTCGTAAAAAATCTTCTTG
TTTACGATTAAGATCTTTTAGAAGCTTTCTTGAAAGAATTTACTTC------------TA
TGGAAAAATAGAACATTTTAGAATAGTGCATCATGTTTTTTTGAAGAAAACTTTATGGAT
CTTCACAGATCCTCTCATGCACTATCTTCGATATCAAGGTAAAGCTATTCTAGCATCAAA
AGGGGCTGATCTTTTTATGAAGAAATTGAAATCTTACCTTGTCTATTTTTGGCAATATTA
TTTTCATTTTTGGTCTGAGCCTAATAGGTTTCATAGAAACCAATTCTCTTATTATTCGTT
CTACTTTATCGGTTATTTTATAAGTGTCAAAATAAATTACTTGGTGGTAAGGAGTCAAAT
ACTAGAGGATTCTATATTAATAGATACT-CTTATTAAGA-GATTTGATACTTTAGTT-CC
AGTCCTT--CCTCT-CATTAGAT-CATTGTCTAAAGCTTC
>Carex_holostoma|STARR|B1024|ARK|spm00001631
ATTCTTATGTAT-CAGAATATGAGTTTTTATTCCT-GTTTTTTCGTAAAAAATCTTCTTG
TTTACGATTAAGATCTTTTAGAAGCTTTCTTGAAAGAATTTACTTC------------TA
TGGAAAAATAGAACATTTTAGAATAGTGCATCATGTTTTTTTGAAGAAAACTTTATGGAT
CTTCACAGATCCTCTCATGCACTATCTTCGATATCAAGGTAAAGCTATTCTAGCATCAAA
AGGGGCTGATCTTTTTATGAAGAAATTGAAATCTTACCTTGTCTATTTTTGGCAATATTA
TTTTCATTTTTGGTCTGAGCCTAATAGGTTTCATAGAAACCAATTCTCTTATTATTCGTT
CTACTTTATCGGTTATTTTATAAGTGTCAAAATAAATTACTTGGTGGTAAGGAGTCAAAT
ACTAGAGGATTCTATATTAATAGATACT-CTTATTAAGA-GATTTGATACTTTAGTT-CC
AGTCCTT--CCTCT-CATTAGAT-CATTGTCTAAAGCTTC
>Carex_nova|STARR|B081|COL|spm00000700
ATTCTTATGTAT-CAGAATATGAGTTTTTATTCCT-GTTTTTTCGTAAAAAATCTTCTTG
TTTACGATTAAGATCTTTTAGAAGCTTTCTTGAAAGAATTTACTTC------------TA
TGGAAAAATAGAACATTTTAGAATAGTGCATCATGTTTTTTTGAAGAAAACTTTATGGAT
CTTCACAGATCCTCTCATGCACTATCTTCGATATCAAGGTAAAGCTATTCTAGCATCAAA
AGGGGCTGATCTTTTTATGAAGAAATTGAAATCTTACCTTGTCTATTTTTGGCAATATTA
TTTTCATTTTTGGTCTGAGCCTAATAGGTTTCATAGAAACCAATTCTCTTATTATTCGTT
CTACTTTATCGGTTATTTTATAAGTGTCAAAATAAATTACTTGGTGGTAAGGAGTCAAAT
ACTAGAGGATTCTATATTAATAGATACT-CTTATTAAGA-GATTTGATACTTTAGTT-CC
AGTCCTT--CCTCT-CATTAGAT-CATTGTCTAAAGCTTC
>Carex_pelocarpa|STARR|B589|NEV|spm00001195
ATTCTTATGTAT-CAGAATATGAGTTTTTATTCCT-GTTTTTTCGTAAAAAATCTTCTTG
TTTACGATTAAGATCTTTTAGAAGCTTTCTTGAAAGAATTTACTTC------------TA
TGGAAAAATAGAACATTTTAGAATAGTGCATCATGTTTTTTTGAAGAAAACTTTATGGAT
CTTCACAGATCCTCTCATGCACTATCTTCGATATCAAGGTAAAGCTATTCTAGCATCAAA
AGGGGCTGATCTTTTTATGAAGAAATTGAAATCTTACCTTGTCTATTTTTGGCAATATTA
TTTTCATTTTTGGTCTGAGCCTAATAGGTTTCATAGAAACCAATTCTCTTATTATTCGTT
CTACTTTATCGGTTATTTTATAAGTGTCAAAATAAATTACTTGGTGGTAAGGAGTCAAAT
ACTAGAGGATTCTATATTAATAGATACT-CTTATTAAGA-GATTTGATACTTTAGTT-CC
AGTCCTT--CCTCT-CATTAGAT-CATTGTCTAAAGCTTC
>Carex_chalciolepis|STARR|B175|TAI|spm00000793
ATTCTTATGTAT-CAGAATATGAGTTTTTATTCCT-GTTTTTTCGTAAAAAATCTTCTTG
TTTACGATTAAGATCTTTTAGAAGCTTTCTTGAAAGAATTTACTTC------------TA
TGGAAAAATAGAACATTTTAGAATAGTGCATCATGTTTTTTTGAAGAAAACTTTATGGAT
CTTCACAGATCCTCTCATGCACTATCTTCGATATCAAGGTAAAGCTATTCTAGCATCAAA
AGGGGCTGATCTTTTTATGAAGAAATTGAAATCTTACCTTGTCTATTTTTGGCAATATTA
TTTTCATTTTTGGTCTGAGCCTAATAGGTTTCATAGAAACCAATTCTCTTATTATTCGTT
CTACTTTATCGGTTATTTTATAAGTGTCAAAATAAATTACTTGGTGGTAAGGAGTCAAAT
ACTAGAGGATTCTATATTAATAGATACT-CTTATTAAGA-GATTTGATACTTTAGTT-CC
AGTCCTT--CCTCT-CATTAGAT-CATTGTCTAAAGCTTC
>Carex_mucronata|LUCENO|NA|ITA|spm00000534
ATTCTTATGTAT-CAGAATATGAGTTTTTATTCCT-GTTTTTTCGTAAAAAATCTTCTTG
TTTACGATTAAGATCTTTTAGAAGCTTTCTTGAAAGAATTTACTTC------------TA
TGGAAAAATAGAACATTTTAGAATAGTGCATCATGTTTTTTTGAAGAAAACTTTATGGAT
CTTCACAGATCCTCTCATGCACTATCTTCGATATCAAGGTAAAGCTATTCTAGCATCAAA
AGGGGCTGATCTTTTTATGAAGAAATTGAAATCTTACCTTGTCTATTTTTGGCAATATTA
TTTTCATTTTTGGTCTGAGCCTAATAGGTTTCATAGAAACCAATTCTCTTATTATTCGTT
CTACTTTATCGGTTATTTTATAAGTGTCAAAATAAATTACTTGGTGGTAAGAAGTCAAAT
ACTAGAGGATTCTATATTAATAGATACT-CTTATTAAGA-GATTTGATACTTTAGTT-CC
AGTCCTT--CCTCT-CATTAGAT-CATTGTCTAAAGCTTC
>Carex_acutiformis|STARR|B1516|TVL|spm00002122
ATTCTTATGTAT-CAGAATATGAGTTTTTATTCCT-GTTTTTTCGTAAAAAATCTTCTTG
TTTACGATTAAGATCTTTTAGAAGCTTTCTTGAAAGAATTTACTTC------------TA
TGGAAAAATAGAACATTTTAGAATAGTGCATCATGTTTTTTTGAAGAAAACTTTATGGAT
CTTCACAGATCCTCTCATGCACTATCTTCGATATCAAGGTAAAGCTATTCTAGCATCAAA
AGGGGCTGATCTTTTTATGAAGAAATTGAAATCTTACCTTGTCTATTTTTGGCAATATTA
TTTTCATTTTTGGTCTGAGCCTAATAGGTTTCATAGAAACCAATTCTCTTATTATTCGTT
CTACTTTATCGGTTATTTTATAAGTGTCAAAATAAATTACTTGGTGGTAAGGAGTCAAAT
ACTAGAGGATTCTATATTAATAGATACT-CTTATTAAGA-GATTTGATACTTTAGTT-CC
AGTCCTT--CCTCT-CATTAGAT-CATTGTCTAAAGCTTC
>Carex_nelsonii|STARR|B1225|MNT|spm00001832
ATTCTTATGTAT-CAGAATATGAGTTTTTATTCCT-GTTTTTTCGTAAAAAATCTTCTTG
TTTACGATTAAGATCTTTTAGAAGCTTTCTTGAAAGAATTTACTTC------------TA
TGGAAAAATAGAACATTTTAGAATAGTGCATCATGTTTTTTTGAAGAAAACTTTATGGAT
CTTCACAGATCCTCTCATGCACTATCTTCGATATCAAGGTAAAGCTATTCTAGCATCAAA
AGGGGCTGATCTTTTTATGAAGAAATTGAAATCTTACCTTGTCTATTTTTGGCAATATTA
TTTTCATTTTTGGTCTGAGCCTAATAGGTTTCATAGAAACCAATTCTCTTATTATTCGTT
CTACTTTATCGGTTATTTTATAAGTGTCAAAATAAATTACTTGGTGGTAAGGAGTCAAAT
ACTAGAGGATTCTATATTAATAGATACT-CTTATTAAGA-GATTTGATACTTTAGTT-CC
AGTCCTT--CCTCT-CATTAGAT-CATTGTCTAAAGCTTC
>Carex_bijiangensis|JIMENEZMEJIAS||CHT|spm00003354
ATTCTTATGTAT-CAGAATATGAGTTTTTATTCCT-GTTTTTTCGTAAAAAATCTTCTTG
TTTACGATTAAGATCTTTTAGAAGCTTTCTTGAAAGAATTTACTTC------------TA
TGGAAAAATAGAACATTTTAGAATAGTGCATCATGTTTTTTTGAAGAAAACTTTATGGAT
CTTCACAGATCCTCTCATGCACTATCTTCGATATCAAGGTAAAGCTATTCTAGCATCAAA
AGGGGCTGATCTTTTTATGAAGAAATTGAAATCTTACCTTGTCTATTTTTGGCAATATTA
TTTTCATTTTTGGTCTGAGCCTAATAGGTTTCATGGAAACCAATTCTCTTATTATTCGTT
CTACTTTATCGGTTATTTTATAAGTGTCAAAATAAATTACTTGGTGGTAAGGAGTCAAAT
ACTAGAGGATTCTATATTAATAGATACT-CTTATTAAGA-GATTTGATACTTTAGTT-CC
AGTCCTT--CCTCT-CATTAGAT-CATTGTCTAAAGCTTC
>Carex_lehmannii|JIMENEZMEJIAS||CHC|spm00003367
ATTCTTATGTAT-CAGAATATGAGTTTTTATTCCT-GTTTTTTCGTAAAAAATCTTCTTG
TTTACGATTAAGATCTTTTAGAAGCTTTCTTGAAAGAATTTACTTC------------TA
TGGAAAAATAGAACATTTTAGAATAGTGCATCATGTTTTTTTGAAGAAAACTTTATGGAT
CTTCACAGATCCTCTCATGCACTATCTTCGATATCAAGGTAAAGCTATTCTAGCATCAAA
AGGGGCTGATCTTTTTATGAAGAAATTGAAATCTTACCTTGTCTATTTTTGGCAATATTA
TTTTCATTTTTGGTCTGAGCCTAATAGGTTTCATGGAAACCAATTCTCTTATTATTCGTT
CTACTTTATCGGTTATTTTATAAGTGTCAAAATAAATTACTTGGTGGTAAGGAGTCAAAT
ACTAGAGGATTCTATATTAATAGATACT-CTTATTAAGA-GATTTGATACTTTAGTT-CC
AGTCCTT--CCTCT-CATTAGAT-CATTGTCTAAAGCTTC
>Carex_pomiensis|JIMENEZMEJIAS||CHT|spm00003352
ATTCTTATGTAT-CAGAATATGAGTTTTTATTCCT-GTTTTTTCGTAAAAAATCTTCTTG
TTTACGATTAAGATCTTTTAGAAGCTTTCTTGAAAGAATTTACTTC------------TA
TGGAAAAATAGAACATTTTAGAATAGTGCATCATGTTTTTTTGAAGAAAACTTCATGGAT
CTTCACAGATCCTCTCATGCACTATCTTCGATATCAAGGTAAAGCTATTCTAGCATCAAA
AGGGGCTGATCTTTTTATGAAGAAATTGAAATCTTACCTTGTCTATTTTTGGCAATATTA
TTTTCATTTTTGGTCTGAGCCTAATAGGTTTCATAGAAACCAATTCTCTTATTATTCGTT
CTACTTTATCGGTTATTTTATAAGTGTCAAAATAAATTACTTGGTGGTAAGGAGTCAAAT
ACTAGAGGATTCTATATTAATAGATACT-CTTATTAAGA-GATTTGATACTTTAGTT-CC
AGTCCTT--CCTCT-CATTAGAT-CATTGTCTAAAGCTTC
>Carex_kansuensis|JIMENEZMEJIAS||CHC|spm00003365
ATTCTTATGTAT-CAGAATATGAGTTTTTATTCCT-GTTTTTTCGTAAAAAATCTTCTTG
TTTACGATTAAGATCTTTTAGAAGCTTTCTTGAAAGAATTTACTTC------------TA
TGGAAAAATAGAACATTTTAGAATAGTGCATCATGTTTTTTTGAAGAAAACTTTATGGAT
CTTCACAGATCCTCTCATGCACTATCTTCGATATCAAGGTAAAGCTATTCTAGCATCAAA
AGGGGCTGATCTTTTTATGAAGAAATTGAAATCTTACCTTGTCTATTTTTGGCAATATTA
TTTTCATTTTTGGTCTGAGCCTAATAGGTTTCATAGAAACCAATTCTCTTATTATTCGTT
CTACTTTATCGGTTATTTTATAAGTGTCAAAATAAATTACTTGGTGGTAAGGAGTCAAAT
ACTAGAGGATTCTATATTAATAGATACT-CTTATTAAGA-GATTTGATACTTTAGTT-CC
AGTCCTT--CCTCT-CATTAGAT-CATTGTCTAAAGCTTC
>Carex_macrolepis|LUCENO|NA|ITA|spm00000536
ATTCTTATGTAT-CAGAATATGAGTTTTTATTCCT-GTTTTTTCGTAAAAAATCTTCTTG
TTTACGATTAAGATCTTTTAGAAGCTTTCTTGAAAGAATTTACTTC------------TA
TGGAAAAATAGAACATTTTAGAATAGTGCATCATGTTTTTTTGAAGAAAACTTTATGGAT
CTTCACAGATCCTCTCATGCACTATCTTCGATATCAAGGTAAAGCTATTCTAGCATCAAA
AGGGGCTGATCTTTTTATGAAGAAATTGAAATCTTACCTTGTCTATTTTTGGCAATATTA
TTTTCATTTTTGGTCTGAGCCTAATAGGTTTCATAGAAACCAATTCTCTTATTATTCGTT
CTACTTTATCGGTTATTTTATAAGTGTCAAAATAAATTACTTGGTGGTAAGGAGTCAAAT
ACTAGAGGATTCTATATTAATAGATACT-CTTATTAAGA-GATTTGATACTTTAGTT-CC
AGTCCTT--CCTCT-CATTAGAT-CATTGTCTAAAGCTTC
>Carex_rainbowii|LUCENO||NAT|spm00003255
ATTCTTATGTAT-CAGAATATGAGTTTTTATTCCT-GTTTTTTTGTAAAAAATCTTCTTG
TTTACGATTAAGATCTTTTAGAAGCTTTCTTGAAAGAATTTACTTC------------TA
TGGAAAAATAGAACATTTTAGAATAGTGTATCATGTTTTTTTGAAGAAGATTTTATGGAT
CTTCACAGATCCTCTCATGCACTATCTTCGATATCAAGGTAAAGCTATTCTAGCATCAAA
AGGGGCTGATCTTTTTATGAAGAAATTTAAATCTTACCTTGTCTATTTTTGGCAATATTA
TTTTCATTTTTGGTCTGAGCCTAATAGGTTTCATAGAAACCAATTCTCTTATTATTCGTT
CTACTTTATTGGTTATTTTTTAAGTGTCAAAGTAAATTACTTGGTGGTAAGGAGTCAAAT
ACTAGAAGATTCTATATTAATAGATACT-CTTATTAAGA-GATTTGATACTTTAGTT-CC
AGTCCTT--CCTCT-CATTAGAT-CATTGTCTAAAGCTTC
>Carex_cretica|JIMENEZMEJIAS||KRI|spm00004382
ATTCTTATGTAT-CAGAATATGAGTTTTTATTCCT-GTTTTTTTGTAAAAAATCTTCTTG
TTTACGATTAAGATCTTTTAGAAGCTTTCTTGAAAGAATTTACTTC------------TA
TGGAAAAATAGAACATTTTAGAATAGTGCATCATGTTTTTTTGAAGAAGATTTTATGGAT
CTTCACAGATCCTCTTATGCACTATCTTCGATATCAAGGTAAAGCTATTCTAGCATCAAA
AGGGGCTGATCTTTTTATGAAGAAATTTAAATCTTACCTTGTCTATTTTTGGCAATATTA
TTTTCATTTTTGGTCTGAGCCTAATAGGTTTCATAGAAACCAATTCTCTTATTATTCGTT
CTACTTTATTGGTTATTTTTTAAGTGTCAAAATAAATTACTTGGTGGTAAGGAGTCAAAT
ACTAGAAGATTCTATATTAATAGATACT-CTTATTAAGA-GATTTGATACTTTAGTT-CC
AGTCCTT--CCTCT-CATTAGAT-CATTGTCTAAAGCTTC
>Carex_sylvatica|STARR|B983|WAS|spm00001590
ATTCTTATGTAT-CAGAATATGAGTTTTTATTCCT-GTTTTTTTGTAAAAAATCTTCTTG
TTTACGATTAAGATCTTTTAGAAGCTTTCTTGAAAGAATTTACTTC------------TA
TGGAAAAATAGAACATTTTAGAATAGTGCATCATGTTTTTTTGAAGAAGATTTTATGGAT
CTTCACAGATCCTCTTATGCATTATCTTCGATATCAAGGTAAAGCTATTCTAGCATCAAA
AGGGGCTGATATTTTTATGAAGAAATTTAAATCTTACCTTGTCTATTTTTGGCAATATTA
TTTTCATTTTTGGTCTGAGCCTAATAGGTTTCATAGAAACCAATTCTCTTATTATTCGTT
CTACTTTATTGGTTATTTTTTAAGTGTCAAAATAAATTACTTGGTGGTAAGGAGTCAAAT
ACTAGAAGATTCTATATTAATAGATACT-CTTATTAAGA-GATTTGATACTTTAGTT-CC
AGTCCTT--CCTCT-CATTAGAT-CATTGTCTAAAGCTTC
>Carex_folliculata|STARR|B293|DEL|spm00000911
ATTCTTATGTAT-TAGAATATGAGTTTTTATTCCT-GTTTTTTCGTAAAAAATCTTCTTG
TTTACGATTAAGATCTTTCAGAAGTTTTCTTGAAAGAATTTACTTC------------TA
TGGAAAAATAAAATATTTTAGAATAGTGCATCATGTTTTTTTGAAGAAAACTTTATGGAT
CTTCACAGATCCTCTCATGCACTATCTTCGATATCAAGGTAAAGCTATTCTAGCATCAAA
AGGGGCTGATCTTTTTATGAAGAAATTGAAATCTTACCTTGTCTATTTTTGGCAATATTA
TTTTCATTTTTGGTCTGAGCCTAATAGGTTTCATAGAAACCAATTCTCTTATTATTCGTT
CTACTTTATCGGTTATTTTATAAGTGTCAAAATAAATTACTTGGTGGTAAGGAGTCAAAT
ACTAGAGGATTCTATATTAATAGATACT-CTTATTAAGA-GATTTGATACTTTAGTT-CC
AGTCCTT--TCTCT-CATTAGAT-CATTGTCTAAAGCTTC
>Carex_lonchocarpa|STARR|B381|FLA|spm00000999
ATTCTTATGTAT-TAGAATATGAGTTTTTATTCCT-GTTTTTTCGTAAAAAATCTTCTTG
TTTACGATTAAGATCTTTCAGAAGTTTTCTTGAAAGAATTTACTTC------------TA
TGGAAAAATAAAATATTTTAGAATAGTGCATCATGTTTTTTTGAAGAAAACTTTATGGAT
CTTCACAGATCCTCTCATGCACTATCTTCGATATCAAGGTAAAGCTATTCTAGCATCAAA
AGGGGCTGATCTTTTTATGAAGAAATTGAAATCTTACCTTGTCTATTTTTGGCAATATTA
TTTTCATTTTTGGTCTGAGCCTAATAGGTTTCATAGAAACCAATTCTCTTATTATTCGTT
CTACTTTATCGGTTATTTTATAAGTGTCAAAATAAATTACTTGGTGGTAAGGAGTCAAAT
ACTAGAGGATTCTATATTAATAGATACT-CTTATTAAGA-GATTTGATACTTTAGTT-CC
AGTCCTT--TCTCT-CATTAGAT-CATTGTCTAAAGCTTC
>Carex_michauxiana|STARR|B1141|MAN|spm00001748
ATTCTTATGTAT-TAGAATATGAGTTTTTATTCCT-GTTTTTTCGTAAAAAATCTTCTTG
TTTACGATTAAGATCTTTCAGAAGTTTTCTTGAAAGAATTTACTTC------------TA
TGGAAAAATAAAACATTTTAGAATAGTGCATCATGTTTTTTTGAAGAAAACTTTATGGAT
CTTCACAGATCCTCTCATGCACTATCTTCGATATCAAGGTAAAGCTATTCTAGCATCAAA
AGGGGCTGATCTTTTTATGAAGAAATTGAAATCTTACCTTGTCTATTTTTGGCAATATTA
TTTTCATTTTTGGTCTGAGCCTAATAGGTTTTATAGAAACCAATTCTCTTATTATTCGTT
CTACTTTATCGGTTATTTTATAAGTGTCAAAATAAATTACTTGGTGGTAAGGAGTCAAAT
ACTAGAGGATTCTATATTAATAGATACT-CTTATTAAGA-GATTTGATACTTTAGTT-CC
AGTCCTT--TCTCT-CATTAGAT-CATTGTCTAAAGCTTC
>Carex_turgescens|STARR|B839|MSI|spm00001442
ATTCTTATGTAT-TAGAATATGAGTTTTTATTCCT-GTTTTTTCGTAAAAAATCTTCTTG
TTTACGATTAAGATCTTTCAGAAGTTTTCTTGAAAGAATTTACTTC------------TA
TGGAAAAATAAAACATTTTAGAATAGTGCATCATGTTTTTTTGAAGAAAACTTTATGGAT
CTTCACAGATCCTCTCATGCACTATCTTCGATATCAAGGTAAAGCTATTCTAGCATCAAA
AGGGGCTGATCTTTTTATGAAGAAATTGAAATCTTACCTTGTCTATTTTTGGCAATATTA
TTTTCATTTTTGGTCTGAGCCTAATAGGTTTTATAGAAACCAATTCTCTTATTATTCGTT
CTACTTTATCGGTTATTTTATAAGTGTCAAAATAAATTACTTGGTGGTAAGGAGTCAAAT
ACTAGAGGATTCTATATTAATAGATACT-CTTATTAAGA-GATTTGATACTTTAGTT-CC
AGTCCTT--TCTCT-CATTAGAT-CATTGTCTAAAGCTTC
>Carex_lemmonii|STARR|B411|CAL|spm00001029
ATTCTTATGTAT-CAGAATATGAGTTTTTATTCCT-GTTTTTTCGTAAAAAATCTTCTTG
TTTACGATTAAGATCTTTTAGAAGCTTTCTTGAAAGAATTTATTTC------------TA
TGGAAAAATAGAACATTTTAGAATAGTGCATCATTTTTTTTTGAAGAAAACTTTATGGAT
CTTTACAGATCCTCTCATGCACTATCTTCGATATCAAGGTAAAGCTATTCTAGCATCAAA
AGGGGCTGATCTTTTTATGAAGAAATTAAAATCTTACGAGGTGCAGTTTTGGCATTATAA
TTTTCATTTTTGGTCTGAGCCTAATAGGTTTCATAAAAACCAATTCTCTTATTATTCGTT
CTACTTTATCGGTTATTTTTTAAGTGTCAAAGTAAATTACTTGGTGGTAAGGAGTCAAAT
ACTAGAGGATTCTATATTAATAGATACT-CTTATTAAGA-GATTTGATACTTTAGTT-CC
AGTCCTT--CCTTT-CATTAGAT-CATTGTCTAAAGCTTC
>Carex_hastata|XIAOFENG|NA|CHS|spm00000058
ATTCTTATGTAT-CAGAATATGAGTTTTTATTCCT-STTTTTTCRTGAAAAATCTTCTTG
TTTACGATTAAGATCTTWTAGAAGCTTTCTTGAAAGAATTTACTTC------------TA
TGGAAAAATAGAACATTTTAGAATAGTGCATCATGTTTTTTTGAAGAAAACTTTATGGAT
CTTCACAGATCCTCTCATGCACTATYTTCGATATCAAGGTAAAGCTATTCTAGCATCAAA
AGGGGCTGATCTTTTTATGAAGAAATTKAAATCTTACCTTGTCTATTTTTGGCAATATTA
TTTTCATTTTTGGTCTGAGCCTAATAGGTTTCATAGAAACCAATTCTCTTATTATTCGTT
CTACTTTATCGGTTATTTTATAAGTGTCAAAATAAATTACTTGGTGGTAAGGAGTCAAAT
ACTAGAGGATTCTATATTAATAGATACT-CTTATTAAGA-GATTTGATACTTTAGTT-CC
AGTCCTT--CCTCT-CATTAAAT-CATTGTCTAAAGCTTC
>Carex_durieui|JIMENEZMEJIAS||SPA|spm00004386
ATTCTTATGTAT-CAGAATATGAGTTTTTATTCCT-GTTTTTTCGTAAAAAATCTTCTTG
TTTACAATTAAGATCTTTTCTAAGCTTTCTAGAAAGAATTTACTTC------------TA
TGGAAAAATAGAACATTTTAGAATAGTGTATCATGTTTTTTTGAAGAAAACTTTATGGAT
CTTCATAGATCCTCTCATGCACTATCTTCGATATCAAGGTAAAGCTATTCTAGCATCAAA
AGGGGCTGATCTTTTTATGAAGAAATTGAAATCTTACCTTGTCTATTTTTGGCAATATTA
TTTTCATTTTTGGTCTGAGCCTAATAGGTTTCATAGAAACCAATTCTCTTATTATTCGTT
CTACTTTATCGGTTATTTTTTAAGTGTCAAAGTAAATTACTTGGTGGTAAGGAGTCAAAT
ACTAGAGGATTCTATATTAATAGATACT-CTTATTAAGA-GATTTGATACTTTAGTT-CC
AGTCCTT--CCTCT-CATTAGAT-CATTGTCTAAAGCTTC
>Carex_grandiligulata|XIAOFENG|NA|CHS|spm00000056
ATTCTTATGTAT-CAGAATATGAGTTTTTATTCCT-GTTTATTCGTAAAAAATCTTCTTG
TTTACGATTAAGATCTTTTAGAAGCTTTCTTGAAAGAATTTACTTC------------TA
TGGAAAAATAGAACATTTTAGAATAGTGCATCATGTTTTTTTGAAGAAAACTTTATGGTT
CTTCACAGATCCTCTCATGCACTATGTTCGATATCAAGGTAAAGCTATTCTAGCATCAAA
AGGGACTGATCTTTTTATGAAGAAATTGAAATCTTACCTTGTCTGTTTTTGGCAATATTA
TTTTCATTTTTGGTCTGAGCCTAATAGGTTTCATAGAAACCAATTCTCTTATTATTCGTT
CTACTTTATCGGTTATTTTTTAAGTGTAAAAATAAATTACTTGGTGGTAAGGAGTCAAAT
ACTAGAGGATTCTATATTAATAGATACT-CTTATTAAGA-GATTTGATACTTTAGTT-CC
AGTCCTT--CCTCT-CATTAGAT-CATTGTCTAAAGCTTC
>Carex_indica|HIPP|NA|QLD|spm00002191
ATTCTTATGTAT-CAGAATATGAGTTTTTATTACT-GTTTTTTCGTAAAAGATCTTCTTG
TTTACGGTTAAGATCTTTTAGAAGCTTTCTTGAAAGAATTTACTTC------------TA
TGGAAAAATAGAACATTTTAGAATAGTGCATCATGTTTTTTTGAAGAAAACTTTATGGAT
CTTCACAGATCCTCTCATGCACTATCTTCGATATCAAGGTAAAGCTATTCTAGCATCAAA
AGGGACTGATCTTTTTATGAAGAAATTGAAATCTTACCTTGTCTATTTTTGGCAATATTA
TTTTCATTTTTGGTCTGAGCCTAATAGGTTTCATAGAAACCAATTCTCTTATTATTCGTT
CTACTTTATCGGTTATTTTATAAATGTCAAAATAAATTACTTGGTGGWAAGGAGTCAAAT
ACTAGAGGATTATATATTAATAGATACT-CTTATTAAGA-GATTTGATACTTTAGTT-CC
AGTCCTT--CCTCT-CATTAGAT-CNNNNNNNNNNNNNNN
>Carex_asturica|JIMENEZMEJIAS||SPA|spm00004385
ATTCTTATGTAT-CAGAATATGAGTTTTTATTCCT-TTTTTTTCGTATAAAATCTTCTTG
TTTACGATTAAGATCTTTTAGAAGCTTTCTTGAAAGAATTTACTTC------------TA
TGGAAAAATAGAACATTTTAGAATAGTGCATCATGTTTTTTTGAAGAAAACTTTATGGAT
CTTCACAGATCCTCTCATACACTATCTTCGATATCAAGGTAAAGTTATTCTAACATCAAA
AGGGGCTGATCTTTTTATGAAGAAATTGAAATCTTACCTTGTCTATTTTTGGCAATATTA
TTTTCATTTTTGGTCTGAGCCTAATAGGTTTCATAGAAAGCAATTCTCTTATTATTCGTT
CTACTTTATCGGTTATTTTTTAAGTGTCAAAATAAATTACTTGGTGGTAAGGAGTCAAAT
ACTAGAGGATTCTATATTAATAGATACT-CTTATTAAGA-GATTTGATACTTTAGTT-CC
AGTCCTT--CCTCT-CATTAGAT-CATTGTCTAAAGCTTC
>Carex_glacialis|STARR|B887|NFL|spm00001488
ATTCTTATGTAT-CAGAATATGAGTTTTTATTTCT-GTTTTTTCGTAAAAAATCTTCTTG
TTTACGATTAAGATCTTTTAGAAGCTTTCTTGAAAGAATTTACTTC------------TA
TGGAAAAATAGAACATTTTAGAATAGTACATCATGTTTTTTTGAAGAGAACTTTATGGAT
CTTCACAGATCCTCTCATGCACTATCTTCGATATCAAGGTAAAGCTATTCTAGCATCAAA
AGGGGCTGATCTTTTTATGAAGAAATTGAAATCTTACCTTGTGTATTTTTGGCAATATTA
TTTTCATTTTTGGTCTGAGCCTAATAGGTTTGATAGAAACCAATTCTCTTATTATTCGTT
CTACTTTATCGGTTATTTTTTAAGTGTCAAAATAAATTACTTGGTGGTAAGGAGTCAAAT
ACTAGAGGATTCTATATTAATAGATACT-CTTATTAAGA-GATTTGATACTTTAGTT-CC
AGTCCTT--CCTCT-CATTAGAT-CATTGTCTAAAGCTTC
>Carex_fusiformis|EHM|spm00005727
ATTYTTATGTAT-CAGAATATGAGTTTTTATTCCT-GTTTTTTCGTAAAAAATCTTCTTG
TTTACGATTAAGATCTTTTAGAAGCTTTCTTGAAAGAATTTACTTC------------TA
TGGAAAAATAGAACATTTTAGAATAGTGCATCATGTTTTTTTGAAGAAAACTTTATGGAT
CTTYACAGATCCTCTCATGCACTATCTTCGATATCAAGGTAAAGCTATTCTAGCATCAAA
AGGGGCTKATCTTTTTATGAAGAAATTGAAATCTTACCTTGTCTATTTTTGGCAATATTA
TTTTCATTTTTGGTCTGAGCCTAATAGGTTTCATARAAACCAATTCTCTTATTATTCRTT
CTACTTTATCGGTTATTTTWTAAGTGTCAAAATAAATTACTTGGTGGTAAGGAGTCAAAT
ACTAGAGGATTCTATATTAATAGATACT-CTTATTAAGA-GATTTGATACTTTAGTT-CC
AGTCCTT--CCTCT-CATTATAT-CATTGTCTAAAGCTTC
>Carex_polyschoenoides|XIAOFENG|NA|CHN|spm00000096
ATTCTTATGTAT-CAGAATATGAGTTTTTATTCCT-GTTTTTTCGTGAAAAATCTTCTTG
TTTGCGATTAAGATCTTTTATAAACTTTCTTGAAAGAATTTACTTC------------TA
TGGAAAAATAGAACATTTTAGAATAGTGCATCATGTTTTTTTGAAGAAAACTTTATGGAT
CTTCACAGATCCTCTCATGCACTATCTTCGATATCAAGGTAAAGCTATTCTAGCATCAAA
AGGGGCTGATCTTTTTATGAAGAAATTGAAATCTTACCTTGTCTATTTTTGGCAATATTA
TTTTCATTTCTGGTCTGAGCCTAATAGGTTTCATAGAAACCAATTCTCTTATTATTTGTT
CTACTTTATCGGTTATTTTATAAGTGTCAAAATAAATTACTTAGTGGTAAGGAGTCAAAT
ACTAGAGGATTCTATAATAATAGATACT-CTTATTAAGA-GATTTGATACTTTAGTT-CC
AGTCCTT--CCTCT-CATTAAAT-CATTGTCTAAAGCTTC
>Carex_chungii|XIAOFENG|NA|CHS|spm00000022
ATTCTTATGTAT-CAGAATATGAGTTTTTATTCCT-GTTTTTTCGTGAAAAATCTTCTTG
TTTGCGATTAAGATCTTTTAGAAACTTTCTTGAAAGAATTTACTTC------------TA
TGGAAAAATAGAACATTTTAGAATAGTGCATCATGTTTTTTTGAAGAAAACTTTATGGAT
CTTCACAGATCCTCTCATGCACTATCTTCGATATCAAGGTAAAGCTATTCTAGCATCAAA
AGGGGCTGATCTTTTTATGAAGAAATTGAAATCTTACCTTGTCTATTTTTGGCAATATTA
TTTTCATTTCTGGTCTGAGCCTAATAGGTTTCATAGAAACCAATTCTCTTATTATTTGTT
CTACTTTATCGGTTATTTTATAAGTGTCAAAATAAATTACTTAGTGGTAAGGAGTCAAAT
ACTAGAGGATTCTATAATAATAGATACT-CTTATTAAGA-GATTTGATACTTTAGTT-CC
AGTCCTT--CCTCT-CATTAAAT-CATTGTCTAAAGCTTC
>Carex_jiuhuaensis|XIAOFENG|NA|CHS|spm00000063
ATTCTTATGTAT-CAGAATATGAGTTTTTATTCCT-GTTTTTTCGTGAAAAATCTTCTTG
TTTGCGATTAAGATCTTTTAGAAACTTTCTTGAAAGAATTTACTTC------------TA
TGGAAAAATAGAACATTTTAGAATAGTGCATCATGTTTTTTTGAAGAAAACTTTATGGAT
CTTCACAGATCCTCTCATGCACTATCTTCGATATCAAGGTAAAGCTATTCTAGCATCAAA
AGGGGCTGATCTTTTTATGAAGAAATTGAAATCTTACCTTGTCTATTTTTGGCAATATTA
TTTTCATTTCTGGTCTGAGCCTAATAGGTTTCATAGAAACCAATTCTCTTATTATTTGTT
CTACTTTATCGGTTATTTTATAAGTGTCAAAATAAATTACTTAGTGGTAAGGAGTCAAAT
ACTAGAGGATTCTATAATAATAGATACT-CTTATTAAGA-GATTTGATACTTTAGTT-CC
AGTCCTT--CCTCT-CATTAAAT-CATTGTCTAAAGCTTC
>Carex_nervata|HIPP|NA|KOR|spm00000010
ATTCTTATGTAT-CAGAATATGAGCTTTTATTCCT-GTTTTTTCGTGAAAAATCTTCTTG
TTTGCGATTAAGATCTTTTAGAAGCTTTCTTGAAAGAATTTACTTC------------TA
TGGAAAAATAGAACATTTTAGAATAGTGCATCATGTTTTTTTGAAGAAAACTTTATGGAT
CTTCACAGATCCTCTCATGCACTATCTTCGATATCAAGGTAAAGCTATTCTAGCATCAAA
AGGGGCTGATCTTTTTATGAAGAAATTGAGATCTTACCTTGTCTATTTTTGGCAATATTA
TTTTCATTTCTGGTCTGAGCCTAATAGGTTTCATAGAAATCAATTCTCTTATTATTTGTT
CTACTTTATCGGTTATTTTATAAGTGTCAAAATAAATTACTTAGTGGTAAGGAGTCAAAT
ACTAGAGGATTCTATATTAATAGATACT-CTTATTAAGA-GATTTGATACTTTAGTT-CC
AGTCCTT--CCTCT-CATTAAAT-CATTGTCTAAAGCTTC
>Carex_caryophyllea|STARR|B1457|SPA|spm00002063
ATTCTTATGTAT-CAGAATATGAGCTTTTATTCCT-GTTTTTTCGTGAAAAATCTTCTTG
TTTGCGATTAAGATCTTTTAGAAGCTTTCTTGAAAGAATTTACTTC------------TA
TGGAAAAATAGAACATTTTAGAATAGTGCATCATGTTTTTTTGAAGAAAACTTTATGGAT
CTTCACAGATCCTCTCATGCACTATCTTCGATATCAAGGTAAAGCTATTCTAGCATCAAA
AGGGGCTGATCTTTTTATGAAGAAATTGAAATCTTACCTTGTCTATTTTTGGCAATATTA
TTTTCATTTCTGGTCTGAGCCTAATAGGTTTCATAGAAATCAATTCTCTTATTATTTGTT
CTACTTTATCGGTTATTTTATAAGTGTCAAAATAAATTACTTAGTGGTAAGGAGTCAAAT
ACTAGAGGATTCTATATTAATAGATACT-CTTATTAAGA-GATTTGATACTTTAGTT-CC
AGTCCTT--CCTCT-CATTAAAT-CATTGTCTAAAGCTTC
>Carex_mitrata|XIAOFENG|NA|CHS|spm00000085
ATTCTTATGTAT-CAGAATATGAGTTTTTATTCCT-GTTTTTTCGTGAAAAATCTTCTTG
TTTGCGATTAAGATCTTTTAGAAGCTTTCTTGAAAGAATTTACTTC------------TA
TGGAAAAATAGAACATTTTAGAATAGTGCATCATGTTTTTTTGAAGAAAACTTTATGGAT
CTTCACAGATCCTCTCATGCACTATCTTCGATATCAAGGTAAAGCTATTCTAGCATCAAA
AGGGGCTGATCTTTTTATGAAGAAATTGAAATCTTACCTTGTCTATTTTTGGCAATATTA
TTTTCATTTCTGGTCTGAGCCTAATAGGTTTCATAGAAATCAATTCTCTTATTATTTGTT
CTACTTTATCGGTTATTTTATAAGTGTCAAAATAAATTACTTAGTGGTAAGGAGTCAAAT
ACTAGAGGATTCTATATTAATAGATACT-CTTATTAAGA-GATTTGATACTTTAGTT-CC
AGTCCTT--CCTCT-CATTAAAT-CATTGTCTAAAGCTTC
>Carex_densipilosa|XIAOFENG|NA|CHS|spm00000042
ATTCTTATGTAT-CAGAATATGAGTTTTTATTCCT-GTTTTTTCGTGAAAAATCTTCTTG
TTTGCGATTAAGATATTTTAGAAGCTTTCTTGAAAGAATTTACTTC------------TA
TGGAAAAATAGAACATTTTAGAATAGTGCATCATGTTTTTTTGAAGAAAACTTTATGGAT
CTTCACAGATCCTCTCATGCACTATCTTCGATATCAAGGTAAAGCTATTCTAGCATCAAA
AGGGGCTGATCTTTTTATGAAGAAATTGAAATCTTACCTTGTCTATTTTTGGCAATATTA
TTTTCATTTTTGGTCTGAGCCTAATAGGTTTCATAGAAACCAATTCTCTTATTATTTGTT
CTACTTTATCGGTTATTTTATAAGTGTCAAAATAAATTACTTAGTGGTAAGGAGTCAAAT
ACTAGAGGATTCTATATTAATAGATACT-CTTATTAAGA-GATTTGATACTTTAGTT-CC
AGTCCTT--CCTCT-CATTAAAT-CATTGTCTAAAGCTTC
>Carex_genkaiensis|HIPP|NA|KOR|spm00000011
ATTCTTATGTAT-CAGAATATGAGTTTTTATTCCT-GTTTTTTCGTGAAAAATCTTCTTG
TTTGCGATTAAGATCTTTTAGAAGCTTTCTTGAAAGAATTTACTTC------------TA
TGGAAAAATAGAACATTTTAGAATAGTGCATCATGTTTTTTTGAAGAAAACTTTATGGAT
CTTCACAGATCCTCTCATGCACTATCTTCGATATCAAGGTAAAGCTATTCTAGCATCAAA
AGGGGCTGATCTTTTTATGAAGAAATTGAAATCTTACCTTGTCTATTTTTGGCAATATTA
TTTTCATTTTTGGTCTGAGCCTAATAGGTTTCATAGAAACCAATTCTCTTATTATTTGTT
CTACTTTATCGGTTATTTTATAAGTGTCAAAATAAATTACTTAGTGGTAAGGAGTCAAAT
ACTAGAGGATTCTATATTAATAGATACT-CTTATTAAGA-GATTTGATACTTTAGTT-CC
AGTCCTT--CCTCT-CATTAAAT-CATTGTCTAAAGCTTC
>Carex_daltonii|EHM|spm00005702
ATTYTTATRTAT-CAGAATATGAGTTTTTATTCCT-GTTTTTTCGTAAAAAATCTTCTTG
TTTACGATTAAGATCTTTTAGAAGCTTTCTTGAAAGAATTTACTTC------------TA
TGGAAAAATAGAACATTTTAGAATAGTGCATCATGTTTTTTTGAAGAAAACTTTATGGAT
CTTCACAGATCCTCTCATGCACTATCTTCGATATCAAGGTAAAGCTATTCTAGCATCAAA
AGGGGCTGATCTTTTTATGAAGAAATTGAAATCTTACCTTGTCTATTTTTGGCAATATTW
TTTTCATTTTTGGTCTGAGCCTAATAGGTTTCATAGAAACCAATTCTCTTATTATTCRTT
CTACTTTATCGGTTATTTTWTAAGTGTCAAAATAAATTACTTGGTGGTAAGGAGTCAAAT
ACTAGAGGATTCTATATTAATAGATACT-CTTATTAAGA-GATTTGATACTTTAGTT-CC
AGTCCTT--CCTCT-CATTAGAT-CA-TGTCTAAAGCTTC
>Carex_valbrayi|HIPP|NA|MDG|spm00002204
ATTCTTATGTAT-CAGAATATGAGTTTTTATTCCT-GTTTTTTCGTAAAAAATCTTCTTG
TTTACGATTAAGATCTTTTAGAAGCTTTCTTGAAAGAATTTACTTT------------TA
TGGAAAAATAGAACATTTTAGAATAGTACATCATGTTTTTTTGAAGAAAACTTTATGGAT
CTTCACAGATCCTCTCATGCACTATCTTCGATATCAAGGTAAAGCTATTCTAGCATCAAA
AGGGGCTGATC-TTWTWWGANRAAATTGAAATCTTACTTTGTCTATTTTTGGCAATATTA
TTTTCATTTTTGGTCTGAGCCTAATAGGTTTCATAGAAACCAATTCTCTTATTATTCGTT
CTACTTTATCGGTTATTTTATAAGTGTCAAAATAAATTACTTGGTGGTAAGGAGTCAAAT
ACTAGAGGATTCTATAATAATAAATACT-CTTATTAAGA-GATTTGATACTTTAGTT-CC
AGTCCTT--CCTCT-CATTAGAT-CATTGTCTAAAGCTTC
>Carex_tunimanensis|REZNICEK|NA|MXT|spm00000303
ATTCTTATGTAT-CAGAATATGAGTTTTTATTCCT-GTTTTTTCGTAAAAAATCTTCTTG
TTTACGATTAAGATCTTTCAGAAGCTTTCTTGAAAGAATTTACTTC------------TA
TGGAAAAATAGAACATTTTAGAATAGTGCATCATGTTTTTTTGAAGAAAACTTTATGGAT
CTTCACAGATCCTCTCATGCACTATCTTCGATATCAAGGTAAAGCTATTCTAGGATCAAA
AGGGGCTGATCTTTTTATGAAGAAATTGAGATATTACCTTGTCTATTTTTGGCAATATTA
TTTTCATTTTTGGTCTGAGCCTAATAGGTTTCATAGAAACCAATTCTCTTATTATTCGTT
CTACTTTATCGGTTATTTTTTAAGTGTCAAAATAAATTACTTGATGGTAAGGAGTCAAAT
ACTAGAGGATTCTATATTAATAGATACT-CTTATTAAGA-GATTTGATACTTTAGTT-CC
AGTCCTT--CCTCT-CATTAGAT-CATTGTCTAAAGCTTC
>Carex_cherokeensis|STARR|B212|FLA|spm00000830
ATTCTTATGTAT-CAGAATATGAGTTTTTATTCCT-GTTTTTTCGTAAAAAATCTTCTTG
TTTACGATTAAGATCTTTCAGAAGCTTTCTTGAAAGAATTTACTTC------------TA
TGGAAAAATAGAACATTTTAGAATAGTGCATCATGTTTTTTTGAAGAAAACTTTATGGAT
CTTCACAGATCCTCTCATGCACTATCTTCGATATCAAGGTAAAGCTATTCTAGGATCAAA
AGGGGCTGATCTTTTTATGAAGAAATTGAGATATTACCTTGTCTATTTTTGGCAATATTA
TTTTCATTTTTGGTCTGAGCCTAATAGGTTTCATAGAAACCAATTCTCTTATTATTCGTT
CTACTTTATCGGTTATTTTTTAAGTGTCAAAATAAATTACTTGGTGGTAAGGAGTCAAAT
ACTAGAGGATTCTATATTAATAGATACT-CTTATTAAGA-GATTTGATACTTTAGTT-CC
AGTCCTT--CCTCT-CATTAGAT-CATTGTCTAAAGCTTC
>Carex_obispoensis|STARR|B1190|CAL|spm00001797
ATTCTTATGTAT-CAGAATATGAGTTTTTATTCCT-GTTTTTTCGTAAAAAATCTTCTTG
TTTACGATTAAGATCTTTCAGAAGCTTTCTTGAAAGAATTTACTTC------------TA
TGGAAAAATAGAACATTTTAGAATAGTGCATCATGTTTTTTTGAAGAAAACTTTATGGAT
CTTCACAGATCCTCTCATGCACTATCTTCGATATCAAGGTAAAGCTATTCTAGGATCAAA
AGGGGCTGATCTTTTTATGAAGAAATTGAAATATTACCTTGTCTATTTTTGGCAATATTA
TTTTCATTTTTGGTCTGAGCCTAATAGGTTTCATAGAAACCAATTCTCTTATTATTCGTT
CTACTTTATCGGTTATTTTTTAAGTGTCAAAATAAATTACTTGGTGGTAAGGAGTCAAAT
ACTAGAGGATTCTATATTAATAGATACT-CTTATTAAGA-GATTTGATACTTTAGTT-CC
AGTCCTT--CCTCT-CATTAGAT-CATTGTCTAAAGCTTC
>Carex_baimaensis|XIAOFENG|NA|CHS|spm00000027
ATTCTTATGTAT-CAGAATATGAGTTTKTATTCCT-GNTTTTTCGTGAAAAATCTTCTTG
TTTACGATTAAGATCTTTTAGAAGCTTTCTTGAAAGAATTTACTTC------------TA
TGGAAAAATAGAACATTTTAGAATAGTGCATCATGTTTTTTTGAAGAAAACTTTAKGGAT
CTTCACAGATCCTCTCNTGCACTATCTTCGATATCAAGGTAAAGCTATTCTAGCATCAAA
AGGGGCTGATCTTTTTATGAAGAAATTGAAATCTTACCTTGTCTATTTTTGGCAATATTA
TTTTCATTTTTGGTCTGAGCCTAATAGGTTTCATAGAAACCAATTCTCTTATTATTCGTT
CTACTTTATCGGTTATTTTATAAGTGTCAAAATAAATTACTTGGTGGTAAGGAGTCAAAT
ACTAGAGGATTCTATATTAATAGATACT-CTTATTAAGA-GATTTGATACTTTAGTT-CC
AGTCCTT--CCTCT-CATTAAAT-CATTGTCTAAAACNNN
>Carex_albida|JIMENEZMEJIAS||CAL|spm00003602
ATTCTTATGTAT-CAGAATATGAGTTTTTATTCCT-GTTTTTTCGTAAAAAATCTTCTTG
TTTACGATTAAGATCTTTTAGAAGCTTTCTTGAAAGAATTTATTTC------------TA
TGGAAAAATAGAACATTTTAGAATAGTGCATCATTTTTTTTTGAAGAAAACTTTATGGAT
CTTTACAGATCCTCTCATGCACTATCTTCGATATCAAGGTAAAGCTATTCTAGCATCAAA
AGGGGCTGATCTTTTTATGAAGAAATTTAAATCTTACCTTGTCTATTTTTGGCAATATTA
TTTTCATTTTTGGTCTGAGCCTAATAGGTTTCATAGAAACCAATTCTCTTATTATTCGTT
CTACTTTATCGGTTATTTTTTAAGTGTCAAAGTAAATTACTTGGTGGTAAGGAGTCAAAT
ACTAGAGGATTCTATATTAATAGATACT-CTTATTAAGA-GATTTGATACTTTAGTT-CC
AGTCCTT--CCTTT-CATTAGAT-CATTGTCTAAAGNNNN
>Carex_fissuricola|STARR|B1511|IDA|spm00002117
ATTCTTATGTAT-CAGAATATGAGTTTTTATTCCT-GTTTTTTCGTAAAAAATCTTCTTG
TTTACGATTAAGATCTTTTAGAAGCTTTCTTGAAAGAATTTATTTC------------TA
TGGAAAAATAGAACATTTTAGAATAGTGCATCATTTTTTTTTGAAGAAAACTTTATGGAT
CTTTACAGATCCTCTCATGCACTATCTTCGATATCAAGGTAAAGCTATTCTAGCATCAAA
AGGGGCTGATCTTTTTATGAAGAAATTGAAATCTTACCTTGTCTATTTTTGGCAATATTA
TTTTCATTTTTGGTCTGAGCCTAATAGGTTTCATAGAAACCAATTCTCTTATTATTCGTT
CTACTTTATCGGTTATTTTTTAAGTGTCAAAGTAAATTACTTGGTGGTAAGGAGTCAAAT
ACTAGAGGATTCTATATTAATAGATACT-CTTATTAAGA-GATTTGATACTTTAGTT-CC
AGTCCTT--CCTCT-CATTAGAT-CATTGTCTAAAGCTTC
>Carex_luzulifolia|STARR|B410|CAL|spm00001028
ATTCTTATGTAT-CAGAATATGAGTTTTTATTCCT-GTTTTTTCGTAAAAAATCTTCTTG
TTTACGATTAAGATCTTTTAGAAGCTTTCTTGAAAGAATTTATTTC------------TA
TGGAAAAATAGAACATTTTAGAATAGTGCATCATTTTTTTTTGAAGAAAACTTTATGGAT
CTTTACAGATCCTCTCATGCACTATCTTCGATATCAAGGTAAAGCTATTCTAGCATCAAA
AGGGGCTGATCTTTTTATGAAGAAATTGAAATCTTACCTTGTCTATTTTTGGCAATATTA
TTTTCATTTTTGGTCTGAGCCTAATAGGTTTCATAGAAACCAATTCTCTTATTATTCGTT
CTACTTTATCGGTTATTTTTTAAGTGTCAAAGTAAATTACTTGGTGGTAAGGAGTCAAAT
ACTAGAGGATTCTATATTAATAGATACT-CTTATTAAGA-GATTTGATACTTTAGTT-CC
AGTCCTT--CCTCT-CATTAGAT-CATTGTCTAAAGCTTC
>Carex_foraminata|XIAOFENG|NA|CHS|spm00000052
ATTCTTATGTAT-CAGAATATGAGTTTTTATTCCT-GTTTTTTCGTAAAAAATCTTCTTG
TTTACGATTAAGAGCTTTTAGAAGCTTTCTTGAAAGAATTTACTTC------------TA
TGGAAAAATAGAACATTTTAGAATAGTGCATCATGTTTTTTTGAAGAAAACTTTATGGAT
CTTCACAGATCCTCTCATGCACTATCTTCGATATCAAGGTAAAGCTATTCTAGCATCAAA
AGGAACTGATCTTTTTATGAARAAATTGAAATCTTACTTTGTCTATTTTTGGCAATATTA
TTTTCATTTTTGGTCTGAGCCTAATAGGTTTCATAGAAACCAATTCTCTTATTATTCGTT
CTACTTTATCGGTTATTTTATAAGTGTCAAAATAAATTACTTGGTGGTAAGGAGTCAAAT
ACTAGAGGATTCTATATTAATAGATACT-CTTATTAAGA-GATTTGATACTTTAGTT-CC
AGTCCTT--CCTCT-CATTAAAT-CATTGTCTAAAGCTTC
>Carex_johnstonii|GEHRKE|NA|UGA|spm00000200
ATTCTTATGTAT-CAGAATATGAGTTTTTATTCCT-GTTTTCTCGTAAAAAATCTTCTTG
TTTACGATTAAGATCTTTTAGAAGCTTTCTTGAAAGAATTTACTTC------------TA
TGGAAAAATAGAACATTTTAGAATAATGCATCATGTTTTTTTGAAGAAAACTTTGTGGAT
CTTTACAGATCCTCTCATGCACTATCTTCGATATCAAGGTAAAGCTATTCTAGCATCAAA
AGGGGCTGATCTTTTTATGAAGAAATTGAAATCTTACCTTGTCTATTTTTGGCAATATTA
TTTTCATTTTTGGTCTGAGCCTAATAGGTTTCATAGAAACCAATTCTCTTATTATTCGTT
CTACTTTATCGGTTATTTTTTAAGTGTCAAAATAAATTACTTGGTGGTAAGGAGTCAAAT
ACTAGAGGATTCTATATTAATAGATACT-CTTATTAAGA-GATTTGATACTTTAGTT-CC
AGTCCTT--CCTCT-CATTAGAT-CATTGTCTAAAGCTTC
>Carex_qiyunensis|XIAOFENG|NA|CHS|spm00000102
ATTCTTATGTAT-CAGAATATGAGTTTTTATTCCT-GTTTTTTCGTGAAAAATCTTCTTG
TTTACGATTAAGATCTTTTAGAAGCTTTCTTGAAAGAATTTACTTC------------TA
TGGAAAAATAGAACATTTTAGAATAGTGCATCATGTTTTTTTGAAGAAAACTTTATGGAT
CTTCACAGATCCTCTCATGCACTATCTTCGATATCAAGGTAAAGCTATTCTAGCATCAAA
AGGGGCTGATCTTTTTATGAAGAAATTGAAATCTTACCTTGTCTATTTTTGGCAATATTA
TTTTCATTTTTGGTCTGAGCCTAATAGGTTTCATAGAAACCAATTCTCTTATTATTCGTT
CTACTTTATCGGTTATTTTATAAGTGTCAAAATAAATTACTTGGTGATAAGGAGTCAAAT
ACTAGAGGATTCTATATTAATAGATACT-CTTATTAAGA-GATTTGATACTTTAGTT-CC
AGTCCTT--CCTCT-CATTAAAT-CATTGTCTAAAGCTTC
>Carex_aztecica|REZNICEK|NA|MXS|spm00000254
ATTCTTATGTAT-CAGAATATGAGTTTTTATTCCT-GKTTTTTNGTAAAAAATCTTCTTG
TTTACGATTAAGATCTTTTAGAAGCTTTCTTGAAAGAATTTACTTC------------TA
TGGAAAAATAGAACATTTTAGAATAGTGCATTATGTTTTTTTGAAGAAAACTTTATGGAT
CTTCACAGATCCTCTCATGCACTATCTTCGATATCAAGGTAAAGCTATTCTAGCATCAAA
AGGGGCTGATCTTTTTATGAAGAAATTGAAATCTTACTTTGTCTATTTTTGGCAATATTA
TTTTCATTTTTGGTCTGAGCCTAATAGGTTTCATAGAAACCAATTCTCTTATTATTCGTT
CTACTTTATCGGTTATTTTATAAGTGTCAAAATAAATTACTTGGTGGTAAGGAGTCAAAT
ACTAGAGGATTCTATATTAATAGATACT-CTTATTAAGA-GATTTGATACTTTAGTT-CC
AGTCCTT--CCTCT-CATTAGAT-CATTGTCTAAAGCTTC
>Carex_longirostrata|XIAOFENG|NA|CHS|spm00000077
ATTCTTATGTAT-CAGAATATGAGTTTTTATTCCT-GTTTTTTCGTGAAAAATCTTCTTG
TTTACGATTAAGATCTTTTAGAAGCTTTCTTGAAAGAATTTACTTT------------TA
TGGAAAAATAGAACATTTTAGAATAGTGCATCATGTTTTTTTGAAGAAAACTTTATGGAT
CTTCACAGATCCTCTCATGCACTATCTTCGATATCAAGGTAAAGCTATTCTAGCATCAAA
AGGGGCTGATCTTTTTATGAATAAATTGAAATCTTACTTTGTCTATTTTTGGCAATATTA
TTTTCATTTTTGGTCTGAGCCTAATAGGTTTCATAGAAACCAATTCTCTTATTATTCGTT
CTACTTTATCGGTTATTTTATAAGTGTCAAAATAAATTACTTGGTGGTAAGGAGTCAAAT
ACTAGAGGATTCTATATTAATAGATACT-CTTATTAAGA-GATTTGATACTTTAGTT-CC
AGTCCTT--CCTCT-CATTAAAT-CATTGTCTAAAACTTC
>Carex_yandangshanica|XIAOFENG|NA|CHS|spm00000138
ATTCTTATGTAT-CAGAATATGAGTTTTTATTCCT-GTTTTTTCGTGAAAAATCTTCTTG
TTTACGATTAAGATCTTTTAGAAGCTTTCTTGAAAGAATTTACTTC------------TA
TGGAAAAATAGAACATTTTAGAATAGTGCATCATGTTTTTTTGAAGAAAACTTTATGGAT
CTTCACAGATCCTCTCATGCACTATCTTCGATATCAAGGTAAAGCTATTCTAGCATCAAA
AGGGGCTGATCTTTTTATGAAGAAATTGAAATCTTATCTTGTCTATTTTTGGCAATATTA
TTTTCATTTTTGGTCTGAGCCTAATAGGTTTCATAGAAACCAATTCTCTTATTATTCGTT
CTACTTTATCGGTTATTTTATAAGTGTCAAAATAAATTACTTGGTGGTAAGGAGTCAAAT
ACTAGAGGATTCTATATTAATAGATACT-CTTATTAAGA-GATTTGATACTTTAGTT-CC
AGTCCTT--CCTCT-CATTAAAT-CATTATCTAAAACTTC
>Carex_shangchengensis|XIAOFENG|NA|CHS|spm00000071
ATTCTTATGTAT-CAGAATATGAGTTTTTATTCCT-GTTTTTTCGTGAAAAATCTTCTTG
TTTACGATTAAGATCTTTTAGAAGCTTTCTTGAAAGAATTTACTTC------------TA
TGGAAAAATAGAACATTTTAGAATAGTGCATCATGTTTTTTTGAAGAAAACTTTATGGAT
CTTCACAGATCCTCTTATGCACTATCTTCGATATCAAGGTAAAGCTATTCTAGCATCAAA
AGGGGCTGATCTTTTTATGAAGAAATTGAAATCTTACCTTGTCTATTTTTGGCAATATTA
TTTTCATTTTTGGTCTGAGCCTAATAGGTTTCATAGAAACCAATTCTCTTATTATTCGTT
CTACTTTATCGGTTATTTTATAAGTGTCAAAATAAATTACTTGGTGGTAAAGAGTCAAAT
ACTAGAGGATTCTATATTAATAGATACT-CTTATTAAGA-GATTTGATACTTTAGTT-CC
AGTCCTT--CCTCT-CATTAAAT-CATTGTCTAAAACTTC
>Carex_hirtigluma|GEHRKE|NA|MDG|spm00000196
ATTCTTATGTAT-CAGAATATGAGTTTTTATTCCT-GTTTTTTCGTAAAAAATCTTCTTG
TTTACGATTAAGATCTTTTAGAAGCTTTCTTGAAAGAATTTACCTC------------TA
TGGAAAAATAGAACATTTTAGAATAGTGCATCATGTTTTTTTGAAGAAAACTTTATGGAT
CTTCACAGATCCTCTCATGTACTATCTTCGATATCAAGGTAAAGCTATTCTAGCATCAAA
AGGGGCTGATCTTTTTATGAAGAAATTGACATTTTACTTTGTCTATTTTTGGCAATATTA
TTTTCATTTTTGGTCTGAGCCTAATAGGTTTCATAGAAACCAATTCTCTTATTATTCGTT
CTACTTTATCGGTTATTTTATAAGTGTCAAAATAAATTACTTGGTGGTAAGGAGTCAAAT
ACTAGAGGATTCTATATTAATAAATACT-CTTATTAAGA-GATTTGATACTTTAGTT-CC
AGTCCTT--CCTCT-CATTAGAT-CATTGTCTAAAGCTTC
>Carex_sartwelliana|STARR|B1191|CAL|spm00001798
ATTCTTATGTAT-CAGAATATGAGTTTTTATTCCT-GTTTTTTCGTAAAAAATCTTCTTG
TTTACGATTAAGATCTTTTAGAAGCTTTCTTGAAAGAATTTACTTC------------TA
TGGAAAAATAGAACATTTTAGAATAATGCATCATGTTTTTTTGAAGAAAACTTTATGGAT
CTTCACAGATCCTCTCATGCACTATCTTCGATATCAAGGTAAAGCTATTCTAGCATCAAA
AGGGGCTGATCTTTTTATGAAGAAATTGAAATCTTACCTTGTCTATTTTTGGCAATATTA
TTTTCATTTTTGGTCTGATCCTAATAGGTTTCATAGAAACCAATTCTCTTACTATTCGTT
CTACTTTATCGGTTATTTTATAAGTGTCAAAATAAATTACTTGGTGGTAAGGAGTCAAAT
ACTAGAGGATTCTATATTAATAGATACT-CTTATTAAGA-GATTTGATACTTTAGTT-CC
AGTCCTT--CCTCT-CATTAGAT-CATTGTCTAAAGCTTC
>Carex_triquetra|STARR|B1193|CAL|spm00001800
ATTCTTATGTAT-CAGAATATGAGTTTTTATTCCT-GTTTTTTCGTAAAAAATCTTCTTG
TTTACGATTAAGATCTTTTAGAAGCTTTCTTGAAAGAATTTACTTC------------TA
TGGAAAAATAGAACATTTTAGAATAGTGCATCATGTTTTTTTGAAGAAAACTTTATGGAT
CTTCACAGATCCTCTCATGCACTATCTTCGATATCAAGGTAAAGCTATTGTAGCATCAAA
AGGGGCTGATCTTTTTATGAAGAAATTGAAATCTTACCTTGTCTATTTTTGGCAATATTA
TTTTCATTTTTGGTCTGAGCCTAATAGGTTTCATAGAAACCAATTCTCTTATTATTCGTT
CTACTTTATCGGTTATTTTATAAGTGTCAAAATAAATTACTTGGTGGTAAGGAGTCAAAT
ACTAGAGGATTCTATATTAATAGATACT-CTTATTAAGA-GATTTGATACTTTAGTT-CC
AGTCCTT--CCTCT-CATTAGAT-CATTGTCTAAAGCTTC
>Carex_boliviensis|REZNICEK|NA|MXC|spm00000255
ATTCTTATGTAT-CAGAATATGAGTTTTTATTCCT-GTTTTTTCGTAAAAAATCTTCTTG
TTTACGATTAAGATCTTTTAGAAGCTTTCTTGAAAGAATTTACTTC------------TA
TGGAAAAATAGAACATTTTAGAATAGTGCATCATGTTTTTTTGAAGAAAACTTTATGGAT
CTTCACAGATCCTCTCATGCACTATCTTCGATATCAAGGTAAAGCTATTCTAGCATCAAA
AGGGGCTGATCTTTTTATGAAGAAATTGAAATATTACCTTGTCTATTTTTGGCAATATTA
TTTTCATTTTTGGTCTGAGCCTAATAGGTTTCATAGAAACCAATTCTCTTATTATTCGTT
CTACTTTATCGGTTATTTTATAAGTGTCAAAATAAATTACTTGGTGGTAAGGAGTCAAAT
ACTAGAGGATTCTATATTAATAGATACT-CTTATTAAGA-GATTTGATACTTTAGTT-CC
AGTCCTT--CCTCT-CATTAGAT-CATTGTCTAAAGCTTC
>Carex_heterodoxa|HIPP|NA|MDG|spm00002213
ATTCTTATGTAT-CAGAATATGAGTTTTTATTCCT-GTTTTTTCGTAAAAAATCTTCTTG
TTTACGATTAAGATCTTTTAGAAGCTTTCTTGAAAGAATTTACCTC------------TA
TGGAAAAATAGAACATTTTAGAATAGTGCATCATGTTTTTTTGAAGAAAACTTTATGGAT
CTTCACAGATCCTCTCATGCACTATCTTCGATATCAAGGTAAAGCTATTCTAGCATCAAA
AGGGGCTGATCTTTTTATGAAGAAATTGAAATCTTACTTTGTCTATTTTTGGCAATATTA
TTTTCATTTTTGGTCTGAGCCTAATAGGTTTCATAGAAACCAATTCTCTTATTATTCGTT
CTACTTTATCGGTTATTTTATAAGTGTCAAAATAAATTACTTGGTGGTAAGGAGTCAAAT
ACTAGAGGATTCTATATTAATAAATACT-CTTATTAAGA-GATTTGATACTTTAGTT-CC
AGTCCTT--CCTCT-CATTAGAT-CATTGTCTAAAGCTTC
>Carex_neochevalieri|MESTERHAZY|NA|SIE|spm00002179
ATTCTTATGTAT-CAGAATATGAGTTTTTATTCCT-GTTTTTTCGTAAAAAATCTTCTTG
TTTACGATTAAGATCTTTTAGAAGCTTTCTTGAAAGAATTTACTTC------------TA
TGGAAAAATAGAACATTTTAGAATAGTGCATCATGTTTTTTTGAAGAAAACTTTATGGAT
CTTCACAGATCCTCTCATGCACTATCTTCGATATCAAGGTAAAGCTATTCTAGCATCAAA
AGGGGCTGATCTTTTTATGAAGAAATTGAAATCTTACTTTGTCTATTTTTGGCAATATTA
TTTTCATTTTTGGTCTGAGCCTAATAGGTTTCATAGAAACGAATTCTCTTATTATTCGTT
CTACTTTATCGGTTATTTTATAAGTGTCAAAATAAATTACTTGGTGGTAAGGAGTCAAAT
ACTAGAGGATTCTATATTAATAGATACT-CTTATTAAGA-AATTTGATACTTTAGTT-CC
AGTCCTT--CCTCT-CATTAGAT-CATTGTCTAAAGCTTC
>Carex_nodaeana|JIMENEZMEJIAS|NA|CHM|spm00003470
ATTCTTATGTAT-CAGAATATGAGTTTTTATTCCT-GTTTTTTCGTGAAAAATCTTCTTG
TTTACGATTAAGATCTTTTAGAAGCTTTCTTGAAAGAATTTACTTC------------TA
TGGAAAAATAGAACATTTTAGAATAGTGCATCATGTTTTTTTGAAGAAAACTTTATGGAT
CTTCACAGATCCTCTCATGCACTATCTTCGATATCAAGGTAAAGCTATTCTAGCATCAAA
AGGGGCTGATCTTTTTATGAAGAAATTGAGATCTTACTTTGTCTATTTTTGGCAATATTA
TTTTCATTTTTGGTCTGAGCCTAATAGGTTTCATAGAAACCAATTCTCTTATTATTCGTT
CTACTTTATCGGTTATTTTATAAGTGTAAAAATAAATTACTTGGTGGTAAGGAGTCAAAT
ACTAGAGGATTCTATATTAATAGATACT-CTTATTAAGA-GATTTGATACTTTAGTT-CC
AGTCCTT--CCTCT-CATTAAAT-CATTGTCTAAAACTTC
>Carex_umbrosa|LUCENO|NA|BUL|spm00000537
ATTCTTATGTAT-CAGAATATGAGTTTTTATTCCT-GTTTTTTCGTGAAAAATCTTCTTG
TTTACGATTAAGATCTTTTAGAAGCTTTCTTGAAAGAATTTACTTC------------TA
TGGAAAAATAGAACATTTTAGAATAGTGCATCATGTTTTTTTGAAGAAAACTTTATGGAT
CTTCACAGATCCTCTCATGCACTATCTTCGATATCAAGGTAAAGCTATTCTAGCATCAAA
AGGGGCTGATCTTTTTATGAAGAAATTGAAATCTTACCTTGTCTATTTTTGGCAATATTA
TTTTCATTTTTGGTCTGAGCCTAATAGGTTTCATAGAAACCAATTCTCTTATTATTCGTT
CTACTTTATCGGTTATTTTATAAGTGTCAAAATAAATTACTTGGTGGTAAGGAGTCAAAT
ACTAGAGGATTCTATATTAATAGATACT-CTTATTAAGA-GATTTGATACTTTAGTT-CC
AGTCCTT--CCTCT-CATTAAAT-CATTGTCTAAAGCTTC
>Carex_giraldiana|XIAOFENG|NA|CHN|spm00000054
ATTCTTATGTAT-CAGAATATGAGTTTTTATTCCT-GTTTTTTCGTGAAAAATCTTCTTG
TTTACGATTAAGATCTTTTAGAAGCTTTCTTGAAAGAATTTACTTC------------TA
TGGAAAAATAGAATATTTTAGAATAGTGCATCATGTTTTTTTGAAGAAAACTTTATGGAT
CTTCACAGATCCTCTCATGCACTATCTTCGATATCAAGGTAAAGCTATTCTAGCATCAAA
AGGGGCTGATCTTTTTATTAAGAAATTGAAATCTTACCTTGTCTATTTTTGGCAATATTA
TTTTCATTTTTGGTCTGAGCCTAATAGGTTTCATAGAAACCAATTCTCTTATTATTCGTT
CTACTTTATCGGTTATTTTATAAGTGTCAAAATAAATTACTTGGTGGTAAGGAGTCAAAT
ACTAGAGGATTCTATATTAATAGATACT-CTTATTAAGA-GATTTGATACTTTAGTT-CC
AGTCCTT--CCTCT-CATTAAAT-CATTGTCTAAAACTTC
>Carex_pallescens|STARR|B1401|BRC|spm00002008
ATTCTTATGTAT-CAGAATATGAGTTTTTATTCCT-GTTTTTTCGTAAAAAATCTTCTTG
TTTACGATTAAGATCTTTTAGAAGCTTTCTTGAAAGAATTTACTTC------------TA
TGGAAAAATAGAACATTTTAGAATAGTGCATCATGTTTTTTTGAAGAAAACTTTATGGAT
CTTCACAGATCCTCTCATGCACTATCTTCGATATCAAGGTAAAGCTATTCTAGCATCAAA
AGGGGCTGATCTTTTTATGAAGAAATTGAAATCTTACCTTGTCTATTTTTGGCAATATTA
TTTTCATTTTTGGTCTGAGCCTAATAGGTTTCATAGAAACCAATTCTCTTATTATTCGTT
CTACTTTATCGGTTATTTTATAAGTGTCAAAATAAATTATTTGGTGGTAAGGAGTCAAAT
ACTAGAGGATTCTATATTAATAGATACT-CTTATTAAGA-GATTTGATACTTTAGTT-CC
AGTCCTT--CCTCT-CATTAGAT-CATTGTCTAAAGCTTC
>Carex_vestita|STARR|B758|DEL|spm00001363
ATTCTTATGTAT-CAGAATATGAGTTTTTATTCCT-GTTTTTTCGTAAAAAATCTTCTTG
TTTACGATTAAGATCTTTTAGAAGCTTTCTTGAAAGAATTTACTTC------------TA
TGGAAAAATAGAACATTTTAGAATAGTGCATCATGTTTTTTTGAAGAAAACTTTATGGAT
CTTCACAGATCCTCTCATGCACGATCTTCGATATCAAGGTAAAGCTATTCTAGCATCAAA
AGGGGCTGATCTTTTTATGAAGAAATTGAAATCTTACCTTGTCTATTTTTGGCAATATTA
TTTTCATTTTTGGTCTGAGCCTAATAGGTTTCATAGAAACCAATTCTCTTATTATTCGTT
CTACTTTATCGGTTATTTTATAAGTGTCAAAATAAATTACTTGGTGGTAAGGAGTCAAAT
ACTAGAGGATTCTATATTAATAGATACT-CTTATAAAGA-GATTTGATACTTTAGTT-CC
AGTCCTT--CCTCT-CATTAGAT-CATTGTCTAAAGCTTC
>Carex_torreyi|STARR|B1101|COL|spm00001708
ATTCTTATGTAT-CAGAATATGAGTTTTTATTCCT-GTTTTTTCGTAAAAAATCTTCTTG
TTTACGATTAAGATCTTTTAGAAGCTTTCTTGAAAGAATTTACTTC------------TA
TGGAAAAATAGAACATTTTAGAATAGTGCATCATGTTTTTTTGAAGAAAACTTTATGGAT
CTTCACAGATCCTCTCATGCACTATCTTCGATATCAAGGTAAAGCTATTCTAGCATCAAA
AGGGGCTGATCTTTTTATGAAGAAATTGAAATCTTACCTTGTCTATTTTTGGCAATATTA
TTTTCATTTTTGGTCTGAGCCTAATAGGTTTCATAGAAACCAATTCTCTTATTATTCGTT
CTACTTTATCGGTTATTTTATAAGTGTCAAAATAAATTACTTGGTGGTAAGGAGTCAAAT
ACTAGAGGATTATATATTAATAGATACT-CTTATTAAGA-GATTTGATACTTTAGTT-CC
AGTCCTT--CCTCT-CATTAGAT-CATTGTCTAAAGCTTC
>Carex_scabrata|STARR|B636|GEO|spm00001243
ATTCTTATGTAT-CAGAATATGAGTTTTTATTCCT-GTTTTTTCGTAAAAAATCTTCTTG
TTTACGATTAAGATCTTTTAGAAGCTTTCTTGAAAGAATTTACTTC------------TA
TGGAAAAATAGAACATTTTAGAATATTGCATCATGTTTTTTTGAAGAAAACTTTATGGAT
CTTCACAGATCCTCTCATGCACTATCTTCGATATCAAGGTAAAGCTATTCTAGCATCAAA
AGGGGCTGATCTTTTTATGAAGAAATTGAAATCTTACCTTGTCTATTTTTGGCAATATTA
TTTTCATTTTTGGTCTGAGCCTAATAGGTTTCATAGAAACCAATTCTCTTATTATTCGTT
CTACTTTATCGGTTATTTTATAAGTGTCAAAATAAATTACTTGGTGGTAAGGAGTCAAAT
ACTAGAGGATTCTATATTAATAGATACT-CTTATTAAGA-GATTTGATACTTTAGTT-CC
AGTCCTT--CCTCT-CATTAGAT-CATTGTCTAAAGCTTC
>Carex_scabriuscula|STARR|B639|CAL|spm00001246
ATTCTTATGTAT-CAGAATATGAGTTTTTATTCCT-GTTTTTTCGTAAAAAATCTTCTTG
TTTACGATTAAGATCTTTTAGAAGCTTTCTTGAAAGAATTTACTTC------------TA
TGGAAAAATAGAACATTTTAGAATAGTGCATCATGTTTTTTTGAAGAAAACTTTATGGAT
CTTCACAGATCCTCTCATGCACTATCTTCGATATCAAGGTAAAGCTATTCTAGCATCAAA
AGGGGCTGATCTTTTTATGAATAAATTGAAATCTTACCTTGTCTATTTTTGGCAATATTA
TTTTCATTTTTGGTCTGAGCCTAATAGGTTTCATAGAAACCAATTCTCTTATTATTCGTT
CTACTTTATCGGTTATTTTATAAGTGTCAAAATAAATTACTTGGTGGTAAGGAGTCAAAT
ACTAGAGGATTCTATATTAATAGATACT-CTTATTAAGA-GATTTGATACTTTAGTT-CC
AGTCCTT--CCTCT-CATTAGAT-CATTGTCTAAAGCTTC
>Carex_congdonii|STARR|B1079|CAL|spm00001686
ATTCTTATGTAT-CAGAATATGAGTTTTTATTCCT-GTTTTTTCGTAAAAAATCTTCTTG
TTTACGATTAAGATCTTTTAGAAGCTTTCTTGAAAGAATTTACTTC------------TA
TGAAAAAATAGAACATTTTAGAATAGTGCATCATGTTTTTTTGAAGAAAACTTTATGGAT
CTTCACAGATCCTCTCATGCACTATCTTCGATATCAAGGTAAAGCTATTCTAGCATCAAA
AGGGGCTGATCTTTTTATGAAGAAATTGAAATCTTACCTTGTCTATTTTTGGCAATATTA
TTTTCATTTTTGGTCTGAGCCTAATAGGTTTCATAGAAACCAATTCTCTTATTATTCGTT
CTACTTTATCGGTTATTTTATAAGTGTCAAAATAAATTACTTGGTGGTAAGGAGTCAAAT
ACTAGAGGATTCTATATTAATAGATACT-CTTATTAAGA-GATTTGATACTTTAGTT-CC
AGTCCTT--CCTCT-CATTAGAT-CATTGTCTAAAGCTTC
>Carex_californica|STARR|B1078|CAL|spm00001685
ATTCTTATGTAT-CAGAATATGAGTTTTTATTCCT-GTTTTTTCGTAAAAAATCTTCTTG
TTTACGATTAAGATCTTTTAGAAGCTTTCTTGAAAGAATTTACTTC------------TA
TGGAAAAATAGAACATTTTAGAATAGTGCATCATGTTTTTTTGAAGAAAACTTTATGGAT
CTTCACAGATCCTCTCATGCACTATCTTCGATATCAAGGTAAAGCTATTCTAGCATCAAA
AGGGGCTGATCTTTTTATGAAGAAATTGAAATCTTACCTTGTCTATTTTTGGCAATATTA
TTTTCATTTTTGGTCTGAGCCTAATAGGTTTCATAGAAACCAATTCTCTTATTATTCGTT
CTACTTTATTGGTTATTTTATAAGTGTCAAAATAAATTACTTGGTGGTAAGGAGTCAAAT
ACTAGAGGATTCTATATTAATAGATACT-CTTATTAAGA-GATTTGATACTTTAGTT-CC
AGTCCTT--CCTCT-CATTAGAT-CATTGTCTAAAGCTTC
>Carex_polymorpha|STARR|B1300|MAI|spm00001907
ATTCTTATGTAT-CAGAATATGAGTTTTTATTCCT-GTTTTTTCGTAAAAAATCTTCTTG
TTTACGATTAAGATCTTTTAGAAGCTTTCTTGAAAGAATTTACTTC------------TA
TGGAAAAATAGAACATTTTAGAATAGTGCATCATGTTTTTTTGAAGAAAACTTTATGGAT
CTTCACAGATCCTCTCATGCACTATCTTCGATATCAAGGTAAAGCTATTCTAGCATCAAA
AGGGGCTGATCTTTTTATGAAGAAATTGAAATCTTACCTTGTCTATTTTTGGCAATATTA
TTTTCATTTTTGGTCTGAGCCTAATAGGTTTCATATAAACCAATTCTCTTATTATTCGTT
CTACTTTATTGGTTATTTTATAAGTGTCAAAATAAATTACTTGGTGGTAAGGAGTCAAAT
ACTAGAGGATTCTATATTAATAGATACT-CTTATTAAGA-GATTTGATACTTTAGTT-CC
AGTCCTT--CCTCT-CATTAGAT-CATTGTCTAAAGCTTC
>Carex_brevicollis|JIMENEZMEJIAS|NA|TCS|spm00003478
ATTCTTATGTAT-CAGAATATGAGTTTTTATTCCT-GTTTTTTCGTGAAAAATCTTCTTG
TTTACGATTAAGATCTTTTAGAAGCTTTCTTGAAAGAATTTACTTC------------TA
TGGAAAAATAGAACATTTTAGAATAGTGCATCATGTTTTTTTGAAGAAAACTTTATGGAT
CTTCACAGATCCTCTCATGCACTATCTTCGATATCAAGGTAAAGCTATTCTAGCATCAAA
AGGGGCTGATCTTTTTATGAAGAAATTGAAATCTTACCTTGTCTATTTTTGGCAATATTA
TTTTCATTTTTGGTCTGAGCCTAATAGGTTTCATAGAAACCAATTCTCTTATTATTCGTT
CTACTTTATCGGTTATTTTATAAGTGTCAAAATAAATTACTTGGTGGTAAGGAGTCAAAT
ACTAGAGGATTCTATATTAATAGATACT-CTTATTAAGA-GATTTGATACTTTAGTT-CC
AGTCCTT--CCTCT-CATTAAAT-CATTGTCTAAAACTTC
>Carex_michelii|MESTERHAZY|NA|HUN|spm00002175
ATTCTTATGTAT-CAGAATATGAGTTTTTATTCCT-GTTTTTTCGTGAAAAATCTTCTTG
TTTACGATTAAGATCTTTTAGAAGCTTTCTTGAAAGAATTTACTTC------------TA
TGGAAAAATAGAACATTTTAGAATAGTGCATCATGTTTTTTTGAAGAAAACTTTATGGAT
CTTCACAGATCCTCTCATGCACTATCTTCGATATCAAGGTAAAGCTATTCTAGCATCAAA
AGGGGCTGATCTTTTTATGAAGAAATTGAAATCTTACTTTGTCTATTTTTGGCAATATTA
TTTTCATTTTTGGTCTGAGCCTAATAGGTTTCATAGAAACCAATTCTCTTATTATTCGTT
CTACTTTATCGGTTATTTTATAAGTGTCAAAATAAATTACTTGGTGGTAAGGAGTCAAAT
ACTAGAGGATTCTATATTAATAGATACT-CTTATTAAGA-GATTTGATACTTTAGTT-CC
AGTCCTT--CCTCT-CATTAAAT-CATTGTCTAAAACTTC
>Carex_echinochloe|GEHRKE|Carex_MOR_908||spm00004701
ATTCTTATGTAT-CAGAATATGAGTTTTTATTCCT-GTTTTTTCGTAAAAAATCTTCTTG
TTTACGATTAAGATCTTTTAGAAGCTTTCTTGAAAGAATTTACTTC------------TA
TGGAAAAATAGAACATTTTAGAATAGTGCATCATGTTTTTTTGAAGAAAACTTTATGGAT
CTTCACAGATCCTCTCATGCACTATCTTCGATATCAAGGTAAAGCTATTCTAGCATCAAA
AGGGGCTGATCTTTTTATGAARAAATTGAAATCTTACTTTGTCTATTTTTGGCAATATTA
TTTTCATTTTTGGTCTGAGCCTAATAGGTTTCATAGAAACCAATTCTCTTATTATTCGTT
CTACTTTATCGGTTATTTTATAAGTGTCAAAATAAATTACTTGGTGGTAAGGAGTCAAAT
ACAAGAGGATTCTATATTAATAGATACT-CTTATTAAGA-GATTTGATACTTTAGTT-CC
AGTCCTT--CCTCT-CATTAGAT-CATTGTCTAAAGCTTC
>Carex_chlorosaccus|GEHRKE|NA|KEN|spm00000180
ATTCTTATGTAT-CAGAATATGAGTTTTTATTCCT-GTTTTTTCGTAAAAAATCTTCTTG
TTTACGATTAAGATCTTTTAGAAGCTTTCTTGAAAGAATTTACTTC------------TA
TGGAAAAATAGAACATTTTAGAATAGTGCATCATGTTTTTTTGAAGAAAACTTTATGGAT
CTTCACAGATCCTCTTATGCACTATCTTCGATATCAAGGTAAAGCTATTCTAGCATCAAA
AGGGGCTGATCTTTTTATGAARAAATTGAAATCTTACTTTGTCTATTTTTGGCAATATTA
TTTTCATTTTTGGTCTGAGCCTAATAGGTTTCATAGAAACCAATTCTCTTATTATTCGTT
CTACTTTATCGGTTATTTTATAAGTGTCAAAATAAATTACTTGGTGGTAAGGAGTCAAAT
ACAAGAGGATTCTATATTAATAGATACT-CTTATTAAGA-GATTTGATACTTTAGTT-CC
AGTCCTT--CCTCT-CATTAGAT-CATTGTCTAAAGCTTC
>Carex_rutenbergiana|GEHRKE|NA|MDG|spm00000228
ATTCTTATGTAT-CAGAATATGAGTTTTTATTCCT-GTTTTTTCGTAAAAAATCTTCTTG
TTTACGATTAAGATCTTTTAGAAGCTTTCTTGAAAGAATTTACTTC------------TA
TGGAAAAATAGAACATTTTAGAATAGTGCATCATGTTTTTTTGAAGAAAACTTTATGGAT
CTTCACAGATCCTCTCATGCACTATCTTCGATATCAAGGTAAAGCTATTCTAGCATCAAA
AGGGGCTGATCTTTTTATGAAGAAATTGAAATCTTACTTTGTCTATTTTTGGCAATATTA
TTTTCATTTTTGGTCTGAGCCTAATAGGTTTCATAGAAACCAATTCTCTTATTATTCGTT
CTACTTTATCGGTTATTTATTAAGTGTCAAAATAAATTACTTGGTGGTAAGGAGTCAAAT
ACTAGAGGATTCTATATTAATAAATACT-CTTATTAAGA-GATTTGATACTTTAGTT-CC
AGTCCTT--CCTCT-CATTAGAT-CATTGTCTAAAGCTTC
>Carex_euryphylla|HIPP|NA|MDG|spm00002218
ATTCTTATGTAT-CAGAATATGAGTTTTTATTCCT-GTTTTTTCGTAAAAAATCTTCTTG
TTTACGATTAAGATCTTTTAGAAGCTTTCTTGAAAGAATTTACTTC------------TA
TGGAAAAATAGAACATTTTAGAATAGTGCATCATGTTTTTTTGAAGAAAACTTTATGGAT
CTTCACAGATCCTCTCATGCACTATCTTCGATATCAAGGTAAAGCTATTCTAGCATCAAA
AGGGGCTGATCTTTTTATGAARAAATTGAAATCTTACTTTGTCTATTTTTGGCAATATTA
TTTTCATTTTTGGTCTGAGCCTAATAGGTTTCATAGAAACCAATTCTCTTATTATTCGTT
CTACTTTATCGGTTATTTTATAAGTGTCAAAATAAATTACTTGGTGGTAAGGAGTCAAAT
ACTAGAGGATTCTATATTAATAAATACT-CTTATTAAGA-GATTTGATACTTTAGTT-CC
AGTCCTT--CCTCT-CATTAGAT-CATTGTCTAAAGCTTC
>Carex_proxima|GEHRKE|NA|MDG|spm00000222
ATTCTTATGTAT-CAGAATATGAGTTTTTATTCCT-GTTTTTTCGTAAAAAATCTTCTTG
TTTACGATTAAGATCTTTTAGAAGCTTTCTTGAAAGAATTTACTTC------------TA
TGGAAAAATAGAACATTTTAGAATAGTGCATCATGTTTTTTTGAAGAAAACTTTATGGAT
CTTCACAGATCCTCTCATGCACTATCTTCGATATCAAGGTAAAGCTATTCTAGCATCAAA
AGGGGCTGATCTTTTTATGAAGAAATTGAAATCTTACTTTGTCTATTTTTGGCAATATTA
TTTTCATTTTTGGTCTGAGCCTAATAGGTTTCATAGAAACCAATTCTCTTATTATTCGTT
CTACTTTATCGGTTATTTTATAAGTGTCAAAATAAATTACTTGGTGGTAAGGAGTCAAAT
ACTAGAGGATTCTATATTAATAAATACT-CTTATTAAGA-GATTTGATACTTTAGTT-CC
AGTCCTT--CCTCT-CATTAGAT-CATTGTCTAAAGCTTC
>Carex_amplifolia|STARR|B097|NEV|spm00000715
ATTCTTATGTAT-CAGAATATGAGTTTTTATTCCT-GTTTTTTCGTAAAAAATCTTCTTG
TTTACGATTAAGATCTTTTAGAAGCTTTCTTGAAAGAATTTACTTC------------TA
TGGAAAAATAGAACATTTTAGAATAGTGCATCATGTTTTTTTGAAGAAAACTTTATGGAT
CTTCACAGATCCTCTCATGCACTATCTTCGATATCAAGGTAAAGCTATTCTAGCATCAAA
AGGGGCTGATCTTTTTATGAAGAAATTGAAATCTTACCTTGTCTATTTTTGGCAATATTA
TTTTCATTTTTGGTCTGAGCCTAATAGGTTTCATAGAAACCAATTCTCTTATTATTCGTT
CTACTTTATCGGTTATTTTATAAGTGTCAAAATAAATTACTTGGTGGTAAGGAGTCAAAT
ACTAGAGGATTCTATATTAATAGATACT-CTTATTAAGA-GATTTGATACTTTAGTT-CC
AGTCCTT--CCTCT-CATTAGAA-CATTGTCTAAAGCTTC
>Carex_heteroneura|STARR|B307|NEV|spm00000925
ATTCTTATGTAT-CAGAATATGAGTTTTTATTCCT-GTTTTTTCGTAAAAAATCTTCTTG
TTTACGATTAAGATCTTTTAGAAGCTTTCTTGAAAGAATTTACTTC------------TA
TGGAAAAATAGAACATTTTAGAATAGTGCATCATGTTTTTTTGAAGAAAACTTTATGGAT
CTTCACAGATCCTCTCATGCACTATCTTCGATATCAAGGTAAAGCTATTCTAGCATCAAA
AGGGGCTGATCTTTTTATGAAGAAATTGAAATCTTACCTTGTCTATTTTTGGCAATATTA
TTTTCATTTTTGGTCTGAGCCTAATAGGTTTCATAGAAACCAATTCTCTTATTATTCGTT
CTACTTTATCGGTTATTTTATAAGTGTCAAAATAAATTACTTGGTGGTAAGGAGTCAAAT
ACTAGAGGATTCTATATTAATAGATACT-CTTATTAAGA-GATTTGATACTTTAGTT-CC
AGTCCTT--CCTCT-CATTAGAT-TTTTGTCTAAAGCTTC
>Carex_pseudochinensis|SANGTAE|E0479|KOR?|spm00000346
ATTCTTATGTAT-CAGAATATGAGTTTTTATTCCT-GTTTTTTCGTAAAAAATCTTCTTG
TTTACGATTAAGATCTTTTAGAAGCTTTCTTGAAAGAATTTACTTC------------TA
TGGAAAAATAGAACATTTTAGAATAGTGCATCATGTTTTTTTGAAGAAAACTTTATGGAT
CTTCACAGATCCTCTCATGCACTATCTTCGATATCAAGGTAAAGCTATTCTAGCATCAAA
AGGGGCTGATCTTTTTATGAAGAAATTGAAATCTTACCTTGTCTATTTTTGGCAATATTA
TTTTCATTTTTGGTCTGAGCCTAATAGGTTTCATAGAAACCAATTCTCTTATTATTCGTT
CTACTTTATCGGTTATTTTATAAGTGTCAAAATAAATTACTTGGTGGTAAGGAGTCAAAT
ACTAGAGGATTCTATATTAATAGATACT-CTTATTAAGA-GATTTGATACTTTAGTT-CC
AGTCCTT--TCTCT-CATTAGAT-CATTGTCTAAAGCTTC
>Carex_steudneri|GEHRKE|Carex_MOR_909||spm00004702
ATTCTTATGTAT-CAGAATATGAGTTTTTATTCCT-GTTTTTTCGTAAAAAATCTTCTTG
TTTACGATTAAGATCTTTTAGAAGCTTTCTTGAAAGAATTTACTTC------------TA
TGGAAAAATAGAACATTTTAGAATAGTGCATCATGTTTTTTTGAAGAAAACTTTATGGAT
CTTCACAGATCCTCTCATGCACTATCTTCGATATCAAGGTAAAGCTATTCTAGCATCAAA
AGGGGCTGATCTTTTTATGAAGAAATTGAAATCTTACTTTGTCTATTTTTGGCAATATTA
TTTTCATTTTTGGTCTGAGCCTAATAGGTTTCATAGAAACCAATTCTCTTATTATTCGTT
CTACTTTATCGGTTATTTTATAAGTGTCAAAATAAATTACTTGGTGGTAAGGAGTCAAAT
ACAAGAGGATTCTATATTAATAGATACT-CTTATTAAGA-GATTTGATACTTTAGTT-CC
AGTCCTT--CCTCT-CATTAGAT-CATTGTCTAAAGCTTC
>Carex_austromexicana|REZNICEK|NA|MXS|spm00000358
ATTCTTATGTAT-CAGAATATGAGTTTTTATTCCT-GTTTTTTCGTAAAAAATCTTCTTG
TTTACGATTAAGATCTTTTAGAAGCTTTCTTGAAAGAATTTACTTC------------TA
TGGAAAAATAGAACATTTTAGAATAGTGCATCATGTTTTTTTGAAGAAAACTTTATGGAT
CTTCACAGATCCTCTCATGCACTATCTTCGATATCAAGGTAAAGCTATTCTAGCATCAAA
AGGGGCTGATCTTTTTATGAAGAAATTGAAATCTTACCTTGTCTATTTTTGGCAATATTA
TTTTCATTTTTGGTCTGAGCCTAATAGGTTTCATAGAAACCAATTCTCTTATTATTCGTT
CTACTTTATCGGTTATTTTATAAGTGTCAAAATAAATTACTTGGTGGTAAGGAGTCAAAT
ACTAGAGGATTCTATATTAATAGATACT-CTTATTAAGA-GATTTGATACTTTAGTT-CC
AGTCCTT--CCTCT-CATTAGAT-CATTGTCTAAAGCTTC
>Carex_macrophyllidion|GEHRKE|Carex_MOR_913||spm00004706
ATTCTTATGTAT-CAGAATATGAGTTTTTATTCCT-GTTTTTTCGTAAAAAATCTTCTTG
TTTACGATTAAGATCTTTTAGAAGCTTTCTTGAAAGAATTTACTTC------------TA
TGGAAAAATAGAACATTTTAGAATAGTGCATCATGTTTTTTTGAAGAAAACTTTATGGAT
CTTCACAGATCCTCTCATGCACTATCTTCGATATCAAGGTAAAGCTATTCTAGCATCAAA
AGGGGCTGATCTTTTTATGAAGAAATTGAAATCTTACTTTGTCTATTTTTGGCAATATTA
TTTTCATTTTTGGTCTGAGCCTAATAGGTTTCATAGAAACCAATTCTCTTATTATTCGTT
CTACTTTATCGGTTATTTTATAAGTGTCAAAGTAAATTACTTGGTGGTAAGGAGTCAAAT
ACTAGAGGATTCTATATTAATAGATACT-CTTATTAAGA-GATTTGATACTTTAGTT-CC
AGTCCTT--CCTCT-CATTAGAT-CATTGTCTAAAGCTTC
>Carex_leptocladus|MESTERHAZY|NA|GGI|spm00002180
ATTCTTATGTAT-CAGAATATGAGTTTTTATTCCT-GTTTTTTCGTAAAAAATCTTCTTG
TTTACGATTAAGATCTTTTAGAAGCTTTCTTGAAAGAATTTACTTC------------TA
TGGAAAAATAGAACATTTTAGAATAGTGCATCATGTTTTTTTGAAGAAAACTTTATGGAT
CTTCACAGATCCTCTCATGCACTATCTTCGATATCAAGGTAAAGCTATTCTAGCATCAAA
AGGGGCTGATCTTTTTATGAAGAAATTGAGATCTTACTTTGTCTATTTTTGGCAATATTA
TTTTCATTTTTGGTCTGAGCCTAATAGGTTTCATAGAAACCAATTCTCTTATTATTCGTT
CTACTTTATCGGTTATTTTATAAGTGTCAAAATAAATTACTTGGTGGTAAGGAGTCAAAT
ACTAGAGGATTCTATATTAATAGATACT-CTTATTAAGA-GATTTGATACTTTAGTT-CC
AGTCCTT--CCTCT-CATTAGAT-CATTGTCTAAAGCTTC
>Carex_angolensis|GEHRKE|NA|MLW|spm00000170
ATTCTTATGTAT-CAGAATATGAGTTTTTATTCCT-GTTTTTTCGTAAAAAATCTTCTTG
TTTACGATTAAGATCTTTTAGAAGCTTTCTTGAAAGAATTTACTTC------------TA
TGGAAAAATAGAACATTTTAGAATAGTGCATCATGTTTTTTTGAAGAAAACTTTATGGAT
CTTCACAGATCCTCTCATGCACTATCTTCGATATCAAGGTAAAGCTATTCTAGCATCAAA
AGGGGCTGATCTTTTTATGAAGAAATTGAAATCTTACTTTGTCTATTTTTGGCAATATTA
TTTTCATTTTTGGTCTGAGCCTAATAGGTTTCATAGAAACCAATTCTCTTATTATTCGTT
CTACTTTATCGGTTATTTTATAAGTGTCAAAATAAATTACTTGGTGGTAAGGAGTCAAAT
ACTAGAGGATTCTATATTAATAGATACT-CTTATTAAGA-GATTTGATACTTTAGTT-CC
AGTCCTT--CCTCT-CATTAGAT-CATTGTCTAAAGCTTC
>Carex_zuluensis|LUCENO|NA|NAT|spm00000580
ATTCTTATGTAT-CAGAATATGAGTTTTTATTCCT-GTTTTTTCGTAAAAAATCTTCTTG
TTTACGATTAAGATCTTTTAGAAGCTTTCTTGAAAGAATTTACTTC------------TA
TGGAAAAATAGAACATTTTAGAATAGTGCATCATGTTTTTTTGAAGAAAACTTTATGGAT
CTTCACAGATCCTCTCATGCACTATCTTCGATATCAAGGTAAAGCTATTCTAGCATCAAA
AGGGGCTGATCTTTTTATGAAGAAATTGAAATCTTACTTTGTCTATTTTTGGCAATATTA
TTTTCATTTTTGGTCTGAGCCTAATAGGTTTCATAGAAACCAATTCTCTTATTATTCGTT
CTACTTTATCGGTTATTTTATAAGTGTCAAAATAAATTACTTGGTGGTAAGGAGTCAAAT
ACTAGAGGATTCTATATTAATAGATACT-CTTATTAAGA-GATTTGATACTTTAGTT-CC
AGTCCTT--CCTCT-CATTAGAT-CATTGTCTAAAGCTTC
>Carex_sanguinea|Uzma|SAD-08|PAK|spm00006588
ATTCTTATGTAT-CAGAATATGAGTTTTTATTCCT-GTTTTTTCGTAAAAAATCTTCTTG
TTTACGATTAAGATCTTTTAGAAGCTTTCTTGAAAGAATTTACTTC------------TA
TGGAAAAATAGAACATTTTAGAATAGTGCATCATGTTTTTTTGAAGAAAACTTTATGGAT
CTTCACAGATCCTCTCATGCACTATCTTCGATATCAAGGTAAAGCTATTCTAGCATCAAA
AGGGGCTGATCTTTTTATGAAGAAATTGAAATCTTACTTTGTCTATTTTTGGCAATATTA
TTTTCATTTTTGGTCTGAGCCTAATAGGTTTCATAGAAACCAATTCTCTTATTATTCGTT
CTACTTTATCGGTTATTTTATAAGTGTCAAAATAAATTACTTGGTGGTAAGGAGTCAAAT
ACTAGAGGATTCTATATTAATAGATACT-CTTATTAAGA-GATTTNNNNNNNNNNNN-NN
NNNNNNN--NNNNN-NNNNNNNN-NNNNNNNNNNNNNNNN
>Carex_filicina|Uzma|RWT-08|PAK|spm00006544
ATTCTTATGTAT-CAGAATATGAGTTTTTATTCCT-GTTTTTTCGTAAAAAATCTTCTTG
TTTACGATTAAGATCTTTTAGAAGCTTTCTTGAAAGAATTTACTTC------------TA
TGGAAAAATAGAACATTTTAGAATAGTGCATCATGTTTTTTTGAAGAAAACTTTATGGAT
CTTCACAGATCCTCTCATGCACTATCTTCGATATCAAGGTAAAGCTATTCTAGCATCAAA
AGGGGCTGATCTTTTTATGAAGAAATTGAAATCTTACTTTGTCTATTTTTGGCAATATTA
TTTTCATTTTTGGTCTGAGCCTAATAGGTTTCATAGAAACCAATTCTCTTATTATTCGTT
CTACTTTATCGGTTATTTTATAAGTGTCAAAATAAATTACTTGGTGGTAAGGAGTCAAAT
ACTAGAGGATTCTATATTAATAGATACT-CTTATTAAGA-GATTTNNNNNNNNNNNN-NN
NNNNNNN--NNNNN-NNNNNNNN-NNNNNNNNNNNNNNNN
>Carex_pseudotristachya|XIAOFENG|NA|CHS|spm00000098
ATTCTTATGTAT-CAGAATATGAGTTTTTATTCCT-GTTTTTTCGTAAAAAATCTTCTTG
TTTACGATTAAGATCTTTTAGAAGCTTTCTTGAAAGAATTTACTTC------------TA
TGGAAAAATAGAACATTTTAGAATAGTGCATCATGTTTTTTTGAAGAAAACTTTATGGAT
CTTCACAGATCCTCTCATGCACTATCTTCGATATCAAGGTAAAGCTATTCTAGCATCAAA
AGGGGCTGATCTTTTTATTAAGAAATTTAAATCTTACCTTGTCTATTTTTGGCAATATTA
TTTTCATTTTTGGTCTGAGCCTAATAGGTTTCATAGAAACCAATTCTCTTATTATTCGTT
CTACTTTATCGGTTATTTTATAAGTGTCAAAATAAATTACTTGGTGGTAAGGAGTCAAAT
ACTAGAGGATTCTATATTAATAGATACT-CTTATTAAGA-GATTTGATACTTTAGTT-CC
AGTCCTT--CCTCT-CATTAAAT-CATTGTCTAAAGCTTC
>Carex_tristachya|XIAOFENG|NA|CHS|spm00000132
ATTCTTATGTAT-CAGAATATGAGTTTTTATTCCT-GTTTTTTCGTAAAAAATCTTCTTG
TTTACGATTAAGATCTTTTAGAAGCTTTCTTGAAAGAATTTACTTC------------TA
TGGAAAAATAGAACATTTTAGAATAGTGCATCATGTTTTTTTGAAGAAAACTTTATGGAT
CTTCACAGATCCTCTCATGCACTATCTTCGATATCAAGGTAAAGCTATTCTAGCATCAAA
AGGGGCTGATCTTTTTATTAAGAAATTGAAATCTTACCTTGTCTATTTTTGGCAATATTA
TTTTCATTTTTGGTCTGAGCCTAATAGGTTTCATAGAAACCAATTCTCTTATTATTCGTT
CTACTTTATCGGTTATTTTATAAGTGTCAAAATAAATTACTTGGTGGTAAGGAGTCAAAT
ACTAGAGGATTCTATATTAATAGATACT-CTTATTAAGA-GATTTGATACTTTAGTT-CC
AGTCCTT--CCTCT-CATTAAAT-CATTGTCTAAAGCTTC
>Carex_davidii|XIAOFENG|NA|CHN|spm00000040
ATTCTTATGTAT-CAGAATATGAGTTTTTATTCCT-CTTTTTTCGTGAAAAATCTTCTTG
TTTACGATTAAGATCTTTTAGAAGCTTTCTTGAAAGAATTTACTTC------------TA
TGGAAAAATAGAACATTTTAGAATAGTGCATCATGTTTTTTTGAAGAAAACTTTATGGAT
CTTCACAGATCCTCTCATGCACTATCTTCGATATCAAGGTAAAGCTATTCTAGCATCAAA
AGGGGCTGATCTTTTTATGAAGAAATTTAAATCTTACCTTGTCTATTTTTGGCAATATTA
TTTTCATTTTTGGTCTGAGCCTAATAGGTTTCATAGAAACCAATTCTCTTATTATTCGTT
CTACTTTATCGGTTATTTTATAAGTGTCAAAATAAATTACTTGGTGGTAAGGAGTCAAAT
ACTAGAGGATTCTATATTAATAGATACT-CTTATTAAGA-GATTTGATACTTTAGTT-CC
AGTCCTT--CCTCT-CATTAAAT-CATTGTCTAAAGCTTC
>Carex_kobresiformis|XIAOFENG|NA|CHS|spm00000067
ATTCTTATGTAT-CAGAATATGAGTTTTTATTCCT-CTTTTTTCGTGAAAAATCTTCTTG
TTTACGATTAAGATCTTTTAGAAGCTTTCTTGAAAGAATTTACTTC------------TA
TGGAAAAATAGAACATTTTAGAATAGTGCATCATGTTTTTTTGAAGAAAACTTTATGGAT
CTTCACAGATCCTCTCATGCACTATCTTCGATATCAAGGTAAAGCTATTCTAGCATCAAA
AGGGGCTGATCTTTTTATGAAGAAATTTAAATCTTACCTTGTCTATTTTTGGCAATATTA
TTTTCATTTTTGGTCTGAGCCTAATAGGTTTCATAGAAACCAATTTTATTATTATTCGTT
CTACTTTATCGGTTATTTTATAAGTGTCAAAATAAATTACTTGGTGGTAAGGAGTCAAAT
ACTAGAGGATTCTATATTAATAGATACT-CTTATTAAGA-GATTTGATACTTTAGTT-CC
AGTCCTT--CCTCT-CATTAAAT-CATTGTCTAAAGCTTC
>Carex_tsushimensis|SANGTAE|E0541|KOR?|spm00000353
ATTCTTATGTAT-CAGAATATGAGTTTTTATTCCT-CTTTTTTCGTGAAAAATCTTCTTG
TTTACGATTAAGATCTTTTAGAAGCTTTCTTGAAAGAATTTACTTC------------TA
TGGAAAAATAGAACATTTTAGAATAGTGCATCATGTTTTTTTGAAGAAAACTTTATGGAT
CTTCACAGATCCTCTCATGCACTATCTTCGATATCAAGGTAAAGCTATTCTAGCATCAAA
AGGGGCTGATCTTTTTATGAAGAAATTTAAATCTTACCTTGTCTATTTTTGGCAATATTA
TTTTCATTTTTGGTCTGAGCCTAATAGGTTTCATAGAAACCAATTTTATTATTATTCGTT
CTACTTTATCGGTTATTTTATAAGTGTCAAAATAAATTACTTGGTGGTAAGGAGTCAAAT
ACTAGAGGATTCTATATTAATAGATACT-CTTATTAAGA-GATTTGATACTTTAGTT-CC
AGTCCTT--CCTCT-CATTAAAT-CATTGTCTAAAGCTTC
>Carex_depauperata|LUCENO|NA|YUG|spm00000574
ATTCTTATGTAT-CAGAATATGAGTTTTTATTCCT-GTTTTTTCGTAAAAAATCTTCTTG
TTTACGATTAAGATCTTTTAGAAGCTTTCTTGAAAGAATTTACTTC------------TA
TGGAAAAATAGAACATTTTAGAATAGTGCATCATGTTTTTTTGAAGAAAACTTTATGGAT
CTTCACAGATCCTCTCATGCACTATCTTCGATATCAAGGTAAAGTTATTTTAGCATCAAA
AGGGACTGATCTTTTTATGAAGAAATTGAAATCTTACCTTGTCTATTTTTGGCAATATTA
TTTTCATTTTTGGTCTGAGCCTAATAGGTTTCATAGAAACCAATTCTCTTATTATTCGTT
CTACTTTATTGGTTATTTTTTAAGTGTCAAAATAAATTACTTGGTGGTAAGGAGTCAAAT
ACTAGAGGATTCTATATTAATAGATACT-CTTATTAAGA-GATTTGATACTTTAGTT-CC
AGTCCTT--CCTCT-CATTAGAT-CATTGTCTAAAGCTTC
>Carex_tuberculata|REZNICEK|NA|MXC|spm00000300
ATTTTTATGTAT-CAGAATATGAGTTTTTATTCCT-GTTTTTTCGTAAAAAATCTTCTTG
TTTACGATTAAGATCTTTTAGAAGCTTTCTTGAAAGAATTTACTTC------------TA
TGGAAAAATAGAACATTTTAGAATAGTGCATCATGTTTTTTTGAAGAAAACTTTATGGAT
CTTTACAGATCCTCTCATGCACTATCTTCGATATCAAGGTAAAGCTATTCTAGCATCAAA
AGGGGCTGATCTTTTTATGAAGAAATTGAAATCTTACCTTGTCTATTTTTGGCAATATTA
TTTTCATTTTTGGTCTGAGCCTAATAGGTTTCATAGAAACCAATTCTCTTATTATTCATT
CTACTTTATCGGTTATTTTTTAAGTGTCAAAATAAATTACTTGGTGGTAAGGAGTCAAAT
ACTAGAGGATTCTATATTAATAGATACT-CTTATTAAGA-GATTTGATACTTTAGTT-CC
AGTCCTT--CCTCT-CATTAGAT-CATTGTCTAAAGCTTC
>Carex_pichinchensis|LUCENO|NA|ECU|spm00000538
ATTTTTATGTAT-CAGAATATGAGTTTTTATTCCT-GTTTTTTCATAAAAAATCTTCTTG
TTTACGATTAAGATCTTTTAGAAGCTTTCTTGAAAGAATTTACTTC------------TA
TGGAAAAATAGAACATTTTAGAATAGTGCATCATGTTTTTTTGAAGAAAACTTTATGGAT
CTTTACAGATCCTCTCATGCACTATCTTCGATATCAAGGTAAAGCTATTCTAGCATCAAA
AGGGGCTGATCTTTTTATAAAGAAATTGAAATCTTACCTTGTCTATTTTTGGCAATATTA
TTTTCATTTTTGGTCTGAGCCTAATAGGTTTCATAGAAACCAATTCTCTTATTATTCATT
CTACTTTATCGGTTATTTTTTAAGTGTCAAAATAAATTATTTGGTGGTAAGGAGTCAAAT
ACTAGAGGATTCTATATTAATAGATACT-CTTATTAAGA-GATTTGATACTTTAGTT-CT
AGTCCTT--CCTCT-CATTAGAT-CATTGTCTAAAGCTTC
>Carex_picta|STARR|B553|GEO|spm00001159
ATTCTTATGTAT-CAGAATATGAGTTTTTATTCCT-GTTTTTTCGTAAAAAATCTTCTTG
TTTACGATTAAGATCTTTTAGAAGCTTTCTTGAAAGAATTTACTTC------------TA
TGGAAAAATAGAACATTTTAGAATAGTGCATCATGTTTTTTTGAAGAAAACTTTATGGAT
CTTCACAGATCCTCTCATGCACTATCTTCGATATCAAGGTAAAGCTATTCTAGCATCAAA
AGGGGCTGATCTTTTTATGAAGAAATTGAAATCTTACCTTGTCTATTTTTGGCAATATTA
TTTTCATTTTTGGTCTGAGCCTAATAGGTTTCATAGAAACCAAATCTCTTATTATTCGTT
CTACTTTATCGGTTATTTTTTAAGTGTCAAAATAAATTACTTGGTGGTAAGGAGTCAAAT
ACTAGAGGATTCTATATTAATATATACT-CTTATTAAGA-GATTTGATACTTTAGTT-CC
AGTCCTT--CCTCT-CATTAAAT-CATTGTCTAAAGCTTC
>Carex_squarrosa|STARR|B675|ARK|spm00001281
ATTCTTATGTAT-CAGAATATGAGTTTTTATTCCT-GTTTTTTCGTAAAAAATCTTCTTG
TTTACGATTAAGATCTTTTAAAAGCTTTCTTGAAAGAATTTACTTC------------TA
TGGAAAAATAGAACATTTTAGAATAGTGCATCATGTTTTTTTGAAGAAAACTTTATGGAT
CTTCACAGATCCTCTCATGCACTATCTTCGATATCAAGGTAAAGCTATTCTAGCATCAAA
AGGGGCTGATCTTTTTATGAAGAAATTTAAATCTTACCTTGTCTATTTTTGGCAATATTA
TTTTCATTTTTGGTCTGAGCCTAATAGGTTTCATAGAAATCAATTCTCTTATTATTCATT
CTACTTTATCGGTTATTTTTTAAGTGTCAAAAGAAATTACTTGGTGGTAAGGAGTCAAAT
ACTAGAGGATTCTATATTAATAGATACT-CTTATTAAGA-GATTTGATACTTTAGTT-CC
AGTCCTT--CCTCT-CATTAGAT-CATTGTCTAAAGCTTC
>Carex_bullata|STARR|B157|MAS|spm00000775
ATTCTTATGTAT-CAGAATATGAGTTTTTATTCCT-GTTTTTTTGTAAAAAATCTTCTTG
TTTACGATTAAGATCTTTTAGAAGCTTTCTTGAAAGAATTTATTTC------------TA
TGGAAAAATAGAACATTTTAGAATAGTGCATCATGTTTTTTTGAAGAAAACTTTATGGAT
CTTCACAGATCCTCTCATGCACTATCTTCGATATCAAGGTAAAGCTATTCTAGCATCAAA
AGGGGCTGATCTTTTTATGAAGAAATTAAAATCTTACCTTGTCTATTTTTGGCAATATTA
TTTTCATTTTTGGTCTGAGTCTAATAGGTTTCATAGAAACCAATTCTCTTATTATTCGTT
TTACTTTATCGGTTATTTTTTAAGTGTAAAAGTAAATTACTTGGTGGTAAGGAGTCAAAT
ACTAGAGGATTCTATATTCATAGATACT-CTTATTAAGA-GATTTGATACTTTAGTT-CC
AGTCCTT--CCTCT-CATTAGAT-CATTGTCTAAAGCTTC
>Carex_williamsii|STARR|B1362|YUK|spm00001969
ATTCTTATGTAT-CAGAATATGAGTTTTTATTCCT-GTTTTTTCGTAAAAAATCTTCTTG
TTTACGATTAAGATCTTTTAGAAGCTTTCTTGAAAGAATTTATTTC------------TA
TGGAAAAATAGAACATTTTAGAATAGTACATCATGTTTTTTTGAAGAAAACTTTATGGAT
CTTCACAGATCCTCTCATGCACTATCTTCGATATCAAGGTAAAGCTATTCTAGCATCAAA
AGGGGCTGATCTTTTTATGAAGAAATTGAAATCTTACCTTGTCTATTTTTGGCAATATTA
TTTTCATTTTTGGTCTGAACCTAATAGGTTTCATAGAAACCAATTCTCTTATTATTCGTT
CTACTTTATCGGTTATTTTTTAAGTGTCAAAATAAATTACTTGGTGGTAAGGAGTCAAAT
ACTAGAGGATTCTATATTAATAGATACT-CTTATTAAGA-GATTTGATACTTTAGTT-CC
AATCCTT--CCTCT-CATTAGAT-CATTGTCTAAAGCTTC
>Carex_capillaris|STARR|B1488|NWT|spm00002094
ATTCTTATGTAT-CAGAATATGAGTTTTTATTCCT-GTTTTTTCGTAAAAAATCTTCTTG
TTTACGATTAAGATCTTTTAGAAGCTTTCTTGAAAGAATTTATTTC------------TA
TGGAAAAATAGAACATTTTAGAATAGTGCATCATGTTTTTTTGAAGAAAACTTTATGGAT
CTTCACAGATCCTCTCATGCACTATCTTCGATATCAAGGTAAAGCTATTCTAGCATCAAA
AGGGGCTGATCTTTTTATGAAGAAATTGAGATCTTACCTTGTCTATTTTTGGCAATATTA
TTTTCATTTTTGGTCTGAACCTAATAGGTTTCATAGAAACCAATTCTCTTATTATTCGTT
CTACTTTATCGGTTATTTTTTAAGTGTCAAAATAAATTACTTGGTGGTAAGGAGTCAAAT
ACTAGAGGATTCTATATTAATAGATACT-CTTATTAAGA-GATTTGATACTTTAGTT-CC
AGTCCTT--CCTCT-CATTAGAT-CATTGTCTAAAGCTTC
>Carex_krausei|STARR|B1032|ARK|spm00001639
ATTCTTATGTAT-CAGAATATGAGTTTTTATTCCT-GTTTTTTCGTAAAAAATCTTCTTG
TTTACGATTAAGATCTTTTAGAAGCTTTCTTGAAAGAATTTATTTC------------TA
TGGAAAAATAGAACATTTTAGAATAGTGCATCATGTTTTTTTGAAGAAAACTTTATGGAT
CTTCACAGATCCTCTCATGCACTATCTTCGATATCAAGGTAAAGCTATTCTAGCATCAAA
AGGGGCTGATCTTTTTATGAAGAAATTGAGATCTTACCTTGTCTATTTTTGGCAATATTA
TTTTCATTTTTGGTCTGAACCTAATAGGTTTCATAGAAACCAATTCTCTTATTATTCGTT
CTACTTTATCGGTTATTTTTTAAGTGTCAAAATAAATTACTTGGTGGTAAGGAGTCAAAT
ACTAGAGGATTCTATATTAATAGATACT-CTTATTAAGA-GATTTGATACTTTAGTT-CC
AGTCCTT--CCTCT-CATTAGAT-CATTGTCTAAAGCTTC
>Carex_delicata|JIMENEZMEJIAS||TZK|spm00003358
ATTCTTATGTAT-CAGAATATGAGTTTTTATTCCT-GTTTTTTCGTAAAAAATCTTCTTG
TTTACGATTAAGATCTTTTAGAAGCTTTCTTGAAAGAATTTATTTC------------TA
TGGAAAAATAGAACATTTTAGAATAGTGCATCATGTTTTTTTGAAGAAAACTTTATGGAT
CTTCACAGATCCTCTCATGCACTATCTTCGATATCAAGGTAAAGCTATTCTAGCATCAAA
AGGGGCTGATCTTTTTATGAAGAAATTGAGATCTTACCTTGTCTATTTTTGGCAATATTA
TTTTCATTTTTGGTCTGAACCTAATAGGTTTCATAGAAACCAATTCTCTTATTATTCGTT
CTACTTTATCGGTTATTTTTTAAGTGTCAAAATAAATTACTTGGTGGTAAGGAGTCAAAT
ACTAGAGGATTCTATATTAATAGATACT-CTTATTAAGA-GATTTGATACTTTAGTT-CC
AGTCCTT--CCTCT-CATTAGAT-CATTGTCTAAAGCTTC
>Carex_ledebouriana|JIMENEZMEJIAS||MAG|spm00003592
ATTCTTATGTAT-CAGAATATGAGTTTTTATTCCT-GTTTTTTCGTAAAAAATCTTCTTG
TTTACGATTAAGATCTTTTAGAAGCTTTCTTGAAAGAATTTATTTC------------TA
TGGAAAAATAGAACATTTTAGAATAGTGCATCATGTTTTTTTGAAGAAAACTTTATGGAT
CTTCACAGATCCTCTCATGCACTATCTTCGATATCAAGGTAAAGCTATTCTAGCATCAAA
AGGGGCTGATCTTTTTATGAAGAAATTGAGATCTTACCTTGTCTATTTTTGGCAATATTA
TTTTCATTTTTGGTCTGAACCTAATAGGTTTCATAGAAACCAATTCTCTTATTATTCGTT
CTACTTTATCGGTTATTTTTTAAGTGTCAAAATAAATTACTTGGTGGTAAGGAGTCAAAT
ACTAGAGGATTCTATATTAATAGATACT-CTTATTAAGA-GATTTGATACTTTAGTT-CC
AGTCCTT--CCTCT-CATTAGAT-CATTGTCTAAAGCTTC
>Carex_ulobasis|HIPP|NA|KOR|spm00000003
ATTCTTATGTAT-CAGAATATGAGTTTTTATTCCT-GTTTTTTCGTAAAAAATCTTCTTG
TTTACGATTAAGATCTTTTAGAAGCTTTCTTGAGAGAATTTACTTC------------TA
TGGAAAAATAGAACATTTTAGAATAGTGCATCATGTTTTTTTGAAGAAAACTTTATGGAT
CTTCACAGATCCTCTCATGCACTATCTTCGATATCAAGGTAAAGCTATTCTAGCATCAAA
AGGGGCTGATCTTTTTATGAAGAAATTGAAATCTTACCTTGTCTATTTTTGGCAATATTA
TTTTCATTTTTGGTCTGAGCCTAATAGGTTTCATAGAAACCAATTCTCTTTTTATTCGTT
CTACTTTATCGGTTATTTTTTAAGTGTCAAAATAAATTACTTGGTGGTAAGGAGTCAAAT
ACTAGAGGATTCTATAGTAATAGATACT-CTTATTAAGA-GATTTGATACTTTAGTT-CC
AGTCCTT--CCTCT-CATTAGAT-CATTGTCTAAAGCTTC
>Carex_breviaristata|XIAOFENG|NA|CHS|spm00000029
ATTCTTATGTAT-CAGAATATGAGTTTTTATTCCT-GTTTTTTCGTGAGAAATCTTCTTG
TTTACGATTAAGATCTTTTAGAAGCTTTCTTGAAAGAATTTACTTC------------TA
TGGAAAAATAGAACATTTTAGAATAGTGCATAATGTTTTTTTGAAGAAAACTTTATGGAT
CTTCACAGATCCTCTCATGCACTATCTTCGATATCAAGGTAAAGCTATTCTAGCATCAAA
AGGGGCTGATCTTTTTATGAAGAAATTGAAATCTTACCTTGTCTATTTTTGGCAATATTA
TTTTCATTTTTGGTCTGAGCCTAATAGGTTTCATAGAAACCAATTCTCTTATTATTCGTT
CTACTTTATCGGTTATTTTATAAGTGTCAAAATAAATTACTTGGTGGTAAGGAGTCAAAT
ACTAGAGGATTCTATATTAATAGATACT-CTTATTAAGA-GATTTGATACTTTAGTT-CC
AGTCCTT--CCTCT-CATTAAAT-CATTGTCTAAAGCTTC
>Carex_shortiana|STARR|B622|KTY|spm00001229
ATTCTTATGTAT-CAGAATATGAGTTTTTATTCCT-GTTTTTTCGTAAAAAATCTTCTTG
TTTACGATTAAGATCTTTTAGAAGCTTTCTTGAAAGAATTTACTTC------------TA
TGGAAAAATAGAACATTTTCGAATAGTGCATCATGTTTTTTTGAAGAAAACTTTATGGAT
CTTCACAGATCCTCTCATGCACTATCTTCGATATCAAGGTAAAGCTATTCTAGCATCAAA
AGGGGCTGATCTTTTTATGAAGAAATTGAAATCTTACCTTGTCTATTTTTGGCAATATTA
TTTTCATTTTTGGTCTGAGCCTAATAGGTTTCATAGAAATCAATTCTCTTATTATTCATT
CTACTTTATCGGTTATTTTTTAAGTGTCAAAATAAATTACTTGGTGGTAAGGAGTCAAAT
ACTAGAGAATTCTATATTAATAGATACT-CTTATTAAGA-GATTTGATACTTTAGTT-CC
AGTTCTT--CCTCT-CATTAGAT-CATTGTCTAAAGCTTC
>Carex_borii|JIMENEZMEJIAS||WHM|spm00003355
ATTCTTATGTAT-CAGAATATGAGTTTTTATTCCT-GTTTTTTCGTAAAAAATCTTCTTG
TTTACGATTAAGATCTTTTAGAAGCTTTCTTGAAAGAATTTACTTC------------TA
TGGAAAAATAGAACATTTTAGAATAGTGCATCATGTTTTTTTGAAGAAAACTTTATGGAT
CTTCACAGATCCTCTCATGCACTATCTTCGATATCAAGGTAAAGCTATTCTAGCATCAAA
AGGAGCTGATCTTTTTATGAAGAAATTGAAATCTTACCTTGTCTATTTTTGGCAATATTA
TTTTCATTTTTGGTCTGAGCCTAATAGGTTTCATAGAAACTCATTCTCTTATTATTCGTT
CTACTTTATCGGTTATTTTTTAAGTGTCAAAATAAATTACTTGGTGGTAAGGAGTCAAAT
ACTAGAGGATTCTATATTAATAGATACT-CTTATTAAGA-GATTTGATACTTTAGTT-CC
AGTCCTT--CCTCT-CATTAGAT-CATTGTCTAAAGCTTC
>Carex_nakaoana|JIMENEZMEJIAS||CHT|spm00003374
ATTCTTATGTAT-CAGAATATGAGTTTTTATTCCT-GTTTTTTCGTAAAAAATCTTCTTG
TTTACGATTAAGATCTTTTAGAAGCTTTCTTGAAAGAATTTACTTC------------TA
TGGAAAAATAGAACATTTTAGAATAGTGCATCATGTTTTTTTTAAGAAAACTTTATGGAT
CTTCACGGATCCTCTCATGCACTATCTTCGATATCAAGGTAAAGCTATTCTAGCATCAAA
AGGAGCTGATCTTTTTATGAAGAAATTGAAATCTTACCTTGTCTATTTTTGGCAATATTA
TTTTCATTTTTGGTCTGAGCCTAATAGGTTTCATAGAAACTCATTCTCTTATTATTCGTT
CTACTTTATCGGTTATTTTTTAAGTGTCAAAATAAATTACTTGGTGGTAAGGAGTCAAAT
ACTAGAGGATTCTATATTAATAGATACT-CTTATTAAGA-GATTTGATACTTTAGTT-CC
AGTCCTT--CCTCT-CATTAGAT-CATTGTCTAAAGCTTC
>Carex_plectobasis|JIMENEZMEJIAS||CHT|spm00003378
ATTCTTATGTAT-CAGAATATGAGTTTTTATTCCT-GTTTTTTCGTAAAAAATCTTCTTG
TTTACGATTAAGATCTTTTAGAAGCTTTCTTGAAAGAATTTACTTC------------TA
TGGAAAAATAGAACATTTTAGAATAGTGCATCATGTTTTTTTTAAGAAAACTTTATGGAT
CTTCACGGATCCTCTCATGCACTATCTTCGATATCAAGGTAAAGCTATTCTAGCATCAAA
AGGAGCTGATCTTTTTATGAAGAAATTGAAATCTTACCTTGTCTATTTTTGGCAATATTA
TTTTCATTTTTGGTCTGAGCCTAATAGGTTTCATAGAAACTCATTCTCTTATTATTCGTT
CTACTTTATCGGTTATTTTTTAAGTGTCAAAATAAATTACTTGGTGGTAAGGAGTCAAAT
ACTAGAGGATTCTATATTAATAGATACT-CTTATTAAGA-GATTTGATACTTTAGTT-CC
AGTCCTT--CCTCT-CATTAGAT-CATTGTCTAAAGCTTC
>Carex_haematostoma|JIMENEZMEJIAS||CHT|spm00003383
ATTCTTATGTAT-CAGAATATGAGTTTTTATTCCTGGTTTTTTCGTAAAAAATCTTCTTG
TTTACGATTAAGATCTTTTAGAAGCTTTCTTGAAAGAATTTACTTC------------TA
TGGAAAAATAGAACATTTTAGAATAGTGCATCATGTTTTTTTTAAGAAAACTTTATGGAT
CTTCACAGATCCTCTCATGCACTATCTTCGATATCAAGGTAAAGCTATTCTAGCATCAAA
AGGAGCTGATCTTTTTATGAAGAAATTTAAATCTTACCTTGTCTATTTTTGGCAATATTA
TTTTCATTTTTGGTCTGAGCCTAATAGGTTTCATAGAAACTCATTCTCTTATTATTCGTT
CTACTTTATCGGTTATTTTTTAAGTGTCAAAATAAATTACTTGGTGGTAAGGAGTCAAAT
ACTAGAGGATTCTATATTAATAGATACT-CTTATTAAGA-GATTTGATACTTTAGTT-CC
AGTCCTT--CCTCT-CATTAGAT-CATTGTCTAAAGCTTC
>Carex_composita|JIMENEZMEJIAS||CHT|spm00003356
ATTCTTATGTAT-CGGAATATGAGTTTTTATTCCT-GTTTTTTCGTAAAAAATCTTCTTG
TTTACGATTAAGATATTTTAGAAGCTTTCTTGAAAGAATTTACTTC------------TA
TGGAAAAATAGAACATTTTAGAATAGTGCATCATGTTTTTTTGAAGAAAACTTTATGGAT
CTTCACAGATCCTCTCATGCACTATCTTCGATATCAAGGTAAAGCTATTCTAGCATCAAA
AGGGGCTGATCTTTTTATGAAGAAATTGAAATCTTACCTTGTCTATTTTTGGCAATATTA
TTTTCATTTTTGGTCTGAGCCTAATAGGTTTCATAGAAACCAATTCTCTTATTATTCGTT
CTACTTTATCGGTTATTTTTTAAGTGTCAAAATAAATTACTTGGTGGTAAGGAGTCAAAT
ACTAGAGGATTCTATATTAATAGATACT-CTTATTAAGA-GATTTGATACTTTAGTT-CC
AGTCCTT--CCTCT-CATTAGAT-CATTGTCTAAAGCTTC
>Carex_inanis|JIMENEZMEJIAS||CHT|spm00003363
ATTCTTATGTAT-CAGAATATGAGTTTTTATTCCT-GTTTTTTCGTAAAAAATCTTCTTG
TTTACGATTAAGATATTTTAGAAGCTTTCTTGAAAGAATTTACTTC------------TA
TGGAAAAATAGAACATTTTAGAATAGTGCATCATGTTTTTTTGAAGAAAACTTTATGGAT
CTTCACAGATCCTCTCATGCACTATCTTCGATATCAAGGTAAAGCTATTCTAGCATCAAA
AGGGGCTGATCTTTTTATGAAGAAATTGAAATCTTACCTTGTCTATTTTTGGCAATATTA
TTTTCATTTTTGGTCTGAGCCTAATAGGTTTCATAGAAACCAATTCTCTTATTATTCGTT
CTACTTTATCGGTTATTATTTAAGTGTCAAAATAAATTACTTGGTGGTAAGGAGTCAAAT
ACTAGAGGATTCTATATTAATAGATACT-CTTATTAAGA-GATTTGATACTTTAGTT-CC
AGTCCTT--CCTCT-CATTAGAT-CATTGTCTAAAGCTTC
>Carex_gotoi|HIPP|NA|KOR|spm00000020
ATTCTTATGTAT-CAGAATATGAGTTTTTATTCCT-GTTTTTTCGTAAAAAATCTTCTTG
TTTACGATTAAGATCTTTTAGAAGCTTTCTTGAAAGAATTTACTTC------------TA
TGGAAAAATAGAACATTTTAGAATAGTGCATCATGTTTTTTTGAAGAAAACTTTATGGAT
CTTCACAGATCCTCTCATGCACTATCTTCGATATCAAGGTAAAGCTATTCTAGCATCAAA
AGGGGCTGATCTTTTTATGAARAAATTAAAATCTTACCTTGTCTATTTTTGGCAATATTA
TTTTCATTTTTGGTCTGAGTCTAATAGGTTTCATAGAAACCAATTCTCTTATTATTCGTT
CTACTTTATCGGTTATTTTTTAAGTGTCAAAGTAAATTACTTGGTGGTAAGGAGTCAAAT
ACTAGAGGATTCTATATTAATAGATACT-CTTATTAAGA-GGTTTGATACTTTAGTT-CC
AGTCCTT--CCTCT-CATTAGAT-CATTGTCTAAAGCTTC
>Carex_songorica|JIMENEZMEJIAS||TZK|spm00003384
ATTCTTATGTAT-CAGAATATGAGTTTTTATTCCT-GTTTTTTCGTAAAAAATCTTCTTG
TTTACGATTAAGATCTTTTAGAAGCTTTCTTGAAAGAATTTACTTC------------TA
TGGAAAAATAGAACATTTTAGAATAGTGCATCATGTTTTTTTGAAGAAAACTTTATGGAT
CTTCACAGATCCTCTCATGCACTATCTTCGATATCAAGGTAAAGCTATTCTAGCATCAAA
AGGGGCTGATCTTTTTATGAAGAAATTAAAATCTTACCTTGTCTATTTTTGGCAATATTA
TTTTCATTTTTGGTCTGAGTCTAATAGGTTTCATAGAAACCAATTCTCTTATTATTCGTT
CTACTTTATCGGTTATTTTTTAAGTGTCAAAGTAAATTACTTGGTGGTAAGGAGTCAAAT
ACTAGAGGATTCTATATTAATAGATACT-CTTATTAAGA-GGTTTGATACTTTAGTT-CC
AGTCCTT--CCTCT-CATTAGAT-CATTGTCTAAAGCTTC
>Carex_koshewnikowii|JIMENEZMEJIAS|NA|TZK|spm00003465
ATTCTTATGTAT-CAGAATATGAGTTTTTATTCCT-GTTTTTTCGTAAAAAATCTTCTTG
TTTACGATTAAGATCTTTTATAAGCTTTCTTGAAAGAATTTACTTC------------TA
TGGAAAAATAGAACATTTTAGAATAGTGCATCATGTTTTTTTGAAGAAAACTTTATGGAT
CTTCACAGATCCTCTCATGCACTATCTTCGATATCAAGGTAAAGCTATTCTAGCATCAAA
AGGGGCTGATCTCTTTATGAAGAAATTGAAATCTTACCTTGTCTATTTTTGGCAATATTA
TTTTCATTTTTGGTCTGAGCCTAATAGGTTTCATAGAAATCAATTCTCTTATTATTCGTT
CTACTTTATCGGTTATTTTTTAAGTGTCAAAATAAATTACTTGGTGGTAAGGAGTCAAAT
ACTAGAGGATTCTATATTAATAGATACT-CTTATTAAGA-GATTTGATACTTTAGTT-CC
AGTCCTT--CCTCT-CATTAGAT-CATTGTCTAAAGCTTC
>Carex_crebra|JIMENEZMEJIAS||CHT|spm00003392
ATTCTTATGTAT-CAGAATATGAGTTTTTATTCCT-GTTTTTTCGTAAAAAATCTTCTTG
TTTACGATTAAGATCTTTTAGAAGCTTTCTTGAAAGAATTTACTTC------------TA
TGGAAAAATAGAACATTTTAGAATAGTGCATCATGTTTTTTTGAAGAAAACTTTATGGAT
CTTCACAGATCCTCTCATGCACTATCTTCGATATCAAGGTAAAGCTATTCTAGCATCAAA
AGGGGCTGATCAATTTATGAATAAATTGAAATCTTACCTTGTCTATTTTTGGCAATATTA
TTTTCATTTTTGGTCTGAGCCTAATAGGTTTCATAGAAACCAATTCTCTTATTATTCGTT
CTACTTTATCGGTTATTTTTTAAGTGTCAAAATAAATTACTTGGTGGTAAGGAGTCAAAT
ACTAGAGGATTCTATATTAATAGATACT-CTTATTAAGA-GATTTGATACTTTAGTT-CC
AGTCCTT--CCTCT-CATTAGAT-CATTGTCTAAAGCTTC
>Carex_laeta|JIMENEZMEJIAS||CHT|spm00003394
ATTCTTATGTAT-CAGAATATGAGTTTTTATTCCT-GTTTTTTCGTAAAAAATCTTCTTG
TTTACGATTAAGATCTTTTAGAAGCTTTCTTGAAAGAATTTACTTC------------TA
TGGAAAAATAGAACATTTTAGAATAGTGCATCATGTTTTTTTGAAGAAAACTTTATGGAT
CTTCACAGATCCTCTCATGCACTATCTTCGATATCAAGGTAAAGCTATTCTAGCATCAAA
AGGGGCTGATCAATTTATGAATAAATTGAAATCTTACCTTGTCTATTTTTGGCAATATTA
TTTTCATTTTTGGTCTGAGCCTAATAGGTTTCATAGAAACCAATTCTCTTATTATTCGTT
CTACTTTATCGGTTATTTTTTAAGTGTCAAAATAAATTACTTGGTGGTAAGGAGTCAAAT
ACTAGAGGATTCTATATTAATAGATACT-CTTATTAAGA-GATTTGATACTTTAGTT-CC
AGTCCTT--CCTCT-CATTAGAT-CATTGTCTAAAGCTTC
>Carex_pedunculata|STARR|B541|MAS|spm00001147
ATTCTTATGTAT-CAGAATATGAGTTTTTATTCCT-GTTTTTTCGTAAAAAATCTTCTTG
TTTACGATTAAGATCTTTTAGAAGCTTTCTTGAAAGAATTTACTTC------------TA
TGGAAAAATAGAACATTTTAGAATAGTGCATCATGTTTTTTTGAAGAAAACTTTATGGAT
CTTCACAGATCCTCTCATGCACTATCTTCGATATCAAGGTAAAGCTATTCTAGCATCAAA
AGGGGCTGATCTTTTTATGAAGAAATTGAAATCTTACCTTGTCTATTTTTGGCAATATTA
TTTTCATTTTTGGTCTGAGCCTAATAGGTTTCATAGAAACCAATTCTCTTATTATTCGTT
CTACTTTATCGGTTATTTATTAAGTGTAAAAATAAATTACTTGGTGGTAAGGAGTCAAAT
ACTAGAGGATTCTATATTAATAGATACT-CTTATTAAGA-GATTTGATACTTTAGTT-CC
AGTCCTT--CCTCT-CATTAGAT-CATTGTCTAAAGCTTC
>Carex_typhina|STARR|B725|LOU|spm00001330
ATTCTTATGTAT-CAGAATATGAGTTTTTATTCCT-GTTTTTTCGTAAAAAATCTTCTTG
TTTACGATTAAGATCTTTTAGAAGCTTTCTTGAAAGAATTTACTTC------------TA
TGGAAAAATAGAACATTTTAGAATAGTGCATCATGTTTTTTTGAAGAAAACTTTATGGAT
CTTCACAGATCCTCTCATGCACTATCTTCGATATCAAGGTAAAGCTATTCTAGCATCAAA
AGGGGCTGATCTTTTTATGAAGAAATTGATATCTTACCTTGTCTATTTTTGGCAATATTA
TTTTCATTTTTGGTCTGAGCCTAATAGGTTTCATAGAAATCAATTCTCTTATTATTCATT
CTACTTTATCGGTTATTTTTTAAGTGTCAAAATAAATTACTTGGTGGTAAGGAGTCAAAT
ACTAGAGGATTCTATATTAATAGATACT-CTTATTAAGA-GATTTGATACTTTAGTT-CC
AGTCCTT--CCTCT-CATTAGAT-CATTGTCTAAAGCTTC
>Carex_gigantea|STARR|B299|FLA|spm00000917
ATTCTTATGTAT-CAGAATATGAGTTTTTATTCCT-GTTTTTTCGTAAAAAATCTTCTTG
TTTACGATTAAGATCTTTTAGAAGCTTTCTTGAAAGAATTTACTTC------------TA
TGGAAAAATAGAACATTTTAGAATAGTGCATCATGTTTTTTTGAAGAAAACTTTATGGAT
CTTCACAGATCCTCTCATGCACTATCTTCGATATCAAGGTAAAGCTATTCTAGCATCAAA
AGGGGCTGATCTTTTTATGAAGAAATTCAAATTTTACCTTGTCTATTTTTGGCAATATTA
TTTTCATTTTTGGTCTGAGTCTAATAGGTTTCATAGAAACCAATTCTCTTATTATTCGTT
CTACTTTATCGGTTATTTTTTAAGTGTCAAAGTAAATTACTTGGTGGTAAGGAGTCAAAT
ACTAGAGGATTCTATATTAATAGATACT-CTTATTAAGA-GATTTGATACTTTAGTT-CC
AGTCCTT--CCTCT-CATTAGAT-CATTGTCTAAAGCTTC
>Carex_louisianica|STARR|B390|FLA|spm00001008
ATTCTTATGTAT-CAGAATATGAGTTTTTATTCCT-GTTTTTTCGTAAAAAATCTTCTTG
TTTACGATTAAGATCTTTTAGAAGCTTTCTTGAAAGAATTTACTTA------------TA
TGGAAAAATAGAACATTTTAGAATAGTCCATCATGTTTTTTTGAAGAAAACTTTATGGAT
CTTCACAGATCCTCTCATGCACTATCTTCGATATCAAGGTAAAGCTATTCTAGCATCAAA
AGGGGCTGATCTTTTTATGAAGAAATTAAGATTTTACCTTGTCTATTTTTGGCAATATTA
TTTTCATTTTTGGTCTGAGTCTAATAGGTTTCATAGAAACCAATTCTCTTATTATTCGTT
CTACTTTATCGGTTATTTTTTAAGTGTCAAAGTAAATTACTTGGTGGTAAGGAGTCAAAT
ACTAGAGGATTCTATATTAATAGATACT-CTTATTAAGA-GATTTGATACTTTAGTT-CC
AGTCCTT--CCTCT-CATTAGAT-CATTGTCTAAAGCTTC
>Carex_lupuliformis|STARR|B393|FLA|spm00001011
ATTCTTATGTAT-CAGAATATGAGTTTTTATTCCT-GTTTTTTCGTAAAAAATCTTCTTG
TTTACGATTAAGATCTTTTAGAAGCTTTCTTGAAAGAATTTACTTA------------TA
TGGAAAAATAGAACATTTTAGAATAGTGCATCATGTTTTTTTGAAGAAAACTTTATGGAT
CTTCACAGATCCTCTCATGCACTATCTTCGATATCAAGGTAAAGCTATTCTAGCATCAAA
AGGGGCTGATCTTTTTATGAAGAAATTAAAATTTTACCTTGTCTATTTTTGGCAATATTA
TTTTCATTTTTGGTCTGAGTCTAATAGGTTTCATAGAAACCAATTCTCTTATTATTCATT
CTACTTTATCGGTTATTTTTTAAGTGTCAAAGTAAATTACTTGGTGGTAAGGAGTCAAAT
ACTAGAGGATTCTATATTAATAGATACT-CTTATTAAGA-GATTTGATACTTTAGTT-CC
AGTCCTT--CCTCT-CATTAGAT-CATTGTCTAAAGCTTC
>Carex_lupulina|STARR|B472|MRY|spm00001078
ATTCTTATGTAT-CAGAATATGAGTTTTTATTCCT-GTTTTTTCGTAAAAAATCTTCTTG
TTTACGATTAAGATCTTTTAGAAGCTTTCTTGAAAGAATTTACTTA------------TA
TGGAAAAATAGAACATTTTAGAATAGTGCATCATGTTTTTTTGAAGAAAACTTTATGGAT
CTTCACAGATCCTCTCATGCACTATCTTCGATATCAAGGTAAAGCTATTCTAGCATCAAA
AGGGGCTGATCTTTTTATGAAGAAATTAAAATTTTACCTTGTCTATTTTTGGCAATATTA
TTTTCATTTTTGGTCTGAGTCTAATAGGTTTCATAGAAACCAATTCTCTTATTATTCATT
CTACTTTATCGGTTATTTTTTAAGTGTCAAAGTAAATTACTTGGTGGTAAGGAGTCAAAT
ACTAGAGGATTCTATATTAATAGATACT-CTTATTAAGA-GATTTGATACTTTAGTT-CC
AGTCCTT--CCTCT-CATTAGAT-CATTGTCTAAAGCTTC
>Carex_aureolensis|STARR|B152|MSI|spm00000770
ATTCTTATGTAT-CAGAATATGAGTTTTTATTCCT-GTTTTTTCGTAAAAAATCTTCTTG
TTTACGATTAAGATCTTTTAGAAGCTTTCTTGAAAGAATTTACTTC------------TA
TGGAAAAATAGAACATTTTGGAATAGTGCATCATGTTTTTTTGAAGAAAACTTTATGGAT
CTTCACAGATCCTCTCATGCACTATCTTCGATATCAAGGTAAAGCTATTCTAGCATCAAT
AGGGGCTGATCTTTTTATGAAGAAATTGAAATCTTACCTTGTCTATTTTTGGCAATATTA
TTTTCATTTTTGGCCTGAGTCTAATAGGTTTCATAGAAACCAATTCTCTTATTATTCGTT
CTACTTTATCGGTTATTTTTTAAGTGTCAAAGTAAATTACTTGGTGGTAAGGAGTCAAAT
ACTAGAGGATTCTATATTAATAGATACT-CTTATTAAGA-GATTTGATACTTTAGTT-CC
AGTCCTT--CCTCT-CATTAGAT-CATTGTCTAAAGCTTC
>Carex_frankii|STARR|B321|ALA|spm00000939
ATTCTTATGTAT-CAGAATATGAGTTTTTATTCCT-GTTTTTTCGTAAAAAATCTTCTTG
TTTACGATTAAGATCTTTTAGAAGCTTTCTTGAAAGAATTTACTTC------------TA
TGGAAAAATAGAACATTTTGGAATAGTGCATCATGTTTTTTTGAAGAAAACTTTATGGAT
CTTCACAGATCCTCTCATGCACTATCTTCGATATCAAGGTAAAGCTATTCTAGCATCAAT
AGGGGCTGATCTTTTTATGAAGAAATTGAAATCTTACCTTGTCTATTTTTGGCAATATTA
TTTTCATTTTTGGCCTGAGTCTAATAGGTTTCATAGAAACCAATTCTCTTATTATTCGTT
CTACTTTATCGGTTATTTTTTAAGTGTCAAAGTAAATTACTTGGTGGTAAGGAGTCAAAT
ACTAGAGGATTCTATATTAATAGATACT-CTTTTTAAGA-GATTTGATACTTTAGTT-CC
AGTCCTT--CCTCT-CATTAGAT-CATTGTCTAAAGCTTC
>Carex_elliottii|STARR|B1309|FLA|spm00001916
ATTCTTATGTAT-CAGAATATGAGTTTTTATTTCT-GTTTTTTCGTAAAAAATCTTCTTG
TTTACGATTAAGATCTTTTAGAAGCTTTCTTGAAAGAATTTACTTC------------TA
TGGAAAAATAGAACATTTTAGAATAGTGCATCATGTTTTTTTGAAGAAAACTTTATGGAT
CTTCACAGATCCTCTCATGCACTATCTTCGATATCAAGGTAAAGCTATTCTAGCATCAAA
AGGGGCTGATCTTTTTATGAAGAAATTAAAATCTTACCTTGTCTATTTTTGGCAATATTA
TTTTCATTTTTGGTCTGAGTCTAATAGGTTTCATAGAAACCAATTCTCTTATTATTCGCT
CTACTTTATCGGTTATTTTTTAAGTGTCAAAGTAAATTACTTGGTGGTAAGGAGTCAAAT
ACTAGAGGATTCTATATTAATAGATACT-CTTATTAAGA-GATTTGATACTTTAGTT-CC
AGTCCTT--CCTCT-TATTAGAT-CATTGTCTAAAGCTTC
>Carex_quadriflora|SANGTAE|E0482|KOR?|spm00000347
ATTCTTATGTAT-CAGAATATGAGTTTTTATTCCT-GTTTTTTCGTAAAAAATCTTCTTG
TTTACGATTAAGATCTTTTAGAAGCTTTCTTGAAAGAATTTACTTC------------TA
TGGAAAAATAGAACATTTTAGAATAGTGCATCATGTTTTTTTGAAGGAAACTTTATGGAT
CTTCACAGATCCTCTCATGCACTATCTTCGATATCAAGGTAAAGCTATTCTAGCATCAAA
AGGGGCTGATCTTTTTATGAAGAAATTGAAATCTTACCTTGTCTATTTTTGGCAATATTA
TTTTCATTTTTGGTCTGAGCCTAATAGGTTTCATAGAAACCAATTCTCTTATTATTCGTT
CTACTTTATCGGTTATTTTTTAAGTGTCAAAATAAATTACTTGGTGGTAAGGAGTCAAAT
ACTAGAGGATTCTATATTAATAGATACT-CTTATTAAGA-GATTTGATACTTTAGTT-CC
AGTCCTT--CCTCT-CATTAGAT-CATTGTCTAAAGCTTC
>Carex_digitata|LUCENO|NA|ITA|spm00000569
ATTCTTATGTAT-CAGAATATGAGTTTTTATTCCT-GTTTTTTCGTAAAAAATCTTCTTG
TTTACGATTAAGATCTTTTAGAAGCTTTCTTGAAAGAATTTACTTC------------TA
TGGAAAAATAGAACATTTTAGAATAGTGCATCATGTTTTTTTGAAGGAAACTTTATGGAT
CTTCACAGATCCTCTCATGCACTATCTTCGATATCAAGGTAAAGCTATTCTAGCATCAAA
AGGGGCTGATCTTTTTATGAAGAAATTTAAATCTTACCTTGTCTATTTTTGGCAATATTA
TTTTCATTTTTGGTCTGAGCCTAATAGGTTTCATAGAAACCAATTCTCTTATTATTCGTT
CTACTTTATCGGTTATTTTTTAAGTGTCAAAATAAATTACTTGGTGGTAAGGAGTCAAAT
ACTAGAGGATTCTATATTAATAGATACT-CTTATTAAGA-GATTTGATACTTTAGTT-CC
AGTCCTT--CCTCT-CATTAGAT-CATTGTCTAAAGCTTC
>Carex_ornithopoda|LUCENO|NA|YUG|spm00000560
ATTCTTATGTAT-CAGAATATGAGTTTTTATTCCT-GTTTTTTCGTAAAAAATCTTCTTG
TTTACGATTAAGATCTTTTAGAAGCTTTCTTGAAAGAATTTACTTC------------TA
TGGAAAAATAGAACATTTTAGAATAGTGCATCATGTTTTTTTGAAGGAAACTTTATGGAT
CTTCACAGATCCTCTCATGCACTATCTTCGATATCAAGGTAAAGCTATTCTAGCATCAAA
AGGGGCTGATCTTTTTATGAAGAAATTTAAATCTTACCTTGTCTATTTTTGGCAATATTA
TTTTCATTTTTGGTCTGAGCCTAATAGGTTTCATAGAAACCAATTCTCTTATTATTCGTT
CTACTTTATCGGTTATTTTTTAAGTGTCAAAATAAATTACTTGGTGGTAAGGAGTCAAAT
ACTAGAGGATTCTATATTAATAGATACT-CTTATTAAGA-GATTTGATACTTTAGTT-CC
AGTCCTT--CCTCT-CATTAGAT-CATTGTCTAAAGCTTC
>Carex_pallidula|JIMENEZMEJIAS||FIN|spm00004388
ATTCTTATGTAT-CAGAATATGAGTTTTTATTCCT-GTTTTTTCGTAAAAAATCTTCTTG
TTTACGATTAAGATCTTTTAGAAGCTTTCTTGAAAGAATTTACTTC------------TA
TGGAAAAATAGAACATTTTAGAATAGTGCATCATGTTTTTTTGAAGGAAACTTTATGGAT
CTTCACAGATCCTCTCATGCACTATCTTCGATATCAAGGTAAAGCTATTCTAGCATCAAA
AGGGGCTGATCTTTTTATGAAGAAATTTAAATCTTACCTTGTCTATTTTTGGCAATATTA
TTTTCATTTTTGGTCTGAGCCTAATAGGTTTCATAGAAACCAATTCTCTTATTATTCGTT
CTACTTTATCGGTTATTTTTTAAGTGTCAAAATAAATTACTTGGTGGTAAGGAGTCAAAT
ACTAGAGGATTCTATATTAATAGATACT-CTTATTAAGA-GATTTGATACTTTAGTT-CC
AGTCCTT--CCTCT-CATTAGAT-CATTGTCTAAAGCTTC
>Carex_pilulifera|LUCENO|NA|POR|spm00000583
ATTCTTATGTAT-CAGAATATGAGTTTTTATTCCT-GTTTTTTCGTAAAAAATCTTCTTG
TTTACGATTAATATCTTTTAGAAGCTTTCTTGAAAGAATTTACTTC------------TA
TGGAAAAATAGAACATTTTAGAATAGTGCATCATGTTTTTTTGAAGAAAACTTTATGGAT
CTTCACAGATCCTCTCATGCACTATCTTCGATATCAAGGTAAAGCTATTCTAGCATCAAA
AGGGGCTGATCTTTTTATGAAGAAATTGAAATCTTACCTTGTCTATTTTTGGCAATATTA
TTTTCATTTTTGGTCTGAGCCTAATAGGTTTCACAGAAACCAATTCTCTTATTATTCGTT
CTACTTTATCGGTTATTTTTTAAGTGTCAAAATAAATTACTTGGTGGTAAGGAGTCAAAT
ACTAGAGGATTCTATATTAATAGATACT-CTTATTAAGA-GATTTGATACTTTAGTT-CC
AGTCCTT--TCTCT-CATTAGAT-CATTGTCTAAAGCTTC
>Carex_montana|LUCENO|NA|YUG|spm00000543
ATTCTTATGTAT-CAGAATATGAGTTTTTATTCCT-GTTTTTTCGTAAAAAATCTTCTTG
TTTACGATTAAGATCTTTTAGAAGCTTTCTTGAAAGAATTTACTTC------------TA
TGGAAAAATAGAACATTTTAGAATAGTGCATCATGTTTTTTTGAAGAAAACTTTATGGAT
CTTCACAGATCCTCTCATGCACTATCTTCGATATCAAGGTAAAGCTATTCTAGCATCAAA
AGGGGCTGATCTTTTTATGAAGAAATTGAAATCTTACCTTGTCTATTTTTGGCAATATTA
TTTTCATTTTTGGTCTGAGCCTAATAGGTTTCACAGAAACCAATTCTCTTATTATTCGTT
CTACTTTATCGGTTATTTTTTAAGTGTCAAAATAAATTACTTGGTGGTAAGGAGTCAAAT
ACTAGAGGATTCTATATTAATAGATACT-CTTATTAAGA-GATTTGATACTTTAGTT-CC
AGTCCTT--TCTCT-CATTAGAT-CATTGTCTAAAGCTTC
>Carex_tricolor|JIMENEZMEJIAS||BUL|spm00003600
ATTCTTATGTAT-CAGAATATGAGTTTTTATTCCT-GTTTTTTCGTAAAAAATCTTCTTG
TTTACGATTAAGATCTTTTAGAAGCTTTCTTGAAAGAATTTACTTC------------TA
TGGAAAAATAGAACATTTTAGAATAGTGCATCATGTTTTTTTGAAGAAAACTTTATGGAT
CTTCACAGATCCTCTCATGCACTATCTTCGATATCAAGGTAAAGCTATTCTAGCATCAAA
AGGGGCTGATCTTTTTATGAAGAAATTGAAATCTTACCTTGTCTATTTTTGGCAATATTA
TTTTCATTTTTGGTCTGAGCCTAATAGGTTTCACAGAAACCAATTCTCTTATTATTCGTT
CTACTTTATCGGTTATTTTTTAAGTGTCAAAATAAATTACTTGGTGGTAAGGAGTCAAAT
ACTAGAGGATTCTATATTAATAGATACT-CTTATTAAGA-GATTTGATACTTTAGTT-CC
AGTCCTT--TCTCT-CATTAGAT-CATTGTCTAAAGCTTC
>Carex_riloensis|JIMENEZMEJIAS||BUL|spm00003599
ATTCTTATGTAT-CAGAATATGAGTTTTTATTCCT-GTTTTTTCGTAAAAAATCTTCTTG
TTTACGATTAAGATCTTTTAGAAGCTTTCTTGAAAGAATTTACTTC------------TA
TGGAAAAATAGAACATTTTAGAATAGTGCATCATGTTTTTTTGAAGAAAACTTTATGGAT
CTTCACAGATCCTCTCATGCACTATCTTCGATATCAAGGTAAAGCTATTCTAGCATCAAA
AGGGGCTGATCTTTTTATGAAGAAATTGAAATCTTACCTTGTCTATTTTTGGCAATATTA
TTTTCATTTTTGGTCTGAGCCTAATAGGTTTCACAGAAACCAATTCTCTTATTATTCGTT
CTACTTTATCGGTTATTTTTTAAGTGTCAAAATAAATTACTTGGTGGTAAGGAGTCAAAT
ACTAGAGGATTCTATATTAATAGATACT-CTTATTAAGA-GATTTGATACTTTAGTT-CC
AGTCCTT--TCTCT-CATTAGAT-CATTGTCTAAAGCTTC
>Carex_rhizina|MESTERHAZY|NA|AUT|spm00002182
ATTCTTATGTAT-CAGAATATGAGTTTTTATTCCT-GTTTTTTCGTAAAAAATCTTCTTG
TTTACGATTAAGATCTTTTAGAAGCTTTCTTGAAAGAATTAACTTC------------TA
TGGAAAAATAGAACATTTTAGAATAGTGCATCATGTTTTTTTGAAGAAAACTTTATGGAT
CTTCACAGATCCTCTCATGCACTATCTTCGATATCAAGGTAAAGCTATTCTAGCATCAAA
AGGGGCTGATCTTTTTATGAATAAATTGAAATCTTACCTTGTCTATTTTTGGCAATATTA
TTTTCATTTTTGGTCTGAGCCTAATAGGTTTCATAGAAACCAATTCTCTTATTATTCGTT
CTACTTTATCGGTTATTTTTTAAGTGTCAAAATAAATTACTTGGTGGTAAGGAGTCAAAT
ACTAGAGGATTCTATATTAATAGATACT-CTTATTAAGA-GATTTGATACTTTAGTT-CC
AGTCCTT--CCTCT-CATTAGAT-CATTGTCTAAAGCTTC
>Carex_pediformis|JIMENEZMEJIAS||CHC|spm00003390
ATTCTTATGTAT-CAGAATATGAGTTTTTATTCCT-GTTTTTTCGTAAAAAATCTTCTTG
TTTAGGATTAAGATCTTTTAGAAGCTTTCTTGAAAGAATTTACTTC------------TA
TGGAAAAATAGAACATTTTAGAATAGTGCATCATGTTTTTTTGAAGAAAACTTTATGGAT
CTTCACAGATCCTCTCATGCACTATCTTCGATATCAAGGTAAAGCTATTCTAGCATCAAA
AGGGGCTGATCTTTTTATGAATAAATTGAAATCTTACCTTGTCTATTTTTGGCAATATTA
TTTTCATTTTTGGTCTGAGCCTAATAGGTTTCATAGAAACCAATTCTCTTATTATTCGTT
CTACTTTATCGGTTATTTTTTAAGTGTCAAAATAAATTACTTGGTGGTAAGGAGTCAAAT
ACTAGAGGATTCTATATTAATAGATACT-CTTATTAAGA-GATTTGATACTTTAGTT-CC
AGTCCTT--CCTCT-CATTAGAT-CATTGTCTAAAGCTTC
>Carex_tapintzensis|JIMENEZMEJIAS||CHT|spm00003393
ATTCTTATGTAT-CAGAATATGAGTTTTTATTCCT-GTTTTTTCGTAAAAAATCTTCTTG
TTTAGGATTAAGATCTTTTAGAAGCTTTCTTGAAAGAATTTACTTC------------TA
TGGAAAAATAGAACATTTTAGAATAGTGCATCATGTTTTTTTGAAGAAAACTTTATGGAT
CTTCACAGATCCTCTCATGCACTATCTTCGATATCAAGGTAAAGCTATTCTAGCATCAAA
AGGGGCTGATCTTTTTATGAATAAATTGAAATCTTACCTTGTCTATTTTTGGCAATATTA
TTTTCATTTTTGGTCTGAGCCTAATAGGTTTCATAGAAACCAATTCTCTTATTATTCGTT
CTACTTTATCGGTTATTTTTTAAGTGTCAAAATAAATTACTTGGTGGTAAGGAGTCAAAT
ACTAGAGGATTCTATATTAATAGATACT-CTTATTAAGA-GATTTGATACTTTAGTT-CC
AGTCCTT--CCTCT-CATTAGAT-CATTGTCTAAAGCTTC
>Carex_obovatosquamata|CHC|spm00005893
ATTCTTATGTAT-CAGAATATGAGTTTTTATTCCT-GTTTTTTCGTAAAAAATCTTCTTG
TTTAGGATTAAGATCTTTTAGAAGCTTTCTTGAAAGAATTTACTTC------------TA
TGGAAAAATAGAACATTTTAGAATAGTGCATCATGTTTTTTTGAAGAAAACTTTATGGAT
CTTCACAGATCCTCTCATGCACTATCTTCGATATCAAGGTAAAGCTATTCTAGCATCAAA
AGGGGCTGATCTTTTTATGAATAAATTGAAATCTTACCTTGTCTATTTTTGGCAATATTA
TTTTCATTTTTGGTCTGAGCCTAATAGGTTTCATAGAAACCAATTCTCTTATTATTCGTT
CTACTTTATCGGTTATTTTTTAAGTGTCAAAATAAATTACTTGGTGGTAAGGAGTCAAAT
ACTAGAGGATTCTATATTAATAGATACT-CTTATTAAGA-GATTTGATACTTTAGTT-CC
AGTCCTT--CCTCT-CATTAGAT-CATTGTCTAAAGCTTC
>Carex_novaeangliae|STARR|B453|MAI|spm00001061
ATTCTTATGTAT-CAGAATATGAGTTTTTATTCCT-GTTTTTTCGTAAAAAATCTTCTTG
TTTACGATTAAGATCTTTTAGAAACTTTCTTGAAAGAATTTACTTC------------TA
TGGAAAAATAGAACATTTTAGAATAGTGCATCATGTTTTTTTGAAGAAAACTTTATGGAT
CTTCACAGATCCTCTCATGCACTATCTTCGATATCAAGGTAAAGCTATTCTAGCATCAAA
AGGGGCTGATCTTTTTATGAAGAAATTGAAATCTTACCTTGTCTATTTTTGGCAATATTA
TTTTCATTTTTGGTCTGAGCCTAATAGGTTTCATAGAAACCAATTCTCTTATTATTCGTT
CTATTTTATCGGTTATTTTTTAAGTGTCAAAATAAATTACTTGGTGGTAAGGAGTCAAAT
ACTAGAGGATTCTATATTAATAGATACT-CTTATTAAGA-GATTTGATACTTTAGTT-CC
AGTCCTT--TCTCT-CATTAGAT-CATTGTCTAAAGCTTC
>Carex_turbinata|STARR|B1270|ARI|spm00001877
ATTCTTATGTAT-CAGAATATGAGTTTTTATTCCT-GTTTTTTCGTAAAAAATCTTCTTG
TTTACGATTAAGATCTTTTAGAAGCTTTCTTGAAAGAATTTACTTC------------TA
TGGAAAAATAGAACATTTTAGAATAGTGCATCATGTTTTTTTGAAGAAAACTTTATGGAT
CTTCACAGATCCTCTCATGCACTATCTTCGATATCAAGGTAAAGCTATTCTAGCATCAAA
AGGGGCTGATCTTTTTATGAAGAAATTGAGATCTTACCTTGTCTATTTTTGGCAATATTA
TTTTCATTTTTGGTCTGAGCCTAATAGGTTTCATAGAAACCAATTCTCTTATTATTCGTT
CTACTTTATCGGTTATTTTTTAAGTGTCAAAATAAATTACTTGGTGGTAAGGAGTCAAAT
ACTAGAGGATTCTATATTAATAGATACT-CTTATTAAGA-GATTTGATACTTTAGTT-CC
AGTCCTT--TCTCT-CATTAGAT-CATTGTCTAAAGCTTC
>Carex_globosa|STARR|B302|CAL|spm00000920
ATTCTTATGTAT-CAGAATATGAGTTTTTATTCCT-GTTTTTTCGTAAAAAATCTTCTTG
TTTACGATTAAGATCTTTTAGAAGCTTTCTTGAAAGAATTTACTTC------------TA
TGGAAAAATAGAACATTTTAGAATAGTGCATCATGTTTTTTTGAAGAAAACTTTATGGAT
CTTCACAGATCCTCTCATGCACTATCTTCGATATCAAGGTAAAGCTATTCTAGCATCAAA
AGGGGCTGATCTTTTTATGAAGAAATTGAAATCTTACCTTGTCTATTTTTGGCAATATTA
TTTTCATTTTTGGTCTGAGCCTAATAGGTTTCATAGAAACCAATTCTCTTATTATTCGTT
CTACTTTATCGGTTATTTTTTAAGTGTCAAAATAAATTACTTGGTGGTAAGGAGTCAAAT
ACTAGAGGATTTTATATTAATAGATACT-CTTATTAAGA-GATTTGATACTTTAGTT-CC
AGTCCTT--TCTCT-CATTAGAT-CATTGTCTAAAGCTTC
>Carex_rossii|STARR|B595|CAL|spm00001201
ACTCTTATGTAT-CAGAATATGAGTTTTTATTCCT-GTTTTTTCGTAAAAAATCTTCTTG
TTTACGATTAAGATCTTTTAGAAGCTTTCTTGAAAGAATTTACTTC------------TA
TGGAAAAATAGAACATTTTAGAATAGTGCATCATGTTTTTTTGAAGAAAACTTTATGGAT
CTTCACAGATCCTCTCATGCACTATCTTCGATATCAAGGTAAAGCTATTCTAGCATCAAA
AGGGGCTGATCTTTTTATGAAGAAATTGAAATCTTACCTTGTCTATTTTTGGCAATATTA
TTTTCATTTTTGGTCTGAGCCTAATAGGTTTCATAGAAACCAATTCTCTTATTATTCGTT
CTACTTTATCGGTTATTTTTTAAGTGTCAAAATAAATTACTTGGTGGTAAGGAGTCAAAT
ACTAGAGGATTCTATATTAATAGATACT-CTTATTAAGA-GATTTGATACTTTAGTT-CC
AGTCCTT--TCTCT-CATTAGAT-CATTGTCTAAAGCTTC
>Carex_brainerdii|STARR|B142|CAL|spm00000760
ATTCTTATGTAT-CAGAATATGAGTTTTTATTCCT-GTTTTTTCGTAAAAAATCTTCTTG
TTTACGATTAAGATCTTTTAGAAGCTTTCTTGAAAGAATTTACTTC------------TA
TGGAAAAATAGAACATTTTAGAATAGTGCATCATGTTTTTTTGAAGAAAACTTTATGGAT
CTTCACAGATCCTCTCATGCACTATCTTCGATATCAAGGTAAAGCTATTCTAGCATCAAA
AGGGGCTGATCTTTTTATGAAGAAATTGAAATCTTACCTTGTCTATTTTTGGCAATATTA
TTTTCATTTTTGGTCTGAGCCTAATAGGTTTCATAGAAACCAATTCTCTTATTATTCGTT
CTACTTTATCGGTTATTTTTTAAGTGTCAAAATAAATTACTTGGTGGTAAGGAGTCAAAT
ACTAGAGGATTCTATATTAATAGATACT-CTTATTAAGA-GATTTGATACTTTAGTT-CC
AGTCCTT--TCTCT-CATTAGAT-CATTGTCTAAAGCTTC
>Carex_zikae|STARR|B966|WAS|spm00001573
ATTCTTATGTAT-CAGAATATGAGTTTTTATTCCT-GTTTTTTCGTAAAAAATCTTCTTG
TTTACGATTAAGATCTTTTAGAAGCTTTCTTGAAAGAATTTACTTC------------TA
TGGAAAAATAGAACATTTTAGAATAGTGCATCATGTTTTTTTGAAGAAAACTTTATGGAT
CTTCACAGATCCTCTCATGCACTATCTTCGATATCAAGGTAAAGCTATTCTAGCATCAAA
AGGGGCTGATCTTTTTATGAAGAAATTGAAATCTTACCTTGTCTATTTTTGGCAATATTA
TTTTCATTTTTGGTCTGAGCCTAATAGGTTTCATAGAAACCAATTCTCTTATTATTCGTT
CTACTTTATCGGTTATTTTTTAAGTGTCAAAATAAATTACTTGGTGGTAAGGAGTCAAAT
ACTAGAGGATTCTATATTAATAGATACT-CTTATTAAGA-GATTTGATACTTTAGTT-CC
AGTCCTT--TCTCT-CATTAGAT-CATTGTCTAAAGCTTC
>Carex_serpenticola|STARR|B1354|CAL|spm00001961
ATTCTTATGTAT-CAGAATATGAGTTTTTATTCCT-GTTTTTTCGTAAAAAATCTTCTTG
TTTACGATTAAGATCTTTTAGAAGCTTTCTTGAAAGAATTTACTTC------------TA
TGGAAAAATAGAACATTTTAGAATAGTGCATCATGTTTTTTTGAAGAAAACTTTATGGAT
CTTCACAGATCCTCTCATGCACTATCTTCGATATCAAGGTAAAGCTATTCTAGCATCAAA
AGGGGCTGATCTTTTTATGAAGAAATTGAAATCTTACCTTGTCTATTTTTGGCAATATTA
TTTTCATTTTTGGTCTGAGCCTAATAGGTTTTATAGAAACCAATTCTCTTATTATTCGTT
CTACTTTATCGGTTATTTTTTAAGTGTCAAAATAAATTACTTGGTGGTAAGGAGTCAAAT
ACTAGAGGATTCTATATTAATAGATACT-CTTATTAAGA-GATTTGATACTTTAGTT-CC
AGTCCTT--TCTCT-CATTAGAT-CATTGTCTAAAGCTTC
>Carex_floridana|STARR|B288|FLA|spm00000906
ATTCTTATGTAT-CAGAATATGAGTTTTTATTCCT-GTTTTTTCGTAAAAAATCTTCTTG
TTTACGATTAAGATCTTTTAGAAGCTTTCTTGAAAGAATTTACTTC------------TA
TGGAAAAATAGAACATTTTAGAATAGTGCATCATGTTTTTTTGAAGAAAACTTTATGGAT
CTTCACAGATCCTCTCATGCACTATCTTCGATATCAAGGTAAAGCTATTCTAGCATCAAA
AGGGGCTGATCTTTTTATGAAGAAATTGAAATCTTACCTTGTCTATTTTTGGCAATATTA
TTTTCATTTTTGGTCTGAGCCTAATAGGTTTCATAGAAACCAATTCTCTTATTATTCGTT
CTACTTTATCGGTTATTTTTTAAGTGTCAAAATAAATTACTTGGTGGTAAGGAGTCAAAT
ACTAGAGGATTCTATATTAATAGATACT-CTTATTAAGA-GATTTGATACTTTAGTT-CC
AGTCCTT--TCTCT-CATTAGAT-CATTGTCTAAAGCTTC
>Carex_nigromarginata|STARR|B515|ARK|spm00001121
ATTCTTATGTAT-CAGAATATGAGTTTTTATTCCT-GTTTTTTCGTAAAAAATCTTCTTG
TTTACGATTAAGATCTTTTAGAAGCTTTCTTGAAAGAATTTACTTC------------TA
TGGAAAAATAGAACATTTTAGAATAGTGCATCATGTTTTTTTGAAGAAAACTTTATGGAT
CTTCACAGATCCTCTCATGCACTATCTTCGATATCAAGGTAAAGCTATTCTAGCATCAAA
AGGGGCTGATCTTTTTATGAAGAAATTGAAATCTTACCTTGTCTATTTTTGGCAATATTA
TTTTCATTTTTGGTCTGAGCCTAATAGGTTTCATAGAAACCAATTCTCTTATTATTCGTT
CTACTTTATCGGTTATTTTTTAAGTGTCAAAATAAATTACTTGGTGGTAAGGAGTCAAAT
ACTAGAGGATTCTATATTAATAGATACT-CTTATTAAGA-GATTTGATACTTTAGTT-CC
AGTCCTT--TCTCT-CATTAGAT-CATTGTCTAAAGCTTC
>Carex_pensylvanica|STARR|B565|MAN|spm00001171
ATTCTTATGTAT-CAGAATATGAGTTTTTATTCCT-GTTTTTTCGTAAAAAATCTTCTTG
TTTACGATTAAGATCTTTTAGAAGCTTTCTTGAAAGAATTTACTTC------------TA
TGGAAAAATAGAACATTTTAGAATAGTGCATCATGTTTTTTTGAAGAAAACTTTATGGAT
CTTCACAGATCCTCTCATGCACTATCTTCGATATCAAGGTAAAGCTATTCTAGCATCAAA
AGGGGCTGATCTTTTTATGAAGAAATTGAAATCTTACCTTGTCTATTTTTGGCAATATTA
TTTTCATTTTTGGTCTGAGCCTAATAGGTTTCATAGAAACCAATTCTCTTATTATTCGTT
CTACTTTATCGGTTATTTTTTAAGTGTCAAAATAAATTACTTGGTGGTAAGGAGTCAAAT
ACTAGAGGATTCTATATTAATAGATACT-CTTATTAAGA-GATTTGATACTTTAGTT-CC
AGTCCTT--TCTCT-CATTAGAT-CATTGTCTAAAGCTTC
>Carex_reznicekii|STARR|B605|ALA|spm00001212
ATTCTTATGTAT-CAGAATATGAGTTTTTATTCCT-GTTTTTTCGTAAAAAATCTTCTTG
TTTACGATTAAGATCTTTTAGAAGCTTTCTTGAAAGAATTTACTTC------------TA
TGGAAAAATAGAACATTTTAGAATAGTGCATCATGTTTTTTTGAAGAAAACTTTATGGAT
CTTCACAGATCCTCTCATGCACTATCTTCGATATCAAGGTAAAGCTATTCTAGCATCAAA
AGGGGCTGATCTTTTTATGAAGAAATTGAAATCTTACCTTGTCTATTTTTGGCAATATTA
TTTTCATTTTTGGTCTGAGCCTAATAGGTTTCATAGAAACCAATTCTCTTATTATTCGTT
CTACTTTATCGGTTATTTTTTAAGTGTCAAAATAAATTACTTGGTGGTAAGGAGTCAAAT
ACTAGAGGATTCTATATTAATAGATACT-CTTATTAAGA-GATTTGATACTTTAGTT-CC
AGTCCTT--TCTCT-CATTAGAT-CATTGTCTAAAGCTTC
>Carex_umbellata|STARR|B771|DEL|spm00001376
ATTCTTATGTAT-CAGAATATGAGTTTTTATTCCT-GTTTTTTCGTAAAAAATCTTCTTG
TTTACGATTAAGATCTTTTAGAAGCTTTCTTGAAAGAATTTACTTC------------TA
TGGAAAAATAGAACATTTTAGAATAGTGCATCATGTTTTTTTGAAGAAAACTTTATGGAT
CTTCACAGATCCTCTCATGCACTATCTTCGATATCAAGGTAAAGCTATTCTAGCATCAAA
AGGGGCTGATCTTTTTATGAAGAAATTGAAATCTTACCTTGTCTATTTTTGGCAATATTA
TTTTCATTTTTGGTCTGAGCCTAATAGGTTTCATAGAAACCAATTCTCTTATTATTCGTT
CTACTTTATCGGTTATTTTTTAAGTGTCAAAATAAATTACTTGGTGGTAAGGAGTCAAAT
ACTAGAGGATTCTATATTAATAGATACT-CTTATTAAGA-GATTTGATACTTTAGTT-CC
AGTCCTT--TCTCT-CATTAGAT-CATTGTCTAAAGCTTC
>Carex_geophila|STARR|B322|TEX|spm00000940
ATTCTTATGTAT-CAGAATATGAGTTTTTATTCCT-GTTTTTTCGTAAAAAATCTTCTTG
TTTACGATTAAGATCTTTTAGAAGCTTTCTTGAAAGAATTTACTTC------------TA
TGGAAAAATAGAACATTTTAGAATAGTGCATCATGTTTTTTTGAAGAAAACTTTATGGAT
CTTCACAGATCCTCTCATGCACTATCTTCGATATCAAGGTAAAGCTATTCTAGCATCAAA
AGGGGCTGATCTTTTTATGAAGAAATTGAAATCTTACCTTGTCTATTTTTGGCAATATTA
TTTTCATTTTTGGTCTGAGCCTAATAGGTTTCATAGAAACCAATTCTCTTATTATTCGTT
CTACTTTATCGGTTATTTTTTAAGTGTCAAAATAAATTACTTGGTGGTAAGGAGTCAAAT
ACTAGAGGATTCTATATTAATAGATACT-CTTATTAAGA-GATTTGATACTTTAGTT-CC
AATCCTT--TCTCT-CATTAGAT-CATTGTCTAAAGCTTC
>Carex_pityophila|STARR|B1223|NWM|spm00001830
ATTCTTATGTAT-CAGAATATGAGTTTTTATTCCT-GTTTTTTCGTAAAAAATCTTCTTG
TTTACGATTAAGATCTTTTAGAAGCTTTCTTGAAAGAATTTACTTC------------TA
TGGAAAAATAGAACATTTTAGAATAGTGCATCATGTTTTTTTGAAGAAAACTTTATGGAT
CTTCACAGATCCTCTCATGCACTATCTTCGATATCAAGGTAAAGCTATTCTAGCATCAAA
AGGGGCTGATCTTTTCATGAAGAAATTGAAATCTTACCTTGTCTATTTTTGGCAATATTA
TTTTCATTTTTGGTCTGAGCCTAATAGGTTTCATAGAAACCAATTCTCTTATTATTCGTT
CTACTTTATCGGTTATTTTTTAAGTGTCAAAATAAATTACTTGGTGGTAAGGAGTCAAAT
ACTAGAGGATTCTATATTAATAGATACT-CTTATTAAGA-GATTTGATACTTTAGTT-CC
AGTCCTT--TCTCT-CATTAGAT-CATTGTCTAAAGCTTC
>Carex_leucodonta|REZNICEK|NA|MXE|spm00000269
ATTCTTATGTAT-CAGAATATGAGTTTTTATTCCT-GTTTTTTCGTAAAAAATCTTCTTG
TTTACGATTAAGATCTTTTAGAAGCTTTCTTGAAAGAATTTACTTC------------TA
TGGAAAAATAGAACATTTTAGAATAGTGCATCATGTTTTTTTGAAGAAAACTTTATGGAT
CTTCACAGATCCTCTCATGCACTATCTTCGATATCAAGGTAAAGCTATTCTAGCATCAAA
AGGGGCTGATCTTTTTATGAAGAAATTGAAATCTTACCTTGTCTATTTTTGGCAATATTA
TTTTCATTTTTGGTCTGAGCCTAATAGGTTTCATAGAAACCAATTCTCTTATTATTCGTT
CTACTTTATCGGTTATTTTTTAAGTGTCAAAATAAATTACTTGGTGGTAAGGAGTCAAAT
ACTAGAGGATTCTATATTAATAGATACT-CTTATTAAGA-GATTTGATACTTTAGTT-CC
AGTCCTT--TCTCT-CATTAGAT-CATTGTCTAAAGCTTC
>Carex_peckii|STARR|B1018|ARK|spm00001625
ATTCTTATGTAT-CAGAATATGAGTTTTTATTCCT-GTTTTTTCGTAAAAAATCTTCTTG
TTTACGATTAAGATCTTTTAGAAGCTTTCTTGAAAGAATTTACTTC------------TA
TGGAAAAATAGAACATTTTAGAATAGTGCATCATGTTTTTTTGAAGAAAACTTTATGGAT
CTTCACAGATCCTCTCATGCACTATCTTCGATATCAAGGTAAAGCTATTCTAGCATCAAA
AGGGGCTGATCTTTTTATGAAGAAATTGAAATCTTACCTTGTCTATTTTTGGCAATATTA
TTTTCATTTTTGGTCTGAGCCTAATAGGTTTCATAGAAACCAATTCTCTTATTATTCGTT
CTACTTTATCGGTTATTTTTTAAGTGTCAAAATAAATTACTTGGTGGTAAGGAGTCAAAT
ACTAGAGGATTCTATATTAATAGATACT-CTTATTAAGA-GATTTGATACTTTAGTT-CC
AGTCCTT--TCTCT-CATTAGAT-CATTGTCTAAAGCTTC
>Carex_schlagintweitiana|Uzma|SAD-11|PAK|spm00006590
ATTCTTATGTAT-CAGAATATGAGTTTTTATTCCT-GTTTTTTCGTAAAAAATCTTCTTG
TTTACGATTAAGATCTTTTAGAAGCTTTCTTGAAAGAATTTACTTC------------TA
TGGAAAAATAGAACATTTTAGAATAGTGCATCATGTTTTTTTGAAGAAAACTTTATGGAT
CTTCACAGATCCTCTCATGCACTATCTTCGATATCAAGGTAAAGCTATTCTAGCATCAAA
AGGGGCTGATCTTTTTATGAAGAAATTGAAATCTTACCTTGTCTATTTTTGGCAATATTA
TTTTCATTTTTGGTCTGAGCCTAATAGGTTTCATAGAAACCAATTCTCTTATTATTCGTT
CTACTTTATCGGTTATTCTTTAAGTGTCAAAATAAATTACTTGGTGGTAAGGAGTCAAAT
ACTAGAGGATTCTATATTAATAGATACT-CTTATTAAGA-GATTTGATACTTTAGTT-CC
AGTCCTT--CCTAT-CATTAGAT-CATTGTCTAAAGCTTC
>Carex_baltzellii|STARR|B1307|FLA|spm00001914
ATTCTTATGTAT-CAGAATATGAGTTTTTATTCCT-GTTTTTTCGTAAAAAATCTTCTTG
TTTACGATTAAGATCTTTTAGAAGCTTTCTTGAAAGAATTTACTTC------------TA
TGGAAAAATAGAACATTTTAGAATAGTGCATCATGTTTTTTTGAAGAAAACTTTATGGAT
CTTCACAGATCCTCTCATGCACTATCTTCGATATCAAGGTAAAGCTATTCTAGCATCAAA
AGGGGCTGATCTTTTTATGAAGAAATTGAAATCTTACCTTGTCTATTTTTGGCAATATTA
TTTTCATTTTTGGTCTGAGCCTAATAGGTTTCATAGAAACCAATTCTCTTATTATTCGTT
CTACTTTATCGGTTATTTTTTAAGTGTCAAAATAAATTACTTGGTGGTAAGGAGTCAAAT
ACTAGAGGATTCTATATTAATAGATACT-CTTATTAAGA-GATTTGATACTTTAGTT-CC
AGTCCTT--CCTCT-CATTAGAT-CATTGTCTAAAGCTTC
>Carex_barrattii|STARR|B130|ALA|spm00000748
ATTCTTATGTAT-CAGAATATGAGTTTTTATTCCT-GTTTTTTCGTAAAAAATCTTCTTG
TTTACAATTAAGATCTTTTAGAAGCTTTCTTGAAAGAATTTACTTC------------TA
TGGAAAAATAGAACATTTTAGAATAGTGCATCATGTTTTTTTGAAGAAAACTTTATGGAT
CTTCACAGATCCTCTCATGCACTATCTTCGATATCAAGGTAAAGCTATTCTAGCATCAAA
AGGGGCTGATCTTTTTATGAAGAAATTGAAATCTTACCTTGTCTATTTTTGGCAATATTA
TTTTCATTTTTGGTCTGAGCCTAATAGGTTTCATAGAAACCAATTCTCTTATTATTCATT
CTACTTTATCGGTTATTTTTTAAGTGTCAAAATAAATTACTTGGTGGTAAGGAGTCAAAT
ACTAGAGGATTCTATATTAATAGATACT-CTTATTAAGA-GATTTGATACTTTAGTT-CC
AGTCCTT--CCTCT-CATTAGAT-CATTGTCTAAAGCTTC
>Carex_brasiliensis|REZNICEK|NA|BZS|spm00000366
ATTCTTATGTAT-CAGAATATGAGTTTTTATTCCT-GTTTTTTCGTAAAAAATCTTCTTG
TTTACAATTAAGATCTTTTAGAAGCTTTCTTGAAAGAATTTACTTC------------TA
TGGAAAAATAGAACATTTTAGAATAGTGCATCATGTTTTTTTGAAGAAAACTTTATGGAT
CTTCACAGATCCTCTCATGCACTATCTTCGATATCAAGGTAAAGCTATTCTAGCATCAAA
AGGGGCTGATCTTTTTATGAAGAAATTGAAATCTTACCTTGTCTATTTTTGGCAATATTA
TTTTCATTTTTGGTCTGAGCCTAATAGGTTTCATAGAAACCAATTCTCTTATTATTCATT
CTACTTTATCGGTTATTTTTTAAGTGTCAAAATAAATTACTTGGTGGTAAGGAGTCAAAT
ACTAGAGGATTCTATATTAATAGATACT-CTTATTAAGA-GATTTGATACTTTAGTT-CC
AGTCCTT--CCTCT-CATTAGAT-CATTGTCTAAAGCTTC
>Carex_verrucosa|STARR|B768|FLA|spm00001373
ATTCTTATGTAT-CAGAATATGAGTTTTTATTCCT-GTTTTTTCGTAAAAAATCTTCTTG
TTTACAATTAAGATCTTTTAGAAGCTTTCTTGAAAGAATTTACTTC------------TA
TGGAAAAATAGAACATTTTAGAATAGTGCATCATGTTTTTTTGAAGAAAACTTTATGGAT
CTTCACAGATCCTCTCATGCACTATCTTCGATATCAAGGTAAAGCTATTCTAGCATCAAA
AGGGGCTGATCTTTTTATGAAGAAATTGAAATCTTACCTTGTCTATTTTTGGCAATATTA
TTTTCATTTTTGGTCTGAGCCTAATAGGTTTCATAGAAACCAATTCTCTTATTATTCATT
CTACTTTATCGGTTATTTTTTAAGTGTCAAAATAAATTACTTGGTGGTAAGAAGTCAAAT
ACTAGAGGATTCTATATTAATAGATACT-CTTATTAAGA-GATTTGATACTTTAGTT-CC
AGTCCTT--CCTCT-CATTAGAT-CATTGTCTAAAGCTTC
>Carex_glaucescens|STARR|B308|MSI|spm00000926
ATTCTTATGTAT-CAGAATATGAGTTTTTATTCCT-GTTTTTTCGTAAAAAATCTTCTTG
TTTACAATTAAGATCTTTTAGAAGCTTTCTTGAAAGAATTTACTTC------------TA
TGGAAAAATAGAACATTTTAGAATAGTGCATCATGTTTTTTTGAAGAAAACTTTATGGAT
CTTCACAGATCCTCTCATGCACTATCTTCGATATCAAGGTAAAGCTATTCTAGCATCAAA
AGGGGCTGATCTTTTTATGAAGAAATTGAAATCTTACCTTGTCTATTTTTGGCAATATTA
TTTTCATTTTTGGTCTGAGCCTAATAGGTTTCATAGAAACCAATTCTCTTATTATTCATT
CTACTTTATCGGTTATTTTTTAAGTGTCAAAATAAATTACTTGGTAGTAAGGAGTCAAAT
ACTAGAGGATTCTATATTAATAGATACT-CTTATTAAGA-GATTTGATACTTTAGTT-CC
AGTCCTT--CCTCT-CATTAGAT-CATTGTCTAAAGCTTC
>Carex_joorii|STARR|B367|FLA|spm00000985
ATTCTTATGTAT-CAGAATATGAGTTTTTATTCCT-GTTTTTTCGTAAAAAATCTTCTTG
TTTACAATTAAGATCTTTTAGAAGCTTTCTTGAAAGAATTTACTTC------------TA
TGGAAAAATAGAACATTTTAGAATAGTGCATCATGTTTTTTTGAAGAAAACTTTATGGAT
CTTCACAGATCCTCTCATGCACTATCTTCGATATCAAGGTAAAGCTATTCTAGCATCAAA
AGGGGCTGATCTTTTTATGAAGAAATTGAAATCTTACCTTGTCTATTTTTGGCAATATTA
TTTTCATTTTTGGTCTGAGCCTAATAGGTTTCATAGAAACCAATTCTCTTATTATTCATT
CTACTTTATCGGTTATTTTTTAAGTGTCAAAATAAATTACTTGGTGGTAAGGAGTCAAAT
ACTAGAGGATTCTATATTAATAGATACT-CTTATTAAGA-GATTTGATACTTTAGTT-CC
AGTCCTT--CCTCT-CATTAGAT-CATTGTCTAAAGCTTC
>Carex_ivanoviae|JIMENEZMEJIAS||CHQ|spm00003371
ATTCTTATGTAT-CAGAATATGAGTTTTTATTCCT-GTTTTTTTGTAAAAAATCTTCTTG
TTTACGATTAAGATCTTTTAGAAGCTTTCTTGAAAGAATTTACTTC------------TA
TGGAAAAATAGAACATTTTAGAATAGTGCATCATGTTTTTTTGAAGAAAACTTTATGGAT
CTTCACAGATCCTCTCATGCACTATCTTCGATATCAAGGTAAAGCTATTCTAGCATCAAA
AGGGGCTGATCTTTTTATGAAGAAATTGAAATCTTACCTTGTCTATTTTTGGCAATATTA
TTTTCATTTTTGGTCTGAGCCTAATAGGTTTCATAGAAACCCATTCTCTTATTATTCGTT
CTACTTTATCGGTTATTTTTTAAGTGTCAAAATAAATTACTTGGTGGTAAGGAGTCAAAT
ACTAGAGGATTCTATATTAATAGATACT-CTTATTAAGA-GATTTGATACTTTAGTT-CC
AGTCCTT--CCTCT-CATTAGAT-CATTGTCTAAAGCTTC
>Carex_liparocarpos|LUCENO|NA|SPA|spm00000556
ATTCTTATGTAT-CAGAATATGAGTTTTTATTCCT-TTTTTTTCGTAAAAAATCTTCTTG
TTTACGATTAAGATCTTTTAGAAGCTTTCTAGAAAGAATTTACTTC------------TA
TGGAAAAATAGAACATTTTAGAATAGTGCATCATGTTTTTTTGAAGAAAACTTTATGGAT
CTTCACAGATCCTCTCATGCACTATCTTCGATATCAAGGTAAAGCTATTCTAGCATCAAA
AGGGGCTGATCTTTTTATGAAGAAATTGAAATCTTACCTTGTCTATTTTTGGCAATATTA
TTTTCATTTTTGGTCTGAGCCTAATAGGTTTCATAGAAACCAATTCTCTTATTATTCGTT
CTACTTTATCGGTTATTTTTTAAGTGTCAAAATAAATTACTTGGTGGTAAGGAGTCAAAT
ACTAGAGGATTCTATATTAATAGATACT-CTTATTAAGA-GATTTGATACTTTAGTT-CC
AGTCCTT--CCTCT-CATTAGAT-CATTGTCTAAAGCTTC
>Carex_tomentosa|LUCENO|NA|SPA|spm00000568
ATTCTTATGTAT-CAGAATATGAGTTTTTATTCCT-GTTTTTTCGTAAAAAATCTTCTTG
TTTACGATTAAGATCTTTTAGAAGCTTTCTTGAAAGAATTTACTTC------------TA
TGGAAAAATAGAACATTTTAGAATAGTGCATCATGTTTTTTTGAAGAAAACTTTATGGAT
CTTCACAGATCCTCTCATGCACTATCTTCGATATCAAGGTAAAGCTATTCTAGCATCAAA
AGGGGCTGATCTTTTTATGAAGAAATTGAAATCTTACCTTGTCTATTTTTGGCAATATTA
TTTTCATTTTTGGTCTGAGCCTAATAGGTTTCATAGAAACGAATTCTCTTATTATTCGTT
CTACTTTATCGGTTATTTTTTAAGTGTCAAAATAAATTACTTGGTGGTAAGGAGTCAAAT
ACTAGAGGATTCTATATTAATAGATACT-CTTATTAAGA-GATTTGATACTTTAGTT-CC
AGTCCGT--CCTCT-CATTAGAT-CATTGTCTAAAGCTTC
>Carex_eriophylla|JIMENEZMEJIAS|NA|CHM|spm00003460
ATTCTTATGTAT-CAGAATATGAGTTTTTATTCTT-GTTTTTTCGTAAAAAATCTTCTTG
TTTACGATTAAGATCTTTTAGAAGCTTTCTTGAAAGAATTTACTTC------------TA
TGGAAAAATAGAACATTTTAGAATAGTGCATCATGTTTTTTTGAAGAAAACTTTATGGAT
CTTCACAGATCCTCTCATGCACTATCTTCGATATCAAGGTAAAGCTATTCTAGCATCAAA
AGGGGCTGATCTTTTTGTGAAGAAATTAAAATCTTACCTTGTCTATTTTTGGCAATATTA
TTTTCATTTTTGGTCTGAGTCTAATAGGTTTCATAGAAACCAATTCTCTTATTATTCGTT
CTACTTTATCGGTTATTTTTTAAGTGTCAAAGTAAATTACTTGGTGGTAAGGAGTCAAAT
ACTAGAGGATTCTATATTAATAGATACT-CTTATTAAGA-GATTTGATACTTTAGTT-CC
AGTCCTT--CCTCT-CATTAGGT-CATTGTCTAAAGCTTC
>Carex_trichocarpa|STARR|B726|DEL|spm00001331
ATTCTTATGTAT-CAGAATATGAGTTTTTATTCCT-GTTTTTTCGTAAAAAATCTTCTTG
TTTACGATTAAGATCTTTTAGAAGCTTTCTTGAAAGAATTTACTTC------------TA
TGGAAAAATAGAACATTTTAGAATAGTGCATCATGTTTTTTTGAAGAAAACTTTATGGAT
CTTCACAGATCCTCTCATGCACTATCTTCGATATCAAGGTAAAGCTATTCTAGCATCAAA
AGGGGCTGATCTTTTTATGAAGAAATTAAAATCTTACCTTGTCTATTTTTGGCAATATTA
TTTTCATTTTTGGTCTGAGTCTAATAGGTTTCATAGAAACCAATTCTCTTATTATTCGTT
CTACTTTATCGGTTATTTTTTAAGTGTCAAAGTAAATTACTTGGTGGTAAGGAGTCAAAT
ACTAGAGGATTCTCTATTAATAGATACT-CTTATTAAGA-GATTTGATACTTTAGTT-CC
AGTCCTT--CCTCT-CATTAGGT-CATTGTCTAAAGCTTC
>Carex_grayi|STARR|B306|TEN|spm00000924
ATTCTTATGTAT-CAGAATATGAGTTTTTATTCCT-GTTTTTTCGTAAAAAATCTTCTTG
TTTACGATTAAGATCTTTTAGAAGCTTTCTTGAAAGAATTTACTTC------------TA
TGGAAAAATAGAACATTTTAGAATAGTGCATCATGTTTTTTTGAAGAAAACTTTATGGAT
CTTCACAGATCCTCTCATGCACTATCTTCGATATCAAGGTAAAGCTATTCTAGCATCAAA
AGGGGCTGATCTTTTTATGAAGAAATTAAAATCTTACCTTGTCTATTTTTGGCAATATTA
TTTTCATTTTTGGTCTGAGCCTAATAGGTTTCATAGAAACCAATTCTCTTATTATTCGTT
CTACTTTATCGGTTATTTTTTAAGTGTCAAAGTAAATTACTTGGTGGTAAGGAGTCAAAT
ACTAGAGGATTCTATATTAATAGATACT-CTTATTAAGA-GATTTGATACTTTAGTT-CC
AGTCCTT--CCTCT-CATTAGAT-CATTGTCTAAAGCTTC
>Carex_intumescens|STARR|B357|MAI|spm00000975
ATTCTTATGTAT-CAGAATATGAGTTTTTATTCCT-GTTTTTTCGTAAAAAATCTTCTTG
TTTACGATTAAGATCTTTTAGAAGCTTTCTTGAAAGAATTTACTTC------------TA
TGGAAAAATAGAACATTTTAGAATAGTGCATCATGTTTTTTTGAAGAAAACTTTATGGAT
CTTCACAGATCCTCTCATGCACTATCTTCGATATCAAGGTAAAGCTATTCTAGCATCAAA
AGGGGCTGATCTTTTTATGAAGAAATTAAAATCTTACCTTGTCTATTTTTGGCAATATTA
TTTTCATTTTTGGTCTGAGCCTAATAGGTTTTATAGAAACCAATTCTCTTATTATTCGTT
CTACTTTATCGGTTATTTTTTAAGTGTCAAAGTAAATTACTTGGTGGTAAGGAGTCAAAT
ACTAGAGGATTCTATATTAATAGATACT-CTTATTAAGA-GATTTGATACTTTAGTT-CC
AGTCCTT--CCTCT-CATTAGAT-CATTGTCTAAAGCTTC
>Carex_richardsonii|STARR|B613|MRY|spm00001220
ATTCTTATGTAT-CAGAATATGAGTTTTTATTCCT-GTTTTTTCGTAAAAAATCTTCTTG
TTTACGATTAAGATCTTTTAGAAGCTTTCTTGAAAGAATTTACTTC------------TA
TGGAAAAATAGAACATTTTAGAATAGTGCATCATGTTTTTTTGAAGAAAACTTTATGGAT
CTTCACAGATCCTCTCATGCACTATCTTCGATATCAAGGTAAAGCTATTCTAGCATCAAA
AGGGGCTGATCTTTTTATGAAGAAATTGAAATCTTACCTTGTCTATTTTTGGCAATATTA
TTTTCATTTTTGGTCTGAGCCTAATAGGTTTCATAGAAACCAATTCTCTTATTATTCGTT
CTACTTTATCGGTTATTTTTTAAGTGTCAAAATAAATTACTTGGTGGTAAGGAGTCAAAT
ACTAGAGGATTCTATATTAATAGATACT-CTTATTAAGA-GATTTGATACTTTAGTT-CC
AGTCCTT--CCTCT-CATTAGAT-CATTGTCTAAAGCTTC
>Carex_concinnoides|STARR|B1311|CAL|spm00001918
ATTCTTATGTAT-CAGAATATGAGTTTTTATTCCT-GTTTTTTCGTAAAAAATCTTCTTG
TTTACGATTAAGATCTTTTAGAAGCTTTCTTGAAAGAATTTACTTC------------TA
TGGAAAAATAGAACATTTTAGAATAGTGCATCATGTTTTTTTGAAGAAAACTTTATGGAT
CTTCACAGATCCTCTCATGCACTATCTTCGATATCAAGGTAAAGCTATTCTAGCATCAAA
AGGGGCTGATCTTTTTATTAAGAAATTGAAATCTTACCTTGTCTATTTTTGGCAATATTA
TTTTCATTTTTGGTCTGAGCCTAATAGGTTTCATAGAAACCAATTCTCTTATTATTCGTT
CTACTTTATCGGTTATTTTTTAAGTGTCAAAATAAATTACTTGGTGGTAAGGAGTCAAAT
ACTAGAGGATTCTATATTAATAGATACT-CTTATTAAGA-GATTTGATACTTTAGTT-CC
AGTCCTT--CCTCT-CATTAGAT-CATTGTCTAAAGCTTC
>Carex_nebraskensis|STARR|B510|CAL|spm00001116
ATTTTTATGTAT-CAGAATATGAGTTTTTATTCCT-GTTTTTTCGTAAAAAATCTTCTTG
TTTACGATTAAGATCTTTTAGAAGCTTTCTTGAAAGAATTTACTTC------------TA
TGGAAAAATAGAACATTTTAGAATAGTGCATCATGTTTTTTTGAAGAAAACTTTATGGAT
CTTTACAGATCCTCTCATGCACTATCTTCGATATCAAGGTAAAGCTATTCTAGCATCAAA
AGGGGCTGATCTTTTTATGAAGAAATTGAAATCTTACCTTGTCTATTTTTGGCAATATTA
TTTTCATTTTTGGTCAGAGCCTAATAGGTTTCATAGAAACCAATTCTCTTATTATTCATT
CTACTTTATTGGTTATTTTTTAAGTGTCAAAATAAATTACTTGGTGGTAAGGAGTCAAAT
ACTAGAGGATTCTATATTAATAGATACT-CTTATTAAGA-GATTTGATACTTTAGTT-CC
AGTCCTT--CCTCT-CATTAGAT-CATTGTCTAAAGCTTC
>Carex_aperta|STARR|B1235|BRC|spm00001842
ATTCTTATGTAT-CAGAATATGAGTTTTTATTCCT-GTTTTTTCGTAAAAAATCTTCTTG
TTTACGATTAAGATCTTTTAGAAGCTTTCTTGAAAGAATTTACTTC------------TA
TGGAAAAATAGAACATTTTAGAATAGTGCATCATGTTTTTTTGAATAAAACTTTATGGAT
CTTCACAGATCCTCTCATGCACTATCTTCGATATCAAGGTAAAGCTATTCTAGCATCAAA
AGGGGCTGATCTTTTTATGAAGAAATTGAAATCTTATCTTGTCTATTTTTGGCAATATTA
TTTTCATTTTTGGTCTGAGCCTAATAGGTTTCATAGAAACCAATTCTCTTATTATTCGTT
CTACTTTATCGGTTATTTTTTAAGTGTCAAAATAAATTACTTGGTGGTAAGGAGTCAAAT
ACTAGAGGATTCTATATTAATAGATACT-CTTATTAAGA-GATTTGATACTTTAGTT-CC
AGTCCTT--CCTCT-CATTAGAT-CATTGTCTAAAGCTTC
>Carex_stylosa|STARR|B889|NFL|spm00001490
ATTCTTATGTAT-CAGAATATGAGTTTTTATTCCT-GTTTTTTCGTAAAAAATCTTCTTG
TTTACGATTAAGATCTTTTAGAAGCTTTCTTGAAAGAATTTACTTC------------TA
TGGAAAAATAGAACATTTTAGAATAGTGCATCATGTTTTTTTGAATAAAACTTTATGGAT
CTTCACAGATCCTCTCATGCACTATCTTCGATATCAAGGTAAAGCTATTCTAGCATCAAA
AGGGGCTGATCTTTTTATGAAGAAATTGAAATCTTATCTTGTCTATTTTTGGCAATATTA
TTTTCATTTTTGGTCTGAGCCTAATAGGTTTCATAGAAACCAATTCTCTTATTATTCGTT
CTACTTTATCGGTTATTTTTTAAGTGTCAAAATAAATTACTTGGTGGTAAGGAGTCAAAT
ACTAGAGGATTCTATATTAATAGATACT-CTTATTAAGA-GATTTGATACTTTAGTT-CC
AGTCCTT--CCTCT-CATTAGAT-CATTGTCTAAAGCTTC
>Carex_houghtoniana|STARR|B843|MAN|spm00001446
ATTCTTATGTAT-CAGAATATGAGTTTTTCTTCCT-GTTTTTTCGTAAAAAATCTTCTTG
TTTACGATTAAGATCTTTTAGAAGCTTTCTTGAAAGAATTTACTTC------------TA
TGGAAAAATAGAACATTTTAGAATAGTGCATCATGTTTTTTTGAAGAAAACTTTATGGAT
CTTCACAGATCCTCTCATGCACTATCTTCGATATCAAGGTAAAGCTATTCTAGCATCAAA
AGGGGCTGATCTTTTTATGAAGAAATTAAAATCTTACCTTGTCTATTTTTGGCAATATTA
TTTTCATTTTTGGTCTGAGTCTAATAGGTTTCATAGAAACCAATTCTCTTATTATTCGTT
CTACTTTATCGGTTATTTTTTAAGTGTCAAAGTAAATTACTTGGTGGTAAGGAGTCAAAT
ACTAGAGGATTCTATATTAATAGATACT-CTTATTAAGA-GATTTGATACTTTAGTT-CC
AGTCCTT--CCTCT-CATTAGGT-CATTATCTAAAGCTTC
>Carex_retrorsa|STARR|B603|MIC|spm00001210
ATTCTTATGTAT-CAGAATATGAGTTTTTATTCCT-GTTTTTTCGTAAAAAATCTTCTTG
TTTACGATTAAGATCTTTTAGAAGCTTTCTTGAAAGAATTTACTTC------------TA
TGGAAAAATAGAACATTTTAGAATAGTGCATCATGTTTTTTTGAAGAAAACTTTATGGAT
CTTCACAGATCCTCTCATGCACTATCTTCGATATCAAGGTAAAGCTATTCTAGCATCAAA
AGGGGCTGATCTTTTTATGAAGAAATTAAAATTTTACCTTGTCTATTTTTGGCAATATTA
TTTTCATTTTTGGTCTGAGTCTAATAGGTTTCATAGAAACCAATTCTCTTATTATTCGTT
TTACTTTATTGGTTATTTTTTAAGTGTCAAAGTAAATTACTTGGTGGTAAGGAGTCAAAT
ACTAGAGGATTCTATATTAATAGATACT-CTTATTAAGA-GATTTGATACTTTAGTT-CC
AGTCCTT--CCTCT-CATTAGAT-CATTGTCTAAAGCTTC
>Carex_exsiccata|STARR|B1369|BRC|spm00001976
ATTCTTATGTAT-CAGAATATGAGTTTTTATTCCT-GTTTTTTCGTAAAAAATCTTCTTG
TTTACGATTAAGATCTTTTAGAAGCTTTCTTGAAAGAATTTACTTC------------TA
TGGAAAAATAGAACATTTTAGAATAGTGCATCATGTTTTTTTGAAGAAAACTTTATGGAT
CTTCACAGATCCTCTCATGCACTATCTTCGATATCAAGGTAAAGCTATTCTAGCATCAAA
AGGGGCTGATCTTTTTATGAAGAAATTAAAATCTTACCTTGTCTATTTTTGGCAATATTA
TTTTCATTTTTGGTCTGAGTCTAATAGGTTTCATAGAAACCAATTCTCTTATTATTCGTT
CTACTTTATCGGTTATTTTGTAAGTGTCAAAGTAAATTACTTGGTGGTAAGGAGTCAAAT
ACTAGAGGATTCTATATTAATAGATACT-CTTATTAAGA-AATTTGATACTTTAGTT-CC
AGTCCTT--CCTCT-CATTAGAT-CATTGTCTAAAGCTTC
>Carex_saxatilis|STARR|B616|UTA|spm00001223
ATTCTTATGTAT-CAGAATATGAGTTTTTATTCCT-GTTTTTTCGTAAAAAATCTTCTTG
TTTACGATTAAGATCTTTTAGAAGCTTTCTTGAAAGAATTTACTTC------------TA
TGGAAAAATAGAACATTTTAGAATAGTGCATCATGTTTTTTTGAAGAAAACTTTATGGAT
CTTCACAGATCCTCTCATGCACTATCTTCGATATCAAGGTAAAGCTATTCTAGCATCAAA
AGGGGCTGATCTTTTTATGAAGAAATTAAAATCTTACCTTGTCTATTTTTGGCAATATTA
TTTTCATTTTTGGTCTGAGTCTAATAGGTTTCATAGAAACCAATTCTCTTATTATTCGTT
CTACTTTATCGGTTATTTTGTAAGTGTCAAAGTAAATTACTTGGTGGTAAGGAGTCAAAT
ACTAGAGGATTCTATATTAATAGATACT-CTTATTAAGA-GATTTGATACTTTAGTT-CC
AGTCCTT--CCTCT-CATTAGAT-CATTGTCTAAAGCTTC
>Carex_vesicaria|STARR|B755|DEL|spm00001360
ATTCTTATGTAT-CAGAATATGAGTTTTTATTCCT-GTTTTTTCGTAAAAAATCTTCTTG
TTTACGATTAAGATCTTTTAGAAGCTTTCTTGAAAGAATTTACTTC------------TA
TGGAAAAATAGAACATTTTAGAATAGTGCATCATGTTTTTTTGAAGAAAACTTTATGGAT
CTTCACAGATCCTCTCATGCACTATCTTCGATATCAAGGTAAAGCTATTCTAGCATCAAA
AGGGGCTGATCTTTTTATGAAGAAATTAAAATCTTACCTTGTCTATTTTTGGCAATATTA
TTTTCATTTTTGGTCTGAGTCTAATAGGTTTCATAGAAACCAATTCTCTTATTATTCGTT
CTACTTTATCGGTTATTTTGTAAGTGTCAAAGTAAATTACTTGGTGGTAAGGAGTCAAAT
ACTAGAGGATTCTATATTAATAGATACT-CTTATTAAGA-GATTTGATACTTTAGTT-CC
AGTCCTT--CCTCT-CATTAGAT-CATTGTCTAAAGCTTC
>Carex_kumaonensis|EHM|spm00005764
ATTTTTATGTAT-CAGAATATGAGTTTTTATTCCT-GTTTTTTCGTAAAAAATCTTCTTG
TTTACGATTAAGATCTTTTAGAAGCTTTCTTGAAAGAATTTACTTC------------TA
TGGAARAATAGAACATTTTAGAATAGTGCATCATGTTTTTTTGAAGAAAACTTTATGGAT
CTTTACAGATCCTCTCATGCACTATCTTCGATATCAAGGTAAAGCTATTCTAGCATCAAA
AGGGGCTGATCTTTTTATGAAGAAATTGAAATCTTACCTTGTCTATTTTTGGCAATATTA
TTTTCATTTTTGGTCTGAGCCTAATAGGTTTCATAGAAACCAATTCTCTTATTATTCATT
CTACTTTATCGGTTATTTTTTAAGTGTCAAAATAAATTACTTGGTGGTAAGGAGTCAAAT
ACTAGAGGATTCTATATTAATAGATACC-CTTATTAAGA-GATTTGATACTTTAGTT-CC
AGTCCTT--CCTCT-CATTAGAT-CATTGTCTAAAGCTTC
>Carex_halliana|STARR|B1082|CAL|spm00001689
ATTCTTATGTAT-CAGAATATGAGTTTTTATTCCT-GTTTTTTCGTAAAAAATCTTCTTG
TTTACGATTAAGATCTTTTAGAAGCTTTCTTGAAAGAATTTACTTC------------TA
TGGAAAAATAGAACATTTTAGAATAGTGCATCATGTTTTTTTGAAGAAAACTTTATGGAT
CTTCACAGATCCTCTCATGCACTATCTTCGATATCAAGGTAAAGCTATTCTAGCATCAAA
AGGGGCTGATCTTTTTATGAAGAAATTGAAATCTTACCTTGTCTATTTTTGGCAATATTA
TTTTCATTTTTGGTCTGAGCCTAATAGGTTTCATAGAAACCAATTCTCTTATTATTCGTT
CTACTTTATCGGTTATTTTTTAAGTGTCAAAGTAAATTACTTGGTGGTAAGGAGTCAAAT
ACTAGAGGATTCTATATTAATAGATACT-CTTATTAAGA-GATTTGATACTTTAGTT-CC
AGTCCTT--CCTCT-CATTAGAT-CATTGTCTAAAGCTTC
>Carex_oligosperma|STARR|B506|NWH|spm00001112
ATTCTTATGTAT-CAGAATATGAGTTTTTATTCCT-GTTTTTTCGTAAAAAATCTTCTTG
TTTACAATTAAGATCTTTTAGAAGCTTTCTTGAAAGAATTTACTTC------------TA
TGGAAAAATAGAACATTTTAGAATAGTGCATCATGTTTTTTTGAAGAAAACTTTATGGAT
CTTCACAGATCCTCTCATGCACTATCTTCGATATCAAGGTAAAGCTATTCTAGCATCAAA
AGGGGCTGATCTTTTTATGAAGAAATTAAAATCTTACCTTGTCTATTTTTGGCAATATTA
TTTTCATTTTTGGTCTGAGCCTAATAGGTTTCATAGAAACCAATTCTCTTATTATTCGTT
CTACTTTATCGGTTATTTTTTAAGTGTCAAAGTAAATTACTTGGTGGTAAGGAGTCAAAT
ACTAGAGGATTCTATATTAATAGATACT-CTTATTAAGA-GATTTGATACTTTAGTT-CC
AGTCCTT--CCTCT-CATTAGAT-CATTGTCTAAAGCTTC
>Carex_pumila|STARR|B1461|NCA|spm00002067
ATTCTTATGTAT-CAGAATATGAGTTTTTATTCCT-GTTTTTTCGTAAAAAATCTTCTTG
TTTACGATTAAGATCTTTTAGAAGCTTTCTTGAAAGAATTTACTTC------------TA
TGGAAAAATAGAACATTTTAGAATAGTGCATCATGTTTTTTTGAAGAAAACTTTATGGAT
CTTCACAGATCCTCTCATGCATTATCTTCGATATCAAGGTAAAGCTATTCTAGCATCAAA
AGGGGCTGATCTTTTTATGAAGAAATTAAAATCTTACCTTGTCTATTTTTGGCAATATTA
TTTTCATTTTTGGTCTGAGTCTAATAGGTTTCATAGAAACCAATTCTCTTATTATTCGTT
CTACTTTATCGGTTATTTTTTAAGTGTCAAAGTAAATTACTTGGTGGTAAGGAGTCAAAT
ACTAGAGGATTCTATATTAATAGATACT-CTTATTAAGA-GGTTTGATACTTTAGTT-CC
AGTCCTT--CCTCT-CATTAGAT-CATTGTCTAAAGCTTC
>Carex_tuckermanii|STARR|B740|MIC|spm00001345
ATTCTTATGTAT-CAGAATATGAGTTTTTATTCCT-GTTTTTTCGTAAAAAATCTTCTTG
TTTACGATTAAGATCTTTTAGAAGCTTTCTTGAAAGAATTTACTTC------------TA
TGGAAAAATAGAACATTTTAGAATAGTGCATCATGTTTTTTTGAAGAAAACTTTATGGAT
CTTCACAGATCCTCTCATGCACTATCTTCGATATCAAGGTAAAGCTATTCTAGCATCAAA
AGGGGCTGATCTTTTTATGAAGAAATTAAAATCTTACCTTGTCTATTTTTGGCAATATTA
TTTTCATTTTTGGTCTGAGTCTAATAGGTTTCATAGAAACCAATTCTCTTATTATTCGTT
CTACTTTATCGGTTATTTTTTAAGTTTCAAAATAAATTACTTGGTGGTAAGGAGTCAAAT
ACTAGAGGATTCTATATTAATAGATACT-CTTATTAAGA-GATTTGATACTTTAGTT-CC
AGTCCTT--CCTCT-CATTAGAT-CATTGTCTAAAGCTTC
>Carex_aematorrhyncha|LUCENO|NA|CLS|spm00000532
ATTCTTATGTAT-CAGAATATGAGTTTTTATTCCT-GTTTTTTCGTAAAAAATCTTCTTG
TTTACGATTAAGATCTTTTAGAAGCTTTCTTGAAAGAATTTACTTC------------TA
TGGAAAAATAGAACATTTTAGAATAGTGCATCATGTTTTTTTGAAGAAAACTTTATGGAT
CTTCACAGATCCTCTCATGCACTATCTTCGATATCAAGGTAAAGCTATTCTAGCATCAAA
AGGGGCTGATCTTTTTATGAAGAAATTAAAATCTTACCTTGTCTATTTTTGGCAATATTA
TTTTCATTTTTGGTCTGAGTCTAATAGGTTTCATAGAAACCAATTCTCTTATTATTCGTT
CTACTTTATCGGTTATTTTTTAAGTGTCAAAGTAAATTACTTGGTGGTAAGGAGTCAAAT
ACTAGAGGATTCAATATTAATAGATACT-CTTATTAAGA-GATTTGATACTTTAGTT-CC
AGTCCTT--CCTCT-CATTAGAT-CATTGTCTAAAGCTTC
>Carex_antoniensis|MESTERHAZY|NA|CVI|spm00002181
ATTCTTATGTAT-CAGAATATGAGTTTTTATTCCT-GTTTTTTCGTAAAAAATCTTCTTG
TTTACGATTAAGATCTTTTAGAAGCTTTCTTGAAAGAATTTACTTC------------TA
TGGAAAAATAGAACATTTTAGAATAGTGCATCATGTTTTTTTGAAGAAAACTTTATGGAT
CTTCACAGATCCTCTCATGCACTATCTTCGATATCAAGGTAAAGCTATTCTAGTATCAAA
AGGGGCTGATCTTTTTATGAAGAAATTAAAATCTTACCTTGTTTATTTTTGGCAATATTA
TTTTCATTTTTGGTCTGAGTCTAATAGGTTTCATAGAAACCAATTCTCTTATTATTCGTT
CTACTTTATCGGTTATTTTTTAAGTGTCAAAGTAAATTACTTGGTGGTAAGGAGTCAAAT
ACTAGAGGATTCTATATTAATAGATACT-CTTATTAAGA-GATTTGATACTTTAGTT-CC
AGTCCTT--CCTCT-CATTAGAT-CATTGTCTAAAGCTTC
>Carex_fedia|JIMENEZMEJIAS|NA|PAK|spm00003461
ATTCTTATGTAT-CAGAATATGAGTTTTTATTCCT-GTTTTTTCGTAAAAAATCTTCTTG
TTTACGATTAAGATCTTTTAGAAGCTTTCTTGAAAGAATTTACTTC------------TA
TGGAAAAATAGAACATTTTAGAATAGTGCATCATGTTTTTTTGAAGAAAACTTTATGGAT
CTTCACAGATCCTCTCATGCACTATCTTCGATATCAAGGTAAAGCTATTCTAGCATCAAA
AGGGGCTGATCTTTTTATGAAGAAATTAAAATCTTACCTTGTCTATTTTTGGCAATATTA
TTTTCATTTTTGGTCTGAGTCTAATAGGTTTCATAGAAACCAATTCTCTTATTATTCGTT
CTACTTTATCGGTTATTTTTTAAGTGTCAAAGTAAATTACTTGGTGGTAAGGAGTCAAAT
ACTAGAGGATTCTATATTAATAGATACT-CTTATTAAGA-GATTTGATACTTTAGTT-CC
AGTCCTT--CCTCT-CATTAGGT-CATTGTCTAAAGCTTC
>Carex_atherodes|STARR|B1242|BRC|spm00001849
ATTCTTATGTAT-CAGAATATGAGTTTTTATTCCT-GTTTTTTCGTAAAAAATCTTCTTG
TTTACGATTAAGATCTTTTAGAAGCTTTCTTGAAAGAATTTACTTC------------TA
TGGAAAAATAGAACATTTTAGAATAGTGCATCATGTTTTTTTGAAGAAAACTTTATGGAT
CTTCACAGATCCTCTCATGCACTATCTTCGATATCAAGGTAAAGCTATTCTAGCATCAAA
AGGGGCTGATCTTTTTGTGAAGAAATTAAAATCTTACCTTGTCTATTTTTGGCAATATTA
TTTTCATTTTTGGTCTGAGTCTAATAGGTTTCATAGAAACCAATTCTCTTATTATTCGTT
CTACTTTATCGGTTATTTTTTAAGTGTCAAAGTAAATTACTTGGTGGTAAGGAGTCAAAT
ACTAGAGGATTCTATATTAATAGATACT-CTTATTAAGA-GATTTGATACTTTAGTT-CC
AGTCCTT--CCTCT-CATTAGGT-CATTGTCTAAAGCTTC
>Carex_laeviconica|STARR|B1280|TEN|spm00001887
ATTCTTATGTAT-CAGAATATGAGTTTTTATTCCT-GTTTTTTCGTAAAAAATCTTCTTG
TTTACGATTAAGATCTTTTAGAAGCTTTCTTGAAAGAATTTACTTC------------TA
TGGAAAAATAGAACATTTTAGAATAGTGCATCATGTTTTTTTGAAGAAAACTTTATGGAT
CTTCACAGATCCTCTCATGCACTATCTTCGATATCAAGGTAAAGCTATTCTAGCATCAAA
AGGGGCTGATCTTTTTATGAAGAAATTAAAATCTTACCTTGTCTATTTTTGGCAATATTA
TTTTCATTTTTGGTCTGAGTCTAATAGGTTTCATAGAAACCAATTCTCTTATTATTCGTT
CTACTTTATCGGTTATTTTTTAAGTGTCAAAGTAAATTATTTGGTGGTAAGGAGTCAAAT
ACTAGAGGATTCTATATTAATAGATACT-CTTATTAAGA-GATTTGATACTTTAGTT-CC
AGTCCTT--CCTCT-CATTAGGT-CATTGTCTAAAGCTTC
>Carex_glabrescens|SANGTAE|D0449|KOR?|spm00000332
ATTCTTATGTAT-CAGAATATGAGTTTTTATTCCT-GTTTTTTCGTAAAAAATCTTCTTG
TTTACGATTAAGATCTTTTAGAAGCTTTCTTGAAAGAATTTACTTC------------TA
TGGAAAAATAGAACATTTTAGAATAGTGCATCATGTTTTTTTGAAGAAAACTTTATGGAT
CTTCACAGATCCTCTCATGCACTATCTTCGATATCAAGGTAAAGCTATTCTAGCATCAAA
AGGGGCTGATCTTTTTATGAAGAAATTAAAATCTTACCTTGTCTATTTTTGGCAATATTA
TTTTCATTTTTGGTCTGAGTCTAATAGGTTTCATAGAAACCAATTCTCTTATTATTCGTT
CTACTTTATCGGTTATTTTTTAAGTGTCAAAGTAAATTACTTGGTGGTAAGGAGTCAAAT
ACTAGAGGATTCTATATTAATAGATACT-CTTATTAAGA-GATTTGATACTTTAGTT-CC
AGTCCTT--CCTCT-CATTAGGT-CATTGTCTAAAGCTTC
>Carex_hirta|STARR|B329|PEN|spm00000947
ATTCTTATGTAT-CAGAATATGAGTTTTTATTCCT-GTTTTTTCGTAAAAAATCTTCTTG
TTTACGATTAAGATCTTTTAGAAGCTTTCTTGAAAGAATTTACTTC------------TA
TGGAAAAATAGAACATTTTAGAATAGTGCATCATGTTTTTTTGAAGAAAACTTTATGGAT
CTTCACAGATCCTCTCATGCACTATCTTCGATATCAAGGTAAAGCTATTCTAGCATCAAA
AGGGGCTGATCTTTTTATGAAGAAATTAAAATCTTACCTTGTCTATTTTTGGCAATATTA
TTTTCATTTTTGGTCTGAGTCTAATAGGTTTCATAGAAACCAATTCTCTTATTATTCGTT
CTACTTTATCGGTTATTTTTTAAGTGTCAAAGTAAATTACTTGGTGGTAAGGAGTCAAAT
ACTAGAGGATTCTATATTAATAGATACT-CTTATTAAGA-GATTTGATACTTTAGTT-CC
AGTCCTT--CCTCT-CATTAGGT-CATTGTCTAAAGCTTC
>Carex_sheldonii|STARR|B1086|CAL|spm00001693
ATTCTTATGTAT-CAGAATATGAGTTTTTATTCCT-GTTTTTTCGTAAAAAATCTTCTTG
TTTACGATTAAGATCTTTTAGAAGCTTTCTTGAAAGAATTTACTTC------------TA
TGGAAAAATAGAACATTTTAGAATAGTGCATCATGTTTTTTTGAAGAAAACTTTATGGAT
CTTCACAGATCCTCTCATGCACTATCTTCGATATCAAGGTAAAGCTATTCTAGCATCAAA
AGGGGCTGATCTTTTTATGAAGAAATTAAAATCTTACCTTGTCTATTTTTGGCAATATTA
TTTTCATTTTTGGTCTGAGTCTAATAGGTTTCATAGAAACCAATTCTCTTATTATTCGTT
CTACTTTATCGGTTATTTTTTAAGTGTCAAAGTAAATTACTTGGTGGTAAGGAGTCAAAT
ACTAGAGGATTCTATATTAATAGATACT-CTTATTAAGA-GATTTGATACTTTAGTT-CC
AGTCCTT--CCTCT-CATTAGGT-CATTGTCTAAAGCTTC
>Carex_polysticha|REZNICEK|NA|DOM|spm00000292
ATTCTTATGTAT-CAGAATATGAGTTTTTATTCCT-GTTTTTTCGTAAAAAATCTTCTTG
TTTACGATTAAGATCTTTTAGAAGCTTTCTTGAAAGAATTTACTTC------------TA
TGGAAAAATAGAACATTTTAGAATAGTGCATCATGTTTTTTTGAAGAAAACTTTATGGAT
CTTCACAGATCCTCTCATGCACTATCTTCGATATCAAGGTAAAGCTATTCTAGTATCAAA
AGGGGCTGATCTTTTTATGAAGAAATTAAAATCTTACCTTGTCTATTTTTGGCAATATTA
TTTTCATTTTTGGTCTGAGTCTAATAGGTTTCATAGAAACCAATTCTCTTATTATTCGTT
CTACTTTATCGGTTATTTTTTAAGTGTCAAAGTAAATTACTTGGTGGTAAGGAGTCAAAT
ACTAGAGGATTCTATATTAATAGATACT-CTTATTAAGA-GATTTGATACTTTAGTT-CC
AGTCCTT--CCTCT-CATTAGAT-CATTGTCTAAAGCTTC
>Carex_comosa|STARR|B208|CAL|spm00000826
ATTCTTATGTAT-CAGAATATGAGTTTTTATTCCT-GTTTTTTCGTAAAAAATCTTCTTG
TTTACGATTAAGATCTTTTAGAAGCTTTCTTGAAAGAATTTACTTC------------TA
TGGAAAAATAGAACATTTTAGAATAGTGCATCATGTTTTTTTGAAGAAAACTTTATGGAT
CTTCACAGATCCTCTCATGCACTATCTTCGATATCAAGGTAAAGCTATTCTAGTATCAAA
AGGGGCTGATCTTTTTATGAAGAAATTAAAATCTTACCTTGTTTATTTTTGGCAATATTA
TTTTCATTTTTGGTCTGAGTCTAATAGGTTTCATAGAAACCAATTCTCTTATTATTCGTT
CTACTTTATCGGTTATTTTTTAAGTGTCAAAGTAAATTACTTGGTGGTAAGGAGTCAAAT
ACTAGAGGATTCTATATTAATAGATACT-CTTATTAAGA-GATTTGATACTTTAGTT-CC
AGTCCTT--CCTCT-CATTAGAT-CATTGTCTAAAGCTTC
>Carex_thurberi|STARR|B1209|ARI|spm00001816
ATTCTTATGTAT-CAGAATATGAGTTTTTATTCCT-GTTTTTTCGTAAAAAATCTTCTTG
TTTACGATTAAGATCTTTTAGAAGCTTTCTTGAAAGAATTTACTTC------------TA
TGGAAAAATAGAACATTTTAGAATAGTGCATCATGTTTTTTTGAAGAAAACTTTATGGAT
CTTCACAGATCCTCTCATGCACTATCTTCGATATCAAGGTAAAGCTATTCTAGTATCAAA
AGGGGCTGATCTTTTTATGAAGAAATTAAAATCTTACCTTGTTTATTTTTGGCAATATTA
TTTTCATTTTTGGTCTGAGTCTAATAGGTTTCATAGAAACCAATTCTCTTATTATTCGTT
CTACTTTATCGGTTATTTTTTAAGTGTCAAAGTAAATTACTTGGTGGTAAGGAGTCAAAT
ACTAGAGGATTCTATATTAATAGATACT-CTTATTAAGA-GATTTGATACTTTAGTT-CC
AGTCCTT--CCTCT-CATTAGAT-CATTGTCTAAAGCTTC
>Carex_pseudocyperus|STARR|B573|MIC|spm00001179
ATTCTTATGTAT-CAGAATATGAGTTTTTATTCCT-GTTTTTTCGTAAAAAATCTTCTTG
TTTACGATTAAGATCTTTTAGAAGCTTTCTTGAAAGAATTTACTTC------------TA
TGGAAAAATAGAACATTTTAGAATAGTGCATCATGTTTTTTTGAAGAAAACTTTATGGAT
CTTCACAGATCCTCTCATGCACTATCTTCGATATCAAGGTAAAGCTATTCTAGTATCAAA
AGGGGCTGATCTTTTTATGAAGAAATTAAAATCTTACCTTGTTTATTTTTGGCAATATTA
TTTTCATTTTTGGTCTGAGTCTAATAGGTTTCATAGAAACCAATTCTCTTATTATTCGTT
CTACTTTATCGGTTATTTTTTAAGTGTCAAAGTAAATTACTTGGTGGTAAGGAGTCAAAT
ACTAGAGGATTCTATATTAATAGATACT-CTTATTAAGA-GATTTGATACTTTAGTT-CC
AGTCCTT--CCTCT-CATTAGAT-CATTGTCTAAAGCTTC
>Carex_hystericina|STARR|B475|ARK|spm00001081
ATTCTTATGTAT-CAGAATATGAGTTTTTATTCCT-GTTTTTTCGTAAAAAATCTTCTTG
TTTACAATTAAGATCTTTTAGAAGCTTTCTTGAAAGAATTTACTTC------------TA
TGGAAAAATAGAACATTTTAGAATAGTGCATCATGTTTTTTTGAAGAAAACTTTATGGAT
CTTCACAGATCCTCTCATGCACTATCTTCGATATCAAGGTAAAGCTATTCTAGTATCAAA
AGGGGCTGATCTTTTTATGAAGAAATTAAAATCTTACCTTGTCTATTTTTGGCAATATTA
TTTTCATTTTTGGTCTGAGTCTAATAGGTTTCATAGAAACCAATTCTCTTATTATTCGTT
CTACTTTATCGGTTATTTTTTAAGTGTCAAAGTAAATTACTTGGTGGTAAGGAGTCAAAT
ACTAGAGGATTCTATATTAATAGATACT-CTTATTAAGA-GATTTGATACTTTAGTT-CC
AGTCCTT--CCTCT-CATTAGAT-CATTGTCTAAAGCTTC
>Carex_sphaerogyna|GEHRKE|NA|MDG|spm00000237
ATTCTTATGTAT-CAGAATATGAGTTTTTATTCCT-GTTTTTTCGTAAAAAATCTTCTTG
TTTACGATTAAGATCTTTTAGAAGCTTTCTTGAAAGAATTTACTTC------------TA
TGGAAAAATAGAACATTTTAGAATAGTGCATCATGTTTTTTTGAAGAAAACTTTATGGAT
CTTCACAGATCCTCTCATGCACTATCTTCGATATCAAGGTAAAGCTATTCTAGTATCAAA
AGGGGCTGATCTTTTTATGAAGAAATTAAAATCTTACCTTGTCTATTTTTGGCAATATTA
TTTTCATTTTTGGTCTGAGTCTAATAGGTTTCATAGAAACCAATTCTCTTATTATTCGTT
CTACTTTATCGGTTATTTTTTAAGTGTCAAAGTAAATTACTTGGTGGTAAGGAGTCAAAT
ACTAGAGGATTCTATATTAATAGATACT-CTTATTAAGA-GATTTGATACTTTAGTT-CC
AGTCCTT--CCTCT-CATTAGAT-CATTGTCTAAAGCTTC
>Carex_congolensis|GEHRKE|NA|MLW|spm00000181
ATTCTTATGTAT-CAGAATATGAGTTTTTATTCCT-GTTTTTTCGTAAAAAATCTTCTTG
TTTACGATTAAGATCTTTTAGAAGCTTTCTTGAAAGAATTTACTTC------------TA
TGGAAAAATAGAACATTTTAGAATAGTGCATCATGTTTTTTTGAAGAAAACTTTATGGAT
CTTCACAGATCCTCTCATGCACTATCTTCGATATCAAGGTAAAGCTATTCTAGTATCAAA
AGGGGCTGATCTTTTTATGAAGAAATTAAAATCTTACCTTGTCTATTTTTGGCAATATTA
TTTTCATTTTTGGTCTGAGTCTAATAGGTTTCATAGAAACCAATTCTCTTATTATTCGTT
CTACTTTATCGGTTATTTTTTAAGTGTCAAAGTAAATTACTTGGTGGTAAGGAGTCAAAT
ACTAGAGGATTCTATATTAATAGATACT-CTTATTAAGA-GATTTGATACTTTAGTT-CC
AGTCCTT--CCTCT-CATTAGAT-CATTGTCTAAAGCTTC
>Carex_pellita|STARR|B542|CAL|spm00001148
ATTCTTATGTAT-CAGAATATGAGTTTTTATTCCT-GTTTTTTCGTAAAAAATCTTCTTG
TTTACGATTAAGATCTTTTAGAAGCTTTCTTGAAAGAATTTACTTC------------TA
TGGAAAAATAGAACATTTTAGAATAGTGCATCATGTTTTTTTGAAGAAAACTTTATGGAT
CTTCACAGATCCTCTCATGCACTATCTTCGATATCAAGGTAAAGCTATTCTAGCATCAAA
AGGGGCTGATCTTTTTATGAAGAAATTAAAATCTTACCTTGTCTATTTTTGGCAATATTA
TTTTCATTTTTGGTCTGAGTCTAATAGGTTTCATAGAAACCAATTCTCTTATTATTCGTT
CTACTTTATCGGTTATTTTTTAAGTGTCAAAGTAAATTACTTGGTGGTAAGGAGTCAAAT
ACTAGAGGATTCAATATTAATAGATACT-CTTATTAAGA-GATTTGATACTTTAGTT-CC
AGTCCTT--CCTCT-CATTAGAT-CATTGTCTAAAGCTTC
>Carex_lasiocarpa|STARR|B379|ARK|spm00000997
ATTCTTATGTAT-CAGAATATGAGTTTTTATTCCT-GTTTTTTCGTAAAAAATCTTCTTG
TTTACGATTAAGATCTTTTAGAAGCTTTCTTGAAAGAATTTACTTC------------TA
TGGAAAAATAGAACATTTTAGAATAGTGCATCATGTTTTTTTGAAGAAAACTTTATGGAT
CTTCACAGATCCTCTCATGCACTATCTTCGATATCAAGGTAAAGCTATTCTAGCATCAAA
AGGGGCTGATCTTTTTATGAAGAAATTAAAATCTTACCTTGTCTATTTTTGGCAATATTA
TTTTCATTTTTGGTCTGAGTCTAATAGGTTTCATAGAAACCAATTCTCTTATTATTCGTT
CTACTTTATCGGTTATTTTTTAAGTGTCAAAGTAAATTACTTGGTGGTAAGGAGTCAAAT
ACTAGAGGATTCAATATTAATAGATACT-CTTATTAAGA-GATTTGATACTTTAGTT-CC
AGTCCTT--CCTCT-CATTAGAT-CATTGTCTAAAGCTTC
>Carex_lacustris|STARR|B373|MAN|spm00000991
ATTCTTATGTAT-CAGAATATGAGTTTTTATTCCT-GTTTTTTCGTAAAAAATCTTCTTG
TTTACGATTAAGATCTTTTAGAAGCTTTCTTGAAAGAATTTACTTC------------TA
TGGAAAAATAGAACATTTTAGAATAGTGCATCATGTTTTTTTGAAGAAAACTTTATGGAT
CTTCACAGATCCTCTCATGCACTATCTTCGATATCAAGGTAAAGCTATTCTAGCATCAAA
AGGGGCTGATCTTTTTATGAAGAAATTAAAATCTTACCTTGTCTATTTTTGGCAATATTA
TTTTCATTTTTGGTCTGAGTCTAATAGGTTTCATAGAAACCAATTCTCTTATTATTCGTT
CTACTTTATCGGTTATTTTTTAAGTGTCAAAGTAAATTACTTCGTGGTAAGGAGTCAAAT
ACTAGAGGATTCTATATTAATAGATACT-CTTATTAAGA-GATTTGATACTTTAGTT-CC
AGTCCTT--CCTCT-CATTAGAT-CATTGTCTAAAGCTTC
>Carex_schweinitzii|STARR|B649|MIC|spm00001256
ATTCTTATGTAT-CAGAATATGAGTTTTTATTCCT-GTTTTTTCGTAAAAAATCTTCTTG
TTTACGATTAAGATCTTTTAGAAGCTTTCTTGAAAGAATTTACTTC------------TA
TGGAAAAATAGAACATTTTAGAATAGTGCATCATGTTTTTTTGAAGAAAACTTTATGGAT
CTTCACAGATCCTCTCATGCACTATCTTCGATATCAAGGTAAAGCTATTCTAGCATCAAA
AGGGGCTGATCTTTTTATGAAGAAATTAAAATCTTACCTTGTCTATTTTTGGCAATATTA
TTTTCATTTTTGGTCTGAGTCTAATAGGTTTCATAGAAACCAATTCTCTTATTATTCGTT
CTACTTTATCGGTTATTTTTTAAGTGTCAAAGTAAATTACTTGGTGGTAAGGAGTCAAAT
ACTAGAGGATTCTATATTAATAGATACT-CTTATTAAGA-GATTTGATACTTTAGTT-CC
AGTCCTT--CCTCT-CATTAGAT-CATTGTCTAAAGCTTC
>Carex_durangensis|REZNICEK|NA|MXE|spm00000272
ATTCTTATGTAT-CAGAATATGAGTTTTTATTCCT-GTTTTTTCGTAAAAAATCTTCTTG
TTTACGATTAAGATCTTTTAGAAGCTTTCTTGAAAGAATTTACTTC------------TA
TGGAAAAATAGAACATTTTAGAATAGTGCATCATGTTTTTTTGAAGAAAACTTTATGGAT
CTTCACAGATCCTCTCATGCACTATCTTCGATATCAAGGTAAAGCTATTCTAGCATCAAA
AGGGGCTGATCTTTTTATGAAGAAATTAAAATCTTACCTTGTCTATTTTTGGCAATATTA
[truncated: 43,314 more chars]
