# Supplementary material for: Timing and ecological priority shaped the diversification of sedges in the Himalayas
Source: PeerJ. 2019 Jun 7;7:e6792. doi: 10.7717/peerj.6792 (PMC6557248; doi:10.7717/peerj.6792)
Supplement: File S3 — Each sequence labels as species—collector—collector number—country of collection—unique specimen number. Country of specimen’s collection is coded according to three-letter TDWG geographical code. [file peerj-07-6792-s016.txt]

>Carex_baccans|STARR_FORD|STA_208|TAI|spm00005149
TTGCC-TTTCC----AAAACAC-GACC-G-T-CGAAC-ACG-T--G-ACAA--AAT--G-
C-TG-CC-GC-GG-GGGTGG------------------------------TTGCT-----
-----GC-CTCCT-C-GG---CCCCACCGGCCT-CAACCCTC-TCG-CCCTC-------G
GGC--GCGTTGGTTGCTGGTCGGAATACGGCGCGGGATGA--CGCCAAGGAA--CACGAG
--AA--AGCTGAGGCACCGGC--GAGCTGCA--C-----AAGGGCT-CTGT-C----GG-
T-----TGC--C-AAGGC-----CA-A--C------------------------------
---------------------------------------NNNNNNNNNNNNNNNNNNNNN
NNNNNNNNNNNNNNNNNNNNNNNNNNNNNNNNNNNNNNNNNNNNNNNNNNNNNNNNNNNN
NNNNNNNNNNNNNNNNNNNNNNNNNCCTCATGGGCGTTAGAAGCCCATCCACGCTCGG-T
-TG-------C-----CCAAC--------TA--------------------A-C------
--GGT----AAA--AGATGCGGAAATTGGCCCTCCGAACCGT-GAGGCGCGGTGGGCCTA
AGTGTGCGGCC-GTCGTA-CGTGGCCGGGAGCGGCG-AGTGGTGGGC--T--A--CTGCG
CACGTCA-CCCCGAG-CCTCGTACCGA-TGCAGGGCCTTGTT-T--GATCCCT-AACGAG
GAG
>Carex_albicans|STARR_FORD|STA_187|ARK|spm00005157
TTGCC-TTTCC---AAAAACAC-GACC-G-T-CGAAC-ACG-T--G-ACAG--AAT--G-
C-TG-CC-GC-GG-AGGCGC------------------------------CTGCC-----
-----GC-CTCCT-C-GG---CCCCACCGGCCT-CCTCCCTC-TCG-CCCTT--C---GG
GGC--GCGTCGGTTGCTGGTCGGAATACGGCGCGGGATGA--CGCCAAGGAA--CACGAT
-AAA--AGTCGAGGCACCGGC--GAGCCGCT--C-----GAGGGCA-CCGT-C----GG-
T-----TGC--CGAAGGC-----CA-A--T---------A----AAN-------------
--------------------------------------------NNNNNNNNNNNNNNNN
NNNNNNNNNNNNNNNNNNNNNNNNNNNNNNNNNNNNNNNNNNNNNNNNNNNNNNNNNNNN
NNNNNNNNNNNNNNNNNNNNNNNNNCCTCACGGGCGTTAGAAGCCCATCCACGCTCGG-T
-TG-------C-----CTAAC--------TA--------------------A-C------
--GGC----AAA--AGATGCGGACATTGGCCCTCCGAACCGC-GAGGCGCGGTGGGCCTA
AGTGTGCGGCC-GTCGTA-CGTGGCCGGGAGCGGCG-AGTGGTGGGC--T--A--CTGCG
CACGTCA-CCCCGAG-CCCCGTACCGA-CGCAGGGCCTTGTT--GGAACCCCT-AACGAG
GAG
>Carex_scirpoidea|STARR_FORD|STA_180|ABT|spm00005153
TTGCC-TTTAC---AAAAACAC-GACC-G-T-CGAAC-ACG-T--G-ATAG--AAT--G-
C-TG-CC-GT-GG-TGGCGC------------------------------TTGTC-----
-----GC-CTCCT-C-GG---CCCCACCGGCCT-CCTCCCTC-TCG-CCCTT--C----G
GGC--GCGTTGGTTGTTGGTTGGAATACGGCGCGGGATGA--CGCCAAGGAA--CACGAT
--AA--AGCTAAGGCACCGGG--GATCCGCT--C-----AAGGGCT-CYGT-C----GG-
T-----TGC--C-AAGGC-----CA-A--C------------------------------
---------------------------------------NNNNNNNNNNNNNNNNNNNNN
NNNNNNNNNNNNNNNNNNNNNNNNNNNNNNNNNNNNNNNNNNNNNNNNNNNNNNNNNNNN
NNNNNNNNNNNNNNNNNNNNNNNNNCCTCATGGGCGTTAGAAGCCCATCCACGCTCGG-T
-TG-------C-----CTAAC--------TA--------------------A-C------
--GGT----AA---AGATGCGGATATTGGCCCTCCGAACCGC-GAGGCGCGGTGGGCCTA
AGTGTGCGGCC-GTCGTG-CGTGGCCGGGAGCGGCG-AGTGGTGGGC--T--A--CTGCG
CACGTCA-CCCCGAG-CCCCGTACCGA-CGTAGGGCCTTGTA-CG-ACCCCCT-AACGAG
GAG
>Carex_polystachya|STARR_FORD|STA_210|BLZ|spm00005148
TTGCCTTTCCC----AAAACAC-GACC-G-T-CGAAC-ACG-T--G-ATAG--AAT--G-
C-TG-CC-GT-GG-TGGCGC------------------------------TTGCC-----
-----GC-CTCCT-C-GG---CCCCACCGGCCA-CCTCCCTC-TCG-CCCTC--C----G
GGC--GCGTTGGTTGCTGGTCGGAATACGGCGCGGGATGA--CGCCAAGGAA--CACGAG
--AA--AGCTAAGGCACCGTC--GAGCCGCG--A-----AAGGGCT-GCGT-C----GGG
T-----TGC--C-AAGGC-----CA-----------------------------------
------------------------------------NNNNNNNNNNNNNNNNNNNNNNNN
NNNNNNNNNNNNNNNNNNNNNNNNNNNNNNNNNNNNNNNNNNNNNNNNNNNNNNNNNNNN
NNNNNNNNNNNNNNNNNNNNNNNNNCCTCATGGGCGTTAGAAGCCCATCCACGCTCGT-T
-TG-------C-----CTCAC--------TA--------------------A-T------
--GGC----AAA--AGATGCGGACATTGGCCCTCCGAACCGT-AAGGCGCGGTGGGCCTA
AGTGTGCGGCC-GTCGCA-TGTGGCCGGGAGCGGCG-AGTGGTGGGC--T--A--CTGCG
CACGTCA-CCCCGAG-CCCCGTACCGA-CGCAGGGCCTTCTT-TG-AACCCCT-AACGAG
GAG
>Carex_atropicta|LUCENO|NA|AGS|spm00000519
TTGCC-TTTCT----GAAACAC-GACY-G-T-CGAAC-ACG-T--G-ACAG--AAT--G-
C-TG-CC-AC-GG-AGGCGC------------------------------TTGCC-----
-----GC-CTCCT-C-GGCCCCCCCCCGGGCNN-NNNNNNNN-NNN-CCNNN--N----G
GGN--NNNNNNNNNNNNNNNNNNNNNNNNNNNNGGNNNNN--NNCCNNNNNN--NNNNNN
-NAA--ACTTAAGGCNNNNNC--NNNCCNNN--C-----AAGGGTT-TTNC-C----GG-
T-----TNC--C-AAGNN--NNNNA-A-----------------AAA----A----AATA
TGACTCTCGGCAACGGATATCTCGGCTCTCGCATCGATGAAGAACGTAGCGAAATGCGAT
ACGTGGTGTGAATTGCAGAATCCCGTGAACCATCGAGTCTTTGAACGCAAGTTGCGCCCA
AGGGACCCTCCCGAGGGCACGCCTGCCTCATGGGCGTTAGAAGCCCATTCACGCTCGG-T
-TG-------C-----CTAGC--------TA--------------------A-C------
--GGC----AAA--GGAAGCGGATACTGGCCCTCCGAGCCGC-GAGGCGCGGTGGGCCTA
AGCGTGCGGCC-GTCGTA-CGTGGCCGGGAGCGGCG-AGTGGTGGGC--T--A--CTGCG
CACGTCA-CCTCGAG-CCCCGTACCGA-CGCAGGGCCTTGTT-TG-AACCCCT-AACGAG
GAG
>Eriophorum_vaginatum_AY242009_AH012952_Carex_STARR_6|FASTA.LABEL.NO.SPECIMEN.MATCH
TTGCC--TTTG--GAAAAACAC-GACCGG---CGCAC-ACG-T--G-ACAG--AAT--G-
C-TG-CT-GG-GG-AGGTGCTAGCTTAGCTTAGCCTAGCTTAGCTCAGCTTAGCT-----
-----GC-CTCCT-T-GG---CCCCACCGCCCA-CAGCCCTC-TTG-CCCTA--C----G
GGC--GCGTTGGTCGTGGGTCGGAATACGGCGCGGGATGACGCGCCAAGGAA--CACGAG
--AA--TGCTGAGGCACCGGT--CGGCCGCT--C-----AAGGGGG-GCGC-C----GG-
----C-TGC--C-AAAGG-----CA-A--ATAATTGAAAA----AAA----A----AATA
TGACTCTCGGCAACGGATATCTCGGCTCTCGCATCGATGAAGAACGTAGCGAAATGCGAT
ACGTGGTGTGAATTGCAGAATCCCGTGAACCATCGAGTCTTTGAACGCAAGTTGCGCCCG
AGGGACCCTCCCGAGGGCACGCCTGCCTCATGGGCGTTAGAAGCCCATCCACGCTCGG-C
-TG-------C---------CTTCC----CATGTCCCCCCTCGTGGTGGTCA-T------
--GAGCGC-TGGCCCGATGCGGACATTGGCCCTCCGAACCGC-GAGGCGCGGTGGGTCTA
AGTGTGCGGCC-GTCGTA-TGTGGCCGGGAGCGGCG-AGTGGTGGGC--T--A--CTGCG
CACGCCA-CCCCGAG-CCCCATGCCGA-CAGAGGGCTTTGTT-TG-ACCCCCT-AACGAG
GAG
>Scirpus_polystachyus_AY242011_AY242010_Carex_STARR_13|FASTA.LABEL.NO.SPECIMEN.MATCH
TTGCC--TTTG--GAAAAACAC-GACCGG---CGCAC-ACG-T--G-ACAG--AAC--G-
C-TG-CT-GT-GG-AGGTGC------------------------------TAGCTCAGCT
CAGATGC-CTCCT-C-GG---CCCCACCGCCCT-CGGCCCTC-TCG-CCCTC--C----G
GGC--GCGTTGGTCGTGGGTCGGAATACGGCGCGGGATGACGCGCCAAGGAA--CACGAG
--AA--TGCCGAGGCACCGGT--CAGCCGCT--C-----CAGGGCG-GCGC-C----GG-
----C-TGC--CAAAGGC-----TA-G--T--AATTGAAA----AAA----A----AATA
TGACTCTCGGCAACGGATATCTCGGCTCTCGCATCGATGAAGAACGTAGCGAAATGCGAT
ACGTGGTGTGAATTGCAGAATCCCGTGAACCATCGAGTCTTTGAACGCAAGTTGCGCCCG
AGGGACCCTCCCGAGGGCACGCCTGCCTCATGGGCGTTAGAAGCCCATCCACGCTCGG-T
-TG-------C---------CTTGC----CA------------------TCA-CGAGTGC
TTGGCC--------CGATGCGGACATTGGCCCTCCGAACCGC-GAGGCGCGGTGGGCCTA
AGTGTGCGGCC-GTCGTA-TGTGGCCGGGAGCGGCG-AGTGGTGGGC--T--A--CTGCG
CACGCCA-CCCCGAG-CCCCATGCCGA-CAGAGGGCTCTGTT-CG-ACCCCCT-AACGAG
GAG
>Carex_leiorhyncha|HIPP|leiorhyncha_2001|KOR|spm00002471
NNNNN--NNNN--NNNNNNNNN-NNNN-NNN-NNNNN-NNG-T--G-ACAG--AAT--G-
C-TG-CC-GA-GG-AGGTGT------------------------------TTGCT-----
-----GC-CTCNN-N-GG---CCCCACCGGCCT-CGTCCCTC-ACT-GCATA--T---GA
TGCT-GCGTTGGACGTTGGTTGGAATACGGCGCGGGATGA--CGCCAAGGAA--CACGAT
--AA--AGCTAAGGCACCGGC--CAGTCGCT--T-----GAGGGCTTGCGT-C----AG-
----G-TGC--T-GAGGC------A-A--T------G-------AAA----A----AATA
TGACTCTCGGCAACGGATATCTCGGCTCTCGCATCGATGAAGAACGTAGCGAAATGCGAT
ACGTGGTGTGAATTGCAGAATCCCGTGAACCATCGAGTCTTTGAACGCAAGTTGCGCCCG
AGGGACCCTCCCGAGGGCACGCCTGCCTCATGGGCGTTAGAAGCCCACAAACGCTCGG-T
-TG-------C---------C--------TA--------------------A-T------
--TGC-----AA--AGATGCGGACATTGGCCCTCCGAACTGT-GAGGTGCGGTGGGCCTA
AGAGTGCGGCC-GTCGTA-TGTGGCCGGGAGCGGCG-AGTGGTGGGCTAT--A--CTGCG
CACGTTG-CCCCGAG-CCCTGTACTGA-CACAGGCCATTTTT--G-ACCCC-T-TACGAG
GAG
>Carex_fluviatilis|HIPP|fluviatilis_321|CHC|spm00002407
NNNNN--NNNN--NNNNNNNNN-NNNN-NNN-NNNNN-NTA-T--G-ACAG--AAT--G-
C-TG-TC-GG-GG-AGGTGT------------------------------TTGCT-----
-----GC-CTCNN-N-GG---CCCCACCGGCCT-CATCCCTT-GCT-GCATA--T---GA
TGCT-GCGTTGGATGTTGGTTGGAATACGGCGCGGGATGA--CGCCAAGGAA--CACGAT
--AA--AGCTGAGGCACCGGC--TAGTTGCT--C-----GAGGGCTTGCGT-C----GG-
----G-TGC--T-GAGGC------A-A--T------G-------GAA----A----AATA
TGACTCTCGGCAACGGATATCTCGGCTCTCGCATCGATGAAGAACGTAGCGAAATGCGAT
ACGTGGTGTGAATTGCAGAATCCCGTGAACCATCGAGTCTTTGAACGCAAGTTGCGCCCG
AGGGACCCTCCCGAGGGCACGCCTGCCTCATGGGCGTTAGAAGCCCACACACGCTCGG-T
-TG-------C---------C--------TA--------------------A-T------
--TGC-----AA--AGATGCGGACATTGGCCCTCCGAACTGT-GAGGTGCGGTGGGCCTA
AGTGTGCGGCC-GTCGTA-TGTGGCCGGGAGCGGCG-AGTGGTGGGCTAT--A--CTGCG
CACGTCA-CCCCGAG-CCCTGTACTGA-CACAGGCCATTTTT--G-ACCCC-T-GACGAG
GAG
>Carex_nubigena|Uzma|TLP-01|PAK|spm00006573
TTGCC--TCTC--GAAGAACAC-GACC-G-T-TGCAC-ACG-T--G-ACAG--AAT--G-
C-TG-TC-GG-GG-AGGTGT------------------------------TTGCT-----
-----GC-CTCCT-C-GG---CCCCACCGGCCT-CGTCCCTT-GCT-GCATA--T---GA
TGCT-GCGTTGGACGTTGGTTGGAATACGGCGCGGGATGA--CGCCAAGGAA--CACGAT
--AA--AGCTGAGGCACCGGC--CAGTTGCT--C-----GAGGGCTTGCGT-C----GG-
----G-TGC--T-GAGGC------A-A--T------G-------GAA----A----AATA
TGACTCTCGGCAACGGATATCTCGGCTCTCGCATCGATGAAGAACGTAGCGAAATGCGAT
ACGTGGTGTGAATTGCAGAATCCCGTGAACCATCGAGTCTTTGAACGCAAGTTGCGCCCG
AGGGACCCTCCCGAGGGCACGCCTGCCTCATGGGCGTTAGAAGCCCACACACGCTCGG-T
-TG-------C---------C--------TA--------------------A-T------
--TGC-----AA--AGATGCGGACATTGGCCCTCCGAACTGT-GAGGTGCGGTGGGCCTA
AGTGTGCGGCC-GTCGTA-TGTGGCCGGGAGCGGCG-AGTGGTGGGCTAT--A--CTGCG
CACGTCA-CCCCGAG-CCCTGTACTGA-CACAGGCCATTTTT--G-ACCCC-T-GACGAG
GAG
>Carex_neurocarpa|HIPP|neurocarpa_2736|JAP|spm00002534
TTGCC--TCTC--GAAGAACAC-GACC-G-T-TGCAC-ACG-T--G-ACAG--AAT--G-
C-TG-TC-GA-GG-AGGTGT------------------------------TTGTT-----
-----GC-CTCCT-C-GG---CCCCACCGGCCT-CGTCCCTC-ACT-GCATA--T---GA
TGCT-GCGTTGGACGTTGGTTGGAATACGGCGCGGGATGA--CGCCAAGGAA--CACGAT
--AA--AGCTAAGGCACCGGC--CAGTCGCT--C-----GAGGGCTTGCGT-C----GG-
----G-TGC--T-GAGGC------A-A--T------G-------AAA----A----AATA
TGACTCTCGGCAACGGATATCTCGGCTCTCGCATCGATGAAGAACGTAGCGAAATGCGAT
ACGTGGTGTGAATTGCAGAATCCCGTGAACCATCGAGTCTTTGAACGCAAGTTGCGCCCG
AGGGACCCTCCCGAGGGCACGCCTGCCTCATGGGCGTTAGAAGCCCACACACGCTCGG-T
-TG-------C---------C--------TA--------------------A-T------
--TGC-----AA--AGATGCGGACATTGGCCCTCCGAACTGT-GAGGTGCGGTGGGCCTA
AGTGTGCGGCC-GTCGTA-TGTGGCCGGGAGCGGCG-AGTGGTGGGCTAT--A--CTGCG
CACGTTG-CCCCGAG-CCCTGTACTGA-CACAGGCCATTTTT--G-ATCCC-T-TACGAG
GAG
>Carex_albata|STARR_FORD|STA_773|JAP|spm00005254
TTGCC--TCTC--GAAGAACAC-GACC-G-T-TGCAC-ACG-T--G-ACAG--AAT--G-
C-TG-TC-GG-GG-AGGTGT------------------------------TTGCT-----
-----GC-CTCCT-C-GG---CCCCACCGGCCT-CGTCCCTC-ACT-GCATA--T---GA
TGCT-GCGTTGGACGTTGGTTGGAATACGGCGCGGGATGA--CGCCAAGGAA--CACGAT
--AA--AGCTAAGGCACCGGC--CAGTCGCT--C-----GAGGGCTTGCGT-C----GG-
----G-TGC--T-GAGGC------A-T--T------G-------AAT----A----AATA
TGACTCTCGGCAACGGATATCTCGGCTCTCGCATCGATGAAGAACGTAGCGAAATGCGAT
ACGTGGTGTGAATTGCAGAATCCCGTGAACCATCGAGTCTTTGAACGCAAGTTGCGCCCG
AGGGACCCTCCCGAGGGCACGCCTGCCTCATGGGCGTTAGAAGCCCACACACGCTCGG-T
-TG-------C---------C--------TA--------------------A-T------
--TGC-----AA--AGATGCGGACATTGGCCCTCCGAACTGT-GAGGTGCGGTGGGCCTA
AGTGTGCGGCC-GTCGTA-TGTGGCCGGGAGCGGCG-AGTGGTGGGCTAT--A--CTGCG
CACGTCG-CCCCGAG-CCCTGTACTGA-CACAGGCCATTTTT--G-ACCCC-T-TACGAG
GAG
>Carex_laevissima|STARR_FORD|STA_828|PRM|spm00005425
TTGCC--TCTC--GAAGAACAC-GACC-G-T-TGCAC-ACG-T--G-ACAG--AAT--G-
C-TG-TC-GG-GG-AGGTGT------------------------------TTGCT-----
-----GC-CTCCT-C-GG---CCCCACCGGCCT-CGTCCCTCACTG--CATA--T----G
ATGCTGCGTTGGACGTTGGTTGGAATACGGCGCGGGATGA--CGCCAAGGAA--CACGAT
--AA--AGCTAAGGCACCGGC--CAGTCGCT--C-----AAGGGCTTGCGT-C----GG-
----G-TGC--T-GAGGC------A-A--T---------G----AAT----A----AATA
TGACTCTCGGCAACGGATATCTCGGCTCTCGCATCGATGAAGAACGTAGCGAAATGCGAT
ACGTGGTGTGAATTGCAGAATCCCGTGAACCATCGAGTCTTTGAACGCAAGTTGCGCCCG
AGGGACCCTCCCGAGGGCACGCCTGCCTCATGGGCGTTAGAAGCCCACACACGCTCGG-T
-TG-------C---------C--------TA--------------------A-T------
--TGC----AA---AGATGCGGACATTGGCCCTCCGAACTGT-GAGGTGCGGTGGGCCTA
AGTGTGCGGCC-GTCGTA-TGTGGCCGGGAGCGGCG-AGTGGTGGGCTAT--A--CTGCG
CACGTCG-CCCCGAG-CCCTGTACTGA-CACAGGCCATTTTT-G--ACCCCTT--ACGAG
GAG
>Carex_divisa|STARR_FORD||MAN|spm00005374
TTGCC--TCTC--GAAAAACTC-GACC-G-T-TGCAC-GAG-T--G-ACGG--AAC--G-
C-TG-CC-GG-AG-AGGCGC------------------------------TCGCT-----
-----GC-CTCCT-C-GG---CCCCCCCGGCCG-CGTCCCCC-TGG-CCCTC--C----G
GGC--GAGCCGGATGCCGGCCGGAATACGGCGCGGGATGA--CGCCAAGGAA--CACGAT
-ACG--AGCTAAGGCACCGGC--CAGCCGCT--G-----AAGGGCTGGCGT-C----GG-
----G-TGC--C-GCGGC-----AA-A--C------G-------CAA----A----AATA
CGACTCTCGGCAACGGATATCTCGGCTCTCGCATCGATGAAGAACGTAGCGAAATGCGAT
ACGTGGTGTGAATTGCAGAATCCCGTGAACCATCGAGTCTTTGAACGCAAGTTGCGCCCG
AGGGACCCTCCCGAGGGCACGCCTGCCTCATGGGCGTTAGAAGCCCATCCACGCTCTG-T
-TG-------C---------C--------CG--------------------A-C------
--GGC-----AG--AGACGCGGACAGTGGCCCTCCGAACCTC-GAGGTGCGGTGGGCCTA
AGTGTGCGGCC-GTTGTA-TGTGGCCGGGAGCGGCG-AGTGGTGGGC--T--G--CTGCG
CACGCCG-CCCCGAG-CCCCGTACCGA-CACAGGGCCTCTTA-TG-ACCCC-T-GACGAG
GAG
>Carex_remotiuscula|HIPP|remotiuscula_431|CHC|spm00002615
NNNNN--NNNN--NNNNNNNNN-NNNN-NNN-NNNNN-NNN-T--G-ACAG--AAC--G-
C-TG-CC-GA-AG-AGGTGC------------------------------TTGCT-----
-----GC-CTCCT-C-GG---CCCCACCGGCCT-CGTCCCTC-TAG-CCTTT--C----G
GGC--GAGTTGGATGCTGGCCGGAATACGGCGCGGGATGA--CGCCAAGGAA--CACGAT
-AAA--AGCTAAGGCACCGGC--TAGCCGCT--A-----AAGGGCTGGCGT-C----GG-
----G-TGC--C-AAGGC-----CA-A--T------G--A----AAA----A----AATA
TGACTCTCGGCAACGGATATCTCGGCTCTCGCATCGATGAAGAACGTAGCGAAATGCGAT
ACGTGGTGTGAATTGCAGAATCCCGTGAACCATCGAGTCTTTGAACGCAAGTTGCGCCCG
AGGGACCCTCCCGAGGGCACGCCTGCCTCATGGGCGTTAGAAGCCCATTCACGCTTGG-T
-TG-------C---------C--------TC--------------------A-C------
--GGC-----AA--AGATGCGGACATTGGCCCTCCGAACCTC-GAGGTGCGGTGGGCCTA
AGTGTGCGGCC-GTCGTA-TGTGGCCGGGAGCGGCG-AGTGGTGGGC--T--A--CTGCG
CACGTCA-CCCCGAG-CCCCGTACCGA-CACGGGGCCTTTTT-TT-ACCCC-T-AACGAG
GAG
>Carex_potosina|HIPP|potosina_sn|MXE|spm00002588
TTGCC--TCTT--GAAAAACAC-GACC-G-T-CGCAC-CAG-T--G-ACAG--AAC--G-
C-TG-CC-GG-GG-AGGTGC------------------------------TTGCT-----
-----GC-CTCCT-T-GG---CCCCCCCGGCCT-CGTCCCTC-ACG-CACTT--A----G
TGC--GAGTTGGATGCTGGCCGGAATACGGCGCGGAATGA--CGCCAAGGAA--CACGAT
-AAA--AGCTAAGGCACCGGC--TGGCCCCT--C-----AAGGTCTTGCAT-C----GG-
----G-TGC--T-AAGGC-----CA-C--A------G--A----AAA----A----AATA
TGACTCTCGGCAACGGATATCTCGGCTCTCGCATCGATGAAGAACGTAGCGAAATGCGAT
ACGTGGTGTGAATTGCAGAATCCCGTGAACCATCGAGTCTTTGAACGCAAGTTGCGCCCG
AGGGACCCTCCCGAGGGCACGCCTGCCTCATGGGCGTTAGAAGCCCATCCACGCTCGG-T
-TG-------C---------C--------TA--------------------A-C------
--GGT-----AG--AGATGCGGACATTGGCCCTCCGAACCGC-GAGGTGCGGTGGGCCTA
AGTGTGCGGCC-GTCGTA-TGTGGCTGGGAGCGGCG-AGTGGTGGGC--T--A--CTGCG
CGCGTCC-CCCCGAG-CCCCGTACCGA-CATAGGGCCTTTTT-TG-ACCCC-T-AACGAG
GAG
>Carex_sororia|STARR_FORD|STA_868|PAR|spm00005362
TTGCC--TCTC--GAAAAACAC-GACC-G-T-TGCAC-CCG-T--G-ACAG--AAC--G-
C-TG-CC-GG-GG-AGGTGC------------------------------TCGST-----
-----GC-CTCCC-C-GG---CCCTCCCGGCCT-CCGCCCTC-ACG-CCCTT--C----G
TGC--GAGTCGGATGCTGGCCGGAATACGGCGCGGGTTGG--CGCCAAGGAA--CACGAT
-AAC--AGCTCAGGCAYCGGC--TAGCCGCT--C-----GAGGGCTTGCAT-C-----G-
----G-TGC--C-GAGGC-----CA-A--T------G--A----AAA----A----AATA
TGACTCTCGGCAACGGATATCTCGGCTCTCGCATCGATGAAGAACGTAGCGAAATGCGAT
ACGTGGTGTGAATTGCAGAATCCCGTGAACCATCGAGTCTTTGAACGCAAGTTGCGCCCG
AGGGACCCTCCCGAGGGCACGCCTGCCTCATGGGCGTTAGAAGCCCATCCACGCTCGG-T
-TG-------C---------C--------TA--------------------A-C------
--GGC-----AC--AGATGCGGACATTGGCCCTCCGAACCGC-GAGGCGCGGTGGGCCTA
AGTGTGCGGCC-GTCGTA-CGTGGCCGGGAGCGGCG-AGTGGTGGGC--T--A--CTGCG
CGCGTCG-CCCCGGG-CCCCGTACCGA-CACGGGGCCTTTTT-CG-AACCCCT-AACGAG
GAG
>Carex_bonariensis|STARR_FORD|STA_783|BOL|spm00005361
TTGCC--TCTC--GAAAAACAC-GACC-G-T-TGCAC-CCG-T--G-ACAG--AAT--G-
C-TG-CC-GG-GG-AGGTGC------------------------------TTGCC-----
-----GC-CTCCT-C-GG---CCCTCCCGGCCT-CCTCCCTC-ACG-CCCCC--C----G
TGC--GAGTCGGATGCTGGCCGGAATACGGCGCGGGATGG--CGCCAAGGAA--CACGAT
-AAG--AGCTAAGGCACCGGC--TAGCCGCT--C-----AACGGCCTGCAT-C----GG-
----G-TGC--C-GAGGC-----AA-A--T------G--A----AAA----A----AATA
TGACTCTCGGCAACGGATATCTCGGCTCTCGCATCGATGAAGAACGTAGCGAAATGCGAT
ACGTGGTGTGAATTGCAGAATCCCGTGAACCATCGAGTCTTTGAACGCAAGTTGCGCCCG
AGGGACCCTCCCGAGGGCACGCCTGCCTCATGGGCGTTAGAAGCCCATCCACGCTCGG-T
-TG-------C---------C--------TA--------------------A-C------
--GGC-----AG--AGATGCGGACATTGGCCCTCCGAACCGC-GAGGTGCGGTGGGCCTA
AGTGTGCGGCC-GTCGTA-TGTGGCCGGGAGCGGCG-AGTGGTGGGC--T--A--CTGCG
CGCGTCG-CCCCGAG-CCCCGTACCGA-CACGTGGCCTTTTT-CG-ACCCCCT-AACGAG
GAG
>Carex_kobomugi|STARR|B361|VRG|spm00000979
TTGCC--TCTT--GAAAAACAC-GACC-G-T-TGCAC-CCG-T--G-ACAG--AAC----
CCTG-TC-GG-GG-AGGTGC------------------------------TTGCT-----
-----GC-CTCCT-C-GG---CCCC-CCGGCCT-CGTCCATC-GCG-CCCTT--C----G
TGC--GAGTTGGATGCCGGCCGGAATACGGCGCGGGATGA--CGCCAAGGAA--CACGAT
-AAA--AGCTAACGCACCGGC--CAGCCGCT--T-----AAGGGCTCGCAT-C----GG-
----G-TGC--T-CAGGC-----CA-A--T---------A----AGA----A----AGTA
CGACTCTCGGCAACGGATATCTCGGCTCTCGCATCGATGAAGAACGTAGCGAAATGCGAT
ACGTGGTGTGAATTGCAGAATCCCGTGAACCATCGAGTCTTTGAACGCAAGTTGCGCCCG
AGGGACCCTCCCGAGGGCACGCCTGCCTCATGGGCGTTAGAAGCCCATCCACGCTCGG-T
-TG-------C---------C--------TA--------------------A-C------
--GGC----AA---AGATGCGGACATTGGCCCTCCGAACCGT-GAGGTGCGGTGGGCCTA
AGTGTGCGGCT-GTCGTA-TGTGGCCGGGAGCGGCG-AGTGGTGGGC--T--A--CTGCG
CGCGTCA-CCCCGCG-CCCCGTACAGA-CACGGGGCCTCTTT-T--GACCCCT-AACGAG
GAG
>Carex_macrocephala|STARR|B831|ARK|spm00001434
TTGCC--TCTT--GAAAAACAC-GACC-G-T-TGCAC-CCG-T--G-ACAG--AAC----
CCTG-TC-GG-GG-AGGTGC------------------------------TTGCT-----
-----GC-CTCCT-C-GG---CCCC-CCGGCCT-CGTCCATC-ACG-CCCTT--C----G
TGC--GAGTTGGATGCTGGCCGGAATACGGCGCGGGATGA--CGCCAAGGAA--CACGAT
-AAA--AGCTAACGCACCGGC--CAGCCGCT--T-----AAGGGCTCGCAT-C----GGG
------TGC--T-CAGGC-----CA-A--C--------------AAG---AA----AGTA
CGACTCTCGGCAACGGATATCTCGGCTCTCGCATCGATGAAGAACGTAGCGAAATGCGAT
ACGTGGTGTGAATTGCAGAATCCCGTGAACCATCGAGTCTTTGAACGCAAGTTGCGCCCG
AGGGACCCTCCCGAGGGCACGCCTGCCTCATGGGCGTTAGAAGCCCATCCACGCTCGG-T
-TG-------C---------C--------TA--------------------A-C------
--GGC----AA---AGATGCGGACATTGGCCCTCCGAACCGT-GAGGTGCGGTGGGCCTA
AGTGTGCGGCT-GTCGTA-TGTGGCCGGGAGCGGCG-AGTGGTGGGC--T--A--CTGCG
CGCGTCA-CCCCGCG-CCCCGTACAGA-CACGGGGCCTCTTT-T--GACCCCT-AACGAG
GAG
>Carex_arkansana|STARR|B119|ILL|spm00000737
TTGCC--TCTC--AAAAAACAC-GACC-G-T-TGCAC-CCG-T--G-AAAG--AAT--G-
C-TG-TC-GG-GG-AGGTGC------------------------------TTGCT-----
-----GC-CTCCT-C-GG---CCCCCCCGGCCT-CCTCCCTC-ACG-CCCTT--C----G
TGC--GAGTTGGATGCTGGCCGGAATACGGCGCGGGATGA--CGCCAAGGAA--CACGAT
-AAA--AGCTAAGGCACCGGC--TAGCCGCT--C-----AAGGGCTTGCAT-C----GGG
------TGC--C-AAGGC-----CA-A--T---------G----AAA---AA----AATA
TGACTCTCGGCAACGGATATCTCGGCTCTCGCATCGATGAAGAACGTAGCGAAATGCGAT
ACGTGGTGTGAATTGCAGAATCCCGTGAACCATCGAGTCTTTGAACGCAAGTTGCGCCCG
AGGGACCCTCCCGAGGGCACGCCTGCCTCATGGGCGTTAGAAGCCCATCCACGCTCGG-T
-TG-------C---------C--------AA--------------------A-T------
--GGC----AA---AGATGCGGACATTGGCCCTCCGAACCGC-GAGGCGCGGTGGGCCTA
AGTGTGCGGCC-GTCGTA-TGTGGCCGGGAGCGGCG-AGTGGTGGGC--T--A--CTGCG
CGCGTCA-CCCCGAG-CCCCGTACCGA-CATAGGGCCTTTTT-TG-ACCCCYT-AACGAG
GAG
>Carex_rosea|STARR|B607|MAI|spm00001214
TTGCC--TCTC--GAAAAACAC-GACC-G-T-TGCAC-CCG-T--G-ACAG--AAC--G-
C-TG-CC----GGGAGGCGC------------------------------TTGCY-----
-----GC-CTCCY-C-GGC--CCCCCCCGGCCT-CCTCCCWC-ACG-CCCCC--C----G
TGC--GAGTMGGATGCTGGCCGGAATACGGCGCGGGATGA--CGCCAAGGAA--CACGAT
-AAA--AGCTGAGGCWCCGGC--CGGCCGCT--C-----AAGGGCTCGCGT-C----GGG
------TGC--C-GAGGC-----CA-A--T---------G----AAA---AA----AATA
TGACTCTCGGCAACGGATATCTCGGCTCTCGCATCGATGAAGAACGTAGCGAAATGCGAT
ACGTGGTGTGAATTGCAGAATCCCGTGAACCATCGAGTCTTTGAACGCAAGTTGCGCCCG
AGGGACCCTCCCGAGGGCACGCCTGCCTCATGGGCGTTAGAAGCCCATCCACGCTCGG-T
-TG-------C---------C--------TA--------------------A-C------
--GGC----AG---AGATGCGGACATTGGCCCTCCGAACCGC-GAGGCGCGGTGGGCCTA
AGTGTGCGGCC-GTCGTA-CGTGGCCGGGAGCGGCG-AGTGGTGGGC--T--A--CTGCG
CRCGCCG-CCCCGAG-CCCCGTACCGA-CACAGGGCCTCTTCTS--ACCCCCT-AACGAG
GAG
>Carex_appalachica|STARR|B103|MAS|spm00000721
TTGCC--TCTC--GAAAAACAC-GACC-G-T-TGCAC-CCG-T--G-ACAG--AAC--G-
C-TG-CC----GGGAGGCGC------------------------------TTGCT-----
-----GC-CTCCT-C-GGC--CCCCCCCGGCCT-CCTCCCTC-ACG-CCCCC--C----G
TGC--GAGTCGGATGCTGGCCGGAATACGGCGCGGGATGA--CGCCAAGGAA--CACGAT
-AAA--AGCTGAGGCTCCGGC--CGGCCGCT--C-----AAGGGCTCGCGC-C----GG-
----G-TGC--C-GAGGC-----CA-A--T---------G----AAA---AA----AATA
TGACTCTCGGCAACGGATATCTCGGCTCTCGCATCGATGAAGAACGTAGCGAAATGCGAT
ACGTGGTGTGAATTGCAGAATCCCGTGAACCATCGAGTCTTTGAACGCAAGTTGCGCCCG
AGGGACCCTCCCGAGGGCACGCCTGCCTCATGGGCGTTAGAAGCCCATCCACGCTCGG-T
-TG-------C---------C--------TA--------------------A-C------
--GGC----AG---AGATGCGGACATTGGCCCTCCGAACCGC-GAGGCGCGGTGGGCCTA
AGTGTGCGGCC-GTCGTA-CGTGGCCGGGAGCGGCG-AGTGGTGGGC--T--A--CTGCG
CGCGTCG-CCCCGAG-CCCCGTACCGA-CACAGGGCCTCTTC-TG-ACCCCCT-AACGAG
GAG
>Carex_socialis|STARR|B682|ALA|spm00001288
TTGCC--TCTC--GAAAAACAC-GACC-G-T-TGCAC-CCG-T--G-ACAG--AAC--G-
C-TG-CC--G-GG-AGGCGC------------------------------TCGCC-----
-----GC-CTCCT-C-GG---CCCCCCCGGCCT-CYTCCCTC-ACG-CCCCC-------G
TGC--GAGTCGGATGCTGGCCGGAATACGGCGCGGGATGA--CGCCAAGGAA--CACGAT
-AAA--AGCTGAGGCACCGGC--CGGCCGCT--C-----AAGGGCTCGCGT-C----GG-
----G-TGC--C-GAGGC-----CA-A--T------G--A----AAA----A----AATA
TGACTCTCGGCAACGGATATCTCGGCTCTCGCATCGATGAAGAACGTAGCGAAATGCGAT
ACGTGGTGTGAATTGCAGAATCCCGTGAACCATCGAGTCTTTGAACGCAAGTTGCGCCCG
AGGGACCCTCCCGAGGGCACGCCTGCCTCATGGGCGTTAGAAGCCCATCCACGCTCGG-T
-TG-------C---------C--------TA--------------------A-C------
--GGC-----AG--AGATGCGGACATTGGCCCTCCGAACCGC-GAGGCGCGGTGGGCCTA
AGTGTGCGGCC-GTCGTA-CGTGGCCGGGAGCGGCG-AGTGGTGGGC--K--A--CTGCG
CRCGCCG-CCCCGAG-CCCCGTACCGA-CACGGGGCCTCTTC-TG-ACCCCCT-AACGAG
GAG
>Carex_radiata|STARR|B592|MIC|spm00001198
TTGCC--TCTC--GAAAAACAC-GACC-G-T-TGCAC-CCG-T--G-ACAG--AAC--G-
C-TG-CC----GGGAGGCGC------------------------------TYGCC-----
-----GC-CTCCT-C-GGC--CCCCCCCGGCCT-CCTCCCTC-GCG-CCCCC--A----G
TGC--GAGTCGGATGCTGGCCGGAATACGGCGCGGGATGA--CGCCAAGGAA--CACGAT
-AAA--AGCTGAGGCACCGGC--CGGCCGCT--C-----GAGGGCTCGCGC-C----GGG
------TGC--C-GAGGC-----CA-A--T---------G----AAA---AA----AATA
TGACTCTCGGCAACGGATATCTCGGCTCTCGCATCGATGAAGAACGTAGCGAAATGCGAT
ACGTGGTGTGAATTGCAGAATCCCGTGAACCATCGAGTCTTTGAACGCAAGTTGCGCCCG
AGGGACCCTCCCGAGGGCACGCCTGCCTCATGGGCGTTAGAAGCCCATCCACGCTCGG-T
-TG-------C---------C--------TA--------------------A-C------
--GGC----AG---AGATGCGGACATTGGCCCTYCGAACCGC-GAGGCGCGGTGGGCCTA
AGTGTGCGGCC-GTCGTA-CGTGGCCGGGAGCGGCG-AGTGGTGGGC--T--A--CTGCG
CACGCCG-CCCCGAG-CCCCGTACCGA-CACAGGGCCTCTTC-TG-ACCCCCT-AACGAG
GAG
>Carex_retroflexa|STARR|B584|DEL|spm00001190
TTGCC--TCTC--GAAAAACAC-GACC-G-T-TGCAC-CCG-T--G-ACAG--AAC--G-
C-TG-CC----GGGAGGCGC------------------------------TCGCC-----
-----GC-CTCCT-C-GGC--CCCCCCCGGCCT-CCTCCCTC-ACG-CCCCC--C----G
TGC--GAGTCGGANGCTGGCCGGAATACGGCGCGGGATGA--CGCCAAGGAA--CACGAT
-ARA--AGCTGAGGCACCGGC--CGGCCGCT--C-----AAGGGCTCGCGT-C----GG-
----G-TGC--C-GAGGC-----CA-A--T---------G----AAA---AA----AATA
TGACTCTCGGCAACGGATATCTCGGCTCTCGCATCGATGAAGAACGTAGCGAAATGCGAT
ACGTGGTGTGAATTGCAGAATCCCGTGAACCATCGAGTCTTTGAACGCAAGTTGCGCCCG
AGGGACCCTCCCGAGGGCACGCCTGCCTCATGGGCGTTAGAAGCCCATCCACGCTCGG-T
-TG-------C---------C--------TA--------------------A-C------
--GGC----AG---AGATGCGGACATTGGCCCTCCGAACCGC-GAGGCGCGGTGGGCCTA
AGTGTGCGGCC-GTCGTA-CGTGGCCGGGAGCGGCG-AGTGGTGGGC--T--A--CTGCG
CACGTCG-CCCCGAG-CCCCGTACCGA-CACRGGGCCTTTTC-TG-AYCCCCT-AACGAG
GAG
>Carex_texensis|STARR_FORD||TEN|spm00005419
TTGCC--TCTC--GAAAAACAC-GACC-G-T-TGCAC-CCG-T--G-ACAG--AAC--G-
C-TG-CC--G-GG-AGGCGC------------------------------TCGCC-----
-----GC-CTCCT-C-GG---CCCCCCCGGCCT-CCTCCCTC-ACG-CCCCC--C----G
TGC--GAGTCGGATGCTGGCCGGAATACGGCGCGGGATGA--CGCCAAGGAA--CACGAT
-AGA--AGCTGAGGCACCGGC--CGGCCGCT--C-----AAGGGCTCGCGT-C----GG-
----G-TGC--C-GAGGC-----CA-A--T------G--A----AAA----A----AATA
TGACTCTCGGCAACGGATATCTCGGCTCTCGCATCGATGAAGAACGTAGCGAAATGCGAT
ACGTGGTGTGAATTGCAGAATCCCGTGAACCATCGAGTCTTTGAACGCAAGTTGCGCCCG
AGGGACCCTCCCGAGGGCACGCCTGCCTCATGGGCGTTAGAAGCCCATCCACGCTCGG-T
-TG-------C---------C--------TA--------------------A-C------
--GGC-----AG--AGATGCGGACATTGGCCCTCCGAACCGC-GAGGYGCGGTGGGCCTA
AGYGTGCGGCC-GTCGTA-CGTGGCCGGGAGCGGCG-AGTGGTGGGC--T--A--CTGCG
CACGTTG-CCCCGAG-CCCCGTACCGA-CACAGGGCCTTTTT-TG-ACCCCCT-AACGAG
GAG
>Carex_douglasii|STARR_FORD|STA_807|COL|spm00005243
TTGCC--TCTC--GGAAAACAC-GACC-G-T-TGCAC-CCG-T--G-ACAG--AAC--G-
C-TG-CC-GG-GG-AGGCGC------------------------------TTGCC-----
-----GC-CTCCT-C-GG---CCCCCCCGGCCT-CGTCCCTC-ACG-CCCTC--C----G
TGC--GAGTCGGATGCTGGCCGGAATACGGCGCGGGATGA--CGCCAAGGAA--CACGAT
GAGA--AGCTGAGGCACCGGC--TGGCCGCC--C-----GAGGGCTCGCGT-C----GG-
----G-TGC--C-GAGGC-----CG-A--C---------G----AAA---GA----AATA
TGACTCTCGGCAACGGATATCTCGGCTCTCGCATCGATGAAGAACGTAGCGAAATGCGAT
ACGTGGTGTGAATTGCAGAATCCCGTGAACCATCGAGTCTTTGAACGCAAGTTGCGCCCG
AGGGACCCTCCCGAGGGCACGCCTGCCTCATGGGCGTTAGAAGCCCATCCACGCTCGG-C
-TG-------C---------C--------CA--------------------A-C------
--GGC----AG---AGATGCGGACATTGGCCCTCCGAACCGC-GAGGCGCGGTGGGCCCA
AGTGTGCGGCC-GTCGTA-TGTGGCCGGGAGCGGCG-AGTGGTGGGC--T--A--CTGCG
CGCGCCG-CCCCGGG-CCCCGTGCCGA-CACAGGGCCTTTTT-C--GACCCCT-GACGAG
GAG
>Carex_perglobosa|STARR|B1196|COL|spm00001803
TTGCC--TCTC--GAAAAACAC-GACC-G-T-TGCAC-CCG-T--G-ACAG--AAC--G-
C-TG-CC-GG-GG-AGGTGC------------------------------TTGCT-----
-----GC-CTCCT-C-GG---CCCCCCCGGCCT-CGTCCCTC-ACG-CCCTC--C----G
TGC--GAGTCGGATGCTGGCCGGAATACGGCGCGGGATGA--CGCCAAGGAA--CACGAT
-AAA--AGCTGAGGCACCGGC--TAGCCGCC--C-----AAGGGCTCGCGT-C----GG-
----G-TGC--C-GAGGC-----CG-A--C--------GA----AAG----A----AATA
TGACTCTCGGCAACGGATATCTCGGCTCTCGCATCGATGAAGAACGTAGCGAAATGCGAT
ACGTGGTGTGAATTGCAGAATCCCGTGAACCATCGAGTCTTTGAACGCAAGTTGCGCCCG
AGGGACCCTCCCGAGGGCACGCCTGCCTCATGGGCGTTAGAAGCCCATCCACGCTCGG-T
-TG-------C---------C--------TA--------------------A-C------
--GGC----AA---AGATGCGGACATTGGCCCTCCGAACCGC-GAGGCGCGGTGGGCCTA
AGTGTGCGGCC-GTCGTA-TGTGGCCGGGAGCGGCG-AGTGGTGGGC--T--A--CTGCG
CGCGTCA-CCCCGGG-CCCCGTACYGA-CACAGGGCCTTTTT-C--GACCCCT-GACGAG
GAG
>Carex_appropinquata|HIPP|appropinquata_3358|GER|spm00002248
TTGCC--TCTC--GAAATACAC-GACC-G-T-TGCAC-ACG-T--C-ACAG--AAC--G-
C-TG-TC-GG-AG-AGGTGC------------------------------TTGCT-----
-----GC-CTCCT-C-GG---CCCTATCGGCCT-TGTCCTTC-TAG-CCCTA--C----G
GGC--GAGTTGGTTGTTGTCCGGAATACGGCGCGGGATGA--CGCCAAGGAA--TACGAT
-AAA--TGCTAAGGCACCGGC--CAGCCGCT--A-----AAGGGCATGTGTTG----GG-
------TGC--C-AAGGC-----TT-A--T---------G----AAA---------AATA
TGACTCTCGGCAACGGATATCTCGGCTCTCGCATCGATGAAGAACGTAGCGAAATGCGAT
ACGTGGTGTGAATTGCAGAATCCCGTGAACCATCGAGTCTTTGAACGCAAGTTGCGCCCG
AGGGACCCTCCCGAGGGCACGCCTGCCTCATGGGCGTTAGAAGCCCATCCACGCTCGG-T
-TG-------C---------C--------TA--------------------A-C------
--GGC----AG---AGATGCGGACAATGGCTCTCCGAACTTT-CAGGTGCGGTGGGCCTA
AGTGTGCGGCC-GTTGTT-TGTGGCCGGGAGTGGCG-AGTGGTGGGC--T--A--CTGCG
CACGTCA-CCTCGAG-CCYCGTACCGA-CACAGGGCCTTTTG-T--GACCCCT-AACGAG
GAG
>Carex_vallicola|STARR|B1379|BRC|spm00001986
TTGCC--TCTC--GAAAAACAC-GACC-G-T-TGCAC-ACG-T--G-ACCG--AAC--G-
C-TG-TC-GA-GG-AGGTGC------------------------------TTGCT-----
-----GC-CTCCT-C-GG---CCCCACCGTCCT-CGTCCCGC-ACG-CCCTT--T----G
GGC--GTGTTGGTCGCTGGTCGGAATACGGCGCGGGATGA--CGCCAAGGAA--CACGAT
-AAA--AGCTAAGGCACATCC--GAGCTGCC--C-----GAGGGCTTGCGT-C----GGG
------TGC--C-GAGGC-----CA-A--T---------G----CAA----A----AATA
TGACTCTCGGCAACGGATATCTCGGCTCTCGCATCGATGAAGAACGTAGCGAAATGCGAT
ACGTGGTGTGAATTGCAGAATCCCGTGAACCATCGAGTCTTTGAACGCAAGTTGCGCCCG
AGGGACCCTCCCGAGGGCACGCCTGCCTCATGGGCGTTAGAAGCCCATCCACGCTCGG-T
-TG-------C---------C--------TA--------------------G-C------
--GGC----AA---AGATGCGGATATTGGCCCTCCGAACCGC-GAGGTGCGGTGGGCCTA
AGTGTGTGGCC-GTCGTA-TGTGGCCGGGAGCGGCG-AGTGGTGGGC--T--A--CTGCG
CGCGTCA-CCCCGAG-CCCCGTACCGA-CACAGGGCCTTTTT-T--GACCCCTTAACGAG
GAG
>Carex_marina|MAGUILLA|||spm00006067
TTGCC--TCTC--GAAAAACAC-GACC-G-T-TGCAC-ACG-T--G-ACAG--AAT--G-
C-TG-CC-GC-GG-AGGTGC------------------------------TTGCT-----
-----GC-CTCCT-C-GG---CCCTACCGTCCT-CGTCCCTC-TAG-CCCTT--T----G
GGC--GAGTTGGATGTTGGCCGGAATACGGCGCGGGATGA--CGCCAAGGAA--CACGAT
-AAA--AGCTAAGGCACYGGC--TAGCCGTC--A-----AAGGTTCTGCGT-C----GG-
----G-TGC--C-GAAGC-----AA-A--T------G--A----AAA----A----AATA
TGACTCTCGGCAACGGATATCTCGGCTCTCGCATCGATGAAGAACGTAGCGAAATGCGAT
ACGTGGTGTGAATTGCAGAATCCCGTGAACCATCGAGTCTTTGAACGCAAGTTGCGCCCG
AGGGATCCTCCCGAGGGCACGCCTGCCTCATGGGCGTTAGAAGCCCATCCACGCTCAG-T
-TG-------C---------C--------TA--------------------T-C------
--GGC-----AC--AGATGCGGACATTGGCCCTCCGAACCGT-GAGGTGCGGTGGGCCTA
AGTGTGCGGCC-GTCGTA-TGTGGCCGGGAGCGGCG-AGTGGTGGGC--T--A--CTGCG
CACGTCA-CCCCGAG-CCCTGTATCGA-CACAGGGCCTTTTT-TT-ACCCC-T-AACGAG
GAG
>Carex_maritima|WATERWAY|maritima_1048|YUK|spm00002500
TTGCC-TCTCA----AAAACAC-GACC-G-T-TGCAC-ACG-T--G-ACAG--AAT--G-
C-TG-TC-GG-GG-AGGTGC------------------------------TTGCT-----
-----GC-CTCCT-C-GG---CCCCACCGGCCT-CGTCCNTC-TCG-NNTTT--C----G
GGC--GCGTTGGTCAGTGGCCGGAATACGGCGCGGGATGA--CGCCAAGGAA--CACGAT
--AA--AGCTAAGGCACCGGT--GAGCCGCT--C-----GAGGGCTTGCGT-C----GG-
----G-TGC--T-GAGGC-----CA-A--T---------G----AAA----A--AAAATA
TGACTCTCGGCAACGGATATCTCGGCTCTCGCATCGATGAAGAACGTAGCGAAATGCGAT
ACGTGGTGTGAATTGCAGAATCCCGTGAACCATCGAGTCTTTGAACGCAAGTTGCGCCCG
AGGGACCCTCCCGAGGGCACGCCTGCCTCATGGGCGTTAGAAGCCCATCCACGCTCGG-T
-TG-------C---------C--------TC--------------------A-T------
--GGC----AA---AGATGCGGACATTGGCCCTCCGAACCGC-GAGGTGCGGTGGGCCTA
AGTGTGCGGCC-GTCGTA-TGTGGCCGGGAGCGGCG-AGTGGTGGGC--T--A--CTGCG
CACGTCA-CCCCGAG-CCATGTACTGA-CACAAGGCTTTTTT--G-GACCCCT-AACGAG
GAG
>Carex_siccata|STARR|B1464|ONT|spm00002070
TTGCC-TCTCA----AAAACAC-GACC-G-T-TGCAC-ACG-T--G-ACAG--AAT--G-
C-TG-TC-GG-GG-AGGTGC------------------------------TTGTT-----
-----GC-CTCCT-C-GG---CCCCACCGGCCT-CGTCCCTC-TCG-CCTTT--C----G
GGC--GCGTTGGTCAGTGGCCGGAATACGGCGCGGGATGA--CGCCAAGGAA--CACRAT
--AA--AGCTAAGGCACCGGT--GAGCCGCT--C-----GAGGGCTTGCGT-C----GG-
----G-TGC--T-GAGGC-----CA-A--T---------G----AAA----A--AAAATA
TGACTCTCGGCAACGGATATCTCGGCTCTCGCATCGATGAAGAACGTAGCGAAATGCGAT
ACGTGGTGTGAATTGCAGAATCCCGTGAACCATCGAGTCTTTGAACGCAAGTTGCGCCCG
AGGGACCCTCCCGAGGGCACGCCTGCCTCATGGGCGTTAGAAGCCCATCCACGCTCGG-T
-TG-------C---------C--------TC--------------------A-T------
--GGC----AA---AGATGCGGACATTGGCCCTCCGAACCGC-GAGGTGCGGTGGGCCTA
AGTGTGCGGCC-GTCGTA-TGTGGCCGGGAGCGGCG-AGTGGTGGGC--T--A--CTGCG
CACGTCA-CCCCGAG-CCATGTACTGA-CACAAGGCTTTTTT--G-GACCCCT-AACGAG
GAG
>Carex_incurviformis|STARR|B1495|COL|spm00002101
TTGCC--TCTC---AAAAACAC-GACC-G-T-TGCAC-ACG-T--G-ACAG--AAT--G-
C-TG-TC-GG-GG-AGGTGC------------------------------TTGCT-----
-----GC-CTCCT-C-GG---CCCCACCGGCCT-CGTCCCTC-TCG-TCTTT--C----G
GGC--GCGTTGGTCAGTGGCCGGAATACGGCGCGGGATGA--CGCCAAGGAA--CACGAT
--AA--AGCTAAGGCACCGGT--GAGCCGCT--C-----GAGGGCTTGCGT-C----GGG
------TGC--T-GAGGC-----CA-A--T---------G----AAA--AAA----AATA
TGACTCTCGGCAACGGATATCTCGGCTCTCGCATCGATGAAGAACGTAGCGAAATGCGAT
ACGTGGTGTGAATTGCAGAATCCCGTGAACCATCGAGTCTTTGAACGCAAGTTGCGCCCG
AGGGACCCTCCCGAGGGCACGCCTGCCTCATGGGCGTTAGAAGCCCATCCACGCTCGG-T
-TG-------C---------C--------TC--------------------A-T------
--GGC----AA---AGATGCGGACATTGGCCCTCCGAACCGC-GAGGTGCGGTGGGCCTA
AGTGTGCGGCC-GTCATA-TGTGGCCGGGAGCGGCG-AGTGGTGGGC--T--A--CTGCG
CACGTCA-CCCCGAG-CCATGTACTGA-CACAAGGCTTTTTT--G-GACCCCT-AACGAG
GAG
>Carex_pseudofoetida|Uzma|KJB-04|PAK|spm00006565
TTGCC--TCTC--G-AAAACAC-GACC-G-T-TGCAC-ACG-T--G-ACAG--AAT--G-
C-TG-TC-GG-GG-AGGTGC------------------------------TTGCT-----
-----GC-CTCCT-C-GG---CCCCACCGGCCT-CGTCCCTC-TCG-CTTTT--C----G
GGC--GCGTTGGTCAGTGGCCGGAATACGGCGCGGGATGA--CGCCAAGGAA--CACGAT
--AA--AGCTAAGGCACCGGT--GAGCCGCT--C-----GAGGGCTTGCGT-C----GG-
----G-TGC--T-GAGGC-----CA-A--T---------G----AAA----A--AAAATA
TGACTCTCGGCAACGGATATCTCGGCTCTCGCATCGATGAAGAACGTAGCGAAATGCGAT
ACGTGGTGTGAATTGCAGAATCCCGTGAACCATCGAGTCTTTGAACGCAAGTTGCGCCCG
AGGGACCCTCCCGAGGGCACGCCTGCCTCATGGGCGTTAGAAGCCCATCCACGCTCGG-T
-TG-------C---------C--------TC--------------------A-T------
--GGC----AA---AGATGCGGACATTGGCCCTCCGAACCGC-GAGGTGCGGTGGGCCTA
AGTGTGCGGCC-GTCGTA-TGTGGCCGGGAGCGGCG-AGTGGTGGGC--T--A--CTGCG
CACGTCA-CCCCGAG-CCATGTACTGA-CACAAGGCTTTTTT-G--GACCCCT-AACGAG
GAG
>Carex_pycnostachys|JIMENEZMEJIAS||AFG|spm00003389
TTGCC--TCTC---AAAAACAC-GACC-G-T-TGCAC-ACG-T--C-ACAG--AAC--G-
C-TG-CC-GG-GG-AGGTGC------------------------------TTGCT-----
-----GC-CTCCT-C-GG---CCCCGCCGGCCT-CGTCCCTC-TCG-CCTTC--C----G
GGC--GCGTTGGTCAGTGGCCGGAATACGGCGCGGGATGA--CGCCAAGGAA--CACGAT
-AAG--AGCCGAGGCACCGGT--GAGTCGCC--C-----GAGGGCTTGCGT-C----GG-
----G-TGC--C-GAGGC-----CA-A--T---------G----ATA---AA----AATA
TGACTCTCGGCAACGGATATCTCGGCTCTCGCATCGATGAAGAACGTAGCGAAATGCGAT
ACGTGGTGTGAATTGCAGAATCCCGTGAACCATCGAGTCTTTGAACGCAAGTTGCGCCCG
AGGGACCCTCCCGAGGGCACGCCTGCCTCATGGGCGTTAGAAGCCCATCCACGCTCGT-T
-TG-------C---------C--------TC--------------------G-A------
--GGC----AA---AGATGCGGACATTGGCCCTCCGAACCGC-GAGGTGCGGTGGGCCTA
AGTGTGCGGCC-GTCGTA-TGTGGCCGGGAGCGGCG-AGTGGTGGGC--T--A--CTGCG
CACGTCG-CCCCGAG-CCCTGTACAGA-CACAAGGCCCTTTC--G-GACCCCT-AACGAG
GAG
>Carex_accrescens|HIPP|NA|KOR|spm00000018
TTGCC--TCTC--G-AAAACAC-GACC-G-T-TGCAC-ACG-T--G-ACAG--AAT--G-
C-TG-CC-GG-GG-AGGTGC------------------------------TTGCT-----
-----GC-CTCCT-C-GG---CCCCACCGGCCT-CGTCCCTC-TCG-CCTTT--C----G
GGC--GCGTTGGTCAGTGGCCGGAATACGGCGCGGGATGA--CGCCAAGGAA--CACGAT
-AAA--AGCTAAGGCACCGGT--GAGTCGCT--C-----GAGGGCTTGCGT-C----GG-
----G-TGC--T-GAGGC-----CA-A--T---------G----AAA---AA----AATA
TGACTCTCGGCAACGGATATCTCGGCTCTCGCATCGATGAAGAACGTAGCGAAATGCGAT
ACGTGGTGTGAATTGCAGAATCCCGTGAACCATCGAGTCTTTGAACGCAAGTTGCGCCCG
AGGGACCCTCCCGAGGGCACGCCTGCCTCATGGGCGTTAGAAGCCCATCCACGCTCGG-T
-TG-------C---------C--------TC----------------------C------
-GGGC----AA---AGATGCGGACATTGGCCCTCCGAACCGC-GAGGTGCGGTGGGCCTA
AGTGTGCGGCC-GTCGTA-TGTGGCCGGGAGCGGCG-AGTGGTGGGC--T--A--CTGCG
CACGTCA-CCCCGAG-CCCTGTACAGA-CACAAGGCCTTTTT--G-GACCCCC-AACGAG
GAG
>Carex_disticha|STARR_FORD|STA_805|ONT|spm00005395
TTGCC-TCTCA----AAAACAC-GACC-G-T-TGCAC-ACG-T--C-ACAG--AAC--G-
C-TG-CC-GG-GG-AGGTGC------------------------------TTGCT-----
-----GC-CTCCT-C-GG---CCCCACCGGCCT-CGTCCCTC-TCG-CCTTT--C----G
GGC--GCGTTGGTCAGTGGCCGGAATACGGCGCGGGATGA--CGCCAAGGAA--CACGAT
-AAA--AGCTAAGGCACCGGT--GAGTCGCC--C-----GAGGGCTTGCGT-C----GG-
----G-TGC--C-GAGGC-----CA-A--T---------G----ATA---AA----AATA
TGACTCTCGGCAACGGATATCTCGGCTCTCGCATCGATGAAGAACGTAGCGAAATGCGAT
ACGTGGTGTGAATTGCAGAATCCCGTGAACCATCGAGTCTTTGAACGCAAGTTGCGCCCG
AGGGACCCTCCCGAGGGCACGCCTGCCTCATGGGCGTTAGAAGCCCATCCACGCTCGG-T
-TG-------C---------C--------TC--------------------G-A------
--GGC----AA---AGATGCGGACATTGGCCCTCCGAACCGC-GAGGTGCGGTGGGCCTA
AGTGTGCGGCC-GTCGTA-TGTGGCCGGGAGCGGCG-AGTGGTGGGC--T--A--CTGCG
CACGTCA-CCCCGAG-CCCTGTACAGA-CACAAGGCCTTTCT--G-GACCCCT-AACGAG
GAG
>Carex_sartwellii|STARR|B1375|BRC|spm00001982
TTGCC-TCTCA----AAAACAC-GACC-G-T-TGCAC-ACG-T--C-ACAG--AAC--G-
C-TG-CC-GG-GG-AGGTGC------------------------------TTGCT-----
-----GC-CTCCT-C-GG---CCCCACCGGCCT-CGTCCCTC-TCG-CCTTC--C----G
GGC--GCGTCGGTCAGTGGCCGGAATACGGCGCGGGATGA--CGCCAAGGAA--CACGAT
-AAA--AGCTAAGGCACCGGT--GAGTCGCC--C-----GAGGGCTTGCGT-C----GG-
----G-TGC--C-GAGGC-----CA-A--T---------G----ATA---AA----AATA
TGACTCTCGGCAACGGATATCTCGGCTCTCGCATCGATGAAGAACGTAGCGAAATGCGAT
ACGTGGTGTGAATTGCAGAATCCCGTGAACCATCGAGTCTTTGAACGCAAGTTGCGCCCG
AGGGACCCTCCCGAGGGCACGCCTGCCTCATGGGCGTTAGAAGCCCATCCACGCTCGG-T
-TG-------C---------C--------TC--------------------G-A------
--GGC----AA---AGATGCGGACATTGGCCCTCCGAACCGC-GAGGTGCGGTGGGCCTA
AGTGTGCGGCC-GTCGTA-TGTGGCCGGGAGCGGCG-AGTGGTGGGC--T--A--CTGCG
CACGTCA-CCCCGAG-CCCTGTACAGA-CACAAGGCCTTTCT--G-GACCCCT-AACGAG
GAG
>Carex_tumulicola|STARR|B733|CAL|spm00001338
TTGCC--TCTC--A-AAAACAC-GACC-G-T-TGCAC-ACG-T--G-ACAG--AAC--G-
C-TG-CC-GG-GG-AGGTGC------------------------------TTGCT-----
-----GC-CTCCT-C-GG---CCCCACCGGCCT-CGTCCCTC-TCG-CCTTT--C----G
GGC--GCGTTGGTCAGTGGYCGGAATACGGCGCGGGATGA--CGCCAAGGAA--CACGAT
-AAA--AGCTAAGGCACCGGT--GAGTCGCC--C-----GAGGGCTTGCGT-C----GG-
----G-TGC--C-GAGGC-----CA-A--T--------GA----TAA----A----AATA
TGACTCTCGGCAACGGATATCTCGGCTCTCGCATCGATGAAGAACGTAGCGAAATGCGAT
ACGTGGTGTGAATTGCAGAATCCCGTGAACCATCGAGTCTTTGAACGCAAGTTGCGCCCG
AGGGACCCTCCCGAGGGCACGCCTGCCTCATGGGCGTTAGAAGCCCATCCACGCTCGG-T
-TG-------C---------C--------TC--------------------G-A------
--GGC----AA---AGATGCGGACATTGGCCCTCCGAACCGC-GAGGTGCGGTGGGCCTA
AGTGTGCGGCC-GTCGTA-TGTGGYCGGGAGCGGCG-AGTGGTGGGC--T--A--CTGCG
CACGTCA-CCCCGAG-CCCTGTACAGA-CACAGGGCCTTTTT--G-GACCCCT-AACGAG
GAG
>Carex_hoodii|STARR|B1323|CAL|spm00001930
TTGCC--TCTC--A-AAAACAC-GACC-G-T-TGCAC-ACG-T--G-ACAG--AAC--G-
C-TG-CC-GG-GG-AGGTGC------------------------------TTGCT-----
-----GC-CTCCT-C-GG---CCCCACCGGCCT-CGTCCCTC-TCG-CCTTT--C----G
GGC--GCGTTGGTCAGTGGCCGGAATACGGCGCGGGATGA--CGCCAAGGAA--CACGAT
-AAA--AGCTAAGGCACCGGT--GAGTCGCC--C-----GAGGGCTTGCGT-C----GG-
----G-TGC--C-GAGGC-----CA-A--T--------GA----TAA----A----AATA
TGACTCTCGGCAACGGATATCTCGGCTCTCGCATCGATGAAGAACGTAGCGAAATGCGAT
ACGTGGTGTGAATTGCAGAATCCCGTGAACCATCGAGTCTTTGAACGCAAGTTGCGCCCG
AGGGACCCTCCCGAGGGCACGCCTGCCTCATGGGCGTTAGAAGCCCATCCACGCTCGG-T
-TG-------C---------C--------TC--------------------G-A------
--GGC----AA---AGATGCGGACATTGGCCCTCCGAACCGC-GAGGTGCGGTGGGCCTA
AGTGTGCGGCC-GTCGTA-TGTGGCCGGGAGCGGCG-AGTGGTGGGC--T--A--CTGCG
CACGTCA-CCCCGAG-CCCTGTACAGA-CACAGGGCCTTTTT--G-GACCCCT-AACGAG
GAG
>Carex_occidentalis|REZNICEK|NA|MXC|spm00000282
TTGCC--TCTC--A-AAAACAC-GACC-G-T-TGCAC-ACG-T--G-ACAG--AAC--G-
C-TG-CC-GG-GG-AGGTGC------------------------------TTGCT-----
-----GC-CTCCT-C-GG---CCCCACCGGCCT-CGTCCCTC-TCG-CCTTT--C----G
GGC--GCGTTGGTCAGTGGCCGGAATACGGCGCGGGATGA--CGCCAAGGAA--CACGAT
-AAA--AGCTAAGGCACCGGT--GAGTCGCC--C-----GAGGGCTTGCGT-C----GG-
----G-TGC--C-GAGGC-----CA-A--T--------GA----TAA----A----AATA
TGACTCTCGGCAACGGATATCTCGGCTCTCGCATCGATGAAGAACGTAGCGAAATGCGAT
ACGTGGTGTGAATTGCAGAATCCCGTGAACCATCGAGTCTTTGAACGCAAGTTGCGCCCG
AGGGACCCTCCCGAGGGCACGCCTGCCTCATGGGCGTTAGAAGCCCATCCACGCTCGG-T
-TG-------C---------C--------TC--------------------G-A------
--GGC----AA---AGATGCGGACATTGGCCCTCCGAACCGC-GAGGTGCGGTGGGCCTA
AGTGTGCGGCC-GTCGTA-TGTGGCCGGGAGCGGCG-AGTGGTGGGC--T--A--CTGCG
CACGTCA-CCCCGAG-CCCTGTACAGA-CACAGGGCCTTTTT--G-GACCCCT-AACGAG
GAG
>Carex_hookeriana|STARR_FORD|STA_819|MAN|spm00005409
TTGCC--TCTC--A-AAAACAC-GACC-G-T-TGCAC-ACG-T--G-ACAG--AAC--G-
C-TG-CC-GG-GG-AGGTGC------------------------------TTGCT-----
-----GC-CTCCT-C-GG---CCCCACCGGCCT-CGTCCCTC-TCG-CCTTT--T----G
GGC--GCGTTGGTCAGTGGCCGGAATACGGCGCGGGATGA--CGCCAAGGAA--CACGAT
-AAA--AGCTAAGGCACCGGT--GAGTCGCC--C-----GAGGGCTTGCGT-C----GG-
----G-TGC--C-GAGGC-----CA-A--T--------GA----TAA----A----AATA
TGACTCTCGGCAACGGATATCTCGGCTCTCGCATCGATGAAGAACGTAGCGAAATGCGAT
ACGTGGTGTGAATTGCAGAATCCCGTGAACCATCGAGTCTTTGAACGCAAGTTGCGCCCG
AGGGACCCTCCCGAGGGCACGCCTGCCTCATGGGCGTTAGAAGCCCATCCACGCTCGG-T
-TG-------C---------C--------TC--------------------G-A------
--GGC----AA---AGATGCGGACATTGGCCCTCCGAACCGC-GAGGTGCGGTGGGCCTA
AGTGTGCGGCC-GTCGTA-TGTGGCCGGGAGCGGCG-AGTGGTGGGC--T--A--CTGCG
CACGTCA-CCCCGAG-CCCTGTACAGA-CACAGGGCCTTTTT--G-GACCCCT-AACGAG
GAG
>Carex_echinodes|HIPP|ten.echinodes_3158|WIS|spm00002699
TTGCC--TCTC--GAAAAACAT-GACC-G-T-TGCAC-ACG-T--G-ACAG--AAT--G-
C-TG-TC-GG-GG-AGGTGC------------------------------TTGTT-----
-----GC-CTCCT-C-GG---CCCCACCGGCCT-CGTCCCTC-TAG-CTCTT--C----G
GGC--GAGTTGGATGCTGGCCGGAATACGGCGCGGGATGA--CGCCAAGGAA--CACGAT
-AAA--AGCTAAGGCACCAGC--TAGCCGTC--A-----AAGGGCTTGCAT-C----GG-
----A-TGC--C-GAGGC-----CA-A--T------G--A----AAA----A----AATA
TGACTCTCGGCAACGGATATCTCGGCTCTCGCATCGATGAAGAACGTAGCGAAATGCGAT
ACGTGGTGTGAATTGCAGAATCCCGTGAACCATCGAGTCTTTGAACGCAAGTTGCGCCCG
AGGGATCCTCCCGAGGGCACGCCTGCCTCATGGGCGTTAGAAGCCCATNCANGNTTTG-T
-TG-------C---------C--------TA--------------------T-C------
--GGC-----AA--AGATGCGGACATTGGCCCTCCGAACCGC-GAGGTGCGGTGGGCCTA
AGTGTGCGGCC-GTCGTA-TGTGGCCGGGAGCGGCG-AGTGGTGGGC--T--A--CTGCC
CAGTTCA-CCCCGAG-CCCCGTACCGA-CACAGGGCCTTTTT-NN-NNNNNNN-NNNNNN
GAG
>Carex_deweyana|HIPP|deweyana_3162|WIS|spm00002359
TTGCC--TCTC--GAAAAACAC-GACC-G-T-TGAAC-ACG-T--G-ACAG--AAC--G-
C-TG-CC-GG-AG-AGGCGC------------------------------TCGCC-----
-----GC-CTCCT-C-GG---CCCCACCGGCCT-CGTCCCTC-TAG-CCCTC--C----G
GGC--GAGTTGGATGCTGGCCGGAACACGGCGCGGGATGA--CGCCAAGGAA--CACGAT
-AAA--AGCTGAGGCACCGGC--CGGCCGCT--T-----AAGGGCCTGCGC-C----GG-
----G-CGC--C-GAGGC-----CA-A--C---------G----AAA----A----AATA
TGACTCTCGGCAACGGATATCTCGGCTCTCGCATCGATGAAGAACGTAGCGAAATGCGAT
ACGTGGTGTGAATTGCAGAATCCCGTGAACCATCGAGTCTTTGAACGCAAGTTGCGCCCG
AGGGACCCTCCCGAGGGCACGCCTGCCTCATGGGCGTTAGAAGCCCATCCACGCTCGG-T
-TG-------C---------C--------TA--------------------A-C------
--GGC----AG---AGATGCGGACAATGGCCCTCCGAACCTT-GAGGTGCGGTGGGCCTA
AGTGTGCGGCC-GTCGTA-CGTGGCCGGGAGCGGCG-AGTGGTGGGC--T--A--CTGCG
CACGTCA-CCCCGAG-CCCCGTACCGA-CACAGGGCCTCTTA-T--GACCCCT-CACGAG
GAG
>Carex_infirminervia|STARR|B795|CAL|spm00001398
TTGCC--TCTC--GAAAAACAC-GACC-G-T-TGAAC-ACG-T--G-ACAG--AAC--G-
C-TG-CC-GG-AG-AGGCGC------------------------------CCGCC-----
-----GC-CTCCC-C-GG---CCCCGCCGGCCT-CGTCCCTC-TAG-CCCTT--C----G
GGC--GAGTTGGATGCTGGCCGGAACACGGCGCGGGATGG--CGCCAAGGAA--CACGAT
--AA--AGCTAAGGCGCCG--------------------------------------GG-
------CGC--C-GAGGC-----CA-A--T---------G----AGA----A----AATA
YGACTCTCGGCAACGGATATCTCGGCTCTCGCATCGATGAAGAACGTAGCGAAATGCGAT
ACGTGGTGTGAATTGCAGAATCCCGTGAACCATCGAGTCTTTGAACGCAAGTTGCGCCCG
AGGGACCCTCCCGAGGGCACGCCTGCCTCATGGGCGTTAGAAGCCCATCCACGCTCGG-C
-TG-------C---------C--------TA--------------------A-C------
--GGC----AG---AGATGCGGACAATGGCCCTCCGAACCTC-GAGGTGCGGTGGGCCTA
AGTGTGCGGCC-GTCGTG-TGTGGCCGGGAGCGGCG-AGTGGTGGGC--T--A--CTGCG
CACGTCA-CCCCGAG-CCCCGTACCGA-CACAGGGCCTTTTR-T--GACCCCT-GACGAG
GAG
>Carex_senanensis|STARR_FORD|STA_863|MAN|spm00005371
TTGCC--TCTC--GAAAAACAC-GACC-G-T-TGAAC-ACG-T--G-ACAG--AAC--G-
C-TG-CC-GG-AG-AGGCGC------------------------------CCGCG-----
-----GC-CTCCT-C-GG---CCCCACCGGCCT-CGTCCCTC-TAG-CCCTT--C----G
GGC--GAGTTGGATGCTGGCCGGAACACGGCGCGGGATGA--CGCCAAGGAA--CACGAT
-AAA--AGCTAAGGCGCCGGC--CGGCCGCT--T-----AAGGGCCTGCGC-C----GG-
----G-CGC--C-GAGGC-----CA-A--T---------G----AGA----A----AATA
TGACTCTCGGCAACGGATATCTCGGCTCTCGCATCGATGAAGAACGTAGCGAAATGCGAT
ACGTGGTGTGAATTGCAGAATCCCGTGAACCATCGAGTCTTTGAACGCAAGTTGCGCCCG
AGGGACCCTCCCGAGGGCACGCCTGCCTCATGGGCGTTAGAAGCCCATCCACGCTCGG-T
-TG-------C---------C--------TA--------------------A-C------
--GGC----AG---AGATGCGGACAATGGCCCTCCGAACCTC-GAGGTGCGGTGGGCCTA
AGTGTGCGGCC-GTCGTA-TGTGGCCGGGAGCGGCG-AGTGGTGGGC--T--A--CTGCG
CACGTCA-CCCCGAG-CCCCGTACCGA-CACAGGGCCTTTTA-T--GACCCAT-GACGAG
GAG
>Carex_bolanderi|STARR|B811|CAL|spm00001414
TTGCC--TCTC--GAAAAACAC-GACC-G-T-TGAAC-ACG-T--G-ACAG--AAC--G-
C-TG-CC-GG-AG-AGGCGC------------------------------CCGCC-----
-----GC-CTCCT-C-GG---CCCCACCGGCCT-CGTCCCTC-TAG-CCCTC--C----G
GGC--GAGTTGGATGCTGGCCGGAACACGGCGCGGGATGA--CGCCAAGGAA--CACGAT
-AGA--AGCTGAGGCGCCGGC--CGGCCGCT--T-----AAGGGCCTGCGC-C----GGG
------CGC--C-GAGGC-----CA-A--T---------G----AGA----A----AAWA
TGACTCTCGGCAACGGATATCTCGGCTCTCGCATCGATGAAGAACGTAGCGAAATGCGAT
ACGTGGTGTGAATTGCAGAATCCCGTGAACCATCGAGTCTTTGAACGCAAGTTGCGCCCG
AGGGACCCTCCCGAGGGCACGCCTGCCTCATGGGCGTTAGAAGCCCATCCACGCTCGG-T
-TG-------C---------C--------TA--------------------A-C------
--GGC----AG---AGATGCGGACAATGGCCCTCCGAACCTC-GGGGTGCGGTGGGCCTA
AGTGTGCGGCC-GTCGTA-TGTGGCCGGGAGCGGCG-AGTGGTGGGC--T--A--CTGCG
CACGTCA-CCCCGGG-CCCCGTACCGA-CACAGGGCCTTTTA-T--GACCCCY-GACGAG
GAG
>Carex_leptopoda|STARR|B796|BRC|spm00001399
TTGCC--TCTC--GAAAAACAC-GACC-G-T-TGAAC-ACG-T--G-ACAG--AAC--G-
C-TG-CC-GG-AG-AGGCGC------------------------------CCGCC-----
-----GC-CTCCT-C-GG---CCCCACCGGCCT-CGTCCCTC-TAG-CCCTT--C----G
GGC--GAGTTGGATGCTGGCCGGAACACGGCGCGGGATGA--CGCCAAGGAA--CACGAT
-AGA--AGCTGAGGCGCCGGC--CGGCCGCT--T-----AAGGGCCTGCGC-C----GG-
G-----CGC--C-GAGGC-----CA-A--T---------G----AGA----A----AATA
TGACTCTCGGCAACGGATATCTCGGCTCTCGCATCGATGAAGAACGTAGCGAAATGCGAT
ACGTGGTGTGAATTGCAGAATCCCGTGAACCATCGAGTCTTTGAACGCAAGTTGCGCCCG
AGGGACCCTCCCGAGGGCACGCCTGCCTCATGGGCGTTAGAAGCCCATCCACGCTCGG-T
-TG-------C---------C--------TA--------------------A-C------
--GGC----AG---AGATGCGGACAATGGCCCTCCGAACCTC-GGGGTGCGGTGGGCCTA
AGTGTGCGGCC-GTCGTA-TGTGGCCGGGAGCGGCG-AGTGGTGGGC--T--A--CTGCG
CACGTCA-CCCCGGG-CCCCGTACCGA-CACAGGGCCTTCTA-T--GACCCCT-GACGAG
GAG
>Carex_erythrorrhiza|GEHRKE|NA|ETH|spm00000191
TTGCC--TCTC--GGAAAACAC-GACC-G-T-TGCAC-GAG-T--G-ACAG--AAC----
CCTG-CC-GG-AG-AGGTGC------------------------------TTGCT-----
-----GC-CTCCT-C-GG---CCCCCCCGGCCT-CGTCCCTC-TAG-CCCTC--T----G
GGC--GAGTTGGATACTGGCCGGAATACGGCGCGGGATGA--CGCCAAGGAA--CACGAT
-AAA--AGCTAAGGCACCGGC--CAGCTGCT--A-----AAGGGCT-GCGT-C----GG-
C-----TGC--C-AGGGC--------A--------------------------------A
TGACTCTCGGCAACGGATATCTCGGCTCTCGCATCGATGAAGAACGTAGCGAAATGCGAT
ACGTGGTGTGAATTGCAGAATCCCGTGAACCATCGAGTCTTTGAACGCAAGTTGCGCCCG
AGGGACCCTCCCGAGGGCACGCCTGCCTCATGGGCGTTAGAAGCCCATCCACGCTCTG-T
-TG-------C---------C--------TA--------------------A-C------
--GGC----AG---AGACGCGGACAATGGCCCTCCGAACCTT-GAGGTGCGGTGGGCCTA
AGTGTGCGGCC-GTTGTA-TGTGGCCGGGAGTGGCG-AGTGGTGGGC--T--A--CTGCG
CACGCCA-CCCCGAG-CCCCGTACCGA-CACAGGGCCTTTTA-T--GACCCCT-AACGAG
GAG
>Carex_paniculata|MAGUILLA|||spm00006108
TTGCC--CCTC--GAAAAACAC-GACC-G-T-TGCAC-ACG-T--G-ACAG--AAC--G-
C-TG-TC-GG-GG-AGGTGC------------------------------TTGCT-----
-----GC-CTCCA-C-GG---CCTCACCGGCCT-CGTTCCTC-TAG-CCCTT--C----G
GGT--GAGTTGGGCGCTGGCCGGAATACGGCGCGGGATGA--CGCCAAGGAA--CACGAT
-AAA--AGCTAAGGCACCGGCTGTAGCCGCT--A-----AAGGGCTTAAGT-C----GG-
----A-TGC--C-AAGGC-----CA-A--T------G--A----AAA----G----AATA
TGACTCTCGGCAACGGATATCTCGGCTCTCGCATCGATGAAGAACGTAGCGAAATGCGAT
ACGTGGTGTGAATTGCAGAATCCCGTGAACCATCGAGTCTTTGAACGCAAGTTGCGCCCG
AGGGACCCTCCCGAGGGCACGCCTGCCTCATGGGCGTTAGAAGCCCATCCACGCTCGG-T
-TG-------C---------C--------AA--------------------A-C------
--GGC-----AA--AGATGCGGACGTTGGCCCTCCGAACTGC-GAGGTACGGTGGGCCTA
AGTGTGCGGCC-GTCGTT-TGTGGCCGGGAGCGGCG-AGTGGTGGGC--A--A--CAGCG
CACGTCA-CCCCGAG-CCCCGTACCGA-CGCAGGGCCTTTAT-TG-ACCCC-T-AACGAG
GAG
>Carex_canariensis|HIPP|canariensis_83917|SPA|spm00002291
TTGCC--CCTC--AAAAAACAC-GACC-G-T-TGTNN-NTG-T--G-ACAG--AAT--G-
C-TG-TC-GG-GG-AGGTGC------------------------------TTGCT-----
-----GC-CTCCT-C-GG---CCCTACCGGCCT-CGTTCCTC-TAG-CCTTT--T----G
GGC--GAGTTGGATGCTGGCCGGAATACGGCGCGGGATGA--CGCCAAGGAA--CACGAT
-AAA--AGCTAAGGCACCGGCCGTGGCCGCT--A-----AAGGGCTTGCGT-C----GGA
------TGC--C-AAGGC-----CA-A--C---------G----AAA----A---CAATA
TGACTCTCGGCAACGGATATCTCGGCTCTCGCATCGATGAAGAACGTAGCGAAATGCGAT
ACGTGGTGTGAATTGCAGAATCCCGTGAACCATCGAGTCTTTGAACGCAAGTTGCGCCCG
AGGGACCCTCCCGAGGGCACGCCTGCCTCATGGGCGTTAGAAGCCCATTCACGCTCGG-T
-TG-------C---------C--------TA--------------------A-C------
--AGC----AG---AGATGCGGACATTGGCCCTCCGAACCGT-GAGGTACGGTGGGCCTA
AGTGTGCGGCC-GNCGTA-TGTGGCCGGGAGCGGCG-AGTGGTGGGC--T--A--CTGCG
CACGTCA-CCCCGAG-CCCCGTACCGA-CGCAGGGCCTTTTT-A--GACCCCT-AACGAG
GAG
>Carex_elongata|MAGUILLA|||spm00005946
TTGCC--TCTC---GAAAACAC-GACC-G-T-CGCAC-ACG-T--G-ACAG--AACACG-
C-TG-CC-GG-GG-AGGTGC------------------------------TTGCT-----
-----GC-CTCCT-C-GG---CCCCACCGGCCT-CGTCCCTC-TAG-CCCTT--C----G
GGC--GAACTGGATGCTGGCCGGAATACGGCGCGGGATGA--CGCCAAGGAA--CACGAT
-AGA--AGCTAAGGCACCGGCTATAGCCGCT--A-----AAGGGCTTGCGC-C----GGA
------TGC--C-AAGGC-----CA-A--C---------A----AAA-ATAA----AATA
TGACTCTCGGCAACGGATATCTCGGCTCTCGCATCGATGAAGAACGTAGCGAAATGCGAT
ACGTGGTGTGAATTGCAGAATCCCGTGAACCATCGAGTCTTTGAACGCAAGTTGCGCCCG
AGGGACCCTCCCGAGGGCACGCCTGCCTCATGGGCGTTAGAAGCCCATCCACGCTCGG-T
-TG-------C---------C--------TA--------------------A-C------
--GGC----AA---AGATGCGGACATTGGCCCTCCGAACCGC-GAGGCACGGTGGGCCTA
AGTGTGCGGCC-GTCGTA-TGTGGCCGGGAGCGGCG-AGTGGTGGGC--T--A--CTGCG
CACGTCA-CCCCGAG-CCCCGTACCGA-CGCATGGCCTTTTTTT--GACCCCT-AACGAG
GAG
>Carex_sterilis|STARR|B1136|MAN|spm00001743
YTGCC--TCTC--GAAAAACAC-GACC-G-T-TGCAC-ACG-T--G-ACAG--AACATG-
C-TG-TC-GG-GG-AGGTGC------------------------------TTGCT-----
-----GC-CTCCT-C-GG---CCCCACCGGCCT-CGTTCCTC-TAG-CCCTT--C----G
GGC--GAGTTGGATGATGGCCGGAATACGGCGCGGGATGA--CGCCAAGGAA--CACGAT
-AAA--AGCTAAGGCGCCGGCTATNGCCGCT--A-----AAGGGCTTGCGC-C----GG-
----A-TGC--C-AAGGC-----CA-A--T---------G----AAA---AG----AATA
TGACTCTCGGCAACGGATATCTCGGCTCTCGCATCGAYGAAGAACGTMGCGAAATGCGAT
ACGTGGYGTSAATTGCAGAATYCCGTGAACCATCGAGTCTTTGAACGCAAGTTGCGCCCG
AGGGACCCTCCCGAGGGCACGCCTGCCTCATGGGCGTTAGAAGCCCATCCACGCTCGG-T
-TG-------C---------C--------TA--------------------A-C------
--GGC----AA---AGATGCGGACATTGGCCCTCCGAACCGC-GAGGCACGGTGGGCCTA
AGTGTGCGGCC-GTCGTA-TGCGGCCGGGAGCGGCG-AGTGGTGGGC--T--A--CTGCG
CACGTCA-CCCCGAG-CCCCGTACCGA-CGCAGGGCCTTTTT-T--GACCCCT-MACGAG
GAG
>Carex_exilis|STARR|B269|DEL|spm00000887
TTGCC--TCTC--GAAAAACAC-GACC-G-T-TGCAC-ACG-T--G-ACAG--AACACG-
C-TG-CC-GG-GG-AGGTGC------------------------------TTGCT-----
-----GC-CTCCT-C-GG---CCCCACCGGCCT-CGTTCCCC-TAG-CCCTT--C----G
GGC--GAGTTGGATGCAGGCCGGAATACGGCGCGGGATGA--CGCCAAGGAA--CACGAT
-AAA--AGCTAAGGCACCGGCTATTGCCGCT--A-----AAGGGCTTGCGC-C----GG-
----A-TGC--C-AAGGC-----CG-A--T---------G----AAA---AG----AATA
TGACTCTCGGCAACGGATATCTCGGCTCTCGCATCGATGAAGAACGTAGCGAAATGCGAT
ACGTGGTGTGAATTGCAGAATCCCGTGAACCATCGAGTCTTTGAACGCAAGTTGCGCCCG
AGGGACCCTCCCGAGGGCACGCCTGCCTCATGGGCGTTAGAAGCCCATCCACGCTCGG-T
-TG-------C---------C--------TA--------------------A-C------
--GGC----AA---AGATGCGGACATTGGCCCTCCGAACCGC-GAGGCACGGTGGGCCTA
AGTGTGCGGCC-GTCGTA-TGCGGCCGGGAGCGGCG-AGTGGTGGGC--T--A--CTGCG
CACGTCA-CCCCGAG-CCCCGTACCGA-CGCAGGGCCTTTTT-T--GACCCCT-AACGAG
GAG
>Carex_seorsa|STARR|B635|DEL|spm00001242
TTGCC--TCTC--GAAAAACAC-GACC-G-T-TGCAC-ACG-T--G-ACAG--AACACG-
C-TG-TC-GG-GG-AGGTGC------------------------------TTGCT-----
-----GC-CTCCC-C-GG---CCCCACCGGCCT-CGTTCCTC-TAG-CCCTT--C----G
GGC--GAGTTGGATGCAGGCCGGAATACGGCGCGGGATGA--CGCCAAGGAA--CACGAT
-AAA--AGCTAAGGCACCGGCCATAGCCGCT--A-----AAGGGCTTGCGC-C----GG-
----A-TGC--C-AAGGC-----CA-A--T---------G----AAA---AG----AATA
CGACTCTCGGCAACGGATATCTCGGCTCTCGCATCGATGAAGAACGTAGCGAAATGCGAT
ACGTGGTGTGAATTGCAGAATCCCGTGAACCATCGAGTCTTTGAACGCAAGTTGCGCCCG
AGGGACCCTCCCGAGGGCACGCCTGCCTCATGGGCGTTAGAAGCCCATCCACGCTCGG-T
-TG-------C---------C--------TA--------------------A-C------
--GGC----AA---AGATGCGGACATTGGCCCTCCGAACCGC-GAGGCACGGTGGGCCTA
AGTGTGCGGCC-GTCGTA-TGCGGCCGGGAGCGGCG-AGTGGTGGGC--T--A--CTGCG
CACGTCG-CCCCGAG-CCCCGTACCGA-CGCAGGGCCTTTTT-T--GACCCCT-AACGAG
GAG
>Carex_echinata|STARR_FORD|STA_110|GRB|spm00005186
TTGCC--TCTC--GAAAAACAC-GACC-G-T-TGCAC-ACG-T--G-ACAG--AACATG-
C-TG-TC-GG-GG-AGGTGC------------------------------TTGCT-----
-----GC-CTCCT-C-GG---CCCCACCGGCCT-CGTTCCTC-TAG-CCCTT--C----G
GGC--GAGTTGGATGCTGGCCGGAATACGGCGCGGGATGA--CGCCAAGGAA--CACGAT
-AAA--AGCTAAGGCACCGGCTATAGCCGCT--A-----AAGGGCTTGCGC-C----GGA
------TGC--C-AAGGC-----CA-A--T---------G----AAA---AG----AATA
TGACTCTCGGCAACGGATATCTCGGCTCTCGCATCGATGAAGAACGTAGCGAAATGCGAT
ACGTGGTGTGAATTGCAGAATCCCGTGAACCATCGAGTCTTTGAACGCAAGTTGCGCCCG
AGGGACCCTCCCGAGGGCACGCCTGCCTCATGGGCGTTAGAAGCCCATCCACGCTCGG-T
-TG-------C---------C--------TA--------------------A-C------
--GGC----AA---AGATGCGGACATTGGCCCTCCGAACCGC-GAGGCACGGTGGGCCTA
AGTGTGCGGCC-GTCGTA-TGCGGCCGGGAGCGGCG-AGTGGTGGGC--T--A--CTGCG
CACGTCA-CCCCGAG-CCCCGTACCGA-CGCAGGGCCTTTTT-T--GACCCCT-AACGAG
GAG
>Carex_interior|HIPP|interior_3145|WIS|spm00002452
TTGCC--TCTC--GAAAAACAC-GACC-G-T-TGCAC-ACG-T--G-ACAG--AACATG-
C-TG-TC-GG-GG-AGGTGC------------------------------TTGCT-----
-----GC-CTCCT-C-GG---CCCCACCGGCCT-CGTTCCTC-TAG-CCCTT--C----G
GGC--GAGTTGGATGATGGCCGGAATACGGCGCGGGATGA--CGCCAAGGAA--CACGAT
-AAA--AGCTAAGGCGCCGGCTATAGCCGCT--A-----AAGGGCTTGCGC-C----GGA
------TGC--C-AAGGC-----CA-A--T---------G----AAA---AG----AATA
TGACTCTCGGCAACGGATATCTCGGCTCTCGCATCGATGAAGAACGTAGCGAAATGCGAT
ACGTGGTGTGAATTGCAGAATCCCGTGAACCATCGAGTCTTTGAACGCAAGTTGCGCCCG
AGGGACCCTCCCGAGGGCACGCCTGCCTCATGGGCGTTAGAAGCCCATCCACGCTCGG-T
-TG-------C---------C--------TA--------------------A-C------
--GGC----AA---AGATGCGGACATTGGCCCTCCGAACCGC-GAGGCACGGTGGGCCTA
AGTGTGCGGCC-GTCGTA-TGCGGCCGGGAGCGGCG-AGTGGTGGGC--G--A--CTGCG
CACGTCA-CCCCGAG-CCCCGTACCGA-CGCAGGGCCTTTTT-T--GACCCCT-AACGAG
GAG
>Carex_interior|STARR|B354|MIC|spm00000972
TTGCC--TCTC--GAAAAACAC-GACC-G-T-TGCAC-ACG-T--G-ACAG--AACATG-
C-TG-TC-GG-GG-AGGTGC------------------------------TTGCT-----
-----GC-CTCCT-C-GG---CCCCACCGGCCT-CGTTCCTC-TAG-CCCTT--C----G
GGC--GAGTTGGATGATGGCCGGAATACGGCGCGGGATGA--CGCCAAGGAA--CACGAT
-AAA--AGCTAAGGCGCCGGCTATAGCCGCT--A-----AAGGGCTTGCGC-C----GG-
----A-TGC--C-AAGGC-----CA-A--T-------G-A----AAA----G----AATA
TGACTCTCGGCAACGGATATCTCGGCTCTCGCATCGATGAAGAACGTAGCGAAATGCGAT
ACGTGGTGTGAATTGCAGAATCCCGTGAACCATCGAGTCTTTGAACGCAAGTTGCGCCCG
AGGGACCCTCCCGAGGGCACGCCTGCCTCATGGGCGTTAGAAGCCCATCCACGCTCGG-T
-TG-------C---------C--------TA--------------------A-C------
--GGC----AA---AGATGCGGACATTGGCCCTCCGAACCGC-GAGGCACGGTGGGCCTA
AGTGTGCGGCC-GTCGTA-TGCGGCCGGGAGCGGCG-AGTGGTGGGC--G--A--CTGCG
CACGTCA-CCCCGAG-CCCCGTACCGA-CGCAGGGCCTTTTT-T--GACCCCT-AACGAG
GAG
>Carex_wiegandii|STARR|B748|MAI|spm00001353
TTGCC--TCTC--GAAAAACAC-GACC-G-T-TGCAC-ACG-T--G-ACAG--AACATG-
C-TG-TC-GG-GG-AGGTGC------------------------------TTGCT-----
-----GC-CTCCT-C-GG---CCCCACCGGCCT-CGTTCCTC-TAG-CCCTT--C----G
GGC--GAGTTGGATGATGGCCGGAATACGGCGCGGGATGA--CGCCAAGGAA--CACGAT
-AAA--AGCTAAGGCGCCGGCTATAGCCGCT--A-----AAGGGCTTGCGC-C----GG-
----A-TGC--C-AAGGC-----CA-A--T-------G-A----AAA----G----AATA
TGACTCTCGGCAACGGATATCTCGGCTCTCGCATCGATGAAGAACGTAGCGAAATGCGAT
ACGTGGTGTGAATTGCAGAATCCCGTGAACCATCGAGTCTTTGAACGCAAGTTGCGCCCG
AGGGACCCTCCCGAGGGCACGCCTGCCTCATGGGCGTTAGAAGCCCATCCACGCTCGG-T
-TG-------C---------C--------TA--------------------A-C------
--GGC----AA---AGATGCGGACATTGGCCCTCCGAACCGC-GAGGCACGGTGGGCCTA
AGTGTGCGGCC-GTCGTA-TGCGGCCGGGAGCGGCG-AGTGGTGGGC--G--A--CTGCG
CACGTCA-CCCCGAG-CCCCGTACCGA-CGCAGGGCCTTTTT-T--GACCCCT-AACGAG
GAG
>Carex_atlantica|STARR_FORD||PEN|spm00005432
TTGCC--TCTC--GAAAAACAC-GACC-G-T-TGCAC-ACG-T--G-ACAG--AACATG-
C-TG-TC-GG-GG-AGGTGC------------------------------TTGCT-----
-----GC-CTCCT-C-GG---CCCCACCGGCCT-CGTTCCTC-TAG-CCCTT--C----G
GGC--GAGTTGGATGATGGCCGGAATACGGCGCGGGATGA--CGCCAAGGAA--CACGAT
-AAA--AGCTAAGGCGCCGGCTATGGCCGCT--A-----AAGGGCTTGCGC-C----GGA
------TGC--C-AAGGC-----CA-A--T---------G----AAA---AG----AATA
TGACTCTCGGCAACGGATATCTCGGCTCTCGCATCGATGAAGAACGTAGCGAAATGCGAT
ACGTGGTGTGAATTGCAGAATCCCGTGAACCATCGAGTCTTTGAACGCAAGTTGCGCCCG
AGGGACCCTCCCGAGGGCACGCCTGCCTCATGGGCGTTAGAAGCCCATCCACGCTCGG-T
-TG-------C---------C--------TA--------------------A-C------
--GGC----AA---AGATGCGGACATTGGCCCTCCGAACCGC-GAGGCACGGTGGGCCTA
AGTGTGCGGCC-GTCGTA-TGCGGCCGGGAGCGGCG-AGTGGTGGGC--T--A--CTGCG
CACGTCA-CCCCGAG-CCCCGTACCGA-CGCAGGGCCTTTTT-C--GACCCCT-AACGAG
GAG
>Carex_ruthii|STARR|B600a|NCA|spm00001206
TTGCC--TCTC--GAAAAACAC-GACC-G-T-TGCAC-ACG-T--G-ACAG--AACATG-
C-TG-CC-GG-GG-AGGTGC------------------------------TTGCT-----
-----GC-CTCCT-C-GG---CCCCACCGGCCT-CGTTCCTC-TAG-CCCTT--C----G
GGC--GAGTTGGATGATGGCCGGAATACGGCGCGGGATGA--CGCCAAGGAA--CACGAT
-AAA--AGCTAAGGCGCCGGCTACAGCCGCT--A-----AAGGGCTTGCGC-C----GGA
------TGC--C-AAGGC-----CA-ATG----------A----AAA----G----AATA
TGACTCTCGGCAACGGATATCTCGGCTCTCGCATCGATGAAGAACGTAGCGAAATGCGAT
ACGTGGTGTGAATTGCAGAATCCCGTGAACCATCGAGTCTTTGAACGCAAGTTGCGCCCG
AGGGACCCTCCCGAGGGCACGCCTGCCTCATGGGCGTTAGAAGCCCATCCACGCTCGG-T
-TG-------C---------C--------TA--------------------A-C------
--GGC----AA---AGATGCGGACATTGGCCCTCCGAACCGC-GAGGCACGGTGGGCCTA
AGTGTGCGGCC-GTCGTA-TGCGGCCGGGAGCGGCG-AGTGGTGGGC--T--A--CTGCG
CACGTCA-CCCCGAG-CCCCGTACCGA-CGCAGGGCCTTTTTC---GACCCCT-AACGAG
GAG
>Carex_otrubae|JIMENEZMEJIAS|NA|SPA|spm00000559
TTGCC---CTC---GAAAACAC-GACC-GTT-TGCAC-ACG-T--G-ACAA--AAT--G-
C-TG-CC-GG-GGGAGGTGC------------------------------TTGCC-----
-----CC-CTCCT-C-GG---CCCCACCGGCCT-CGTTCCTT-TAG-CCCTT--C----G
GGC--GAGTTGGACGCTGGACGGAATACGGCGCGGGATGA--CGCCAAGGAA--CACGAT
-AAA--AGCTAAGGCACCGGCCGTAGCCGCT--T-----AAGGGCTTGCGT-C----GGA
------TGC--C-AAGGC-----CA-A--C---------G----AAA----A---TAATA
TGACTCTCGGCAACGGATATCTCGGCTCTCGCATCGATGAAGAACGTAGCGAAATGCGAT
ACGTGGTGTGAATTGCAGAATCCCGTGAACCATCGAGTCTTTGAACGCAAGTTGCGCCCG
AGGGACCCTCCCGAGGGCACGCCTGCCTCATGGGCGTTAGAAGCCCATCCACGCTCGG-T
-TG-------C---------C--------TA--------------------A-C------
--GGC----AG---AGATGCGGACATTGGCCCTCCGAACCGC-GAGGTACGGTGGGCCTA
AGTGTGCGGCC-GTCGTA-TGTGGCCGGGAACGGCG-AGTGGTGGGC--T--A--CTGCG
CACGTCA-CCCCGAG-CCCCGTACCGA-CGCAGGGCCTTTTTCC--GACCCCTAAACGAG
GAG
>Carex_foetida|LUCENO|NA|SWI|spm00000565
TTGCC--TCTC--GAAAAACAC-GACC-G-T-TGCAC-ACG-T--G-ACAG--AAC--G-
C-TG-TC-GG-GG-AGGTGC------------------------------CTGCT-----
-----GC-CTACT-C-GG---CCCCACCGGCCT-CGTTCCAC-TAG-CCCTT--C----G
GGC--GAGTTGCATGCTGGCCGGAATACGGCGCGGGATGA--CGCCAAGGAA--CACGAT
-ATA--AGCTAAGGCACCGGCCGTAGCCGCT--A-----AAGGGCTTGCGT-C----GG-
----A-TGC--C-AAGGC-----CA-A--T--------------GAA----AAG--AATA
TGACTCTCGGCAACGGATATCTCGGCTCTCGCATCGATGAAGAACGTAGCGAAATGCGAT
ACGTGGTGTGAATTGCAGAATCCCGTGAACCATCGAGTCTTTGAACGCAAGTTGCGCCCG
AGGGACCCTCCCGAGGGCACGCCTGCCTCATGGGCGTTAGAAGCCCATCCACGCTCGG-T
-TG-------C---------C--------TA--------------------A-C------
--GGC----AG---AGATGCGGACATTGGCCCTCCGAACCGC-GAGGTACGGTGGGCCTA
AGTGTGCGGCC-GTCGTA-TGTGGCCGGGAGCGGCG-AGTGGTGGGC--T--A--CTGCG
CACGTCA-CCCCGAG-CCCCGTACCGA-TGCAGGCCCTTTTT-T--GACCCCT-AACGAG
GAG
>Carex_wallichiana|Uzma|RWT-03|PAK|spm00006543
TTGCC--CCTT--GAAAAACAC-GACC-G-T-TGCAC-ACG-T--G-ACAG--AAC--G-
C-TG-TC-GG-GG-AGGTGC------------------------------TTGCT-----
-----GC-CTCCT-C-GG---CCCCACCGGCCT-CGTTCCTC-TAG-CCCTT--C----G
GGC--GAGTTGGATGCTGGCCGGAATACGGCGCGGGATGA--CGCCAAGGAT--CACGAT
-AAA--AGCTGAGGCACCGGCCGCAGCCGCT--A-----AAGGGCTTGCGT-C----GGA
------TGC--C-AAGGC-----CA-A--T---------G----AAA---AG----AATA
TGACTCTCGGCAACGGATATCTCGGCTCTCGCATCGATGAAGAACGTAGCGAAATGCGAT
ACGTGGTGTGAATTGCAGAATCCCGTGAACCATCGAGTCTTTGAACGCAAGTTGCGCCCG
AGGGACCCTCCCGAGGGCACGCCTGCCTCATGGGCGTTAGAAGCCCATTCACGCTCGG-T
-TG-------C---------C--------TA--------------------A-C------
--GGC----AG---AGATGCGGACATTGGCCCTCCGAACCGG-GAGGTACGGTGGGCCTA
AGTGTGCGGCC-GTCGTA-CGTGGCCGGGAGCGGCG-AGTGGTGGGC--T--A--CTGCG
CACGTCA-CCCCGAG-CCCCGTACCGA-CGCAGGGCCTTTTT-T--GACCCCT-AACGAG
GAG
>Carex_pairae|JIMENEZMEJIAS||SPA|spm00004401
TTGCC--CCTC--GAAAAACAC-GACC-G-T-TGCAC-ACG-T--G-ACAG--AAC--G-
C-TG-TC-GG-GG-AGGTGC------------------------------TTGCT-----
-----GC-CTCCT-C-GG---CCCCACCGGCCT-CGTTCCTC-TAG-CCCTT--C----G
GGC--GAGTTGGACGCTGGCCGGAATACGGCGCGGGATGA--CGCCAAGGAA--CACGAT
-AAA--AGCTAAGGCACCGGCCGTAGCCGCT--T-----AAGGGCTTGCGT-C----GGA
------TGC--C-AAGGC-----CA-A--C---------G----AAA-------WTAATA
TGACTCTCGGCAACGGATATCTCGGCTCTCGCATCGATGAAGAACGTAGCGAAATGCGAT
ACGTGGTGTGAATTGCAGAATCCCGTGAACCATCGAGTCTTTGAACGCAAGTTGCGCCCG
AGGGACCCTCCCGAGGGCACGCCTGCCTCATGGGCGTTAGAAGCCCATTCACGCTCGG-T
-TG-------C---------C--------TA--------------------A-C------
--GGC----AG---AGATGCGGATATTGGCCCTCCGAACCGC-GAGGTGCGGTGGGCCTA
AGTGTGCGGCC-GTCGTA-TGTGGCCGGGAGCGGCG-AGTGGTGGGC--T--A--CTGCG
CACGTCA-CCCCGAG-CCCCGTACCGA-CGCAGGGCCTCTTT-T--GACCCCT-AACGAG
GAG
>Carex_divulsa|JIMENEZMEJIAS||FRA|spm00004390
TTGCC--CCTC--GAAAAACAC-GACC-G-T-TGCAC-ACG-T--G-ACAG--AAC--G-
C-TG-TC-GG-GG-AGGTGC------------------------------TTGCT-----
-----GC-CTCCT-C-GG---CCCCACCGGCCT-CGTTCCTC-TAG-CCCTT--C----G
GGC--GAGTTGGACGCTGGCCGGAATACGGCGCGGGATGA--CGCCAAGGAA--CACGAT
-AAA--AGCTAAGGCACCGGCCGTAGCCGCT--T-----AAGGGCTTGCGT-C----GG-
-----ATGC--C-AAGGC-----CA-A--C---------------GA----A-AATAATA
TGACTCTCGGCAACGGATATCTCGGCTCTCGCATCGATGAAGAACGTAGCGAAATGCGAT
ACGTGGTGTGAATTGCAGAATCCCGTGAACCATCGAGTCTTTGAACGCAAGTTGCGCCCG
AGGGACCCTCCCGAGGGCACGCCTGCCTCATGGGCGTTAGAAGCCCATTCACGCTCGG-T
-TG-------C---------C--------TA--------------------A-C------
--GGC----AG---AGATGCGGACATTGGCCCTCCGAACCGC-GAGGTACGGTGGGCCTA
AGTGTGCGGCC-GTCGTA-TGTGGCCGGGAGCGGCG-AGTGGTGGGC--T--A--CTGCG
CACGTCA-CCCCGAG-CCCCGTACCGA-CGCAGGGCCTTTTT-T--GACCCCT-AACGAG
GAG
>Carex_leersii|JIMENEZMEJIAS||SPA|spm00004393
TTGCC--CCTC--GAAAAACAC-GACC-G-T-TGCAC-ACG-T--G-ACAG--AAC--G-
C-TG-TC-GG-GG-AGGTGC------------------------------TTGCT-----
-----GC-CTCCT-C-GG---CCCCACCGGCCT-CGTTCCTC-TAG-CCCTT--C----G
GGC--GAGTTGGACGCTGGCCGGAATACGGCGCGGGATGA--CGCCAAGGAA--CACGAT
-AAA--AGCTAAGGCACCGGCCGTAGCCGCT--T-----AAGGGCTTGCGT-C----GGA
------TGC--C-AAGGC-----CA-A--C---------G----AAA----A---TAATA
TGACTCTCGGCAACGGATATCTCGGCTCTCGCATCGATGAAGAACGTAGCGAAATGCGAT
ACGTGGTGTGAATTGCAGAATCCCGTGAACCATCGAGTCTTTGAACGCAAGTTGCGCCCG
AGGGACCCTCCCGAGGGCACGCCTGCCTCATGGGCGTTAGAAGCCCATTCACGCTCGG-T
-TG-------C---------C--------TA--------------------A-C------
--GGC----AG---AGATGCGGACATTGGCCCTCCGAACCGC-GAGGTACGGTGGGCCTA
AGTGTGCGGCC-GTCGTA-TGTGGCCGGGAGCGGCG-AGTGGTGGGC--T--A--CTGCG
CACGTCA-CCCCGAG-CCCCGTACCGA-CGCAGGGCCTTTTT-T--GACCCCT-AACGAG
GAG
>Carex_magacis|JIMENEZMEJIAS||SPA|spm00004395
TTGCC--CCTC---GAAAACAC-GACC-G-T-TGCAC-ACG-T--G-ACAG--AAC--G-
C-TG-TC-GG-GG-AGGTGC------------------------------TTGCT-----
-----GC-CTCCT-C-GG---CCCCACCGGCCT-CGTTCCTC-TAG-CCCTC--C----G
GGC--GAGTTGGACGCTGGCCGGAATACGGCGCGGGATGA--CGCCAAGGAA--TACGAT
-AAA--AGCTAAGGCACCGGCCGTAGCCGCT--T-----AAGGGCTTGCGT-C----GGA
------TGC--C-AAGGC-----CA-A--C---------G----AAA---AT----AATA
TGACTCTCGGCAACGGATATCTCGGCTCTCGCATCGATGAAGAACGTAGCGAAATGCGAT
ACGTGGTGTGAATTGCAGAATCCCGTGAACCATCGAGTCTTTGAACGCAAGTTGCGCCCG
AGGGACCCTCCCGAGGGCACGCCTGCCTCATGGGCGTTAGAAGCCCATCCACGCTCGG-T
-TG-------C---------C--------TA--------------------A-C------
--GGC----AG---AGATGCGGACATTGGCCCTCCGAACCGC-GAGGTACGGTGGGCCTA
AGTGTGCGGCC-GTCGTA-TGTGGCCGGGAGCGGCG-AGTGGTGGGC--T--A--CTGCG
CACGTCA-CCCCGAG-CCCCGTACCGA-CGCAGGGCCTTTTT-T--GACCCCT-AACGAG
GAG
>Carex_spicata|STARR|B666|BUL|spm00001272
TTGCC--CCTC--GAAAAACAC-GACC-G-T-TGCAC-ACG-T--G-ACAG--AAC--G-
C-TG-TC-GG-GG-AGGTGC------------------------------TTGCT-----
-----GC-CTCCT-C-GG---CCCCACCGGCCT-CGTTCCTC-TAG-CCCTC--C----G
GGC--GAGTTGGACGCTGGCCGGAATACGGCGCGGGATGA--CGCCAAGGAA--CACGAT
-AAA--AGCTAAGGCACCGGCCGTAGCCGCT--T-----AAGGGCTTGCGT-C----GGA
------TGC--C-AAGGC-----CA-A--C---------G----AAA----A---TAATA
TGACTCTCGGCAACGGATATCTCGGCTCTCGCATCGATGAAGAACGTAGCGAAATGCGAT
ACGTGGTGTGAATTGCAGAATCCCGTGAACCATCGAGTCTTTGAACGCAAGTTGCGCCCG
AGGGACCCTCCCGAGGGCACGCCTGCCTCATGGGCGTTAGAAGCCCATCCACGCTCGG-T
-TG-------C---------C--------TA--------------------A-C------
--GGC----AG---AGATGCGGACATTGGCCCTCCGAACCGC-GAGGTACGGTGGGCCTA
AGTGTGCGGCC-GTCGTA-TGTGGCCGGGAGCGGCG-AGTGGTGGGC--T--A--CTGCG
CACGTCA-CCCCGAG-CCCCGTACCGA-CGCAGGGCCTTTTT-T--GACCCCT-AACGAG
GAG
>Carex_cusickii|STARR|B1397|BRC|spm00002004
TTGCC--TCTC--GAAAAACAC-GACC-G-T-TGCAC-AAG-T--G-ACAG--AAC--G-
C-TG-CC-GG-AG-AGGTGC------------------------------TTGCT-----
-----GC-CTCCT-C-GG---CCCCACCGGCCA-CGTCCCTC-TGG-CCTTT--C----G
GGCGAGAGCTGGATGCTGGCAGGAATACGGCGCGGGATGA--CGCCAAGGAA--CACGGT
-AAA--AGCTAAGGCACCGGC--AAGCCGCC--A-----AAGGGCCTGTGT-C----GG-
----G-TGC--C-AAGGC-----CA-A--T---------G----AAA---AA----AATA
CGACTCTCGGCAACGGATATCTCGGCTCTCGCATCGATGAAGAACGTAGCGAAATGCGAT
ACGTGGTGTGAATTGCAGAATCCCGTGAACCATCGAGTCTTTGAACGCAAGTTGCGCCCG
AGGGACCCTCCCGAGGGCACGCCTGCCTCATGGGCGTTAGAAGCCCATTCACGCTCAG-T
-TG-------C---------C--------TA--------------------T-T------
--GGC----AA---AGATGCGGACACTGGCCCTCCGAACCTC-GAGGTGCGGTGGGCCTA
AGTGTGCGGCC-GTCGTA-TGTGGCCGGGAGCGGCG-AGTGGTGGGC--T--A--CAGCG
CACGTCA-CCCCGAG-CCCTGTACCGA-CACAGGGCCTTTCT-T--GACCCCT-AACGAG
GAG
>Carex_diandra|STARR|B222|CAL|spm00000840
TTGCC--TCTC--GGAAAACAC-GACC-G-T-TGCAC-AAG-T--G-ACAG--AAC--G-
C-TG-CC-GGAGG--GGTGC------------------------------CTGCT-----
-----GC-CTCCT-C-GG---CCACACCGGCCA-CGTCCCTC-TGG-CCCTC--C----G
GGC--GAGCTGGATGCTGGCAGGAATACGGCGCGGGATGA--CGCCAAGGAA--CACGGT
-AAG--AGCTGAGGCACCGGC--AAGCCGCC--A-----AAGGGCCTGTGT-C----GG-
----G-TGC--C-AAGGC-----CA-A--T-------GAA----AAA---AA----AATA
TGACTCTCGGCAACGGATATCTCGGCTCTCGCATCGATGAAGAACGTAGCGAAATGCGAT
ACGTGGTGTGAATTGCAGAATCCCGTGAACCATCGAGTCTTTGAACGCAAGTTGCGCCCG
AGGGACCCTCCCGAGGGCACGCCTGCCTCATGGGCGTTAGAAGCCCATTCACGCTCGG-T
-TG-------C---------C--------TG--------------------C-T------
--GGC----AA---GGATGCGGACACTGGCCCTCCGAACCTC-GAGGTGCGGTGGGCCTA
AGTGTGCGGCC-GTCGTA-TGTGGCCGGGAGCGGCG-AGTGGTGGGC--T--A--CTGCG
CACGTCA-CCCCGGG-CCCCGTACCGA-CACAGGGCCTTTCC-T--GACCCCT-AACGAG
GAG
>Carex_prairea|STARR|B1344|BRC|spm00001951
TTGCC--TCTC--GAAAAACAC-GACC-G-T-TGCAC-AGG-T--G-ACAG--AAC--G-
C-TG-CC-GGAGG--GGTGC------------------------------TTGCT-----
-----GC-CTCCT-C-GG---CCCCACCGGCCA-CGTCCCTC-TGG-CCTTC--C----G
GGC--GAGCTGGATGCTGGCAGGAATACGGCGCGGGATGA--CGCCAAGGAA--CACGGT
-AAG--AGCTGAGGCACCGGC--AAGCCGCC--G-----AAGGGCCTGTGT-C----GG-
----G-TGC--C-AAGGC-----CA-A--C---------G----AAA----A--AAAATA
TGACTCTCGGCAACGGATATCTCGGCTCTCGCATCGATGAAGAACGTAGCGAAATGCGAT
ACGTGGTGTGAATTGCAGAATCCCGTGAACCATCGAGTCTTTGAACGCAAGTTGCGCCCG
AGGGACCCTCCCGAGGGCACGCCTGCCTCATGGGCGTTAGAAGCCCATTCACGCTCGG-T
-TG-------C---------C--------TG--------------------C-T------
--GGC----AA---AGATGCGGACACTGGCCCTCCGAACCTC-GAGGTGCGGTGGGCCTA
AGTGTGCGGCC-GTCGTA-TGTGGCCGGGAGCGGCG-AGTGGTGGGC--T--A--CTGCG
CACGTCA-CCCCGAG-CCCCGTACCGA-CACAGGGCCTTTCC-T--GACCCCT-AACGAG
GAG
>Carex_remota|MAGUILLA|||spm00006117
TTGCC--TCTC--GAAAAACAC-GACC-G-T-TGCAC-AGG-T--G-ACAG--AAC--G-
C-TG-CC-GG-AG-AGGTGC------------------------------TTGCT-----
-----GC-CTCCT-C-GG---CCCCACCGGCCT-CGTCCCTC-TAG-CCTTT--C----G
GGT--GAGCTGGATGCTGGCCGGAATACGGCGCGGGATGA--CGCCAAGGAA--CACGAT
-AAA--AGCTAAGGCACCGGC--TAGCCGCT--A-----AAGGGCTGGCGT-C----GG-
----G-TGA--C-AAGGC-----CA-A--T------G-AA----AAA----A----AATA
TGACTCTCGGCAACGGATATCTCGGCTCTCGCATCGATGAAGAACGTAGCGAAATGCGAT
ACGTGGTGTGAATTGCAGAATCCCGTGAACCATCGAGTCTTTGAACGCAAGTTGCGCCCG
AGGGACCCTCCCGAGGGCACGCCTGCCTCATGGGCGTTAGAAGCCCATCCACGCTCTG-T
-TG-------C---------C---------A--------------------A-C------
--GGC-----AA--AGATGCGGACATTGGCTCTCCGAACCTC-TAGGTGCGGTGGGCCTA
AGTGTGCGGCC-GTCGTA-TGTGGCCGGGAGCGGCG-AGTGGTGGGC--T--A--CTGCG
CACGTCA-CCCCGAG-CCCCGTACCGA-CACAGGGCCTCTTA-CG-ACCCC-T-AACGAG
GAG
>Carex_furva|MAGUILLA|||spm00006011
TTGCC--TCTC--GAAAAACAC-GACC-G-T-TGCAC-ACG-T--G-ACAG--AAT--G-
C-TG-CC-GG-GG-AGGTGC------------------------------TTGCT-----
-----GC-CTTCT-C-GG---CCCCACCGGCCT-CGTCCCTC-TAG-CCTTT--T----G
GGC--GAGTTGGATGCTGGCCGGAATACGGCGCGGGATGA--CGCCAAGGAA--CACGAT
-AAA--AGCTAAGGCACCGGC--TAGCCGTC--A-----AAGGTTCTGCGT-C---AGG-
------TGC--C-GTGGC-----AA-A--T---------G----AAA---AA----AATA
TGACTCTCGGCAACGGATATCTCGGCTCTCGCATCGATGAAGAACGTAGCGAAATGCGAT
ACGTGGTGTGAATTGCAGAATCCCGTGAACCATCGAGTCTTTGAACGCAAGTTGCGCCCG
AGGGATCCTCCCGAGGGCACGCCTGCCTCATGGGCGTTAGAAGCCCATCCACGCTCAG-T
-TG-------C---------C--------TA--------------------T-C------
--GGC----AA---AGATGCGGACATTGGCCCTCCGAACCGT-GAGGTGCGGTGGGCCTA
AGTGTGCGGCC-GTCGTA-TTTGGCCGGGAGCGGCG-AGTGGTGGGC--T--A--CTGCG
CACGTCA-CCCCGAG-CCTTGTATCGA-CACAGGGCCTTTTT-T--TACCCCT-AACGAG
GAG
>Carex_brunnescens|WATERWAY|||spm00005976
TTGCC--TCTC--GAAAAACAC-GACC-G-T-TGCAC-ACG-T--G-ACAG--AAC--G-
C-TG-CC-GG-GG-AGGTGC------------------------------TAGCT-----
-----GC-CTCCT-C-GG---CCCTACCGTCCT-CGTCCCTC-TAG-CCCTT--C----G
GGC--GTGTTGGATGTTGGCCGGAATACGGCGCGGGATGA--CGCCAAGGAA--CACGAT
-AAA--AGCTAAGGCACCGGC--TAGCCGTC--A-----AAGGTTCTGCGT-C----GG-
----G-TGC--C-GAGGC-----AA-A--T---------G----AAA---AA----AATA
TGACTCTCGGCAACGGATATCTCGGCTCTCGCATCGATGAAGAACGTAGCGAAATGCGAT
ACGTGGTGTGAATTGCAGAATCCCGTGAACCATCGAGTCTTTGAACGCAAGTTGCGCCCG
AGGGATCCTCCCGAGGGCACGCCTGCCTCATGGGCGTTAGAAGCCCATCCACGCTCGG-T
-TG-------C---------C--------TA--------------------T-C------
--GGC----AA---AGATGCGGACATTGGCCCTCCGAACCGT-GAGGTGCGGTGGGCCTA
AGTGTGCGGCC-GTCGTA-TGTGGCCGGGAGCGGCG-AGTGGTGGGC--T--A--CTGCG
CACGTCA-CCCCGAG-CCCTGTACCGA-CACAGGGCCTTTTT--G-GACCCCT-AACGAG
GAG
>Carex_heleonastes|STARR|B1347|ABT|spm00001954
TTGCC--TCTC--GAAAAACAC-GAC--G-T-TGCAC-AAG-T--A-ACAG--AAC--G-
C-TG-TC-GG-AG-AGGTGC------------------------------TTGCT-----
-----GC-CTCCT-C-GG---CCCCACCGGCCT-CGTCCCTC-TAG-CCCTT--C----G
GGC--GAGCTGGATGTTGGCCGGAATACGGCGCGGGATGA--CGCCAAGGAA--CACGAT
-AAA--AGCTAAGGCACCGGC--TAGCCGTC--A-----AAGGTTCTGCGT-C----GG-
----G-TGC--C-GAGGC-----AA-A--T---------G----AAA---AA----AATA
TGACTCTCGGCAACGGATATCTCGGCTCTCGCATCGATGAAGAACGTAGCGAAATGCGAT
ACGTGGTGTGAATTGCAGAATCCCGTGAACCATCGAGTCTTTGAACGCAAGTTGCGCCCG
AGGGATCCTCCCGAGGGCACGCCTGCCTCATGGGCGTTAGAAGCCCATACACGCTCAG-T
-TG-------C---------C--------TA--------------------T-C------
--GGC----AC---AGATGCGGACATTGGCCCTCCGAACCGT-GAGGTGCGGTGGGCCTA
AGTGTGCGGCC-GTCGTA-TGTGGCCGGGAGCGGCG-AGTGGTGGGC--T--A--CTGCG
CACGTCA-CCCCGAG-CCCCGTATCGA-CACAGGGCCTATTT-T--TACCCCT-AACGAG
GAG
>Carex_glareosa|MAGUILLA|||spm00004628
TTGCC--TCTC--GAAAAACAC-GACC-G-T-TGCAC-ACG-T--G-ACAG--AAT--G-
C-TG-CC-GG-GG-AGGTGC------------------------------TTGCT-----
-----GC-CTCCT-C-GG---CCCTACCGTCCT-CGTCCCTC-KAG-CCCTT--C----G
GGC--GAGTTGGATGTTGGCCGGAATACGGCGCGGGATGA--CGCCAAGGAA--TACGAT
-AAA--AGCTAAGGCACCGGC--TAGCCGTC--A-----AAGGTTCTGTGT-C----GGG
------TGC--C-GAGGC-----AA-A--T---------G----AAA---AA----AATA
TGACTCTCGGCAACGGATATCTCGGCTCTCGCATCGATGAAGAACGTAGCGAAATGCGAT
ACGTGGTGTGAATTGCAGAATCCCGTGAACCATCGAGTCTTTGAACGCAAGTTGCGCCCG
AGGGATCCTCCCGAGGGCACGCCTGCCTCATGGGCGTTAGAAGCCCATCCACGCTCAG-T
-TG-------C---------C--------TA--------------------T-T------
--GGC----AC---AGATGCGGACATTGGCCCTCCGAACCGT-GAGGTGCGGTGGGCCTA
AGTGTGCGGCT-GTCGTA-TGTGGCCGGGAGCGGCG-AGTGGTGGGC--T--A--CTGCG
CACGTCA-CCCCGAG-CCCTGTATCGA-CACATGGCCTATTT-T--TACCCCT-AACGAG
GAG
>Carex_ursina|STARR|B1368|YUK|spm00001975
TTGCC--TCTC--GAAAAACAC-GACC-G-T-TGCAC-ACG-T--G-ACAG--AAT--G-
C-TG-CC-GG-GG-AGGTGC------------------------------TTGCT-----
-----GC-CTCCT-T-GG---CCCTACCGTCCT-CGTCCCTC-TAG-CCCTT--C----G
GGC--GAGTTGGATGTTGGCCGGAATATGGCGCGGGATGA--CGCCAAGGAA--TACGAT
-AAA--AGCTAAGGCACCGGC--TGGCCGTC--A-----AAGGTTCTGTGT-C----GGG
------TGC--C-GAGGC-----AA-A--T---------G----AAA---AA----AATA
TGACTCTCGGCAACGGATATCTCGGCTCTCGCATCGATGAAGAACGTAGCGAAATGCGAT
ACGTGGTGTGAATTGCAGAATCCCGTGAACCATCGAGTCTTTGAACGCAAGTTGCGCCCG
AGGGATCCTCCCGAGGGCACGCCTGCCTCATGGGCGTTAGAAGCCCATCCACGCTCAG-A
-TG-------C---------C--------TA--------------------T-T------
--GGC----AC---AGATGCGGACATTGGCCCTCCGAACCGT-GAGGTGCGGTGGGCCTA
AGTGTGCGGCT-GTCGTA-TGTGGCCGGGAGCGGCG-AGTGGTGGGC--T--A--CTGCG
CACGTCA-CCCCGAG-CCCTGTATCGA-CACATGGCCTATTT-T--TACCCCT-AACGAG
GAG
>Carex_nemurensis|WATERWAY|C.nemurensis_1963||spm00004619
TTGCC--TCTC--GAAAAACAC-GACC-G-T-TGCAC-ACG-T--G-ATAG--AAT--G-
C-TG-CC-GG-GG-AGGTGC------------------------------TTGCT-----
-----GC-CTCCT-C-GG---CCCTACCGTCCT-CGTCCCTC-TAG-CTCTT--C----G
GGC--GAGTTGGATGTTGGCCGGAATACGGCGCGGGATGA--CGCCAAGGAA--CACGAT
-AAA--AGCTAAGGCACCGGC--TAGCCGTC--A-----AAGGTTCTGCGTTG----GG-
------TGC--C-GAGGC-----AA-A--T---------G----AAA---AA----AATA
TGACTCTCGGCAACGGATATCTCGGCTCTCGCATCGATGAAGAACGTAGCGAAATGCGAT
ACGTGGTGTGAATTGCAGAATCCCGTGAACCATCGAGTCTTTGAACGCAAGTTGCGCCCG
AGGGATCCTCCCGAGGGCACGCCTGCCTCATGGGCGTTAGAAGCCCATCCACGCTCAG-T
-TG-------C---------C--------TA--------------------T-C------
--GGC----AC---AGATGCGGACATTGGCCCTCCGAACCGT-GAGGTGCGGTGGGCCTA
AGTGTGTGGCC-GTCGTA-TGTGGCCGGGAGCGGCG-AGTGGTGGGC--T--A--CTGCG
CACGTCA-CCCCGAG-CCCTGTATAGA-CACATGGCCTTTTT-T--TACCCCT-AACGAG
GAG
>Carex_mackenziei|STARR|B1050|ARK|spm00001657
TTGCC--TCTC--AAAAAACAC-GACC-G-T-TGCAC-ACG-T--G-ACAG--AAT--G-
C-TG-CC-GG-GG-CGGTGC------------------------------TTGCT-----
-----GC-CTCCT-C-GG---CCCTACCGTCCT-CCTCCCTC-TAG-CCCTT--T----G
GGC--GAGTTGGATGTTGGCCGGAATACGGCGCGGGATGA--CGCCAAGGAA--CACGAT
-AAA--AGCTAAGGCACCGGC--TAGCCGTC--A-----AAGGTTCTACGT-C----GG-
----G-TGC--C-GAGGC-----AA-A--T---------G----AAA---AA----AATA
TGACTCTCGGCAACGGATATCTCGGCTCTCGCATCGATGAAGAACGTAGCGAAATGCGAT
ACGTGGTGTGAATTGCAGAATCCCGTGAACCATCGAGTCTTTGAACGCAAGTTGCGCCCG
AGGGATCCTCCCGAGGGCACGCCTGCCTCATGGGCGTTAGAAGCCCATCCACGCTCAG-T
-TG-------C---------C--------TA--------------------T-C------
--GGC----AC---AGATGCGGACATTGGCCCTCCGAACCGT-GAGGTGCGGTGGGCCTA
AGTGTGCGGCC-GTCGTA-TGTGGCCGGGAGCGGCG-AGTGGTGGGC--T--A--CTGCG
CACGTCA-CCCCGAG-CCCTGTATCGA-CACATGGCCTTTTT-T--TACCCCT-AACGAG
GAG
>Carex_lachenalii|STARR|B1033|ARK|spm00001640
TTGCC--TCTC--GAAAAACAC-GACC-G-T-CGCAC-ACG-T--G-ACAG--AAT--G-
C-TG-CC-GG-GG-AGGTGC------------------------------TTGCT-----
-----GC-CTCCT-C-GG---CCCAACCGCCCT-CGTCCCTC-TAG-CCCTT--C----G
GGC--GAGTTGGATGTTGGCCGGAATACGGCGCGGGATGA--CGCCAAGGAA--CACGAT
-AAA--AGCTAAGGCACCGGC--TAGCCGTC--A-----AAGGTTCTGCGT-C---AGG-
------TGC--C-GGGGC-----AA-A--T---------G----AAA----A----AATA
TGACTCTCGGCAACGGATATCTCGGCTCTCGCATCGATGAAGAACGTAGCGAAATGCGAT
ACGTGGTGTGAATTGCAGAATCCCGTGAACCATCGAGTCTTTGAACGCAAGTTGCGCCCG
AGGGATCCTCCCGAGGGCACGCCTGCCTCATGGGCGTTAGAAGCCCATCCACGCTCAG-T
-TG-------C---------C--------TA--------------------T-C------
--GGC----AC---AGATGCGGACATTGGCCCTCCGAACCGT-GAGGTGCGGTGGGCCTA
AGTGTGCGGCC-GTCGTA-TGTGGCCGGGAGCGGCG-AGTGGTGGGC--T--A--CTGCG
CACGTCA-CCCCGAG-CCCTGTATCGA-CACATGGCCTTTTT-T--TACCCCT-AACGAG
GAG
>Carex_tenuiflora|STARR|B708|MAN|spm00001313
TTGCC--TCTC--GAAAAACAC-GACC-G-T-TGCAC-ACG-T--G-ACAG--AAT--G-
C-TG-CC-GC-GG-AGGTGC------------------------------TTGCT-----
-----GC-CTCCT-C-GG---CCCTACCGTCCT-CGTCCCTC-TAG-CCCTT--C----G
GGC--GAGTTGGATGTTGGCCGGAATACGGCGCGGGATGA--CGCCAAGGAA--CACGAT
-AAA--AGCTAAGGCACCGGC--TAGCCGTC--A-----AAGGTTCTGCGTCT----GG-
------TGT--C-GAGGC-----AA-A--T---------G----AAA---AA----AATA
TGACTCTCGGCAACGGATATCTCGGCTCTCGCATCGATGAAGAACGTAGCGAAATGCGAT
ACGTGGTGTGAATTGCAGAATCCCGTGAACCATCGAGTCTTTGAACGCAAGTTGCGCCCG
AGGGATCCTCCCGAGGGCACGCCTGCCTCATGGGCGTTAGAAGCCCATCCACGCTCGG-T
-TG-------C---------C--------TA--------------------T-C------
--GGC----AA---AGATGCGGACATTGGCCCTCCGAACTGC-GAGGTGCGGTGGGCCTA
AGTGTGCGGCC-GTCGTA-TGTGGCCGGGAGCGGCG-AGTGGTGGGC--T--A--CTGCG
CACGTCA-CCCCGAG-CCCTGTATCGA-CACAGGGCCTTTTT-T--AACCCCT-AACGAG
GAG
>Carex_diastena|MAGUILLA|||spm00006010
TTGCC--TCTC--GAAAAACAC-GACC-G-T-CGCAC-ACG-T--G-ACAG--AAT--G-
C-TG-CC-GG-GG-AGGTGC------------------------------TTGCT-----
-----GC-CTCCT-C-GG---CCCTACCGTCCT-CGTCCCTC-TAG-CCCTT--C----G
GGC--GAGTTGGATGTTGGCCGGAATACGGCGCGGGATGA--CGCCAAGGAA--CACGAT
-AAA--AGCTAAGGCACCGGC--TAGCCGTC--A-----AAGGTTCTGCGT-C----GG-
G-----TGC--C-GAGGC-----AA-A--T---------G----AAA---AA----AATA
TGACTCTCGGCAACGGATATCTCGGCTCTCGCATCGATGAAGAACGTAGCGAAATGCGAT
ACGTGGTGTGAATTGCAGAATCCCGTGAACCATCGAGTCTTTGAACGCAAGTTGCGCCCG
AGGGATCCTCCCGAGGGCACGCCTGCCTCATGGGCGTTAGAAGCCCATCCACGCTCAG-T
-TG-------C---------C--------TA--------------------T-C------
--GGC----AC---AGATGCGGACATTGGCCCTCCGAACCGT-GAGGTGCGGTGGGCCTA
AGTGTGCGGCC-GTCGTA-TGTGGCCGGGAGCGGCG-AGTGGTGGGC--T--A--CTGCG
CACGTCA-CCCCGAG-CCCTGTATCGA-CTCAGGGCCTTTTT-T--TACCCCT-AACGAG
GAG
>Carex_loliacea|STARR|B1043|ARK|spm00001650
TTGCC--TCTC--GAAAAACAC-GACC-G-T-TGCAC-ACG-T--G-ACAG--AAT--G-
C-TG-CC-GC-GG-AGGTGC------------------------------TTGCT-----
-----GC-CTCCT-C-GG---CCCTACCGTCCT-CGTCCCTC-TAG-CCCTT--C----G
GGC--GAGTTGGATGTTGGCCGGAATACGGCGCGGGATGA--CGCCAAGGAA--CACGAT
-AAA--AGCTAAGGCACCGGC--TAGCCGTC--A-----AAGGTTCTGCGT-C----GG-
G-----TGC--C-GAAGC-----AA-A--T---------G----AAA---AA----AATA
TGACTCTCGGCAACGGATATCTCGGCTCTCGCATCGATGAAGAACGTAGCGAAATGCGAT
ACGTGGTGTGAATTGCAGAATCCCGTGAACCATCGAGTCTTTGAACGCAAGTTGCGCCCG
AGGGATCCTCCCGAGGGCACGCCTGCCTCATGGGCGTTAGAAGCCCATCCACGCTCAG-T
-TG-------C---------C--------TA--------------------T-C------
--GGC----AC---AGATGCGGACATTGGCCCTCCGAACCGT-GAGGTGCGGTGGGCCTA
AGTGTGCGGCC-GTCGTA-TGTGGCCGGGAGCGGCG-AGTGGTGGGC--T--A--CTGCG
CACGTCA-CCCCGAG-CCCTGTATCGA-CACAGGGCCTTTTT-T--TACCCCT-AACGAG
GAG
>Carex_planata|STARR_FORD|STA_850|JAP|spm00005429
TTGCC--TCTC--GAAAAACAC-GACC-G-T-TGCAC-AAG-T--G-ACAG--AAC--G-
C-TG-CC-GG-AG-AGGTGC------------------------------TTGCT-----
-----GC-CTCCT-C-GG---CCCCACCGGCCT-TGTCCCTC-TAG-CCTTT--C----G
GGC--GAGTTGGATGCAGGCCGGAATACGGCGCGGGATGA--CACCAAGGAA--CACGAT
-AAA--AGCTAAGGCACCGGC--CTGTCGCT--A-----AAGGGCTGGCGT-C----GG-
----G-TGC--C-AAGGC-----CA-A--T---------G----AGA---AA----AATA
TGACTCTCGGCAACGGATATCTCGGCTCTCGCATCGATGAAGAACGTAGCGAAATGCGAT
ACGTGGTGTGAATTGCAGAATCCCGTGAACCATCGAGTCTTTGAACGCAAGTTGCGCCCA
AGGGACCCTCCCGAGGGCACGCCTGCCTCATGGGCGTTAGAAGCCCATTCACGCTTGG-T
-TG-------C---------C--------TC--------------------A-C------
--GGC----AA---AGATGCGGACATTGGCCCTCCGAACCTC-GAGGTGCGGTGGGCCTA
AGTGTGCGGCC-GTCGTA-TGTGGCCGGGAGCGGCG-AGTGGTGGGC--T--A--CTGCG
CACGTCA-CCCCGAG-CCCTGTACCGA-CACAGGGCCTTTTT-T--GACCCCT-AACGAG
GAG
>Carex_rochebrunii|STARR_FORD||CHS|spm00005431
TTGCC--TCTC--GAAAAACAC-GACC-G-T-TGCAC-AAG-T--G-ACAG--AAC--G-
C-TG-CY-GG-AG-AGGTGC------------------------------TTGCT-----
-----GC-CTCCT-C-GG---CCCCACCGGCCT-TGTCCCTC-TAG-CCTTT--C----G
GGC--GAGTTGGATGCAGGCCGGAATACGGCGCGGGATGA--CGCCAAGGAA--CACGAT
-AAA--AGCTAAGGCACCGGC--CTGTCGCT--A-----AAGGGCTGGCGT-C----GG-
----G-TGC--C-AAGGC-----CA-A--T---------G----AAA---AA----AATA
TGACTCTCGGCAACGGATATCTCGGCTCTCGCATCGATGAAGAACGTAGCGAAATGCGAT
ACGTGGTGTGAATTGCAGAATCCCGTGAACCATCGAGTCTTTGAACGCAAGTTGCGCCCA
AGGGACCCTCCCGAGGGCACGCCTGCCTCATGGGCGTTAGAAGCCCATTCACGCTTGG-T
-TG-------C---------C--------TC--------------------A-C------
--GGC----AA---AGATGCGGACATTGGCCCTCCGAACCTC-GAGGTGCGGTGGGCCTA
AGTGTGCGGCC-GTCGTA-TGTGGCCGGGAGCGGCG-AGTGGTGGGC--T--A--CTGCG
CACGTCA-CCCCGAG-CCCTATACCGA-CACAGGGCCTTTTT-T--GACCCCT-AACGAG
GAG
>Carex_bonanzensis|STARR|B1213|ARK|spm00001820
TTGCC--TCTC--GAAAAACAC-GACC-G-T-TGCAC-AAG-T--G-ACAG--AAC--G-
C-TG-CC-GG-AG-AGGTGC------------------------------TTGCT-----
-----GC-CTCCT-C-GG---CCCCACCGGCCT-CGTCCCTC-TAA--CCTT--C----G
GGC--GAGTTGGATGCTGGCCGGAATACGGCGCGGGATGA--CGCCAAGGAA--CACGAT
-AAA--AGCTAAGGCACCGGC--TAGCCGCT--A-----AAGGGCTGGCGT-C----GG-
----G-TGC--C-CAGGC-----AA-A--T---------G----AAA---AA----AATA
TGACTCTCGGCAACGGATATCTCGGCTCTCGCATCGATGAAGAACGTAGCGAAATGCGAT
ACGTGGTGTGAATTGCAGAATCCCGTGAACCATCGAGTCTTTGAACGCAAGTTGCGCCCG
AGGGATCCTCCCGAGGGCACGCCTGCCTCATGGGCGTTAGAAGCCCATCCACGCTCGG-T
-TG-------C---------C--------TA--------------------T-C------
--GGC----AC---AGATGCGGACAATGGCCCTCCGAACCGT-GAGGTGCGGTGGGCCTA
AGTGTGCGGCC-GTCGTA-TGTGGCCGGGAGCGGCG-AGTGGTGGGC--T--A--CTGCG
CACGTCA-CCCCGAG-CCCTGTATCGA-CACAGGGCCTTTTT-T--TACCCCT-AACGAG
GAG
>Carex_pseudololiacea|MAGUILLA|||spm00006080
TTGCC--TCTC---GAAAACAC-GACC-G-T-TGCAC-AAG-T--G-ACAG--AAC--G-
C-TG-CC-GG-AG-AGGTGC------------------------------TTGCT-----
-----GC-CTCCT-C-GG---CCCCACCGGCCT-CGTCCCTC-TAG-CCTTT--C----G
GGC--GAGTTGGATGCTGGCCGGAATACGGCGCGGGATGA--CGCCAAGGAA--CACGAT
-AAA--AGCTAAGGCACCGGC--TAGCCGCT--A-----AAGGGCTGGCGT-C----GGG
------TGC--C-CAGGC-----CA-A--T---------G----AAA---AA----AATA
TGACTCTCGGCAACGGATATCTCGGCTCTCGCATCGATGAAGAACGTAGCGAAATGCGAT
ACGTGGTGTGAATTGCAGAATCCCGTGAACCATCGAGTCTTTGAACGCAAGTTGCGCCCG
AGGGATCCTCCCGAGGGCACGCCTGCCTCATGGGCGTTAGAAGCCCATCCACGCTCGG-T
-TG-------C---------C--------TA--------------------T-C------
--GGC----AA---AGATGCGGACATTGTCCCTCCGAACCGC-GAGGTGCGGTGGGCCTA
AGTGTGCGGCC-GTCGTA-TGTGGCCGGGAGCGGCG-AGTGGTGGGC--T--A--CTGCG
CACGTCA-CCCCGAG-CCACGTACCGA-CGCAGGGCCTTTTT-T--GACCCCT-AACGAA
GAG
>Carex_canescens|Uzma|FMS-05|PAK|spm00006569
TTGCC--TCTC--GAAAAACAC-GACC-G-T-TGCAC-AAG-T--G-ACAG--AAC--G-
C-TG-CC-GG-GG-AGGTGC------------------------------TTGCT-----
-----GC-CTCCT-C-GG---CCCCACCGGCCT-CGTCCCTC-TAG-CCTTT--C----R
GGC--GAGTTGGATGCTGGTCGGAATACGGCGCGGGATGA--CGCCAAGGAA--CACGAT
-AAA--AGCTAAGGCACCGGC--TAGCCGCT--A-----AAGGGCTGGCGT-C----GG-
----G-TGC--C-CAGGC-----CA-A--T--------GA----AAA----A----AATA
TGACTCTCGGCAACGGATATCTCGGCTCTCGCATCGATGAAGAACGTAGCGAAATGCGAT
ACGTGGTGTGAATTGCAGAATCCCGTGAACCATCGAGTCTTTGAACGCAAGTTGCGCCCG
AGGGATCCTCCCGAGGGCACGCCTGCCTCATGGGCGTTAGAAGCCCATCCACGCTCGG-T
-TG-------C---------C--------TA--------------------T-C------
--GGC----AA---AGATGCGGACATTGGCCCTCCGAACCGT-GAGGTGCGGTGGGCCTA
AGTGTGCGGCC-GTCGTA-TGTGGCCGGGAGCGGCG-AGTGGTGGGC--T--A--CTGCG
CACGTCA-CCCCGAG-CCCCGTATCGA-CACAGGGCCTTTTT-T--GACCCCT-AACGAG
GAG
>Carex_praeceptorium|STARR|B1345|CAL|spm00001952
TTGCC--TCTC--GAAAAACAC-GACC-G-T-TGCAC-AAG-T--G-ACAG--AAC--G-
C-TG-CC-GG-GG-AGGTGC------------------------------TTGCT-----
-----GC-CTCCT-C-GG---CCCCACCGGCCT-CGTCCCTC-TAG-CCTTT--C----G
GGC--GAGTTGGATGCTGGTCGGAATACGGCGCGGGATGA--CGCCAAGGAA--CACGAT
-AAA--AGCTAAGGCACCGGC--TAGCCGCT--A-----AAGGGCTGGCGT-C----GG-
----G-TGC--C-CAGGC-----CA-A--T--------GA----AAA----A----AATA
TGACTCTCGGCAACGGATATCTCGGCTCTCGCATCGATGAAGAACGTAGCGAAATGCGAT
ACGTGGTGTGAATTGCAGAATCCCGTGAACCATCGAGTCTTTGAACGCAAGTTGCGCCCG
AGGGATCCTCCCGAGGGCACGCCTGCCTCATGGGCGTTAGAAGCCCATCCACGCTCGG-T
-TG-------C---------C--------TA--------------------T-C------
--GGC----AA---AGATGCGGACATTGGCCCTCCGAACCGT-GAGGTGCGGTGGGCCTA
AGTGTGCGGCC-GTCGTA-TGTGGCCGGGAGCGGCG-AGTGGTGGGC--T--A--CTGCG
CACGTCA-CCCCGAG-CCCCGTATCGA-CACAGGGCCTTTTT-T--GACCCCT-AACGAG
GAG
>Carex_traiziscana|MAGUILLA|||spm00004625
TTGCC--TCTC--GAAAAACAC-GACC-G-T-TGCAC-AAG-T--G-ACAG--AAT--G-
C-TG-CC-GG-KG-AGGTGC------------------------------TTGCT-----
-----GC-CTCCT-C-GG---CCCCACCGGCCT-CGTCCCTC-TAG-CCTTT--C----G
GGC--TAGTTGGATGCTGGTCGGAATACGGCGCGGGATGA--CGCCAAGGAA--CACGAT
-AAA--AGCTAAGGCACCGGC--TAGCCGCT--A-----AAGGGCTGGCGT-C----GG-
----G-TGC--C-CAGGC-----CA-A--T--------GA----AAA----A----AATA
TGACTCTCGGCAACGGATATCTCGGCTCTCGCATCGATGAAGAACGTAGCGAAATGCGAT
ACGTGGTGTGAATTGCAGAATCCCGTGAACCATCGAGTCTTTGAACGCAAGTTGCGCCCG
AGGGATCCTCCCGAGGGCACGCCTGCCTCATGGGCGTTAGAAGCCCATCCACGCTCGG-T
-TG-------C---------C--------TA--------------------T-C------
--GGC----AA---AGATGCGGACATTGGCCCTCCGAACCGT-GAGGTGCGGTGGGCCTA
AGTGTGCGGCC-GTCGTA-TGTGGCCGGGAGCGGCG-AGTGGTGGGC--T--A--CTGCG
CACGTCA-CCCCGAG-CCCCGTATCGA-CACAGGGCCTTTTT-T--GACCCCT-AACGAG
GAG
>Carex_lapponica|STARR|B1034|ARK|spm00001641
TTGCC--TCTC--GAAAAACAC-GACC-G-T-TGCAC-AAG-T--G-ACAG--AAY--G-
C-TG-CC-GG-GG-AGGTGC------------------------------TTGCT-----
-----GC-CTCCT-C-GG---CCCCACCGGCCT-CGTCCCTC-TAG-CCTTT--C----G
GGC--GAGTTGGATGCTGGTCGGAATACGGCGCGGGATGA--CGCCAAGGAA--CACGAT
-AAA--AGCTAAGGCACCGGC--TAGCCGCT--A-----AAGGGCTGGCGT-C----GG-
----G-TGC--C-CAGGC-----CA-A--T--------GA----AAA----A----AATA
TGACTCTCGGCAACGGATATCTCGGCTCTCGCATCGATGAAGAACGTAGCGAAATGCGAT
ACGTGGTGTGAATTGCAGAATCCCGTGAACCATCGAGTCTTTGAACGCAAGTTGCGCCCG
AGGGATCCTCCCGAGGGCACGCCTGCCTCATGGGCGTTAGAAGCCCATCCACGCTCGG-T
-TG-------C---------C--------TA--------------------T-C------
--GGC----AA---AGATGCGGACATTGGCCCTCCGAACCGT-GAGGTGCGGTGGGCCTA
AGTGTGCGGCC-GTCGTA-TGTGGCCGGGAGCGGCG-AGTGGTGGGC--T--A--CTGCG
CACGTCA-CCCCGAG-CCCCGTATCGA-CACAGGGCCTTTTT-T--GACCCCT-AACGAG
GAG
>Carex_arctiformis|STARR|B1244|BRC|spm00001851
TTGCC--TCTC--GAAAAACAC-GACC-G-T-TGCAC-AAG-T--G-ACAG--AAT--G-
C-TG-CC-GG-GG-AGGTGC------------------------------TTGCT-----
-----GC-CTCCT-C-GG---CCCCACCGGCCT-CGTCCCTC-TAG-CCTTT--C----G
GGC--GAGTTGGATGCTGGTCGGAATACGGCGCGGGATGA--CGCCAAGGAA--CACGAT
-AAA--AGCTAAGGCACCGGC--TAGCCGCT--A-----AAGGGCTGGCGT-C----GG-
----G-TGC--C-CAGGC-----CA-A--T--------GA----AAA----A----AATA
TGACTCTCGGCAACGGATATCTCGGCTCTCGCATCGATGAAGAACGTAGCGAAATGCGAT
ACGTGGTGTGAATTGCAGAATCCCGTGAACCATCGAGTCTTTGAACGCAAGTTGCGCCCG
AGGGATCCTCCCGAGGGCACGCCTGCCTCATGGGCGTTAGAAGCCCATCCACGCTCGG-T
-TG-------C---------C--------TA--------------------T-C------
--GGC----AA---AGATGCGGACATTGGCCCTCCGAACCGT-GAGGTGCGGTGGGCCTA
AGTGTGCGGCC-GTCGTA-TGTGGCCGGGAGCGGCG-AGTGGTGGGC--T--A--CTGCG
CACGTCA-CCCCGAG-CCCCGTATCGA-CACAGGGCCTTTTT-T--GACCCCT-AACGAG
GAG
>Carex_arenaria|STARR|B115|DEL|spm00000733
TTGCC--TCTC--GAAAAACAC-GACC-G-T-TGAAC-AAG-T--G-ACAG--AAC--G-
C-TG-CC-GG-AG-AGGTGC------------------------------TTGCT-----
-----GC-CTCCT-C-GG---CCCCACCGGCCT-CGTCTCTC-TAG-CCTTT--C----G
GGC--GAGTTGGATGCTGGCCGGAATACGGCGCGGGATGA--CGCCAAGGAA--CACGAT
-AAA--AGCTAAGGCACCGGC--TAGCCGCT--A-----AAGGGCTGGCGT-C----GG-
----G-TTC--C-AAGGC-----CA-A--T---------A----AAA---AA----AATA
TGACTCTCGGCAACGGATATCTCGGCTCTCGCATCGATGAAGAACGTAGCGAAATGCGAT
ACGTGGTGTGAATTGCAGAATCCCGTGAACCATCGAGTCTTTGAACGCAAGTTGCGCCCG
AGGGACCCTCCCGAGGGCACGCCTGCCTCATGGGCGTTAGAAGCCCATTCACGCTCTG-T
-TG-------C---------C--------TC--------------------A-C------
--GGC----AA---AGATGCGGACATTGGCCCTCCGAACCTC-GAGGTGCGGTGGGCCTA
AGTGTGCGGCC-GTCGTA-TGTGGCCGGGAGCGGCG-AGTGGTGGGC--T--A--CTGCG
CACGTCG-CCCCGAG-CCCTGTACTGA-CACGGGGCCTTTTT-T--GACCCCT-AACGAG
GAG
>Carex_pseudobrizoides|MESTERHAZY|NA|POL|spm00002177
TTGCC--TCTC--GAAAAACAC-GACC-G-T-TGCAC-AAG-T--G-ACAG--AAC--G-
C-TG-CC-GG-AG-AGGTGC------------------------------TTGCT-----
-----GC-CTCCT-C-GG---CCCCACCGGCCT-CGTCYCTC-TAG-CCTTT--C----G
GGC--GAGTTGGATGCTGGCCGGAATACGGCGCGGGATGA--CGCCAAGGAA--CACGAT
-AAA--AGCTAAGGCACCGGC--TAGCCGCT--A-----AAGGGCTGGCGT-C----GG-
----G-TTC--C-AAGGC-----CA-A--T--------GA----AAA----A----AATA
TGACTCTCGGCAACGGATATCTCGGCTCTCGCATCGATGAAGAACGTAGCGAAATGCGAT
ACGTGGTGTGAATTGCAGAATCCCGTGAACCATCGAGTCTTTGAACGCAAGTTGCGCCCG
AGGGACCCTCCCGAGGGCACGCCTGCCTCATGGGCGTTAGAAGCCCATTCACGCTCTG-T
-TG-------C---------C--------TC--------------------A-C------
--GGC----AA---AGATGCGGACATTGGCCCTCCGAACCTC-RAGGTGCGGTGGGCCTA
AGTGTGCGGCC-GTCGTA-TGTGGCCGGGAGCGGCG-AGTGGTGGGC--T--A--CTGCG
CACGTCG-CCCCGAG-CCCTGTACYGAACACGGGGCCTTTTT-T--GACCCCT-AACGAG
GAG
>Carex_brizoides|STARR_FORD|STA_784|GER|spm00005239
TTGCC--TCTC--GAAAAACAC-GACC-G-T-TGAAC-AAG-T--G-ACAG--AAC--G-
C-TG-CC-GG-AG-AGGTGC------------------------------TTGCT-----
-----GC-CTCCT-C-GG---CCCCACCGGCCT-CGTCCCTC-TAG-CCTTT--C----G
GGC--GAGTTGGATGCTGGCCGGAATACGGCGCGGGATGA--CGCCCAGGGAACCMGGWT
-AAA--AGCTAAGGCACCGGC--TAGCCGCT--A-----AAGGGCTGGCGT-C----GG-
----G-TTC--C-AAGGC-----CA-A--T--------GA----AAA----A----AATA
TGACTCTCGGCAACGGATATCTCGGCTCTCGCATCGATGAAGAACGTAGCGAAATGCGAT
ACGTGGTGTGAATTGCAGAATCCCGTGAACCATCGAGTCTTTGAACGCAAGTTGCGCCCG
AGGGACCCTCCCGAGGGCACGCCTGCCTCATGGGCGTTAGAAGCCCATTCACGCTCTG-T
-TG-------C---------C--------TC--------------------A-C------
--GGC----AA---AGATGCGGACATTGGCCCTCCGAACCTC-CAGGTGCGGTGGGCCTA
AGTGTGCGGCC-GTCGTA-TGTGGCCGGGAGCGGCG-AGTGGTGGGC--T--A--CTGCG
CACGTCA-CCCCGAG-CCCCGTACCGA-CACGGGGCCTTTTT-T--GACCCCT-AACGAG
GAG
>Carex_colchica|MESTERHAZY|NA|UKR|spm00002173
TTGCC--TCTC--G-AAAACAC-GACC-G-T-TGCAC-AAG-T--G-ACAG--AAC--G-
C-TG-CC-GG-AG-AGGTGC------------------------------TTGCT-----
-----GC-CTCCT-C-GG---CCCCACCGGCCT-CGTCCCTC-TAG-CCTTY--C----G
GGC--GAGTTGGATGCTGGCCGGAATACGGCGCGGGATGA--CGCCAAGGAA--CACGTT
-AAA--AGCTAAGGCACCGGC--TAGCCGCT--A-----AAGGGCTGGCGT-C----GG-
----G-TTC--C-AAGGC-----CA-A--T--------GA----AAA----A----AATA
TGACTCTCGGCAACGGATATCTCGGCTCTCGCATCGATGAAGAACGTAGCGAAATGCGAT
ACGTGGTGTGAATTGCAGAATCCCGTGAACCATCGAGTCTTTGAACGCAAGTTGCGCCCG
AGGGATCCTCCCGAGGGCACGCCTGCCTCATGGGCGTTAGAAGCCCATTCACGCTCTG-T
-TG-------C---------C--------TA--------------------A-C------
--GGC----AG---AGATGCGGACATTGGCCCTCCGAACCTC-CAGGTGCGGTGGGCCTA
AGTGTGCGGCC-GTCGTA-TGTGGCCGGGAGCGGCG-AGTGGTGGGC--T--A--CTGCG
CACGTCA-CCCCGAG-CCCCGTACCGA-CACGGGGCCTTTTT-T--GACCCCT-AACGAG
GAG
>Carex_praecox|MESTERHAZY|NA|HUN|spm00002176
TTGCC--TCTC--GAAAAACAC-GACC-G-T-TGCAC-AAG-T--G-ACAG--AAC--G-
C-TG-CC-GG-AG-AGGTGC------------------------------TTGCT-----
-----GC-CTCCT-C-GG---CCCCACCGGCCT-CATCCCTC-TAG-CCTTT--C----G
GGC--GAGTTGGATGCTGGCCGGAATACGGCGCGGGATGA--CGCCAAGGAA--CACGGT
-AAA--AGCTAAGGCACCGGC--TAGCCGCT--A-----AAGGGCTGGCGT-C----GG-
----G-TTC--C-AAGGC-----CA-A--T--------GA----AAA----A----AATA
TGACTCTCGGCAACGGATATCTCGGCTCTCGCATCGATGAAGAACGTAGCGAAATGCGAT
ACGTGGTGTGAATTGCAGAATCCCGTGAACCATCGAGTCTTTGAACGCAAGTTGCGCCCG
AGGGATCCTCCCGAGGGCACGCCTGCCTCATGGGCGTTAGAAGCCCATTCACGCTCTG-T
-TG-------C---------C--------TA--------------------A-C------
--GGC----AG---AGATGCGGACATTGGCCCTCCGAACCTC-CAGGTGCGGTGGGCCTA
AGTGTGCGGCC-GTGTTA-TGTGGCCGGGAGCGGCG-AGTGGTGGGC--T--A--CTGCG
CACGTCA-CCCCGAG-CCCCGTACCGA-CACGGGGCCTTTTT-T--GACCCCT-AACGAG
GAG
>Carex_stenophylla|JIMENEZMEJIAS||TCS|spm00003603
TTGCC--TCTT--GAAAAACAC-GACC-G-T-TGCAC-AAG-T--G-ACAG--AAA--G-
C-TG-CC-GG-AG-AGGTGC------------------------------TTGCT-----
-----GC-CTCCT-C-GG---CCCCACCGGCCT-CGTCCCTC-TAG-CCTTT--C----G
GGC--GAGTTGGATGCTGGCCGGAATACGGCGCGGGATGA--CGCCAAGGAA--CACGAT
-AAA--AGCTAAGGCACCGGC--TGGCCGCT--A-----AAGGGCCGGCGT-C----GG-
----G-TGC--C-AAGGC-----CA-A--C---------A----AAA---AA----AATA
TGACTCTCGGCAACGGATATCTCGGCTCTCGCATCGATGAAGAACGTAGCGAAATGCGAT
ACGTGGTGTGAATTGCAGAATCCCGTGAACCATCGAGTCTTTGAACGCAAGTTGCGCCCG
AGGGACCCTCCCGAGGGCACGCCTGCCTCATGGGCGTTAGAAGCCCATTCACGCTCGG-T
-TG-------C---------C--------TC--------------------A-C------
--GGC----AA---AGATGCGGACATTGGCCCTCCGAACCTC-GAGGTGCGGTGGGCCTA
AGTGTGCGGCC-GTCGTA-TGTGGCCGGGAGCGGCG-AGTGGTGGGC--T--A--CTGCG
CACGTYG-CCCCGCG--CCCTTACCGA-CACWGGGCCTTTTT-T--GACCCCT-AACGAG
GAG
>Carex_agrostoides|REZNICEK|NA|MXE|spm00000263
TTGCC--TCTC--GAAAAACAC-GACC-G-T-TGCAC-AAG-T--G-ACAG--AAC--G-
C-TG-CC-GG-AG-AGGTGC------------------------------TTGCT-----
-----GC-CTCCT-C-GG---CCCCACCGGCCA-CGTCCCTC-TAG--CCTT--CTTTCG
GGC--GAGTTGGATGCTGGCCGGAATACGGCGCGGGATGA--CGCCAAGGAA--CACGAT
-AAA--AGCTAAGGCACCGGC--TAGCCGCT--A-----AAGGGCTGGCGT-C----GG-
----G-TGC--C-AAGGC-----CA-A--T---------G----AAA----A--AAAATA
TGACTCTCGGCAACGGATATCTCGGCTCTCGCATCGATGAAGAACGTAGCGAAATGCGAT
ACGTGGTGTGAATTGCAGAATCCCGTGAACCATCGAGTCTTTGAACGCAAGTTGCGCCCG
AGGGACCCTCCCGAGGGCACGCCTGCCTCATGGGCGTTAGAAGCCCATCCACGCTCAG-T
-TG-------C---------C--------TA--------------------C-C------
--GGC----AA---AGATGCGGACATTGGTCCTCCGAACCTC-GAGGTGCGGTGGGCCTA
AGTGTGTGGCC-GTCGTA-TGTGGCCGGGAGCGGCG-AGTGGTGGGC--T--A--CTGCG
CACGTCA-CCCCGAG-CCCCGTACCGA-CACAGGGCCTTTTT-T--GACCCCT-AACGAG
GGG
>Carex_chihuahuensis|STARR|B1205|ARI|spm00001812
TTGCC--TCTC--GAAAAACAC-GACC-G-T-TGCAC-AAG-T--G-ACAG--AAC--G-
C-TG-CC-GG-AG-AGGTGC------------------------------TTGCT-----
-----GC-CTCCT-C-GG---CCCCACCGGCCA-CGTCCCTC-TAG--CCTT--CTTTCG
GGC--GAGTTGGATGCTGGCCGGAATACGGCGCGGGATGA--CGCCAAGGAA--CACGAT
-AAA--AGCTAAGGCACCGGC--TAGCCGCT--A-----AAGGGCTGGCGT-C----GG-
----G-TGC--C-AAGGC-----CA-A--T---------G----AAA---AA----AATA
TGACTCTCGGCAACGGATATCTCGGCTCTCGCATCGATGAAGAACGTAGCGAAATGCGAT
ACGTGGTGTGAATTGCAGAATCCCGTGAACCATCGAGTCTTTGAACGCAAGTTGCGCCCG
AGGGACCCTCCCGAGGGCACGCCTGCCTCATGGGCGTTAGAAGCCCATCCACGCTCAG-T
-TG-------C---------C--------TA--------------------T-C------
--GGC----AA---AGATGCGGACATTGGTCCTCCGAACCTC-GAGGTGCGGTGGGCCTA
AGTGTGTGGCC-GTCGTA-TGTGGCCGGGAGCGGCG-AGTGGTGGGC--T--A--CTGCG
CACGTCA-CCCCGAG-CCCCGTACCGA-CACAGGGCCTTTTT-T--GACCCCT-AACGAG
GRG
>Carex_alma|STARR|B085|CAL|spm00000703
TTGCC--TCTC--GAAAAACAC-GACC-G-T-TGCAC-AAG-T--G-ACAG--AAC--G-
C-TG-CC-GG-AG-AGGTGC------------------------------TTGCT-----
-----GC-CTCCT-C-GG---CCCCACCGGCCA-CGTCCCTC-TAG--CCTT--CTTTCG
GGC--GAGTTGGATGCTGGCCGGAATACGGYGCGGGATGA--CGCCAAGGAA--CACGAT
-AAA--AGCTAAGGCACCGGC--TAGTCGCT--A-----AAGGGCTGGCGT-C----GG-
----G-TGC--C-AAGGC-----CA-A--T---------G----AAA---AA----AATA
TGACTCTCGGCAACGGATATCTCGGCTCTCGCATCGATGAAGAACGTAGCGAAATGCGAT
ACGTGGTGTGAATTGCAGAATCCCGTGAACCATCGAGTCTTTGAACGCAAGTTGCGCCCG
AGGGACCCTCCCGAGGGCACGCCTGCCTCATGGGCGTTAGAAGCCCATCCACGCTCAG-T
-TG-------C---------C--------TA--------------------T-C------
--GGC----AA---AGATGCGGACATTGGTCCTCCGAACCTC-GAGGTGCGGTGGGCCTA
AGTGTGTGGCC-GTCGTA-TGTGGCCGGGAGCGGCG-AGTGGTGGGC--T--A--CTGCG
CACGTCA-CCCCGAG-CCCCGTACCGA-CACAGGGCCTTTTT-T--GACCCCT-AACGAG
GAG
>Carex_praegracilis|STARR|B551|CAL|spm00001157
TTGCC--TCTC--GAAAAACAC-GACC-G-T-TGCAC-AAG-T--G-ACAG--AAC--G-
C-TG-CC-GG-AG-AGGTGC------------------------------TTGCT-----
-----GC-CTCCT-C-GG---CCCCACCGGCCA-CGTCCCTC-TAG--CCTT--CTTTCG
GGC--GAGTTGGATGCTGGCCGGAATACGGCGCGGGATGA--CGCCAAGGAA--CACGAT
-AAA--AGCTAAGGCACCGGC--TAGYCGCT--A-----AAGGGCTGGCGT-C----GG-
G-----TGC--C-AAGGC-----CA-A--T---------G----AAA---AA----AATA
TGACTCTCGGCAACGGATATCTCGGCTCTCGCATCGATGAAGAACGTAGCGAAATGCGAT
ACGTGGTGTGAATTGCAGAATCCCGTGAACCATCGAGTCTTTGAACGCAAGTTGCGCCCG
AGGGACCCTCCCGAGGGCACGCCTGCCTCATGGGCGTTAGAAGCCCATCCACGCTCAG-T
-TG-------C---------C--------TA--------------------T-C------
--GGC----AA---AGATGCGGACATTGGTCCTCCGAACCTC-GAGGTGCGGTGGGCCTA
AGTGTGTGGCC-GTCGTA-TGTGGCCGGGAGCGGCG-AGTGGTGGGC--T--A--CTGCG
CACGTCA-CCCCGAG-CCCCGTACCGA-CACAGGGCCTTTTT-T--GACCCCT-AACGAG
GAG
>Carex_pansa|STARR|B1357|CAL|spm00001964
TTGCC--TCTC--GAAAAACAC-GACC-G-T-TGCAC-AAG-T--G-ACAG--AAC--G-
C-TG-CC-GG-AG-AGGTGC------------------------------TTGCT-----
-----GC-CTCCT-C-GG---CCCCACCGGCCA-CGTCCCTC-TAG--CCTT--CTTTCG
GGC--GAGTTGGATGCTGGCCGGAATACGGCGCGGGATGA--CGCCAAGGAA--CACGAT
-AAA--AGCTAAGGCACCGGC--TAGTCGCT--A-----AAGGGCTGGCGT-C----GGG
------TGC--C-AAGGC-----CA-A--T---------G----AAA---AA----AATA
TGACTCTCGGCAACGGATATCTCGGCTCTCGCATCGATGAAGAACGTAGCGAAATGCGAT
ACGTGGTGTGAATTGCAGAATCCCGTGAACCATCGAGTCTTTGAACGCAAGTTGCGCCCG
AGGGACCCTCCCGAGGGCACGCCTGCCTCATGGGCGTTAGAAGCCCATCCACGCTCAG-T
-TG-------C---------C--------TA--------------------T-C------
--GGC----AA---AGATGCGGACATTGGTCCTCCGAACCTC-GAGGTGCGGTGGGCCTA
AGTGTGTGGCC-GTCGTA-TGTGGCCGGGAGCGGCG-AGTGGTGGGC--T--A--CTGCG
CACGTCA-CCCCGAG-CCCCGTACCGA-CACAGGGCCTTTTT-T--GACCCCT-AACGAG
GAG
>Carex_duriuscula|STARR|B1046|ARK|spm00001653
TTGCC--TCTC--GAAAAACAC-GACC-G-T-TGCAC-AAG-T--G-ACAG--AAT--G-
C-TG-CC-GG-AG-AGGTGC------------------------------TTGCT-----
-----GC-CTCCT-C-GG---CCCCACCGGCCT-CGTCCCTC-TAG-CCTTT--C----G
GGC--GAGTTGGATGCTGGTCGGAATACGGCGCGGGATGA--CGCCAAGGAA--CACGAT
-AGA--AGCTGAGGCACCGGC--TGGTCGCT--A-----AAGGGCTGGCGT-C----GG-
----G-TGC--C-AAGGC-----CA-A--C---------G----AAA---AA----AATA
TGACTCTCGGCAACGGATATCTCGGCTCTCGCATCGATGAAGAACGTAGCGAAATGCGAT
ACGTGGTGTGAATTGCAGAATCCCGTGAACCATCGAGTCTTTGAACGCAAGTTGCGCCCG
AGGGACCCTCCCGAGGGCACGCCTGCCTCATGGGCGTTAGAAGCCCATTCACGCTCGG-T
-TG-------C---------C--------TC--------------------A-C------
--GGC----AA---AGATGCGGACATTGGCCCTCCGAACCTC-GAGGTGCGGTGGGCCTA
AGTGTGCGGCC-GTCGTA-TGTGGCCGGGAGCGGCG-AGTGGTGGGC--T--A--CTGCG
CACGTCA-CCCCGCG-CCTCGTACCGA-CACAGGGCCTTTTT-T--GACCCCT-AACGAG
GAG
>Carex_davalliana|WATERWAY|davaliana_2416|AUT|spm00002350
TTGCC--TCTC--GAAAAACAC-GACC-G-T-TGCAC-AAG-T--G-ACAG--AAC--G-
C-TG-NC-GG-AG-AGGTGC------------------------------TTGCT-----
-----GC-CTCCT-C-GG---CCCCACCGGCCT-CGTCCCTC-TAG-CCTTT--C----G
GGC--GAGTTGGATGCTGGCCGGAATACGGCGCGGGATGA--CGCCAAGGAA--CACGAT
-AAA--AGCTAAGGCATCGGC--TANCCGCT--A-----AAGGGCTNGCGT-C----GG-
----G-TGC--C-AAGGC-----CA-A--T---------G----AAA---AA----AATA
TGACTCTCGGCAACGGATATCTCGGCTCTCGCATCGATGAAGAACGTAGCGAAATGCGAT
ACGTGGTGTGAATTGCAGAATCCCGTGAACCATCGAGTCTTTGAACGCAAGTTGCGCCCG
AGGGACCCTCCCAAGGGCACGCCTGCCTCATGGGCGTTAGAAGCCCATTCACGCTTGG-T
-TG-------C---------C--------TC--------------------A-C------
--NGC----AA---AGATGCGGACATTGGCCCTCCGAACCTC-GAGGTGCGGTGGGCCTA
AGTGTGCGGCC-GTTGTA-CGTGGCCGGGAGCGGCG-AGTGGTGGGC--T--A--CTGCG
CACGTCA-CCCCGAG-CCCCGTACCGA-CACAGGGCCTTTTT-T--GACCCCT-AACGAG
GAG
>Carex_parallela|JIMENEZMEJIAS||FIN|spm00003596
TTGCC--TCTC--GAAAAACAC-GACC-G-T-TGCAC-AAG-T--G-ACAG--AAC--G-
C-TG-TC-GG-AG-AGGTGC------------------------------TTGCT-----
-----GC-CTCCT-C-GG---CCCCACCGGCCT-CGTCCCTC-TAG-CCTTT--C----G
GGC--GAGTTGGATGCTGGCCGGAATACGGCGCGGGATGA--CGCCAAGGAA--CACGAT
-AAA--AGCTAAGGCATCGGC--TAGCCGCT--A-----AAGGGCTGGCGT-C----GGG
------TGC--C-AAGGC-----CA-A--T---------G----AAA---AA----AATA
TGACTCTCGGCAACGGATATCTCGGCTCTCGCATCGATGAAGAACGTAGCGAAATGCGAT
ACGTGGTGTGAATTGCAGAATCCCGTGAACCATCGAGTCTTTGAACGCAAGTTGCGCCCG
AGGGACCCTCCCAAGGGCACGCCTGCCTCATGGGCGTTAGAAGCCCATTCACGCTTGG-T
-TG-------C---------C--------TC--------------------A-C------
--AGC----AA---AGATGCGGACATTGGCCCTCCGAACCTC-GAGGTGCGGTGGGCCTA
AGTGTGCGGCC-GTTGTA-CGTGGCYGGGAGCGGCG-AGTGGTGGGC--T--A--CTGCG
CACGTCA-CCCCGAG-CCCCGTACCGA-CACAGGGCCTTTTT-T--GACCCCT-AACGAG
GAG
>Carex_dioica|STARR_FORD|STA_107|GRB|spm00005178
TTGCC--TCTC--GAAAAACAC-GACC-G-T-TGCAC-AAG-T--G-ACAG--AAC--G-
C-TG-CC-GG-AG-AGGTGC------------------------------TTGCT-----
-----GC-CTCCT-C-GG---CCCCACCGGCCT-CGTCCCTC-TAG-CCTTT--C----G
GGC--GAGTTGGATGCTGGCCGGAATACGGCGCGGGATGA--CGCCAAGGAA--CACGAT
-AAA--AGCTAAGGTACCGGC--TAGCCGCT--A-----AAGGGCTGGCGT-C----GGG
------TGC--C-AAGGC-----CA-A--T---------G----AAA---AA----AATA
TGACTCTCGGCAACGGATATCTCGGCTCTCGCATCGATGAAGAACGTAGCGAAATGCGAT
ACGTGGTGTGAATTGCAGAATCCCGTGAACCATCGAGTCTTTGAACGCAAGTTGCGCCCG
AGGGACCCTCCTGAGGGCACGCCTGCCTCATGGGCGTTAGAAGCCCATTCACGCTCGG-T
-TG-------C---------C--------TC--------------------A-C------
--GGC----AA---AGATGCGGACATTGGCCCTCCGAACCTC-GAGGTGCGGTGGGCCTA
AGTGTGCGGCC-GTCGTA-CGTGGCCGGGAGCGGCG-AGTGGTGGGC--T--A--CAGCG
CACGTCA-CCCCGTG-CCCCGTACGGA-CACAGGGCCTTTTT-T--GACCCCT-AACGAG
GAG
>Carex_gynocrates|STARR|B1023|ARK|spm00001630
TTGCC--TCTC--GAAAAACAC-GACC-G-T-TGCAC-AAG-T--G-ACAG--AAC--G-
C-TG-CC-GG-AG-AGGTGC------------------------------TTGCT-----
-----GC-CTCCT-C-GG---CCCCACCGGCCT-CGTCCCTC-TAG-CCTTT--C----G
GGC--GAGTTGGATGCTGGCCGGAATACGGCGCGGGATGA--CGCCAAGGAA--CACGAT
-AAA--AGCTAAGGCACCGGC--TAGCCGCT--A-----AAGGGCTGGCGT-C----GG-
----G-TGC--C-AAGGC-----CA-A--T--------GA----AAA----A----AATA
TGACTCTCGGCAACGGATATCTCGGCTCTCGCATCGATGAAGAACGTAGCGAAATGCGAT
ACGTGGTGTGAATTGCAGAATCCCGTGAACCATCGAGTCTTTGAACGCAAGTTGCGCCCG
AGGGACCCTCCCGAGGGCACGCCTGCCTCATGGGCGTTAGAAGCCCATTCACGCTCGG-T
-TG-------C---------C--------TC--------------------A-C------
--RGC----AA---AGATGCGGACATTGGCCCTCCGAACCTC-GAGGTGCGGTGGGCCTA
AGTGTGCGGCC-GTCGTA-CGTGGCCGGGAGCGGCG-AGTGGTGGGC--T--A--CTGCG
CACGTCA-CCCCGAG-CCCCGTACCGA-CACAGGGCCTTTTT-T--GACCCCT-AACGAG
GAG
>Carex_pseudocuraica|HIPP|pseudocuraica_668|CH?|spm00002605
TTGCC--TCTC--GAAAAACAC-GACC-G-T-TGCAC-ACG-T--G-ACAG--AAC--G-
C-TG-CC-GG-GG-AGGTGC------------------------------TTGCT-----
-----GC-CTCCT-C-GG---CCCCACCGGCCT-CGTCCCTC-CAG-CCCTT--C----G
GGC--GAGTTGGATGCTGGCCGGAATACGGCGCGGGATGA--CGCCAAGGAA--CACGAT
-AAA--AGCTGAGGCACCGGC--TAGCCGTC--G-----AAGGTTCTGCGT-C----GG-
----G-TGC--C-GAGGC-----CA-A--T---------G----AAA---AA----AATA
TGACTCTCGGCAACGGATATCTCGGCTCTCGCATCGATGAAGAACGTAGCGAAATGCGAT
ACGTGGTGTGAATTGCAGAATCCCGTGAACCATCGAGTCTTTGAACGCAAGTTGCGCCCG
AGGGATCCTCCCGAGGGCACGCCTGCCTCATGGGCGTTAGAAGCCCATCCACGCTCGG-T
-TG-------C---------C--------TG--------------------T-C------
--GGC----AG---AGATGCGGACATTGGCCCTCCGAACCGC-GAGGTGCGGTGGGCCTA
AGTGTGCGGCC-GTCGTA-TGTGGCCGGGAGCGGCG-AGTGGTGGGC--T--A--CTGCG
CACGTCA-CCCCGAG-CCCCGTACAGA-CGCAGGGCCTTTCT--G-GACCCCT-AACGAG
GAG
>Carex_resectans|WATERWAY|resectans_1644|NZN|spm00002618
TTGCC--TCTC--GAAAAACAC-GACC-G-T-TGCAC-ACG-T--G-ACAG--AAC--G-
C-TG-TC-GA-GG-AGGTGC------------------------------TTGTT-----
-----GC-CTCCT-C-GG---CCCCACCGGCCT-CGTCCCTC-TAG-CCCTT--C----G
GGC--GAGTTGGATGCTGGCCGGAATACGGCGCGGGATGA--CGCCAAGGAA--CACGAT
-AAA--AGCTAAGGCACNGGC--TAGCCGTC--A-----AAGGGCTGGCGT-C----GG-
----G-TGT--C-GAGGC-----CA-A--T--------GA----AAA---AA----AATA
TGACTCTCGGCAACGGATATCTCGGCTCTCGCATCGATGAAGAACGTAGCGAAATGCGAT
ACGTGGTGTGAATTGCAGAATCCCGTGAACCATCGAGTTTTTGAACGCAAGTTGCGCCCG
AGGGATCCTCCCGAGGGCACGCCTGCCTCATGGGCGTTAGAAGCCCATCCACGCTCGG-T
-TG-------C---------C--------TA--------------------T-C------
--GGC----AA---AGATGCGGATAATGGCCCTCCGAACNGC-GAGGTGCGGTGGGCCTA
AGTGTGCGGCC-GTTGTA-TGTGGCCGGGAGCGGCG-AGTGGTGGGC--T--A--CTGCG
CACGTCA-CCCCGAG-CCACGTATCGA-CACATGGCCTTTTT-T--GACCCCT-AACGAG
GAG
>Carex_hebes|WATERWAY|hebes_2329|NSW|spm00002434
TTGCC--TCTC--GAAAAACAT-GACC-G-T-TGCAC-ACG-T--G-ACAG--AAC--G-
C-TG-TC-GG-GG-AGGTGC------------------------------TTGTT-----
-----GC-CTCCG-C-GG---CCCCACCGGCCT-CATCCCTC-TAG-CCCTT--C----G
GGC--GAGTTGGATGCTGGTCGGAATACGGCGCGGGATGA--CGCCAAGGAA--CACGAT
-AAA--AGCTAAGGCACCGGC--TAGCCGTC--A-----AAGGGCCGGCGT-C----GG-
----G-TGT--C-GAGGC-----CA-A--T---------T----AAA---AA----AATA
TGACTCTCGGCAACGGATATCTCGGCTCTCGCATCGATGAAGAACGTAGCGAAATGCGAT
ACGTGGTGTGAATTGCAGAATCCCGTGAACCATCGAGTCTTTGAACGCAAGTTGCGCCCG
AGGGATCCTCCCGAGGGCACGCCTGCCTCATGGGCGTTAGAAGCCCATCCACGCTCGG-T
-TG-------C---------C--------TA--------------------T-C------
--GGC----AA---AGATGCGGATAATGGCCCTCCGAACCGC--TGGTGCGGTGGGCCTA
AGTGTGCGGCC-GTTGTA-TGTGGCCGGGAGCGGCG-AGTGGTGGGC--T--A--CTGCG
CACGTCA-CCCCGAG-CCCCGTATCGA-CGCAGGGCCTTTTT-T--GACCCCT-AACGAG
GAG
>Carex_kirkii|JIMENEZMEJIAS|||spm00004417
TTGCC--TCTC--G-AAAACAC-GACC-G-T-TGCAC-ACG-T--G-ACAG--AAC--G-
C-TG-TC-GG-GG-AGGTGC------------------------------TTGTT-----
-----GC-CTCCT-C-GG---CCCCACCGGCCT-CGTCCATC-TAG-CCCTT--T----G
GGC--GAGTTGGATGCTGGCCGGAATACGGCGCGGGATGA--CGCCAAGGAA--CACGAT
-AAA--AGCTAAGGCACCGGC--TAGCTGTC--A-----AAGGGCCGGCGT-C----GG-
----G-TGT--C-GAGGC-----CA-A--T---------G----AAA---AA----AATA
TGACTCTCGGCAACGGATATCTCGGCTCTCGCATCGATGAAGAACGTAGCGAAATGCGAT
ACGTGGTGTGAATTGCAGAATCCCGTGAACCATCGAGTCTTTGAACGCAAGTTGCGCCCG
AGGGATCCTCCCGAGGGCACGCCTGCCTCATGGGCGTTAGAAGCCCATCCACGCTCGG-T
-TG-------C---------C--------TA--------------------T-C------
--GGC----AA---AGATGCGGATAATGGCCCTCCGAACCGC-GAGGTGCGGTGGGCCTA
AGTGTGCGGCC-GTTGTA-TGTGGCCGGGAGCGGCG-AGTGGTGGGC--T--A--CTGCG
CACGTCA-CCCCGAG-CCCCGTATCGA-CACAGGGCTTTTTT----GACCCCT-AACGAG
GAG
>Carex_pterocarpa|JIMENEZMEJIAS|||spm00004425
TTGCC--TCTC--GAAAAACAC-GACC-G-T-TGCAC-ACG-T--G-ACAG--AAC--G-
C-TG-TC-GG-GG-AGGTGC------------------------------TTGTT-----
-----GC-CTCCT-C-GG---CCCCACCGGCCT-CGTCCCTC-TAG-CCCTT--T----G
GGC--GAGTTGGATGCTGGCCGGAATACGGCGCGGGATGA--CGCCAAGGAA--CACGAT
-AAA--AGCTAAGGCACCGGC--TAGCTGTC--A-----AAGGGCCGGCGT-C----GG-
----G-TGT--C-GAGGC-----CA-A--T---------G----AAA---AA----AATA
TGACTCTCGGCAACGGATATCTCGGCTCTCGCATCGATGAAGAACGTAGCGAAATGCGAT
ACGTGGTGTGAATTGCAGAATCCCGTGAACCATCGAGTCTTTGAACGCAAGTTGCGCCCG
AGGGATCCTCCCGAGGGCACGCCTGCCTCATGGGCGTTAAAAGCCCATCCACGCTCGG-T
-TG-------C---------C--------TA--------------------T-C------
--GGC----AA---AGATGCGGATAATGGCCCTCCGAACCGC-GAGGTGCGGTGGGCCTA
AGTGTGCGGCC-GTTGTA-TGTGGCCGGGAGCGGCG-AGTGGTGGGC--T--A--CTGCG
CACGTCA-CCCCGAG-CCCCGTATCGA-CACAGGGCCTTTTT-T--GACCCCT-AACGAG
GAG
>Carex_trachycarpa|WATERWAY|trachycarpa_3523||spm00002713
TTGCC--TCTC--GAAAAACAC-GACC-G-T-TGCAC-ACG-T--G-ACAG--AAC--G-
C-TG-TC-GG-GG-AGGTGC------------------------------TTGTT-----
-----GC-CTCCT-C-GG---CCCCACCGGCCT-CGTCCCTC-TAG-CCCTT--T----G
GGC--GAGTTGGATGCTGGCCGGAATACGGCGCGGGATGA--CGCCAAGGAA--CACGAT
-AAA--AGCCAAGGCACCGGC--TAGCTGTC--A-----AAGGGCCGGCGT-C----GG-
----G-TGT--C-GAGGC-----CA-A--T--------GA----AAA----A----AATA
TGACTCTCGGCAACGGATATCTCGGCTCTCGCATCGATGAAGAACGTAGCGAAATGCGAT
ACGTGGTGTGAATTGCAGAATCCCGTGAACCATCGAGTCTTTGAACGCAAGTTGCGCCCG
AGGGATCCTCCCGAGGGCACGCCTGCCTCATGGGCGTTAGAAGCCCATCCACGCTCGG-T
-TG-------C---------C--------TA--------------------T-C------
--GGC----AA---AGATGCGGATAATGGCCCTCCGAACCGC-GAGGTGCGGTGGGCCTA
AGTGTGCGGCC-GTTGTA-TGTGGCCGGGAGCGGCG-AGTGGTGGGC--T--A--CTGCG
CACGTCA-CCCCGAG-CCCCGTATCGA-CACAGGGCCTTTTT-T--GACCCCT-AACGAG
GAG
>Carex_maackii|HIPP|maackii_8031|JAP|spm00002491
TTGCC--TCTC--GAAAAACAC-GACC-G-T-TGCAC-ACG-T--G-ACAA--AAT--G-
C-TG-TC-GG-GG-AGGTGC------------------------------TTGTT-----
-----GC-CTCCT-C-GG---CCCCACCGGCCT-CGTCCCTC-TAG-CCGTT--C----G
GGC--GAGTTGGATGCTGGCCGGAATACGGCGCGGGATGA--CGCCAAGGAA--CACGAT
-AAA--AGCTGAGGCACCGGC--TAGCCGTC--A-----AAGGGCCTGCGT-C----GG-
----G-TGC--C-GAGGC-----CA-A--T--------GA----AAA---AA----AATA
TGACTCTCGGCAACGGATATCTCGGCTCTCGCATCGATGAAGAACGTAGCGAAATGCGAT
ACGTGGTGTGAATTGCAGAATCCCGTGAACCATCGAGTCTTTGAACGCAAGTTGCGCCCG
AGGGATCCTCCCGAGGGCACGCCTGCCTCATGGGCGTTAGAAGCCCATCCACGCTTGG-T
-TG-------C---------C--------TA--------------------T-C------
--GGC----AA---AGATGCGGACATTGGCCCTCCGAATCGC-GAGGTGCGGTGGGCCTA
AGTGTGCGGCT-GTCGTA-TGTGGCCGGGAGCGGCG-AGTGGTGGGC--T--A--CTGCG
CACGTCA-CCCCGAG-CCCCGTACCGA-CACAGGGCCTATTT-T--GACCCCT-CACGAG
GAG
>Carex_chordorrhiza|STARR|B1318|BRC|spm00001925
TTGCC--TCTC--G-AAAACAC-GACC-G-T-TGCAC-ACG-T--G-ACAG--AAC--G-
C-TG-CT-GG-GG-AGGTGC------------------------------TTGCT-----
-----GC-CTCCT-C-GG---CCCCACCGGCCT-CGTCCCTC-TAG-CCCTT--C----G
GGC--GAGTTGGATGTTGGTCGGAATACGGCGCGGGTTGA--CGCCAAGGAA--CACGAT
-AAA--AGCTGAGGCACCGGC--TAGCCGTC--A-----AAGGTTCTGCGT-C----GG-
----G-TGC--C-GAGGC-----CA-A--T---------G----AAA---AA----AATA
TGACTCTCGGCAACGGATATCTCGGCTCTCGCATCGATGAAGAACGTAGCGAAATGCGAT
ACGTGGTGTGAATTGCAGAATCCCGTGAACCATCGAGTCTTTGAACGCAAGTTGCGCCCG
AGGGATCCTCCCGAGGGCACGCCTGCCTCATGGGCGTTAGAAGCCCATCCACGCTCGG-T
-TG-------C---------C--------TA--------------------T-C------
--GGC----AA---AGATGCGGACATTGGCCCTCCGAACCGC-GAGGTGCGGTGGGCCTA
AGTGTGCGGCC-GTCGTA-TGTGGCCGGGAGCGGCG-AGTGGTGGGC--T--A--CTGCG
CACGTCA-CCCCGAG-CCCCGTACCGA-CACAGGACCTTTTT-T--GACCCCA-AACGAG
GAG
>Carex_arcta|STARR|B092|ASK|spm00000710
TTGCC--TCTC--GAAAAACAC-GACC-G-T-TGCAC-ACG-T--G-ACAG--AAT--G-
C-TG-CC-GG-GG-AGGTGC------------------------------TTGCT-----
-----GC-CTCCT-C-GG---CCCCACCGGCCT-CGTCCCTC-TAG-CCTTT--C----G
GGC--GAGTTGGATGCTGGCCGGAATACGGCGCGGGATGA--CGCCAAGGAA--CACGAT
-AAA--AGCTAAGGCACCGGC--TAGCCGTC--A-----AAGGGCCTGCGT-C----GG-
----G-TGC--C-GAGGC-----CA-A--T---------G----AAA----A--AAAATA
TGACTCTCGGCAACGGATATCTCGGCTCTCGCATCGATGAAGAACGTAGCGAAATGCGAT
ACGTGGTGTGAATTGCAGAATCCCGTGAACCATCGAGTCTTTGAACGCAAGTTGCGCCCG
AGGGATCCTCCCGAGGGCACGCCTGCCTCATGGGCGTTAGAAGCCCATCCACGCTCGG-T
-TG-------C---------C--------TA--------------------A-C------
--GGC----AA---AGATGCGGACATTGGCCCTCCGAACCGC-GAGGTGCGGTGGGCCTA
AGTGTGCGGCC-GTTGTA-TGTGGCCGGGAGCGGCG-AGTGGTGGGC--T--A--CTGCG
CACGTCA-CCCCGAG-CCCCTTACCGA-CGCAGGGCCTTTTTTT--GACCCCT-AACGAG
GAG
>Carex_illota|STARR|B343|CAL|spm00000961
TTGCC--TCTC--GAAAAACAC-GACC-G-T-TGCAC-ACG-T--G-ACAG--AAC--G-
C-TG-CCGGGGAGGTGGTGC------------------------------TTGCT-----
-----GC-CTCCT-C-GG---CCCCACCGGCCT-CGTCCCTC-TAG-CCCTT--C----G
GGC--GAGTTGGATGCTGGCCGGAATACGGCGCGGGATGA--CGCCAAGGAA--CACGAT
-AAA--AGCTAAGRCACCGGC--TAGCCGTC--A-----AAGGGCATGCGC-C----GGG
------TGC--C-GAGGC-----CA-A--T---------G----AAA---AA----AATA
TGACTCTCGGCAACGGATATCTCGGCTCTCGCATCGATGAAGAACGTAGCGAAATGCGAT
ACGTGGTGTGAATTGCAGAATCCCGTGAACCATCGAGTCTTTGAACGCAAGTTGCGCCCG
AGGGATCCTCCCGAGGGCACGCCTGCCTCATGGGCGTTAGAAGCCCATCCACGCTCGG-T
-TG-------C---------C--------TA--------------------A-C------
--GGC----AA---AGATGCGGACATTGGCCCTCCGAACCGC-GAGGTGCGGTGGGCCTA
AGTGTGCGGCC-GTCGTA-TGTGGCCGGGAGCGGCG-AGTGGTGGGC--T--A--CTGCG
CACGTCA-CCCCGAG-CCCCTTACCGA-CGCAGGGCCTTTTTTT--GACCCCT-AACGAG
GAG
>Carex_laeviculmis|STARR|B794|CAL|spm00001397
TTGCC--TCTC--GAAAAACAC-GACC-G-T-WGCAC-ATG-T--G-ACAG--AAC--G-
C-TG-CC-GG-GG-AGGTGC------------------------------TTGCT-----
-----GC-CTCCT-C-GG---CCCCACCGGCCT-CGTCCCTC-TAG-CCCTT--C----G
GGC--GAGTTGGATGCTGGCCGGAATACGGCGCGGGATGA--CGCCAAGGAA--TACGAT
-AAA--AGCTAAGGCACCGGC--TAGCCGTC--A-----AAGGGCCTGCGT-C----GGG
------TGC--C-GAGGC-----CA-A--T---------G----AAA---AA----AATA
TGACTCTCGGCAACGGATATCTCGGCTCTCGCATCGATGAAGAACGTAGCGAAATGCGAT
ACGTGGTGTGAATTGCAGAATCCCGTGAACCATCGAGTCTTTGAACGCAAGTTGCGCCCG
AGGGATCCTCCCGAGGGCACGCCTGCCTCATGGGCGTTAGAAGCCCATCCACGCTCGG-T
-TG-------C---------C--------TA--------------------A-C------
--GGC----AA---AGATGCGGACATTGGCCCTCCGAACCGC-GAGGTGCGGTGGGCCTA
AGTGTGCGGCC-GTCGTA-TGTGGCCGGGAGCGGCG-AGTGGTGGGC--T--A--CTGCG
CACGTCA-CCCCGAG-CCCCTTACCGA-CGCAGGGCCTTTTTTT--GACCCCT-AACGAG
GAG
>Carex_disperma|STARR|B1045|ARK|spm00001652
TTGCC--TCTC--GAAAAACAC-GACC-G-T-TGCAC-ACG-T--G-ACAG--AAC--G-
C-TG-TC-GG-GG-AGGTGC------------------------------TTGTT-----
-----GC-CTCTT-C-GG---CCCCACCGGCCT-CGTCCCTC-TAG-CCCTT--C----G
GGC--GAGTTGGATGATGGCCGGAAAACGGCGCGGGATGA--CGCCAAGGAA--CACGAT
-AAA--AGCTAAGGCACCGGC--TAGCCGTC--A-----AAGGGCTTGCAT-C----GG-
----G-TGC--C-GAGGC-----CA-A--T---------G----AAA---AA----AATA
TGACTCTCGGCAACGGATATCTCGGCTCTCGCATCGATGAAGAACGTAGCGAAATGCGAT
ACGTGGTGTGAATTGCAGAATCCCGTGAACCATCGAGTCTTTGAACGCAAGTTGCGCCCG
AGGGATCCTCCCAAGGGCACGCCTGCCTCATGGGCGTTAGAAGCCCATCCACGCTCGA-T
-TG-------C---------C--------TA--------------------T-C------
--GGC----AA---AGATGCGGACATTGGCCCTCCGAACCGC-GAGGTGCGGTGGGCCTA
AGTGTGCGGCM-GTCGTA-TGTGGCCGGGAGCGGCG-AGTGGTGGGC--T--A--CTGCG
CACGTCA-CCCCGAG-CCCTGTACCGA-CACAGGGCCTTTTT-T--GACCCCT-AACGAG
GAG
>Carex_davyi|STARR|B856|CAL|spm00001459
TTGCC--TCTC--GAAAAACAT-GACC-G-T-TGCAC-ACG-T--G-ACAG--AAT--G-
C-TG-TC-GG-GG-AGGTGC------------------------------TTGTT-----
-----GC-CTCCT-C-GG---CCCCACCGGCCT-CGTCCCTC-TAG-CCCTT--C----G
GGC--GAGTTGGATGCTGGTCGGAATACGGCGCGGGATGA--CGCCAAGGAA--CACGAT
-AAA--AGCTAAGGCACCGGC--TAGTCGTC--A-----AAGGGCTTGCAT-C----GG-
----G-TGC--T-GAGGC-----CA-A--T---------G----AAA---AA----AATA
TGACTCTCGGCAACGGATATCTCGGCTCTCGCATCGATGAAGAACGTAGCGAAATGCGAT
ACATGGTGTGAATTGCAGAATCCCGTGAACCATCGAGTCTTTGAACGCAAGTTGCGCCCG
AGGGATCCTCCCGAGGGCACGCCTGCCTCATGGGCGTTAGAAGCCCATCCACGCTTTG-T
-TG-------C---------C--------TA--------------------T-C------
--GGC----AA---AGATGCGGACATTGGCCCTCCGAACTGC-AAGGTGCGGTGGGCCTA
AGTGTGCGGCC-GTCGTA-TGTGGCCGGGAGCGGCG-AGTGGTGGGC--T--A--CTGCG
CACGTCA-CCCCGAG-CCCCGTACCGA-CACAGGGCCTTTTT-C--GACCCAT-AACGAG
GAG
>Carex_feta|STARR|B275|CAL|spm00000893
TTGCC--TCTC--GAAAAACAC-GACC-G-T-TGCAC-ACG-T--G-ACAG--AAT--G-
C-TG-TC-GG-GG-AGGTGC------------------------------TTGTT-----
-----GC-CTCCT-C-GG---CCCCACCGACCT-CGTCCCTC-TAG-CCCTT--C----G
GGC--GAGTTGGATGCTGGCCGGAATACGGCGCGGGATGA--CGCCAAGGAA--CACGAT
-AAA--AGCTAAGGTACCGGC--TAGCCGTC--A-----AAGGGCTTGCAT-C----GG-
----G-TGC--C-GAGGC-----CA-A--T---------G----AAA---AA----AATA
TGACTCTCGGCAACGGATATCTCGGCTCTCGCATCGATGAAGAACGTAGCGAAATGCGAT
ACGTGGTGTGAATTGCAGAATCCCGTGAACCATCGAGTCTTTGAACGCAAGTTGCGCCCG
AGGGATCCTCCCGAGGGCACGCCTGCCTCATGGGCGTTAGAAGCCCATCCACGCTCTG-T
-TG-------C---------C--------TA--------------------T-C------
--GGC----AA---AGATGCGGACATTGGCCCTCCGAACCGC-GATGTGCGGTGGGCCTA
AGTGTGCGGCC-GTCGTA-TGTGGCCGGGAGCGGCG-AGTGGTGGGC--T--A--CTGCG
CACGTCA-CCCCGAG-CCCCGTACCGA-CACAGGGCCTTTTT-C--GACCCCT-AACGAG
GAG
>Carex_normalis|STARR|B451|ALA|spm00001059
TTGCC--TCTC--GAAAAACAC-GACY-G-T-TGCAC-ACG-T--G-ACAG--AAT--G-
C-TG-TC-GG-GG-AGGTGC------------------------------TTGTT-----
-----GC-CTCCT-C-GG---CCCCACCGGCCT-CGTCCCTC-TAG-CTCTT--C----G
GGC--GAGTTGGATGCTGGCCGGAATACGGCGYGGGATGA--CGCCAAGGAA--CACGAT
-AAA--AGCTAAGGCACCAGC--TAGCCGTC--A-----AAGGGCTTGCAT-C----GG-
----A-TGC--C-GAGGC-----CA-A--T---------G----AAA---AA----AATA
TGACTCTCGGCAACGGATATCTCGGCTCTCGCATCGATGAAGAACGTAGCGAAATGCGAT
ACGTGGTGTGAATTGCAGAATCCCGTGAACCATCGAGTCTTTGAACGCAAGTTGCGCCCG
AGGGATCCTCCCGAGGGCACGCCTGCCTCATGGGCGTTAGAAGCCCATCCACGCTTTG-T
-TG-------C---------C--------TA--------------------T-C------
--GGC----AA---AGATGCGGACATTGGCCCTCCGAACCGC-GAGGTGCGGTGGGCCTA
AGTGTGCGGCC-GTCGTA-TGTGGCCGGGAGCGGCG-AGTGGTGGGC--T--A--CTGCG
CACGTCA-CCCCGAG-CCCCGTACAGA-CAYAGGGCCTTTTT-C--GACCCCT-AACGAG
GAG
>Carex_leporina|STARR|B1173|WIS|spm00001780
TTGCC--TCTC--GAAAAACAC-GACC-G-T-TGCAC-ACG-T--G-ACAG--AAT--G-
C-TG-TC-GG-GG-AGGTGC------------------------------TTGTT-----
-----GC-CTCCT-C-GG---CCCCACCGGCCT-CGTCCCTC-TAG-CCCTT--C----G
GGC--GAGTTGGATGCTGGCCGGAATACGGCGCGGGATGA--CGCCAAGGAA--CACGAT
-AAA--AGCTAAGGCACCGGC--TAGCCGTC--A-----AAGGTCTTGCAT-C----GG-
----G-TGC--C-GAGGC-----CA-A--T---------G----AAA---AA----AATA
TGACTCTCGGCAACGGATATCTCGGCTCTCGCATCGATGAAGAACGTAGCGAAATGCGAT
ACGTGGTGTGAATTGCAGAATCCCGTGAACCATCGAGTCTTTGAACGCAAGTTGCGCCCG
AGGGATCCTCCCGAGGGCACGCCTGCCTCATGGGCGTTAGAAGCCCATCCACGCTCTG-T
-TG-------C---------C--------TA--------------------T-C------
--GGC----AA---AGATGCGGACATTGGCCCTCCGAACCGC-GAGGTGCGGTGGGCCTA
AGTGTGCGGYC-GTCGTA-TGTGGCCGGGAGCGGCG-AGTGGTGGGC--T--A--CTGCG
CACGTCA-CCCCGAG-CCCCGTACCGA-CACAGGGCCTTTTT-TY-GACCCCT-AACGAG
GAG
>Carex_festucacea|STARR|B274|TEX|spm00000892
TTGCC--TCTC--GAAAAACAC-GACC-G-T-TGCAC-ACG-T--G-ACAG--AAT--G-
C-TG-TC-GG-GG-AGGTGC------------------------------TTGTT-----
-----GC-CTCCT-C-GG---CCCCACCGGCCT-CGTCCCTC-TAG-CTCTT--C----G
GGC--GAGTTGGATGCTGGCCGGAATACGGCGCGGGATGA--CGCCAAGGAA--CACGAT
-AAA--AGCTAAGGCACCAGC--TAGCCGTC--A-----AAGGGCTTGCAT-C----GG-
----A-TGC--C-GAGGC-----CA-A--Y---------G----AWA---AA----AATA
TGACTCTCGGCAACGGATATCTCGGCTCTCGCATCGATGAAGAACGTAGCGAAATGCGAT
ACGTGGTGTGAATTGCAGAATCCCGTGAACCATCGAGTCTTTGAACGCAAGTTGCGCCCG
AGGGATCCTCCCGAGGGCACGCCTGCCTCATGGGCGTTAGAAGCCCATCCACGCTTTG-T
-TG-------C---------C--------TA--------------------T-C------
--GGC----AA---AGATGCGGACATTGGCCCTCCGAACCGC-GAGGTGCGGTGGGCCTA
AGTGTGCGGCC-GTCGTA-TGTGGCCGGGAGCGGCG-AGTGGTGGGC--T--A--CTGCG
CACGTCA-CCCCGAG-CCCCGTACCGA-CACAGGGCCTTTTT-C--GACCCCT-AACGAG
GAG
>Carex_molesta|STARR|B463|DEL|spm00001070
TTGCC--TCTC--GAAAAACAC-GACC-G-T-TGCAC-ACG-T--G-ACAG--AAT--G-
C-TG-TC-GG-GG-AGGTGC------------------------------TTGTT-----
-----GC-CTCCT-C-GG---CCCCACCGGCCT-CGTCCCTC-TAG-CTCTT--C----G
GGC--GAGTTGGATGCWGGCCGGAATACGGCGCGGGATGA--CGCCAAGGAA--CACGAT
-AAA--AGCTAAGGCACCRGC--TAGCCGTC--A-----AAKGGCTTGCAT-C----GG-
----A-TGC--C-GAGGC-----CA-A--Y---------G----AAA---AA----AATA
TGACTCTCGGCAACGGATATCTCGGCTCTCGCATCGATGAAGAACGTAGCGAAATGCGAT
ACGTGGTGTGAATTGCAGAATCCCGTGAACCATCGAGTCTTTGAACGCAAGTTGCGCCCG
AGGGATCCTCCCGAGGGCACGCCTGCCTCATGGGCGTTAGAAGCCCATCCACGCTCTG-T
-TG-------C---------C--------TA--------------------T-C------
--GGC----AA---AGATGCGGACATTGGCCCTCCGAACCGC-GAGGTGCGGTGGGCCTA
AGTGTGCGGCC-GTCGTA-TGTGGCCGGGAGCGGCG-AGTGGTGGGC--T--A--CTGCG
CACGTCA-CCCCGAG-CCCCGTACCGA-CACAGGGCCTTTTT-Y--GACCCCT-AACGAG
GAG
>Carex_missouriensis|STARR|B460|ILL|spm00001067
TTGCC--TCTC--GAAAAACAC-GACC-G-T-TGCAC-ACG-T--G-ACAG--AAT--G-
C-TG-TC-GG-GG-AGGTGC------------------------------TTGTT-----
-----GC-CTCCT-C-GG---CCCCACCGGCCT-CGTCCCTC-TAG-CTCTT--C----G
GGC--GAGTTGGATGCTGGCCGGAATACGGCGCGGGATGA--CGCCAAGGAA--CACGAT
-AAA--AGCTAAGGCACCAGC--TAGCCCTC--A-----AAAGGCTTGCAT-C----GG-
----A-TGC--C-GAGGC-----CA-A--T---------G----AAA---AA----AATA
TGACTCTCGGCAACGGATATCTCGGCTCTCGCATCGATGAAGAACGTAGCGAAATGCGAT
ACGTGGTGTGAATTGCAGAATCCCGTGAACCATCGAGTCTTTGAACGCAAGTTGCGCCCG
AGGGATCCTCCCGAGGGCACGCCTGCCTCATGGGCGTTAGAAGCCCATCCACGCTTTG-T
-TG-------C---------C--------TA--------------------T-C------
--GGC----AA---AGATGCGGACATTGGCCCTCCGAACCGC-GAGGTGCGGTGGGCCTA
AGTGTGCGGCC-GTCGTA-TGTGGCCGGGAGCGGCG-AGTGGTGGGC--T--A--CTGCG
CACGTCA-CCCCGAG-CCCCGTACAGA-CACAGGGCCTTTTT-C--GACCCCT-AACGAG
GAG
>Carex_shinnersii|STARR|B618|TEN|spm00001225
TTGCC--TCTC--GAAAAACAC-GACC-G-T-TGCAC-ACG-T--G-ACAG--AAT--G-
C-TG-TC-GG-GG-AGGTGC------------------------------TTGTT-----
-----GC-CTCCT-C-GG---CCCCACCGGCCT-CGTCCCTC-TAG-CTCTT--C----G
GGC--GAGTTGGATGCTGGCCGGAATACGGCGCGGGATGA--CGCCAAGGAA--CACGAT
-AAA--AGCTAAGGCACCAGC--TAGCCCTC--A-----AAAGGCTTGCAT-C----GGA
------TGC--C-GAGGC-----CA-A--T---------G----AAA---AA----AATA
TGACTCTCGGCAACGGATATCTCGGCTCTCGCATCGATGAAGAACGTAGCGAAATGCGAT
ACGTGGTGTGAATTGCAGAATCCCGTGAACCATCGAGTCTTTGAACGCAAGTTGCGCCCG
AGGGATCCTCCCGAGGGCACGCCTGCCTCATGGGCGTTAGAAGCCCATCCACGCTTTG-T
-TG-------C---------C--------TA--------------------T-C------
--GGC----AA---AGATGCGGACATTGGCCCTCCGAACCGC-GAGGTGCGGTGGGCCTA
AGTGTGCGGCC-GTCGTA-TGTGGCCGGGAGCGGCG-AGTGGTGGGC--T--A--CTGCG
CACGTCA-CCCCGAG-CCCCGTACAGA-CACAGGGCCTTTTT-C--GACCCCT-AACGAG
GAG
>Carex_tenera|HIPP|tenera_3124|WIS|spm00002701
TTGCC--TCTC---GAAAACAC-GACC-G-T-TGCAC-ACG-T--G-ACAG--AAC--G-
C-TG-TC-GG-GG-AGGTGC------------------------------TTGTT-----
-----GC-CTCCT-C-GG---CCCCACCGGCCT-CGTCCCTC-TAG-CTCTT--C----G
GGC--GAGTTGGATGCTGGCCGGAATACGGCGCGGGATGA--CGCCAAGGAA--CACGAT
-AAA--AGCTAAGGCACCAGC--TAGCCGTC--A-----AAGGGCTTGCAT-C----GGA
------TGC--C-GAGGC-----CA-A--T---------G----AAA----A----AATA
TGACTCTCGGCAACGGATATCTCGGCTCTCGCATCGATGAAGAACGTAGCGAAATGCGAT
ACGTGGTGTGAATTGCAGAATCCCGTGAACCATCGAGTCTTTGAACGCAAGTTGCGCCCG
AGGGATCCTCCCGAGGGCACGCCTGCCTCATGGGCGTTAGAAGCCCATCCACGCTTTG-T
-TG-------C---------C--------TA--------------------T-C------
--GGC----AA---AGATGCGGACATTGGCCCTCCGAACCGC-GAGGTGCGGTGGGCCTA
AGTGTGCGGCC-GTCGTA-TGTGGCCGGGAGCGGCG-AGTGGTGGGC--T--A--CTGCG
CACGTCA-CCCCGAG-TCCCGTACCGA-CACAGGGCCTTTTT-C--GACCCCT-AACGAG
GAG
>Carex_tincta|STARR|B737|MAI|spm00001342
TTGCC--TCTC--GAAAAACAC-GACC-G-T-TGCAC-ACG-T--G-ACAG--AAT--G-
C-TG-TC-GG-GG-AGGTGC------------------------------TTGTT-----
-----GC-CTCCT-C-GG---CCCCACCGGCCT-CGTCCCTC-TCG-CTCTT--C----G
GGC--GAGTTGGATGCTGGCCGGAATACGGCGCGGGATGA--CGCCAAGGAA--CACGAT
-AAA--AGCTAAGGCACCAGC--TAGCCGTC--A-----AAGGGCTTGCAT-C----GG-
----A-TGC--C-GAGGC-----CA-A--T---------G----AAA---AA----AATA
TGACTCTCGGCAACGGATATCTCGGCTCTCGCATCGATGAAGAACGTAGCGAAATGCGAT
ACGTGGTGTGAATTGCAGAATCCCGTGAACCATCGAGTCTTTGAACGCAAGTTGCGCCCG
AGGGATCCTCCCGAGGGCACGCCTGCCTCATGGGCGTTAGAAGCCCATCCACGCTCTG-T
-TG-------T---------C--------TA--------------------T-C------
--GGC----AA---AGATGCGGACATTGGCCCTCCGAACCGC-GAGGTGCGGTGGGCCTA
AGTGTGCGGCC-GTCGTA-TGTGGCCGGGAGCGGCG-AGTGGTGGGC--T--A--CTGCG
CACGTCA-CCCCGAG-CCCCGTACCGA-CACAGGGCCTTTTT-C--GACCCCT-AACGAG
GAG
>Carex_hyalina|STARR|B294|MSI|spm00000912
TTGCC--TCTC--GAAAAACAC-GACC-G-T-TGCAC-ACG-T--G-ACAG--AAT--G-
C-TG-TC-GG-GG-AGGTGC------------------------------TTGTT-----
-----GC-CTCCT-C-GG---CCCCACCGGCCT-CGTCCCTC-TAG-CTCTT--C----G
GGC--GAGTTGGATGCAGGCCGGAATACGGCGCGGGATGA--CGCCAAGGAA--CACGAT
-AAA--AGCTAAGGCACCAGC--TAGCCGTC--A-----AAGGGCTTGCAT-C----GG-
----A-TGC--C-GAGGC-----CA-A--T-------G-A----AAA----A----AATA
TGACTCTCGGCAACGGATATCTCGGCTCTCGCATCGATGAAGAACGTAGCGAAATGCGAT
ACGTGGTGTGAATTGCAGAATCCCGTGAACCATCGAGTCTTTGAACGCAAGTTGCGCCCG
AGGGATCCTCCCGAGGGCACGCCTGCCTCATGGGCGTTAGAAGCCCATCCACGCTCTG-T
-TG-------C---------C--------TA--------------------T-C------
--GGC----AA---AGATGCGGACATTGGCCCTCCGAACCGC-GAGGTGCGGTGGGCCTA
AGTGTGCGGCC-GTCGTA-TGTGGCCGGGAGCGGCG-AGTGGTGGGC--T--A--CTGCG
CACGTCA-CCCCGAG-CCCCGTACCGA-CACAGGGCCTTTTT-C--GACCCCT-AACGAG
GAG
>Carex_silicea|STARR|B625|DEL|spm00001232
TTGCC--TCTC--AAAAAACAC-GACC-G-T-TGCAC-ACG-T--G-ACAG--AAT--G-
C-TG-TC-GG-GG-AGGTGC------------------------------TTGTT-----
-----GC-CTCCT-C-GG---CCCCACCGGCCT-CGTCCCTC-TAG-CTCTT--C----G
GGC--GAGTTGGATGCTGGCCGGAATACGGCGCGGGATGA--CGCCAAGGAA--CACGAT
-AAA--AGCTAAGGCACCTGC--TAGCCGTC--A-----AAGGGCTTGCAT-C----GG-
----A-TGC--C-GAGGC-----CA-A--T-------G-A----AAA----A----AATA
TGACTCTCGGCAACGGATATCTCGGCTCTCGCATCGATGAAGAACGTAGCGAAATGCGAT
ACGTGGTGTGAATTGCAGAATCCCGTGAACCATCGAGTCTTTGAACGCAAGTTGCGCCCG
AGGGATCCTCCCGAGGGCACGCCTGCCTCATGGGCGTTAGAAGCCCATCCACGCTTTG-T
-TG-------C---------C--------TA--------------------T-C------
--GGC----AA---AGATGCGGACATTGGCCCTCCGAACCGC-GAGGTGCGGTGGGCCTA
AGTGTGCGGCC-GTCGTA-TGTGGCCGGGAGCGGCG-AGTGGTGGGC--T--A--CTGCG
CACGTCA-CCCCGAG-CCCCGTACCGA-CACAGGGCCTTTTT-C--GACCCCT-AACGAG
GAG
>Carex_brevior|STARR|B1216|BRC|spm00001823
TTGCC--TCTC--GAAAAACAC-GACC-G-T-TGCAC-ACG-T--G-ACAG--AAT--G-
C-TG-TC-GG-GG-AGGTGC------------------------------TTGTT-----
-----GC-CTCCT-C-GG---CCCCACCGGCCT-CGTCCCTC-TAG-CTCTT--C----G
GGC--GAGTTGGATGCAGGCCGGAATACGGCGCGGGATGA--CGCCAAGGAA--CACGAT
-AAA--AGCTAAGGCACCGGC--TAGCCGTC--A-----AATGGCTTGCAT-C----GG-
----A-TGC--C-GAGGC-----CA-A--T-------G-A----AAA----A----AATA
TGACTCTCGGCAACGGATATCTCGGCTCTCGCATCGATGAAGAACGTAGCGAAATGCGAT
ACGTGGTGTGAATTGCAGAATCCCGTGAACCATCGAGTCTTTGAACGCAAGTTGCGCCCG
AGGGATCCTCCCGAGGGCACGCCTGCCTCATGGGCGTTAGAAGCCCATCCACGCTCTG-T
-TG-------C---------C--------TA--------------------T-C------
--GGC----AA---AGATGCGGACATTGGCCCTCCGAACCGC-GAGGTGCGGTGGGCCTA
AGTGTGCGGCC-GTCGTA-TGTGGCCGGGAGCGGCG-AGTGGTGGGC--T--A--CTGCG
CACGTCA-CCCCGAG-CCCCGTACCGA-CACAGGGCCTTTTT-T--GACCCCT-AACGAG
GAG
>Carex_molestiformis|STARR|B466|ARK|spm00001073
TTGCC--TCTC--GAAAAACAC-GACC-G-T-TGCAC-ACG-T--G-ACAG--AAT--G-
C-TG-TC-GG-GG-AGGTGC------------------------------TTGTT-----
-----GC-CTCCT-C-GG---CCCCACCGGCCT-CGTCCCTC-TAG-CTCTT--C----G
GGC--GAGTTGGATGCAGGCCGGAATACGGCGCGGGATGA--CGCCAAGGAA--CACGAT
-AAA--AGCTAAGGCACCGGC--TAGCCGTC--A-----AAGGGCTTGCAT-C----GG-
----A-TGC--C-GAGGC-----CA-A--T-------G-A----AAA----A----AATA
TGACTCTCGGCAACGGATATCTCGGCTCTCGCATCGATGAAGAACGTAGCGAAATGCGAT
ACGTGGTGTGAATTGCAGAATCCCGTGAACCATCGAGTCTTTGAACGCAAGTTGCGCCCG
AGGGATCCTCCCGAGGGCACGCCTGCCTCATGGGCGTTAGAAGCCCATCCACGCTCTG-T
-TG-------C---------C--------TA--------------------T-C------
--GGC----AA---AGATGCGGACATTGGCCCTCCGAACCGC-GAGGTGCGGTGGGCCTA
AGTGTGCGGCC-GTCGTA-TGTGGCCGGGAGCGGCG-AGTGGTGGGC--T--A--CTGCG
CACGTCA-CCCCGAG-CCCCGTACCGA-CACAGGGCCTTTTT-Y--GACCCCT-AACGAG
GAG
>Carex_oronensis|STARR|B1291|MAI|spm00001898
TTGCC--TCTC--GAAAAACAC-GACC-G-T-TGCAC-ACG-T--G-ACAG--AAY--G-
C-TG-TC-GG-GG-AGGTGC------------------------------TTGTT-----
-----GC-CTCCT-C-GG---CCCCACCGGCCT-CGTCCCTC-TMG-CTCTT--C----G
GGC--GAGTTGGATGCTGGCCGGAATACGGCGCGGGATGA--CGCCAAGGAA--CACGAT
-AAA--AGCTAAGGCACCAGC--TAGCCGTC--A-----AAGGGCTTGCAT-C----GG-
----A-TGC--C-GAGGC-----CA-A--T-------G-A----AAA----A----AATA
TGACTCTCGGCAACGGATATCTCGGCTCTCGCATCGATGAAGAACGTAGCGAAATGCGAT
ACGTGGTGTGAATTGCAGAATCCCGTGAACCATCGAGTCTTTGAACGCAAGTTGCGCCCG
AGGGATCCTCCCGAGGGCACGCCTGCCTCATGGGCGTTAGAAGCCCATCCACGCTYTG-T
-TG-------C---------C--------TA--------------------T-C------
--GGC----AA---AGATGCGGACATTGGCCCTCCGAACCGC-GAGGTGCGGTGGGCCTA
AGTGTGCGGCC-GTCGTA-TGTGGCCGGGAGCGGCG-AGTGGTGGGC--T--A--CTGCG
CACGTCA-CCCCGAG-CCCCGTACCGA-CACAGGGCCTTTTT-C--GACCCCT-AACGAG
GAG
>Carex_bicknellii|HIPP|bicknellii_549|WIS|spm00002271
TTGCC--TCTC--GAAAAACAC-GACC-G-T-TGCAC-ACG-T--G-ACAG--AAT--G-
C-TG-TC-GG-GG-AGGTGC------------------------------TTGTT-----
-----GC-CTCCT-C-GG---CCCCACCGGCCT-CGTCCCTC-TAG-CTCTT--C----G
GGC--GAGTTGGATGCTGGCCGGAATACGGCGCGGGATGA--CGCCAAGGAA--CACGAT
-AAA--AGCTAAGGCACCAGC--TAGCCGTC--A-----AAGGGCTTGCAT-C----GG-
----A-TGC--C-GAGGC-----CA-A--T-------G-A----AAA----A----AATA
TGACTCTCGGCAACGGATATCTCGGCTCTCGCATCGATGAAGAACGTAGCGAAATGCGAT
ACGTGGTGTGAATTGCAGAATCCCGTGAACCATCGAGTCTTTGAACGCAAGTTGCGCCCG
AGGGATCCTCCCGAGGGCACGCCTGCCTCATGGGCGTTAGAAGCCCATCCACGCTTTG-T
-TG-------C---------C--------TA--------------------T-C------
--GGC----AA---AGATGCGGACATTGGCCCTCCGAACCGC-GAGGTGCGGTGGGCCTA
AGTGTGCGGCC-GTCGTA-TGTGGCCGGGAGCGGCG-AGTGGTGGGC--T--A--CTGCG
CACGTCA-CCCCGAG-CCCCGTACCGA-CACAGGGCCTTTTT-C--GACCCCT-AACGAG
GAG
>Carex_reniformis|STARR|B581|GEO|spm00001187
TTGCC--TCTC--GAAAAACAC-GACC-G-T-TGCAC-ACG-T--G-ACAG--AAT--G-
C-TG-TC-GG-GG-AGGTGC------------------------------TTGTT-----
-----GC-CTCCT-C-GG---CCCCACCGGCCT-CGTCCCTC-TAG-CTCTT--C----G
GGC--GAGTTGGATGCAGGCCGGAATACGGCGCGGGATGA--CGCCAAGGAA--CACGAT
-AAA--AGCTAAGGCACCAGC--TAGCCGTC--A-----AAGGGCTTGCAT-C----GG-
----A-TGC--C-GAGGC-----CA-A--T-------G-A----AAA----A----AATA
TGACTCTCGGCAACGGATATCTCGGCTCTCGCATCGATGAAGAACGTAGCGAAATGCGAT
ACGTGGTGTGAATTGCAGAATCCCGTGAACCATCGAGTCTTTGAACGCAAGTTGCGCCCG
AGGGATCCTCCCGAGGGCACGCCTGCCTCATGGGCGTTAGAAGCCCATCCACGCTCTG-T
-TG-------C---------C--------TA--------------------T-C------
--GGC----AA---AGATGCGGACATTGGCCCTCCGAACCGC-GAGGTGCGGTGGGCCTA
AGTGTGCGGCC-GTCGTA-TGTGGCCGGGAGCGGCG-AGTGGTGGGC--T--A--CTGCG
CACGTCA-CCCCGAG-CCCCGTACCGA-CACAGGGCCTTTTT-C--GACCCCT-AACGAG
GAC
>Carex_crawfordii|HIPP|NA|ILL|spm00002161
TTGCC--TCTC--GAAAAACAC-GACC-G-T-TGCAC-ACG-T--G-ACAG--AAT--G-
C-TG-TC-GG-GG-AGGTGC------------------------------TTGTT-----
-----GC-CTCCT-C-GG---CCCCACCGGCCT-CGTCCCTC-TAG-CTCTT--C----G
GGC--GAGTTGGATGCTGGCCGGAATACGGCGCGGGATGA--CGCCAAGGAA--CACGAT
-AAA--AGCTAAGGCACCAGC--TAGCCGTC--A-----AAGGGCTTGCAT-C----GG-
----A-TGC--C-GAGGC-----CA-A--T-------G-A----AAA----A----AATA
TGACTCTCGGCAACGGATATCTCGGCTCTCGCATCGATGAAGAACGTAGCGAAATGCGAT
ACGTGGTGTGAATTGCAGAATCCCGTGAACCATCGAGTTTTTGAACGCAAGTTGCGCCCG
AGGGATCCTCCCGAGGGCACGCCTGCCTCATGGGCGTTAGAAGCCCATCCACGCTCTG-T
-TG-------C---------C--------TA--------------------T-C------
--GGC----AA---AGATGCGGACATTGGCCCTCCGAACCGC-GAGGTGCGGTGGGCCTA
AGTGTGCGGCC-GTCGTA-TGTGGCCGGGAGCGGCG-AGTGGTGGGC--T--A--CTGCG
CACGTCA-CCCCGAG-CCCCGTACCGA-CACAGGGCCTTTTT-C--GACCCCT-AACGAG
GAG
>Carex_muskingumensis|STARR|B509|MIC|spm00001115
TTGCC--TCTC--GAAAAACAC-GACC-G-T-TGCAC-ACG-T--G-ACAG--AAT--G-
C-TG-TC-GG-GG-AGGTGC------------------------------TTGTT-----
-----GC-CTCCT-C-GG---CCCCACCGGCCT-CGTCCCTC-TAG-CTCTT--C----G
GGC--GAGTTGGATGCTGGCCGGAATACGGCGCGGGATGA--CGCCAAGGAA--CACGAT
-AAA--AGCTAAGGCACCAGC--TAGCCGTC--A-----AAGGGCTTGCAT-C----GG-
----A-TGC--C-GAGGC-----CA-A--T-------G-A----AAA----A----AATA
TGACTCTCGGCAACGGATATCTCGGCTCTCGCATCGATGAAGAACGTAGCGAAATGCGAT
ACGTGGTGTGAATTGCAGAATCCCGTGAACCATCGAGTCTTTGAACGCAAGTTGCGCCCG
AGGGATCCTCCCGAGGGCACGCCTGCCTTATGGGCGTTAGAAGCCCATCCACGCTTTG-T
-TG-------C---------C--------TA--------------------T-C------
--GGC----AA---AGATGCGGACATTGGCCCTCCGAACCGC-GAGGTGCGGTGGGCCTA
AGTGTGCGGCC-GTCGTA-TGTGGCCGGGAGCGGCG-AGTGGTGGGC--T--A--CTGCG
CACGTCA-CCCCGAG-CCCCGTACCGA-CACAGGGCCTTTTT-T--GACCCCT-AACGAG
GAG
>Carex_cumulata|STARR|B253|ILL|spm00000871
TTGCC--TCTC--GAAAAACAC-GACC-G-T-TGCAC-ACG-T--G-ACAG--AAT--G-
C-TG-TC-GG-GG-AGGTGC------------------------------TTGTT-----
-----GC-CTCCT-C-GG---CCCCACCGGCCT-CGTCCCTC-TAG-CTCTT--C----G
GGC--GAGTTGGATGCAGGCCGGAATACGGCGCGGGATGA--CGCCAAGGAA--CACGAT
-AAA--AGCTAAGGCACCAGC--TAGCCGTC--A-----AAGGGCTTGCAT-C----GG-
----A-TGC--C-GAGGC-----CA-A--T-------G-A----AAA----A----AATA
TGACTCTCGGCAACGGATATCTCGGCTCTCGCATCGATGAAGAACGTAGCGAAATGCGAT
ACGTGGTGTGAATTGCAGAATCCCGTGAACCATCGAGTCTTTGAACGCAAGTTGCGCCCG
AGGGATCCTCCCAAGGGCACGCCTGCCTCATGGGCGTTAGAAGCCCATCCACGCTCTG-T
-TG-------C---------C--------TA--------------------T-C------
--GGC----AA---AGATGCGGACATTGGCCCTCCGAACCGC-GAGGTGCGGTGGGCCTA
AGTGTGCGGCC-GTCGTA-TGTGGCCGGGAGCGGCG-AGTGGTGGGC--T--A--CTGCG
CACGTCA-CCCCGAG-CCCCGTACCGA-CACAGGGCCTTTTT-C--GACCCCT-AACGAG
GAG
>Carex_merrittfernaldii|STARR|B443|MAN|spm00001051
TTGCC--TCTC--GAAAAACAC-GACC-G-T-TGCAC-ACG-T--G-ACAG--AAT--G-
C-TG-TC-GG-GG-AGGTGC------------------------------TTGTT-----
-----GC-CTCCT-C-GG---CCCCACCGGCCT-CGTCCCTC-TAG-CTCTT--C----G
GGC--GAGTTGGATGCTGGCCGGAATACGGCGCGGGATGA--CGCCAAGGAA--CACGAT
-AAA--AGCTAAGGCACCAGC--TAGCCGTC--A-----AAGGGCTTGCAT-C----GG-
----A-TGC--C-GAGGC-----CA-A--T-------G-A----AAA----A----AATA
TGACTCTCGGCAACGGATATCTCGGCTCTCGCATCGATGAAGAACGTAGCGAAATGCGAT
ACGTGGTGTGAATTGCAGAATCCCGTGAACCATCGAGTCTTTGAACGCAAGTTGCGCCCG
AGGGATCCTCCCGAGGGCACGCCTGCCTCATGGGCGTTAGAAGCCCATCCACGCTTTG-T
-TG-------C---------C--------TA--------------------T-C------
--GGC----AA---AGATGCGGACATTGGCCCTCCGAATCGC-GAGGTGCGGTGGGCCTA
AGTGTGCGGCC-GTCGTA-TGTGGCCGGGAGCGGCG-AGTGGTGGGC--T--A--CTGCG
CACGTCA-CCCCGAG-CCCCGTACCGA-CACAGGGCCTTTTT-C--GACCCCT-AACGAG
GAG
>Carex_cristatella|STARR|B182|KTY|spm00000800
TTGCC--TCTC--GAAAAACAC-GACC-G-T-TGCAC-ACG-T--G-ACAG--AAT--G-
C-TG-TC-GG-GG-AGGTGC------------------------------TTGTT-----
-----GC-CTCCT-C-GG---CCCCACCGGCCT-CGTCCCTC-TAG-CTCTT--C----G
GGC--GAGTTGGATGCTGGCCGGAATACGGCGCGGGATGA--CGCCAAGGAA--CACGAT
-AAA--AGCTAAGGCACCAGC--TAGCCGTC--A-----AAGGGCTTGCAT-C----GG-
----A-TGC--C-GAGGC-----CA-A--T-------GAA----AAA----A----AATA
TGACTCTCGGCAACGGATATCTCGGCTCTCGCATCGATGAAGAACGTAGCGAAATGCGAT
ACGTGGTGTGAATTGCAGAATCCCGTGAACCATCGAGTCTTTGAACGCAAGTTGCGCCCG
AGGGATCCTCCCGAGGGCACGCCTGCCTCATGGGCGTTAGAAGCCCATCCACGCTCTG-T
-TG-------C---------C--------TA--------------------T-C------
--GGC----AA---AGATGCGGACATTGGCCCTCCGAACCGC-GAGGTGCGGTGGGCCTA
AGTGTGCGGCC-GTCGTA-TGTGGCCGGGAGCGGCG-AGTGGTGGGC--T--A--CTGCG
CACGTCA-CCCCGAG-CCCCGTACCGA-CACAGGGCCTTTTT-C--GACCCCT-AACGAG
GAG
>Carex_opaca|STARR|B527|OKL|spm00001133
TTGCC--TCTC--GAAAAACAC-GACC-G-T-TGCAC-ACG-T--G-ACAG--AAT--G-
C-TG-TC-GG-GG-AGGTGC------------------------------TTGTT-----
-----GC-CTCCT-C-GG---CCCCACCGGCCT-CGTCCCTC-TAG-CTCTT--C----G
GGC--GAGTTGGATGCTGGCCGGAATACGGCGCGGGATGA--CGCCAAGGAA--CACGAT
-AAA--AGCTAAGGCACCAGC--TAGCCGTC--A-----AAGGGCTTGCAT-C----GG-
----A-TGC--C-GAGGC-----CA-A--T-------G-A----AAA----A----AATA
TGACTCTCGGCAACGGATATCTCGGCTCTCGCATCGATGAAGAACGTAGCGAAATGCGAT
ACGTGGTGTGAATTGCAGAATCCCGTGAACCATCGAGTCTTTGAACGCAAGTTGCGCCCG
AGGGATCCTCCCGAGGGCACGCCTGCCTCATGGGCGTTAGAAGCCCATCCACGCTCTG-T
-TG-------C---------C--------TA--------------------T-C------
--GGC----AA---AGATGCGGACATTGGCCCTCCGAACCGC-GAGGTGCGGTGGGCCTA
AGTGTGCGGCC-GTCGTA-TGTGGCCGGGAGCGGCG-AGTGGTGGGC--T--A--CTGCG
CACGTCA-CCCCGAG-CCCCGTACCGA-CACAGGGCCTTTTT-C--GACCCCT-AACGAG
GAG
>Carex_projecta|STARR|B570|MAN|spm00001176
TTGCC--TCTC--GAAAAACAC-GACC-G-T-TGCAC-ACG-T--G-ACAG--AAT--G-
C-TG-TC-GG-GG-AGGTGC------------------------------TTGTT-----
-----GC-CTCCT-C-GG---CCCCACCGGCCT-CGTCCCTC-TAG-CTCTT--C----G
GGC--GAGTTGGATGCTGGCCGGAATACGGCGCGGGATGA--CGCCAAGGAA--CACGAT
-AAA--AGCTAAGGCACCAGC--TAGCCGTC--A-----AAGGGCTTGCAT-C----GG-
----A-TGC--C-GAGGC-----CA-A--T-------GAA----AAA----A----AATA
TGACTCTCGGCAACGGATATCTCGGCTCTCGCATCGATGAAGAACGTAGCGAAATGCGAT
ACGTGGTGTGAATTGCAGAATCCCGTGAACCATCGAGTCTTTGAACGCAAGTTGCGCCCG
AGGGATCCTCCCGAGGGCACGCCTGCCTCATGGGCGTTAGAAGCCCATCCACGCTCTG-T
-TG-------C---------C--------TA--------------------T-C------
--GGC----AA---AGATGCGGACATTGGCCCTCCGAACCGC-GAGGTGCGGTGGGCCTA
AGTGTGCGGCC-GTCGTA-TGTGGCCGGGAGCGGCG-AGTGGTGGGC--T--A--CTGCG
CACGTCA-CCCCGAG-CCCCGTACCGA-CACAGGGCCTTTTT-T--GACCCCT-AACGAG
GAG
>Carex_bebbii|STARR|B127|MAN|spm00000745
TTGCC--TCTC--GAAAAACAC-GACC-G-T-TGCAC-ACG-T--G-ACAG--AAT--G-
C-TG-TC-GG-GG-AGGTGC------------------------------TTGTT-----
-----GC-CTCCT-C-GG---CCCCACCGGCCT-CGTCCCTC-TAG-CTCTT--C----G
GGC--GAGTTGGATGCTGGCCGGAATACGGCGCGGGATGA--CGCCAAGGAA--CACGAT
-AAA--AGCTAAGGCACCAGC--TAGCCGTC--A-----AAGGGCTTGCAT-C----GG-
----A-TGC--C-GAGGC-----CA-A--T-------GAA----AAA----A----AATA
TGACTCTCGGCAACGGATATCTCGGCTCTCGCATCGATGAAGAACGTAGCGAAATGCGAT
ACGTGGTGTGAATTGCAGAATCCCGTGAACCATCGAGTCTTTGAACGCAAGTTGCGCCCG
AGGGATCCTCCCGAGGGCACGCCTGCCTCATGGGCGTTAGAAGCCCATCCACGCTCTG-T
-TG-------C---------C--------TA--------------------T-C------
--GGC----AA---AGATGCGGACATTGGCCCTCCGAACCGC-GAGGTGCGGTGGGCCTA
AGTGTGCGGCC-GTCGTA-TGTGGCCGGGAGCGGCG-AGTGGTGGGC--T--A--CTGCG
CACGTCA-CCCCGAG-CCCCGTACCGA-CACAGGGCCTTTTT-Y--GACCCCT-AACGAG
GAG
>Carex_peucophila|JIMENEZMEJIAS|NA|COS|spm00000516
TTGCC--TCTC--G-GAAACAC-GACC-G-T-TGCAC-ACG-T--G-ACAG--AAT--G-
C-TG-TC-GA-GG-AGGTGC------------------------------TTGTT-----
-----GC-CTCCT-C-GG---CCCCACCGGCCT-CGTCCCTC-TAG-CCCTT--C----G
GGC--GAGTTGGATGCTGGCCGGAATACGGCGCGGGATGA--CGCCAAGGAA--CACGAT
-AAA--AGCTAAGGCACCGGC--TAGCCGTC--A-----AAGGGCTTGCAT-C----GG-
----G-TGC--C-GAGGC-----CA-A--T---------G----AAA---AA----AATA
TGACTCTCGGCAACGGATATCTCGGCTCTCGCATCGATGAAGAACGTAGCGAAATGCGAT
ACGTGGTGTGAATTGCAGAATCCCGTGAACCATCGAGTCTTTGAACGCAAGTTGCGCCCG
AGGGATCCTCYCGAGGGCACGCCTGCCTCATGGGCGTTAGAAGCCCAACCACGCTCTG-T
-TG-------C---------C--------CA--------------------T-C------
--GGC----AAAG-AGATGCGGACATTGGCCCTCCGAACCGC-GAGGTGCGGTGGGCCTA
AGTGTGCGGCC-GTCGTA-TGTGGCCGGGAGCGGCG-AGTGGTGGGC--T--A--CTGCG
CACGTCA-CCCCGAG-CCCCGTACCGA-CACAGGGCCTTTTT-C--GACCCCT-GACGAG
GAG
>Carex_tetrastachya|STARR|B663|TEX|spm00001269
TTGCC--TCTC--GAAAAACAC-GACC-G-T-TGCAC-ACG-T--G-ACAG--AAT--G-
C-TG-TC-GG-GG-AGGTGC------------------------------TTGTT-----
-----GC-CTCYT-C-GG---CCCCACCGGCCT-CGTCCCTC-TAG-CCCTT--C----G
GGC--GAGTTGGATGCTGGTCGGAATACGGCGCGGGATGA--CGCCAAGGAA--CACGAT
-AAA--AGCTAAGGCGCCGGC--TAGCCGTC--A-----AAGGGCTTGCAT-C----GG-
----G-TGC--C-GAGGC-----CA-A--T---------G----AAA---AA----AATA
TGACTCTCGGCAACGGATATCTCGGCTCTCGCATCGATGAAGAACGTAGCGAAATGCGAT
ACGTGGTGTGAATTGCAGAATCCCGTGAACCATCGAGTCTTTGAACGCAAGTTGCGCCCG
AGGGATCCTCCCGAGGGCACGCCTGCCTCATGGGCGTTAGAAGCCCATCCACGCTTTG-T
-TG-------C---------C--------TA--------------------A-C------
--GGC----AA---AGATGCGGACATTGGCCCTCCGAACCGC-TAGGTGCGGTGGGCCTA
AGTGTGCGGCC-GTCGTA-TGTGGCCGGGAGCGGCG-AGTGGTGGGC--T--A--CTGCG
CACGTCA-CCCCGAG-CCCCGTAACGA-CACAGGGCCTTTTT-C--GACCCCT-AACGAG
GAG
>Carex_longii|STARR|B383|ARK|spm00001001
TTGCC--TCTC--GAAAAACAC-GACC-G-T-TGCAC-ACG-T--G-ACAG--AAT--G-
C-TG-TC-GG-GG-AGGTGC------------------------------TTGTT-----
-----GC-CTCCT-C-GG---CCCCACCGRCCT-CGTCCCTC-TAG-CCCTT--C----G
GGC--GAGTTGGATGCTGGCCGGAAYACGGCGCGGGATGA--CGCCAAGGAA--CACGAT
-AAA--AGCTAAGGCACCGGC--TAGCCGTC--A-----AAGGGCTTGCAT-C----GR-
R-----TGC--C-GAGGC-----CA-A--T---------G----AAA---AA----AATA
TGACTCTCGGCAACGGATATCTCGGCTCTCGCATCGATGAAGAACGTAGCGAAATGCGAT
ACGTGGTGTGAATTGCAGAATCCCGTGAACCATCGAGTCTTTGAACGCAAGTTGCGCCCG
AGGGATCCTCCCGAGGGCACGCCTGCCTCATGGGCGTTAGAAGCCCATCCACGCTCTG-T
-TG-------C---------C--------TA--------------------T-C------
--GGC----AA---AGATGCGGACATTGGCCCTCCGAACCGC-GAGGTGCGGTGGGCCTA
AGTGTGCGGCC-GTCGTA-TGTGGCCGGGAGCGGCG-AGTGGTGGGC--T--A--CTGCG
CACGTCA-CCCCGAG-YCCCGTACCGA-CACAGGGCCTTTTT-C--GACCCCT-AACGAG
GAG
>Carex_subfusca|HIPP|NA|ARI|spm00000307
TTGCC--TCTC--GAAAAACAC-GACC-G-T-TGCAC-ACG-T--G-ATAG--AAT--G-
C-TG-TC-GG-GG-AGGTGC------------------------------TTGTT-----
-----GC-CTCCT-C-GG---CCCCACCGGCCT-CGTCCCTC-TAG-CCCTT--C----G
GGC--GAGTTGGATGCTGGCCGGAATACGGCGCGGGATGA--CGCCAAGGAA--CACGAT
-AAA--AGCTAAGGCACCGGC--TAGCCGTC--A-----AAGGGCTTGCAT-C----GG-
----G-TGT--C-GAGGC-----CAGTTTT---------A----AAA---------AATA
TGACTCTCGGCAACGGATATCTCGGCTCTCGCATCGATGAAGAACGTAGCGAAATGCGAT
ACGTGGTGTGAATTGCAGAATCCCGTGAACCATCGAGTCTTTGAACGCAAGTTGCGCCCG
AGGGATCCTCCCGAGGGCACGCCTGCCTCATGGGCGTTAGAAGCCCATCCACGCTTTG-T
-TG-------C---------C--------TA--------------------T-C------
--GGC----AA---AGATGCGGACATTGGCCCTCCGAACCGC-GAGGTGCGGTGGGCCTA
AGTGTGCGGCC-GTCGTA-CGTGGCCGGGAGCGGCG-AGTGGTGGGC--T--A--CTGCG
CACGTCA-CCCCGAG-CCCCGTACCGA-CACAGGGCCATTTT-C--GACCCCT-AACGAG
GAG
>Carex_bromoides|HIPP|bromoides_3157|WIS|spm00002284
TTGCC--TCTC--GAAAAACAC-GACC-G-T-TGCAC-ACG-T--G-ACAG--AAT--G-
C-TG-TC-GG-GG-AGGTGC------------------------------TTGTT-----
-----GC-CTCCT-C-GG---CCCCACCGGCCT-CGTCCCTC-TAG-CCCTT--C----G
GGC--GAGTTGGATGCTGGCTGGAATACGGCGCGGGATGA--CGCCAAGGAA--CACGAT
-AAA--AGCTAAGGCACCGGC--TAGCCGTC--A-----AAGGGCTTGCAT-C----GG-
----G-TGC--T-GAGGC-----CA-A--T---------G----AAA---AA----AATA
TGACTCTCGGCAACGGATATCTCGGCTCTCGCATCGATGAAGAACGTAGCGAAATGCGAT
ACGTGGTGTGAATTGCAGAATCCCGTGAACCATCGAGTCTTTGAACGCAAGTTGCGCCCG
AGGGATCCTCCCGAGGGCACGCCTGCCTCATGGGCGTTAGAAGCCCATCCACGCTTTG-T
-TG-------C---------C--------TA--------------------T-C------
--GGC----AA---AGATGCGGACATTGGCCCTCCGAACCGC-GAGGTGCGGTGGGCCTA
AGTGTGCGGCC-GTCGTA-TGTGGCCGGGAGCGGCG-AGTGGTGGGC--T--A--CTGCG
CACGTCA-CCCCGAG-CCCCGTACCGA-CACAGGGCCTATTT-T--GACCCCT-AACGAT
GAG
>Carex_mariposana|STARR|B1277|ARI|spm00001884
TTGCC--TCTC--GAAAAACAC-GACC-G-T-TGCAC-ACG-T--G-ACAG--AAT--G-
C-TG-TC-GG-GG-AGGTGC------------------------------TTGTT-----
-----GC-CTCCT-C-GG---CCCCACCGGCCT-CGTCCCTC-TAG-CCCTT--C----G
GGC--GAGTTGGATGCTGGCTGGAATACGGCGCGGGATGA--CGCCAAGGAA--CACGAT
-AAA--AGCTAAGGCACCGGC--TAGCCGTC--A-----AAGGGCTTGCAT-C----GG-
----G-TGC--T-GAGGC-----CA-A--T---------G----AAA---AA----AATA
TGACTCTCGGCAACGGATATCTCGGCTCTCGCATCGATGAAGAACGTAGCGAAATGCGAT
ACGTGGTGTGAATTGCAGAATCCCGTGAACCATCGAGTCTTTGAACGCAAGTTGCGCCCG
AGGGATCCTCCCGAGGGCACGCCTGCCTCATGGGCGTTAGAAGCCCATCCACGCTTTG-T
-TG-------C---------C--------TA--------------------T-C------
--GGC----AA---NGATGCGGACATTGGCCCTCCGAACCGC-GAGGTGCGGTGGGCCTA
AGTGTGCGGCC-GTCGTA-TGTGGCCGGGAGCGGCG-AGTGGTGGGC--T--A--CTGCG
CACGTCA-CCCCGAG-CCCCGTACCGA-CACAGGGCCTTTTT-T--GACCCCT-AACGAT
GAG
>Carex_foenea|STARR|B1393|BRC|spm00002000
TTGCC--TCTC--GAAAAACAC-GACC-G-T-TGCAC-ACG-T--G-ACAG--AAT--G-
C-TG-TC-GG-GG-AGGTGC------------------------------TTGTT-----
-----GC-CTTCT-C-GG---CCCCACCGGCCT-CGTCCCTC-TAG-CCCTT--C----G
GGC--GAGTTGGATGCTGGCCGGAATACGGCGCGGGATGA--CGCCAAGGAA--CACGAT
-AAA--AGCTAAGGCACCGGC--TAGCCGTC--A-----AAGGGCTTGCAT-C----GG-
----G-TGC--C-GAGGC-----CA-A--T---------G----AAA---AA----AATA
TGACTCTCGGCAACGGATATCTCGGCTCTCGCATCGATGAAGAACGTAGCGAAATGCGAT
ACGTGGTGTGAATTGCAGAATCCCGTGAACCATCGAGTCTTTGAACGCAAGTTGCGCCCG
AGGGATCCTCCCGAGGGCACGCCTGCCTCATGGGCGTTAGAAGCCCATCCACGCTTTG-T
-TG-------C---------C--------TA--------------------T-C------
--GGC----AA---AGATGCGGACATTGGCCCTCCGAACCGC-GAGGTGCGGTGGGCCTA
AGTGTATGGCC-GTCGTA-TGTGGCCGGGAGCGGCG-AGTGGTGGGC--T--A--CTGCG
CACGTCA-CCCCGAG-CCCCGTACCGA-CACAGGGCCTTTTT-Y--GACCCCT-AACGAG
GAG
>Carex_petasata|STARR|B586|UTA|spm00001192
TTGCC--TCTC--GAAAAACAC-GACC-G-T-TGCAC-AAG-T--G-ACAG--AAT--G-
C-TG-TC-GG-GG-AGGTGC------------------------------TTGTT-----
-----GC-CTCCT-C-GG---CCCCACCGGCCT-CGTCCCTC-TAG-CCCTC--C----G
GGC--GAGTTGGATGTTGGCCGGAATACGGCGCGGGATGA--CGCCAAGGAA--CACGAT
-AAA--AGCTAAGGCACCGGC--TAGCCGTC--A-----AAGGGCTTGCAT-C----GG-
----G-TGC--C-GAGGC-----CA-A--T---------G----AAA---AA----AATA
TGACTCTCGGCAACGGATATCTCGGCTCTCGCATCGATGAAGAACGTAGCGAAATGCGAT
ACGTGGTGTGAATTGCAGAATCCCGTGAACCATCGAGTCTTTGAACGCAAGTTGCGCCCG
AGGGATCCTCCCGAGGGCACGCCTGCCTCATGGGCGTTAGAAGCCCATCCACGCTTTG-T
-TG-------C---------C--------TA--------------------T-C------
--GGC----AA---AGATGCGGACATTGGCCCTCCGAACCGC-GAGGTGCGGTGGGCCTA
AGTGTGCGGCC-GTCGTA-TGTGGCCGGGAGCGGCG-AGTGGTGGGC--T--A--CTGCG
CACGTCA-CCCCGAG-CCCCGTACCGA-CACAGGGCCTTTTT-T--GACCCCT-AACGAG
GAG
>Carex_xerantica|STARR|B1306|ONT|spm00001913
TTGCC--TCTC--GAAAAACAC-GACC-G-T-TGCAC-AAG-T--G-ACAG--AAT--G-
C-TG-TC-GG-GG-AGGTGC------------------------------TTGTT-----
-----GC-CTCCT-C-GG---CCCCACCGGCCT-CGTCCCTC-TAG-CCCTC--C----G
GGC--GAGTTGGATGTTGGCCGGAATACGGCGCGGGATGA--CGCCAAGGAA--CACGAT
-AAA--AGCTAAGGCACCGGC--TAGCCGTC--A-----AAGGGCTTGCAT-C----GG-
----G-TGC--C-GAGGC-----CA-A--T---------G----AAA---AA----AATA
TGACTCTCGGCAACGGATATCTCGGCTCTCGCATCGATGAAGAACGTAGCGAAATGCGAT
ACGTGGTGTGAATTGCAGAATCCCGTGAACCATCGAGTCTTTGAACGCAAGTTGCGCCCG
AGGGATCCTCCCGAGGGCACGCCTGCCTCATGGGCGTTAGAAGCCCATCCACGCTTTG-T
-TG-------C---------C--------TA--------------------T-C------
--GGC----AA---AGATGCGGACATTGGCCCTCCGAACCGC-GAGGTGCGGTGGGCCTA
AGTGTGCGGCC-GTCGTA-TGTGGCCGGGAGCGGCG-AGTGGTGGGC--T--A--CTGCG
CACGTCA-CCCCGAG-CCCCGTACCGA-CACAGGGCCTTTTT-T--GACCCCT-AACGAG
GAG
>Carex_tahoensis|STARR|B1068|ORE|spm00001675
TTGCC--TCTC--GAAAAACAC-GACC-G-T-TGCAC-AAG-T--G-ACAG--AAT--G-
C-TG-TC-GG-GG-AGGTGC------------------------------TTGTT-----
-----GC-CTCCT-C-GG---CCCCACCGGCCT-CGTCCCTC-TAG-CCCTC--C----G
GGC--GAGTTGGATGTTGGCCGGAATACGGCGCGGGATGA--CGCCAAGGAA--CACGAT
-AAA--AGCTAAGGCACCGGC--TAGCCGTC--A-----AAGGGCTTGCAT-C----GGG
------TGC--C-GAGGC-----CA-A--T---------G----AAA---AA----AATA
TGACTCTCGGCAACGGATATCTCGGCTCTCGCATCGATGAAGAACGTAGCGAAATGCGAT
ACGTGGTGTGAATTGCAGAATCCCGTGAACCATCGAGTCTTTGAACGCAAGTTGCGCCCG
AGGGATCCTCCCGAGGGCACGCCTGCCTCATGGGCGTTAGAAGCCCATCCACGCTTTG-T
-TG-------C---------C--------TA--------------------T-C------
--GGC----AA---AGATGCGGACATTGGCCCTCCGAACCGC-GAGGTGCGGTGGGCCTA
AGTGTGCGGCC-GTCGTA-TGTGGCCGGGAGCGGCG-AGTGGTGGGC--T--A--CTGCG
CACGTCA-CCCCGAG-CCCCGTACCGA-CACAGGGCCTTTTT-T--GACCCCT-AACGAG
GAG
>Carex_phaeocephala|STARR|B587|NEV|spm00001193
TTGCC--TCTC--GAAAAACAT-GACC-G-T-TGCAC-ACG-T--G-ACAG--AAT--G-
C-TG-TC-GG-GG-AGGTGC------------------------------TTGTT-----
-----GC-CTCCT-C-GA---CCCCACCGGCCT-CGTCCCTC-TAG-CCCTT--C----G
GGC--GAGTTGGATGCTGGTCGGAATACGGCGCGGGATGA--CGCCAAGGAA--CACGAT
-AWA--AGCTAAGGCACCGGC--TAGCCGTC--A-----AAGGGCTTGCAT-C----GG-
----G-TGC--Y-GAGGC-----CA-A--T---------G----AAA---AA----AATA
TGACTCTCGGCAACGGATATCTCGGCTCTCGCATCGATGAAGAACGTAGCGAAATGCGAT
ACGTGGTGTGAATTGCAGAATCCCGTGAACCATCGAGTCTTTGAACGCAAGTTGCGCCCG
AGGGATCCTCCCGAGGGCACGCCTGCCTCATGGGCGTTAGAAGCCCATCCACGCTTTG-T
-TG-------C---------C--------TA--------------------T-C------
--GGC----AA---AGATGCGGACATTGGCCCTCCGAACCGC-GAGGTGCGGTGGGCCTA
AGTGTGCGGCC-GTCGTA-TGTGGCCGGGAGCGGCG-AGTGGTGGGC--T--A--CTGCG
CACGTCA-CCCCGAG-CCCCGTACCGA-CACAGGGCCTTTTT-T--GACCCCT-AACGAG
GAG
>Carex_subbracteata|STARR|B1348|CAL|spm00001955
TTGCC--TCTC--GAAAAACAC-GACC-G-T-TGCAC-ACG-T--G-ACAG--AAT--G-
C-TG-TC-GG-GG-AGGTGC------------------------------TTGTT-----
-----GC-CTCCT-C-GG---CCCCACCGGCCT-CGTCCCTC-TAT-CCCTT--C----G
GGC--GAGTTGGATGCTGGCCGGAATACGGCGCGGGATGA--CGCCAAGGAA--CACGAT
-AAA--AGCTAAGGCACCGGC--TAGCCGTC--A-----AAGGGCTTGCAT-C----GG-
----G-TGC--C-GAGGC-----CA-A--T---------G----AAA---AA----AATA
TGACTCTCGGCAACGGATATCTCGGCTCTCGCATCGATGAAGAACGTAGCGAAATGCGAT
ACGTGGTGTGAATTGCAGAATCCCGTGAACCATCGAGTCTTTGAACGCAAGTTGCGCCCG
AGGGATCCTCCCGAGGGCACGCCTGCCTCATGGGCGTTAGAAGCCCATCCACGCTTTG-T
-TG-------C---------C--------TA--------------------T-C------
--GGC----AA---AGATGCGGACATTGGCCCTCCGAACCGC-GAGGTGCGGTGGGCCTA
AGTGTGCGGCC-GTCGTA-TGTGGCCGGGAGCGGCG-AGTGGTGGGC--T--A--CTGCG
CACGTCA-CCCCGCG-CCCCGTACCGA-CACAGGGCCTTTTT-T--GACCCCT-AACGAG
GAG
>Carex_lagunensis|HIPP|lagunensis_4482|MXE|spm00002467
TTGCC--TCTC--GAAAAACAC-GACC-G-T-TGCAC-ACG-T--G-ACAG--AAT--G-
C-TG-TC-GG-GG-AGGTGC------------------------------TTGTT-----
-----GC-CTCCT-C-GG---CCCCACCGGCCT-CGTCCCTC-TAG-CCCTT--C----G
GGC--GAGTTGGATGCTKGCCGGAATACGGCGCGGGATGA--CGCCAAGGAA--CACGAT
-AAA--AGCTAAGGCACCGGC--TAGCCGTC--A-----AAGGGCTTGCAT-C----GG-
----G-TGC--C-GAGGC-----CA-A--T---------G----AAA---AA----AATA
TGACTCTCGGCAACGGATATCTCGGCTCTCGCATCGATGAAGAACGTAGCGAAATGCGAT
ACGTGGTGTGAATTGCAGAATCCCGTGAACCATCGAGTCTTTGAACGCAAGTTGCGCCCG
AGGGATCCTCCCGAGGGCACGCCTGCCTCATGGGCGTTAGAAGCCCATCCACGCTTTG-T
-TG-------C---------C--------TA--------------------T-C------
--GGC----AA---AGATGCGGACATTGGCCCTCCGAACCGC-GAGGTGCGGTGGGCCTA
AGTGTGCGGCC-GTCGTA-CGTGGCCGGGAGYGGCG-AGTGGTGGGC--T--A--CTGCG
CACGTCA-CCCCGAG-CCCCGTACCGA-CACAGGGCCTTTTT-T--GACCCCT-AACGAG
GAG
>Carex_alata|STARR|B068|ALA|spm00000687
TTGCC--TCTC--GAAAAACAC-GACC-G-T-TGCAC-ACG-T--G-ACAG--AAT--G-
C-TG-TC-GG-GG-AGGTGC------------------------------TTGTT-----
-----GC-CTCCT-C-GG---CCCCACCGGCCT-CGTCCCTC-TAG-CCCTT--C----G
GGC--GAGTTGGATGCTGGCCGGAATACGGCGCGGGATGA--CGCCAAGGAA--CACGAT
-AAA--AGCTAAGGCACCGGC--TAGCCGTC--A-----AAGGGCTTGCAT-C----GG-
----A-TGC--T-GAGGC-----CA-A--T---------G----AAA---AA----AATA
TGACTCTCGGCAACGGATATCTCGGCTCTCGCATCGATGAAGAACGTAGCGAAATGCGAT
ACGTGGTGTGAATTGCAGAATCCCGTGAACCATCGAGTCTTTGAACGCAAGTTGCGCCCG
AGGGATCCTCCTGAGGGCACGCCTGCCTCATGGGCGTTAGAAGCCCATCCACGCTCTG-T
-TG-------C---------C--------TA--------------------T-C------
--GGC----AA---AGATGCGGACATTGGCCCTCCGAACCGC-GAGGTGCGGTGGGCCTA
AGTGTGCGGCC-GTCGTA-TGTGGCCGGGAGCGGCG-AGTGGTGGGC--T--A--CTGCG
CACGTCA-CCCCGAG-CCCCGTACCGA-CACAGGGCCTTTTT-C--GACCCCT-AACGAG
GAG
>Carex_multicostata|STARR|B487|CAL|spm00001093
TTGCC--TYTC--GAAAAACAC-GACC-G-T-TGCAC-ACG-T--G-ACAG--AAT--G-
C-TG-TC-GG-GG-AGGTGC------------------------------TTGTT-----
-----GC-CTCCT-C-GG---CCCCACCGGCCT-CGTCCCTC-TAG-CCCTT--C---GG
GGC--GAGTTGGATGCTGGCCGGAATACGGCGCGGGATGA--CGCCAAGGAA--CACGAT
-AAA--AGCTAAGGCACCGGC--TAGCCGTC--A-----AAGGGCTTGCAT-C----GG-
----G-TGC--C-GAGGC-----CA-A--T---------G----AAA---AA----AATA
TGACTCTCGGCAACGGATATCTCGGCTCTCGCATCGATGAAGAACGTAGCGAAATGCGAT
ACGTGGTGTGAATTGCAGAATCCCGTGAACCATCGAGTCTTTGAACGCAAGTTGCGCCCG
AGGGATCCTCCCGAGGGCACGCCTGCCTCATGGGCGTTAGAAGCCCATCCACGCTTTG-T
-TG-------C---------C--------TA--------------------T-C------
--GGC----AA---AGATGCGGACACTGGCCCTCCGAACCGC-GAGGTGCGGTGGGCCTA
AGTGTGCGGCC-GTCGTA-TGTGGCCGGGAGCGGCG-AGTGGTGGGC--T--A--CTGCG
CACGTCA-CCCCGAG-CCCCGTACCGA-CACAGGGCCTTTTT-C--RWCCCCT-AACGAG
GAG
>Carex_praticola|STARR|B557|COL|spm00001163
TTGCC--TCTC--GAAAAACAC-GACC-G-T-TGCAC-ACG-T--G-ACAG--AAT--G-
C-TG-TC-GG-GG-AGGTGC------------------------------TTGTT-----
-----GC-CTTCT-C-GG---CCCCACCGGCCT-CGTCCCTC-TAG-CCCTT--C----G
GGC--GAGTTGGATGCTGGTCGGAATACGGCGCGGGATGA--CGCCAAGGAA--CACGAT
-AAA--AGCTAAGGCACCGGC--TAGCCGTC--A-----AAGGGCTCGCAT-C----GG-
----G-TGC--C-GAGGC-----CA-A--T---------G----AAA---AA----AATA
TGACTCTCGGCAACGGATATCTCGGCTCTCGCATCGATGAAGAACGTAGCGAAATGCGAT
ACGTGGTGTGAATTGCAGAATCCCGTGAACCATCGAGTCTTTGAACGCAAGTTGCGCCCG
AGGGATCCTCCCGAGGGCACGCCTGCCTCATGGGCGTTAGAAGCCCATCCACGCTTTG-T
-TG-------C---------C--------TA--------------------T-C------
--GGC----AA---AGATGCGGACATTGGCCCTCCGAACCGC-GAGGTGCGGTGGGCCTA
AGTGTGCGGCC-GTCGTA-TGTGGCCGGGAGCGGCG-AGTGGTGGGC--T--A--CTGCG
CACGTCA-CCCCGAG-CCCCGTACAA--CACAGGGCCTTTTT-C--GACCCCT-AACGAG
GAG
>Carex_leporinella|STARR|B1006|WAS|spm00001613
TTGCC--TCTC--GAAAAACAC-GACC-G-T-TGCAC-ACG-T--G-ACAG--AAT--G-
C-TG-TC-GG-GG-AGGTGC------------------------------TTGTT-----
-----GC-CTCCT-C-GG---CCCCACCGGCCT-CGTCCCTC-TAG-CCCTT--C----G
GGC--GAGTTGGATGCTGGCCGGAATACGGCGCGGGATGA--CGCCAAGGAA--CACGAT
-AAA--AGCTAAGGCACCGGC--TAGCCGTC--A-----AAGGTCTTGCAT-C----GG-
----G-TGC--C-GAGGC-----CA-A--T---------G----AAA---AA----AATA
TGACTCTCGGCAACGGATATCTCGGCTCTCGCATCGATGAAGAACGTAGCGAAATGCGAT
ACGTGGTGTGAATTGCAGAATCCCGTGAACCATCGAGTCTTTGAACGCAAGTTGCGCCCG
AGGGATCCTCCCAAGGGCACGCCTGCCTCATGGGCGTTAGAAGCCCATCCACGCTTTG-T
-TG-------C---------C--------TA--------------------T-C------
--GGC----AA---AGATGCGGACATTGGCCCTCCGAACCGC-GAGGTGCGGTGGGCCTA
AGTGTGCAGCC-GTCGTA-TGTGGCCGGGAGCGGCG-AGTGGTGGGC--T--A--CTGCG
CACGTCA-CCCCGAG-CCCCGTACCGA-CACATGGCCTTTTT-C--AACCCCT-AACGAG
GAG
>Carex_athrostachya|STARR|B109|CAL|spm00000727
TTGCC--TCTC--GAAAAACAC-GACC-G-T-TGCAC-ACG-T--G-ACAG--AAT--G-
C-TG-TC-GG-GG-AGGTGC------------------------------TTGTG-----
-----GC-CTCCT-C-GG---CCCCACCGGCCT-CGTCCCTC-TAG-CCCTT--C----G
GGC--GAGTTGGATGCTGGCCGGAATACGGCGCGGGATGA--CGCCAAGGAA--CACGAT
-AAA--AGCTAAGGCACCGGC--TAGCCGTC--A-----AAGGTCTTGCAT-C----GG-
----G-TGC--C-GAGGC-----CA-A--T--------GA----AAA----A----AATA
TGACTCTCGGCAACGGATATCTCGGCTCTCGCATCGATGAAGAACGTAGCGAAATGCGAT
ACGTGGTGTGAATTGCAGAATCCCGTGAACCATCGAGTCTTTGAACGCAAGTTGCGCCCG
AGGGATCCTCCCGAGGGCACGCCTGCCTCATGGGCGTTAGAAGCCCATCCACGCTTTG-T
-TG-------C---------C--------TA--------------------T-C------
--GGC----AA---AGATGCGGACATTGGCCCTCCGAACCGC-GAGGTGCGGTGGGCCTA
AGTGTGCGGCC-GTCGTA-TGTGGCCGGGAGCGGCG-AGTGGTGGGC--T--A--CTGCG
CACGTCA-CCCCGAG-CCCCGTACCGA-CACAGGGCCTTTTT-C--AACCCCT-AACGAG
GAG
>Carex_unilateralis|STARR|B985|WAS|spm00001592
TTGCC--TCTC--GAAAAACAC-GACC-G-T-TGCAC-ACG-T--G-ACAG--AAT--G-
C-TG-TC-GG-GG-AGGTGC------------------------------TTGTT-----
-----GC-CTCCT-C-GG---CCCCACCGGCCT-CGTCCCTC-TAG-CCCTT--C----G
GGC--GAGTTGGATGCTGGCCGGAATACGGCGCGGGATGA--CGCCAAGGAA--CACGAT
-AAA--AGCTAAGGCACCGGC--TAGCCGTC--A-----AAGGTCTTGCAT-C----GGG
------TGC--C-GAGGC-----CA-A--T---------G----AAA---AA----AATA
TGACTCTCGGCAACGGATATCTCGGCTCTCGCATCGATGAAGAACGTAGCGAAATGCGAT
ACGTGGTGTGAATTGCAGAATCCCGTGAACCATCGAGTCTTTGAACGCAAGTTGCGCCCG
AGGGATCCTCCCGAGGGCACGCCTGCCTCATGGGCGTTAGAAGCCCATCCACGCTTTG-T
-TG-------C---------C--------TA--------------------T-C------
--GGC----AA---AGATGCGGACATTGGCCCTCCGAACCGC-GAGGTGCGGTGGGCCTA
AGTGTGCGGCC-GTCGTA-TGTGGCCGGGAGCGGCG-AGTGGTGGGC--T--A--CTGCG
CACGTCA-CCCCGAG-CCCCGTACCGA-CACAGGGCCTTTTT-C--AACCCCT-AACGAG
GAG
>Carex_sychnocephala|STARR|B1293|ONT|spm00001900
TTGCC--TCTC--GAAAAACAC-GACC-G-T-TGCAC-ACG-T--G-ACAG--AAT--G-
C-TG-TC-GG-GG-AGGTGC------------------------------TTGTT-----
-----GC-CTCCT-C-GG---CCCCACCGGCCT-CGTCCCTC-TAG-CCCTT--C----G
GGC--GAGTTGGATGCTGGCCGGAATACGGCGCGGGATGA--CGCCAAGGAA--CACGAT
-AAA--AGCTAAGGCACCGGC--TAGCCGTC--A-----AAGGTCTTGCAT-C----GG-
----G-TGC--C-GAGGC-----CA-A--T-------G-A----AAA----A----AATA
TGACTCTCGGCAACGGATATCTCGGCTCTCGCATCGATGAAGAACGTAGCGAAATGCGAT
ACGTGGTGTGAATTGCAGAATCCCGTGAACCATCGAGTCTTTGAACGCAAGTTGCGCCCG
AGGGATCCTCCCGAGGGCACGCCTGCCTCATGGGCGTTAGAAGCCCATCCACGCTTTG-T
-TG-------C---------C--------TA--------------------T-C------
--GGC----AA---AGATGCGGACATTGGCCCTCCGAACCGC-GAGGTGCGGTGGGCCTA
AGTGTGCGGCC-GTCGTA-TGTGGCCGGGAGCGGCG-AGTGGTGGGC--T--A--CTGCG
CACGTCA-CCCCGAG-CCCCGTACCGA-CACAGGGCCTTTTT-C--AACCCCT-AACGAG
GAG
>Carex_bohemica|HIPP|bohemica_8650|FIN|spm00002276
TTGCC--TCTC--GAAAAACAC-GACC-G-T-TGCAC-ACG-T--G-ACAG--AAT--G-
C-TG-TC-GG-GG-AGGTGC------------------------------TTGTT-----
-----GC-CTCTT-C-GG---CCCCACCGGCCT-CGTCCCTC-TAG-CCCTT--C----G
GGC--GAGTTGGATGCTGGCCGGAATACGGCGCGGGATGA--CGCCAAGGAA--CACGAT
-AAA--AGCTAAGGCACCGGC--TAGCCGTC--A-----AAGGGCTTGCAT-C----GGG
------TGC--T-GAGGC-----CA-A--T---------G----AAA----A---TAATA
TGACTCTCGGCAACGGATATCTCGGCTCTCGCATCGATGAAGAACGTAGCGAAATGCGAT
ACGTGGTGTGAATTGCAGAATCCCGTGAACCATCGAGTCTTTGAACGCAAGTTGCGCCCG
AGGGATCCTCCCGAGGGCACGCCTGCCTCATGGGCGTTAGAAGCCCATCCACGCTTTG-T
-TG-------C---------C--------TA--------------------T-C------
--GGC----AA---AGATGCGGACATTGGCCCTCCGAACCGC-GAGGTGCGGTGGGCCTA
AGTGTGCGGCC-GTCGTA-TGTGGCCGGGAGCGGCG-AGTGGTGGGC--T--A--CTGCG
CACGTCA-CCCCGAG-CCCCGTACCGA-CACAGGGCCTTTTT-C--GACCCCT-AACGAG
GAG
>Carex_hormathodes|STARR|B1508|NSC|spm00002114
TTGCC--TCTC--GAAAAACAC-GACC-G-T-TGCAC-ATG-T--G-ACAG--AAT--G-
C-TG-TC-GG-GG-AGGTGC------------------------------TTGTT-----
-----GC-CTCCT-C-GG---CCCCACCGGCCT-CGTCCCTC-TAG-CCCTT--C----G
GGC--GAGTTGGATGCTGGCCGGAATACGGCGCGGGATGA--CGCCAAGGAA--CACGAT
-AAA--AGCTAAGGCACCGGC--TAGCCGTC--A-----AAGGGCTTGCAT-C----GG-
----G-TGC--C-GAGGC-----CA-A--T---------G----AAA---AA----AATA
TGACTCTCGGCAACGGATATCTCGGCTCTCGCATCGATGAAGAACGTAGCGAAATGCGAT
ACGTGGTGTGAATTGCAGAATCCCGTGAACCATCGAGTCTTTGAACGCAAGTTGCGCCCG
AGGGATCCTCCCGAGGGCACGCCTGCCTCATGGGCGTTAGAAGCCCATCCACGCTCTG-T
-TG-------C---------C--------TA--------------------T-C------
--GGC----AA---AGATGCGGACATTGGCCCTCCGAACCGC-GAGGTGCGGTGGGCCTA
AGTGTGCGGCC-GTCGTA-TGTGGCCGGGAGCGGCG-AGTGGTGGGC--T--A--CTGCG
CACGTCACCCCCGAG-CCCTGTACCGA-CACAGGGCCTTTTT-C--GACCCCT-AACGAG
GAG
>Carex_straminea|STARR|B645|DEL|spm00001252
TTGCC--TCTC--GAAAAACAC-GACC-G-T-TGCAC-ATG-T--G-ACAG--AAT--G-
C-TG-TC-GG-GG-AGGTGC------------------------------TTGTT-----
-----GC-CTCCT-C-GG---CCCCACCGGCCT-CGTCCCTC-TAG-CCCTT--C----G
GGC--GAGTTGGATGCTGGCCGGAATACGGCGCGGGATGA--CGCCAAGGAA--CACGAT
-AAA--AGCTAAGGCACCGGC--TAGCCGTC--A-----AAGGGCTTGCAT-C----GGG
------TGC--C-GAGGC-----CA-A--T---------G----AAA---AA----AATA
TGACTCTCGGCAACGGATATCTCGGCTCTCGCATCGATGAAGAACGTAGCGAAATGCGAT
ACGTGGTGTGAATTGCAGAATCCCGTGAACCATCGAGTCTTTGAACGCAAGTTGCGCCCG
AGGGATCCTCCCGAGGGCACGCCTGCCTCATGGGCGTTAGAAGCCCATCCACGCTCTG-T
-TG-------C---------C--------TA--------------------T-C------
--GGC----AA---AGATGCGGACATTGGCCCTCCGAACCGC-GAGGTGCGGTGGGCCTA
AGTGTGCGGCC-GTCGTA-TGTGGCCGGGAGCGGCG-AGTGGTGGGC--T--A--CTGCG
CACGTCACCCCCGAG-CCCTGTACCGA-CACAGGGCCTTTTT-C--GACCCCT-AACGAG
GAG
>Carex_argyrantha|STARR|B116|MRY|spm00000734
TTGCC--TCTC--GAAAAACAC-GACC-G-T-TGCAC-ACG-T--G-ACAG--AAT--G-
C-TG-TC-GG-GG-AGGTGC------------------------------TTGTT-----
-----GC-CTCCT-C-GG---CCCCACCGGCCT-CGTCCCTC-TAG-CCCTT--C----G
GGC--GAGTTGGATGCTGGTCGGAATACGGCGCGGGATGA--CGCCAAGGAA--CACGAT
-AAA--AGCTAAGGCACCGGC--TAGCCGTC--A-----AAGGGCCTGCAT-C----GG-
----G-TGC--C-GAGGC-----CA-A--C---------G----AAA---AA----AATA
TGACTCTCGGCAACGGATATCTCGGCTCTCGCATCGATGAAGAACGTAGCGAAATGCGAT
ACGTGGTGTGAATTGCAGAATCCCGTGAACCATCGAGTCTTTGAACGCAAGTTGCGCCCG
AGGGATCCTCCCGAGGGCACGCCTGCCTCATGGGCGTTAGAAGCCCATCCACGCTTTG-T
-TG-------C---------C--------TA--------------------T-C------
--GGC----AA---AGATGCGGACATTGGCCCTCCGAACCGC-GAGGTGCGGTGGGCCTA
AGTGTGCGGCC-GTCGTA-TGTGGCCGGGAGCGGCG-AGTGGTGGGC--T--A--CTGCG
CACGTCA-CCCCGAG-CCCCGTACCGA-CACAGGGCCTTTTT-C--GACCCCT-AACGAG
GAG
>Carex_arapahoensis|STARR|B1118|COL|spm00001725
TTGCC--TCTC--GAAAAACAC-GACC-G-T-TGCAC-ACG-T--G-ACAG--AAT--G-
C-TG-TC-GG-GG-AGGTGC------------------------------TTGTT-----
-----GC-CTCCT-C-GG---CCCCACCGGCCT-CGTCCCTC-TAG-CCCTT--C----G
GGC--GAGTTGGATGCTGGCCGGAATACGGCGCGGGATGA--CGCCAAGGAA--CACGAT
-AAA--AGCTAAGGCACCGGC--TAGCCGTC--A-----AAGGGCTTGCAT-C----GG-
----G-TGC--C-GAGGC-----CA-A--T---------G----AAA---AA----AATA
TGACTCTCGGCAACGGATATCTCGGCTCTCGCATCGATGAAGAACGTAGCGAAATGCGAT
ACGTGGTGTGAATTGCAGAATCCCGTGAACCATCGAGTCTTTGAACGCAAGTTGCGCCYG
AGGGATCCTCCCGAGGGCACGCCTGCCTCATGGGCGTTAGAAGCCCATCCACGCTTTG-T
-TG-------C---------C--------TA--------------------T-C------
--GGC----AA---AGATGCGGACATTGGCCCTCCGAACCGC-GAGGTGCGGTGGGCCTA
AGTGTGCGGCC-GTCGTA-YGTGGCCGGGAGCGGCG-AGTGGTGGGC--T--A--CTGCG
CACGTCA-CCCCGAG-CCCCGWACCGA-CACAGGGCCTTTTT-C--GACCCCT-AACGAG
GAG
>Carex_specifica|STARR|B686|CAL|spm00001292
TTGCC--TCTC--GAAAAACAC-GACC-G-T-TGCAC-ACG-T--G-ACAA--AAT--G-
C-TG-TC-GG-GG-AGGTGC------------------------------TTGTT-----
-----GC-CTCCT-C-GG---CCCCACCGGCCT-CGTCCCTC-TAG-CCCTT--C----G
GGC--GAGTTGGATGCTGGCCGGAATACGGCGCGGGATGA--CGCCAAGGAA--CACGAT
-AAA--AGCTAAGGCACCGGC--TAGCCGTC--A-----AAGGGCTTGCAT-C----GG-
----G-TGC--C-GAGGC-----CA-A--T---------G----AAA---AA----AATA
TGACTCTCGGCAACGGATATCTCGGCTCTCGCATCGATGAAGAACGTAGCGAAATGCGAT
ACGTGGTGTGAATTGCAGAATCCCGTGAACCATCGAGTYTTTGAACGCAAGTTGCGCCCG
AGGGATCCTCCCSAGGGCACGCCTGCCTCATGGGCGTTAGAAGCCCATCCACGCTTTG-T
-TG-------C---------C--------TA--------------------T-C------
--GGC----AA---AGATGCGGACATTGGCCCTCCGAACYGC-GAGGTGCGGTGGGCCTA
AGTGTGCGGCC-GTCGTA-TGTGGCCGGGAGCGGCG-AGTGGTGGGC--T--A--CTGCG
CACGTCA-CCCCGAG-CCCCGTACCGA-CACAGGGCCTTTTT-C--GACCCCT-AACGAG
GAG
>Carex_balfourii|LUCENO|NA|REU|spm00000528
TTGCC--TCTC--GAAAAACAC-GACC-G-T-TGCAC-ACG-T--G-ACAG--AAT--G-
C-TG-TC-GG-GG-AGGTGC------------------------------TTGTT-----
-----GC-CTCCT-C-GG---CCCCACCGGCCT-CGTCCCTC-TAG-CCCTT--C----G
GGC--GAGTTGGATGCTGGCCGGAACACGGCGCGGGATGA--CGCCAAGGAA--CACGAT
-AAA--AGCTAAGGCACCGGC--TAGCCGTC--A-----AAGGGCTTGCAT-C----GG-
----G-TGC--C-GAGGC-----CA-A--T---------G----AAA---AA----AATA
TGACTCTCGGCAACGGATATCTCGGCTCTCGCATCGATGAAGAACGTAGCGAAATGCGAT
ACGTGGTGTGAATTGCAGAATCCCGTGAACCATCGAGTCTTTGAACGCAAGTTGCGCCCG
AGGGATCCTCCCGAGGGCACGCCTGCCTCATGGGCGTTAGAAGCCCATCCACGCTCTG-T
-TG-------C---------C--------TA--------------------T-C------
--GGC----AA---AGATGCGGACATTGGCCCTCCGAACCGC-GAGGTGCGGTGGGCCTA
AGTGTGCGGCC-GTCGTA-TGTGGCCGGGAGCGGCG-AGTGGTGGGC--T--A--CTGCG
CACGTCA-CCCCGAG-CCCCGTACCGA-CACAGGGCCTTTTT-C--GACCCCT-AACGAG
GAG
>Carex_vexans|STARR|B761|FLA|spm00001366
TTGCC--TCTC--GAAAAACAC-GACC-G-T-TGCAC-ACG-T--G-ACAG--AAT--G-
C-TG-TC-GG-GG-AGGTGC------------------------------TTGTT-----
-----GC-CTCCT-C-GG---CCCCACCGGCCT-CGTCCCTC-TAG-CCCTT--C----G
GGC--GAGTTGGATGCTGGCCGGAACACGGCGCGGGATGA--CGCCAAGGAA--CACGAT
-AAA--AGCTAAGGCACCGGC--TAGCCGTC--A-----AAGGGCTTGCAT-C----GG-
----G-TGC--C-GAGGC-----CA-A--T---------G----AAA---AA----AATA
TGACTCTCGGCAACGGATATCTCGGCTCTCGCATCGATGAAGAACGTAGCGAAATGCGAT
ACGTGGTGTGAATTGCAGAATCCCGTGAACCATCGAGTCTTTGAACGCAAGTTGCGCCCG
AGGGATCCTCCCGAGGGCACGCCTGCCTCATGGGCGTTAGAAGCCCATCCACGCTCTG-T
-TG-------C---------C--------TA--------------------T-C------
--GGC----AA---AGATGCGGACATTGGCCCTCCGAACCGC-GAGGTGCGGTGGGCCTA
AGTGTGCGGCC-GTCGTA-TGTGGCCGGGAGCGGCG-AGTGGTGGGC--T--A--CTGCG
CACGTCA-CCCCGAG-CCCCGTACCGA-CACAGGGCCTTTTT-C--GACCCCT-AACGAG
GAG
>Carex_ozarkana|HIPP|ozarkana_9357|ARK|spm00002557
TTGCC--TCTC--GAAAAACAC-GACC-G-T-TGCAC-ACG-T--G-ACAG--AAT--G-
C-TG-TC-GG-GG-AGGTGC------------------------------TTGTT-----
-----GC-CTCCT-C-GG---CCCCACCGGCCT-CATCCCTC-TAG-CCCTT--C----G
GGC--GAGTTGGATGCTGGCCGGAATACGGCGCGGGATGA--CGCCAAGGAA--CACGAT
-AAA--AGCTAAGGCACCGGC--TAGCCGTC--A-----AAGGGCTCGCAT-C----GGG
------TGC--C-GAGGC-----CA-A--T---------G----AAA---AA----AATA
TGACTCTCGGCAACGGATATCTCGGCTCTCGCATCGATGAAGAACGTAGCGAAATGCGAT
ACGTGGTGTGAATTGCAGAATCCCGTGAACCATCGAGTCTTTGAACGCAAGTTGCGCCCG
AGGGATCCTCCCGAGGGCACGCCTGCCTCATGGGCGTTAGAAGCCCATCCACGCTCTG-T
-TG-------C---------C--------TA--------------------T-C------
--GGC----AA---AGATGCGGACATTGGCCCTCCGAACCGC-GAGGTGCGGTGGGCCTA
AGTGTGCGGCC-GTCGTA-TGTGGCCGGGAGCGGCG-AGTGGTGGGC--T--A--CTGCG
CACGTCA-CCCCGAG-CCCCGTACCGA-CACAGGGCCTTTTT-T--GACCCCT-AACGAG
GAG
>Carex_albolutescens|STARR|B075|OKL|spm00000694
TTGCC--TCTC--GAAAAACAC-GACC-G-T-TGCAC-ACG-T--G-ACAG--AAT--G-
C-TG-TC-GG-GG-AGGTGC------------------------------TTGTT-----
-----GC-CTCCT-C-GG---CCCCACCGGCCT-CGTCCCTC-TAG-CCCTT--C----G
GGC--GAGTTGGATGCTGGCCGGAATACGGCGCGGGATGA--CGCCAAGGAA--CACGAT
-AAA--AGCTAAGGCACCGGC--TAGCCGTC--A-----AAGGGCTTGCAT-C----GG-
----G-TGC--C-GAGGC-----CA-A--T---------G----AAA---AA----AATA
TGACTCTCGGCAACGGATATCTCGGCTCTCGCATCGATGAAGAACGTAGCGAAATGCGAT
ACGTGGTGTGAATTGCAGAATCCCGTGAACCATCGAGTCTTTGAACGCAAGTTGCGCCCG
AGGGATCCTCCCGAGGGCACGCCTGCCTCATGGGCGTTAGAAGCCCATCCACGCTCTG-T
-TG-------C---------C--------TA--------------------T-C------
--GGC----AA---AGATGCGGACATTGGCCCTCCGAACCGC-GAGGTGCGGTGGGCCTA
AGTGTGCGGCC-GTCGTA-TGTGGCCGGGAGCGGCG-AGTGGTGGGC--T--A--CTGCG
CACGTCA-CCCCGAG-CCCCGTACCGA-CACAGGGCCTTTTT-T--TACCCCT-AACGAG
GAG
>Carex_suberecta|STARR|B953|ARK|spm00001559
TTGCC--TCTC--GAAAAACAC-GACC-G-T-TGCAC-ACG-T--G-ACAG--AAT--G-
C-TG-TC-GG-GG-AGGTGC------------------------------TTGTT-----
-----GC-CTCCT-C-GG---CCCCACCGGCCT-CGTCCCTC-TAG-CCCTT--C----G
GGC--GAGTTGGATGTTGGCCGGAATACGGCGCGGGATGA--CGCCAAGGAA--CACGAT
-AAA--AGCTAAGGCACCGGC--TAGCCGTC--A-----AAGGGCTTGCAT-C----GGG
------TGC--C-GAGGC-----CA-A--T---------G----AAA---AA----AATA
TGACTCTCGGCAACGGATATCTCGGCTCTCGCATCGATGAAGAACGTAGCGAAATGCGAT
ACGTGGTGTGAATTGCAGAATCCCGTGAACCATCGAGTCTTTGAACGCAAGTTGCGCCCG
AGGGATCCTCCCGAGGGCACGCCTGCCTCATGGGCGTTAGAAGCCCATCCACGCTCTG-T
-TG-------C---------C--------TA--------------------T-C------
--GGC----AA---AGATGCGGACATTGGCCCTCCGAACCGC-GAGGTGCGGTGGGCCTA
AGTGTGCGGCC-GTCGTA-TGTGGCCGGGAGCGGCG-AGTGGTGGGC--T--A--CTGCG
CACGTCA-CCCCGAG-CCCCGTATCGA-CACAGGGCCTTTTT-T--TACCCCT-AACGAG
GAG
>Carex_gracilior|STARR|B1085|CAL|spm00001692
TTGCC--TCTC--GAAAAACAC-GACC-G-T-TGCAC-ACG-T--G-ACAG--AAT--G-
C-TG-TC-GG-GG-AGGTGC------------------------------TTGTT-----
-----GC-CTCCT-C-GG---CCCCACCGGCCT-CGTCCCTC-TAT-CCCTT--C----G
GGC--GAGTTGGATGCTGGCCGGAATACGGCGCGGGATGA--CGCCAAGGAA--CACGAT
-AAA--AGCTAAGGCACCGGC--TAGCCGTC--A-----AAGGGCTTGCAT-C----GG-
----G-TGC--C-GAGGC-----CA-A--T---------G----AAA---AA----AATA
TGACTCTCGGCAACGGATATCTCGGCTCTCGCATCGATGAAGAACGTAGCGAAATGCGAT
ACGTGGTGTGAATTGCAGAATCCCGTGAACCATCGAGTCTTTGAACGCAAGTTGCGCCCG
AGGGATCCTCCCGAGGGCACGCCTGCCTCATGGGCGTTAGAAGCCCATCCACGCTTTG-T
-TG-------C---------C--------TA--------------------T-C------
--GGC----AA---AGATGCGGACATTGGCCCTCCGAACCGC-GAGGTGCGGTGGGCCTA
AGTGTGCGGCC-GTCGTA-TGTGGCCGGGAGCGGCG-AGTGGTGGGC--T--A--CTGCG
CACGTCA-CCCCGCG-CCCCGTACCGA-CACAGGGCCTTTTT-T--GACCCCT-AACGAG
GAG
>Carex_harfordii|STARR|B347|CAL|spm00000965
TTGCC--TCTC--GAAAAACAC-GACC-G-T-TGCAC-ACG-T--G-ACAG--AAT--G-
C-TG-TC-GG-GG-AGGTGC------------------------------TTGTT-----
-----GC-CTCCT-C-GG---CCCCACCGGCCT-CGTCCCTC-TAT-CCCTT--C----G
GGC--GAGTTGGATGCTGGCCGGAATACGGCGCGGGATGA--CGCCAAGGAA--CACGAT
-AAA--AGCTAAGGCACCGGC--TAGCCGTC--A-----AAGGGCTTGCAT-C----GG-
----G-CGC--C-GAGGC-----CA-A--T---------G----AAA---AA----AATA
TGACTCTCGGCAACGGATATCTCGGCTCTCGCATCGATGAAGAACGTAGCGAAATGCGAT
ACGTGGTGTGAATTGCAGAATCCCGTGAACCATCGAGTCTTTGAACGCAAGTTGCGCCCG
AGGGATCCTCCCGAGGGCACGCCTGCCTCATGGGCGTTAGAAGCCCATCCACGCTTTG-T
-TG-------C---------C--------TA--------------------T-C------
--GGC----AA---AGATGCGGACATTGGCCCTCCGAACCGC-GAGGTGCGGTGGGCCTA
AGTGTGCGGCC-GTCGTA-TGTGGCCGGGAGCGGCG-AGTGGTGGGC--T--A--CTGCG
CACGTCA-CCCCGCG-CCCCGTACCGA-CACAGGGCCTTTTT-T--GACCCCT-AACGAG
GAG
>Carex_preslii|STARR|B568|ORE|spm00001174
TTGCC--TCTC--GAAAAACAC-GACC-G-T-TGCAC-ACG-T--G-ACAG--AAT--G-
C-TG-TC-GG-GG-AGGTGC------------------------------TTGTT-----
-----GC-CTCCT-C-GG---CCCCACCGGCCT-CGTCCCTC-TAT-CCCTT--C----G
GGC--GAGTTGGATGCTGGCCGGAATACGGCGCGGGATGA--CGCCAAGGAA--CACGAT
-AAA--AGCTAAGGCACCGGC--TAGCCGTC--A-----AAGGGCTTGCAT-C----GGG
------TGC--T-GAGGC-----CA-A--T---------G----AAA---AA----AATA
TGACTCTCGGCAACGGATATCTCGGCTCTCGCATCGATGAAGAACGTAGCGAAATGCGAT
ACGTGGTGTGAATTGCAGAATCCCGTGAACCATCGAGTCTTTGAACGCAAGTTGCGCCCG
AGGGATCCTCCCGAGGGCACGCCTGCCTCATGGGCGTTAGAAGCCCATCCACGCTTTG-T
-TG-------C---------C--------TA--------------------T-C------
--GGC----AA---AGATGCGGACATTGGCCCTCCGAACCGC-GAGGTGCGGTGGGCCTA
AGTGTGCGGCC-GTCGTA-TGTGGCCGGGAGCGGCG-AGTGGTGGGC--T--A--CTGCG
CACGTCA-CCCCGCG-CCCCGTACCGA-CACAGGGCCTTTTT-T--GACCCCT-AACGAG
GAG
>Carex_pachystachya|STARR|B1257|ARK|spm00001864
TTGCC--TCTC--GAAAAACAC-GACC-G-T-TGCAC-ACG-T--G-ACAG--AAT--G-
C-TG-TC-GG-GG-AGGTGC------------------------------TTGTT-----
-----GC-CTCCT-C-GG---CCCCACCGGCCT-CGTCCCTC-TAT-CCCTT--C----G
GGC--GAGTTGGATGCTGGCCGGAATACGGCGCGGGATGA--CGCCAAGGAA--CACGAT
-AAA--AGCTAAGGCACCGGC--TAGCCGTC--A-----AAGGGCTTGCAT-C----GGG
------TGC--C-GAGGC-----CA-A--T---------G----AAA---AA----AATA
TGACTCTCGGCAACGGATATCTCGGCTCTCGCATCGATGAAGAACGTAGCGAAATGCGAT
ACGTGGTGTGAATTGCAGAATCCCGTGAACCATCGAGTCTTTGAACGCAAGTTGCGCCCG
AGGGATCCTCCCGAGGGCACGCCTGCCTCATGGGCGTTAGAAGCCCATCCACGCTTTG-T
-TG-------C---------C--------TA--------------------T-C------
--GGC----AA---AGATGCGGACATTGGCCCTCCGAACCGC-GAGGTGCGGTGGGCCTA
AGTGTGCGGCC-GTCGTA-TGTGGCCGGGAGCGGCG-AGTGGTGGGC--T--A--CTGCG
CACGTCA-CCCCGCG-CCCCGTACCGA-CACAGGGCCTTTTT-T--GACCCCT-AACGAG
GAG
>Carex_wootonii|STARR|B1206|ARI|spm00001813
TTGCC--TCTC--GAAAAACAC-GACC-G-T-TGCAC-ACG-T--G-ACAG--AAT--G-
C-TG-TC-GG-GG-AGGTGC------------------------------TTGTT-----
-----GC-CTCCT-C-GG---CCCCACCGGGCT-CGTCCCTC-TAG-CCCTT--C----G
GGC--GAGTTGGATGCTGGCCGGAATACGGCGCGGGATGA--CGCCAAGGAA--CACGAT
-AAA--AGCTAAGGCACCGGC--TAGCCGTC--A-----AAGGGCTTGCAT-C----GG-
----G-TGC--C-GAGGC-----CA-A--T---------G----AAA---AA----AATA
TGACTCTCGGCAACGGATATCTCGGCTCTCGCATCGATGAAGAACGTAGCGAAATGCGAT
ACGTGGTGTGAATTGCAGAATCCCGTGAACCATCGAGTCTTTGAACGCAAGTTGCGCCCG
AGGGATCCTCCCGAGGGCACGCCTGCCTCATGGGCGTTAGAAGCCCATCCACGCTTTG-T
-TG-------C---------C--------TA--------------------T-C------
--GGC----AA---AGATGCGGACATTGGCCCTCCGAACCGC-GAGGTGCGGTGGGCCTA
AGTGTGCGGCC-GTCGTA-TGTGGCCGGGAGCGGCG-AGTGGTGGGC--T--A--CTGCG
CACGTCA-CCCCGAG-CCCCGAACCGA-CACAGGGCCTTTTT-C--GACCCCT-AACGAG
GAG
>Carex_stenoptila|STARR|B676|UTA|spm00001282
TTGCC--TCTC--GAAAAACAC-GACC-G-T-TGCAC-ACG-T--G-ACAG--AAT--G-
C-TG-TC-GG-GG-AGGTGC------------------------------TTGTT-----
-----GC-CTCCT-C-GG---CCCCACCGGCCT-CGTCCCTC-TAG-CCCTT--C----G
GGC--GAGTTGGATGCTGGCCGGAATACGGCGCGGGATGA--CGCCAAGGAA--CACGAT
-AAA--AGCTAAGGCACCGGC--TAGCCGTC--A-----AAGGGCTTGCAT-C----GG-
----G-TGC--C-GAGGC-----CA-A--T--------GA----AAA----A----AATA
TGACTCTCGGCAACGGATATCTCGGCTCTCGCATCGATGAAGAACGTAGCGAAATGCGAT
ACGTGGTGTGAATTGCAGAATCCCGTGAACCATCGAGTCTTTGAACGCAAGTTGCGCCCG
AGGGATCCTCCCGAGGGCACGCCTGCCTCATGGGCGTTAGAAGCCCATCCACGCTTTG-T
-TG-------C---------C--------TA--------------------T-C------
--GGC----AA---AGATGCGGACATTGGCCCTCCGAACCGC-GAGGTGCGGTGGGCCTA
AGTGTGCGGCC-GTCGTA-TGTGGCCGGGAGCGGCG-AGTGGTGGGC--T--A--CTGCG
CACGTCA-CCCCGTG-CCCCGTACCGA-CACAGGGCCTTTTT-T--GACCCCT-AACGAG
GAG
>Carex_abrupta|STARR|B520|BRC|spm00001126
TTGCC--TCTC--GAAAAACAC-GACC-G-T-TGCAC-ACG-T--G-ACAG--AAT--G-
C-TG-TC-GG-GG-AGGTGC------------------------------TTGTT-----
-----GC-CTCCT-C-GG---CCCCACCGGCCT-CGTCCCTC-TAG-CCCTT--C----G
GGC--GAGTTGGATGCTGGCCGGAATACGGCGCGGGATGA--CGCCAAGGAA--CACGAT
-AAA--AGCTAAGGCACCGGC--TAGCCGTC--A-----AAGGGCTTGCAT-C----GG-
----G-TGC--C-GAGGC-----CA-A--T--------GA----AAA----A----AATA
TGACTCTCGGCAACGGATATCTCGGCTCTCGCATCGATGAAGAACGTAGCGAAATGCGAT
ACGTGGTGTGAATTGCAGAATCCCGTGAACCATCGAGTCTTTGAACGCAAGTTGCGCCCG
AGGGATCCTCCCGAGGGCACGCCTGCCTCATGGGCGTTAGAAGCCCATCCACGCTTTG-T
-TG-------C---------C--------TA--------------------T-C------
--GGC----AA---AGATGCGGACATTGGCCCTCCGAACCGC-GAGGTGCGGTGGGCCTA
AGTGTGCGGCC-GTCGTA-TGTGGCCGGGAGCGGCG-AGTGGTGGGC--T--A--CTGCG
CACGTCA-CCCCGCG-CCCCGTACCGA-CACAGGGCCTTTTT-C--GACCCCT-AACGAG
GAG
>Carex_adusta|STARR|B1466|ABT|spm00002072
TTGCC--TCTC--GAAAAACAC-GACC-G-T-TGCAC-ACG-T--G-ACAG--AAT--G-
C-TG-TC-GG-GG-AGGTGC------------------------------TTGTT-----
-----GC-CTCCT-C-GG---CCCCACCGGCCT-CGTCCCTC-TAG-CCCTT--C----G
GGC--GAGTTGGATGCTGGCCGGAATACGGCGCGGGATGA--CGCCAAGGAA--CACGAT
-AAA--AGCTAAGGCACCGGC--TAGCCGTC--A-----AAGGGCTTGCAT-C----GGG
------TGC--C-GAGGC-----CA-A--T---------G----AAA---AA----AATA
TGACTCTCGGCAACGGATATCTCGGCTCTCGCATCGATGAAGAACGTAGCGAAATGCGAT
ACGTGGTGTGAATTGCAGAATCCCGTGAACCATCGAGTCTTTGAACGCAAGTTGCGCCCG
AGGGATCCTCCCGAGGGCACGCCTGCCTCATGGGCGTTAGAAGCCCATCCACGCTTTG-T
-TG-------C---------C--------TA--------------------T-C------
--GGC----AA---AGATGCGGACATTGGCCCTCCGAACCGC-GAGGTGCGGTGGGCCTA
AGTGTGCGGCC-GTCGTA-TGTGGCCGGGAGCGGCG-AGTGGTGGGC--T--A--CTGCG
CACGTCA-CCCCGAG-CCCCGTACCGA-CACAGGGCCTTTTT-C--GACCCCT-AACGAG
GAG
>Carex_egglestonii|STARR|B1095|CAL|spm00001702
TTGYC--TCTC--GAAAAACAC-GACC-G-T-TGCAC-ACG-T--G-ACAG--AAT--G-
C-TG-TC-GG-GG-AGGTGC------------------------------TTGTT-----
-----GC-CTCCT-C-GG---CCCCACCGGCCT-CGTCCCTC-TAG-CCCTT--C----G
GGC--GAGTTGGATGCTGGCCGGAATACGGCGCGGGATGA--CGCCAAGGAA--CACGAT
-AAA--AGCTAAGGCACCGGC--TAGCCGTC--A-----AAGGGCTTGCAT-C----GG-
----G-TGC--C-GAGGC-----CA-A--T---------G----AAA---AA----AATA
TGACTCTCGGCAACGGATATCTCGGCTCTCGCATCGATGAAGAACGTAGCGAAATGCGAT
ACGTGGTGTGAATTGCAGAATCCCGTGAACCATCGAGTCTTTGAACGCAAGTTGCGCCCG
AGGGATCCTCCCGAGGGCACGCCTGCCTCATGGGCGTTAGAAGCCCATCCACGCTTTG-T
-TG-------C---------C--------CA--------------------T-C------
--GGC----AA---AGATGCGGACATTGGCCCTCCGAACCGC-GAGGTGCGGTGGGCCTA
AGTGTGCGGCC-GTCGTA-TGTGGCCGGGAGCGGCG-AGTGGTGGGC--T--A--CTGCG
CACGTCA-CCCCGAG-CCCCGTACCGA-CACAGGGCCTTTTT-C--GACCCCT-AACGAG
GAG
>Carex_microptera|STARR|B316|NEV|spm00000934
TTGCC--TCTC--GAAAAACAC-GACC-G-T-TGCAC-ACG-T--G-ATAG--AAT--G-
C-TG-TC-GG-GG-AGGTGC------------------------------TTGTT-----
-----GC-CTCCT-C-GG---CCCCACCGGCCT-CGTCCCTC-TAG-CCCTT--C----G
GGC--GAGTTGGATGCTGGCCGGAATACGGCGCGGGATGA--CGCCAAGGAA--CACGAT
-AAA--AGCTAAGGCACCGGC--TAGCCGTC--A-----AAGGGCTTGCAT-C----GGG
------TGC--C-GAGGC-----CA-A--T---------G----AAA---AA----AATA
TGACTCTCGGCAACGGATATCTCGGCTCTCGCATCGATGAAGAACGTAGCGAAATGCGAT
ACGTGGTGTGAATTGCAGAATCCCGTGAACCATCGAGTCTTTGAACGCAAGTTGCGCCCG
AGGGATCCTCCCGAGGGCACGCCTGCCTCATGGGCGTTAGAAGCCCATCCACGCTTTG-T
-TG-------C---------C--------TA--------------------T-C------
--GGC----AA---AGATGCGGACATTGGCCCTCCGAACCGT-GAGGTGCGGTGGGCCTA
AGTGTGCGGCC-GTCGTA-TGTGGCCGGGAGCGGCG-AGTGGTGGGC--T--A--CTGCG
CACGTCA-CCCCGAG-CCCCGTACCGA-CACAGGGCCTTTTT-C--GACCCCT-AACGAG
GAG
>Carex_integra|STARR|B359|CAL|spm00000977
TTGCC--TCTC--GAAAAACAC-GACC-G-T-TGCAC-ACG-T--G-ACAG--AAT--G-
C-TG-TC-GG-GG-AGGTGC------------------------------TTGTT-----
-----GC-CTCCT-C-GG---CCCCACCGGCCT-CGTCCCTC-TAG-CCCTT--C----G
GGT--GAGTTGGATGCTGGCCGGAATACGGCGCGGGATGA--CGCCAAGGAA--CACGAT
-AAA--AGCTAAGGCACCGGC--TAGCCGTC--A-----AAGGGCTTGCAT-C----GGG
------TGC--C-GAGGC-----CA-A--T---------G----AAA---AA----AATA
TGACTCTCGGCAACGGATATCTCGGCTCTCGCATCGATGAAGAACGTAGCGAAATGCGAT
ACGTGGTGTGAATTGCAGAATCCCGTGAACCATCGAGTCTTTGAACGCAAGTTGCGCCCG
AGGGATCCTCCCGAGGGCACGCCTGCCTCATGGGCGTTAGAAGCCCATCCACGCTTTG-T
-TG-------C---------C--------TA--------------------T-C------
--GGC----AA---AGATGCGGACATTGGCCCTCCGAACCGC-GAGGTGCGGTGGGCCTA
AGTGTGCGGCC-GTCGTA-TGTGGCCGGGAGCGGCG-AGTGGTGGGC--T--A--CTGCG
CACGTCA-CCCCGAG-CCCCGTACCGA-CACAGGGCCTTTTT-C--GACCCCT-AACGAG
GAG
>Carex_haydeniana|HIPP|haydeniana_140.2|UTA|spm00002432
TTGCC--TCTC--GAAAAACAC-GACC-G-T-TGCAC-ACG-T--G-ACAG--AAT--G-
C-TG-TC-GG-GG-AGGTGC------------------------------TTGTT-----
-----GC-CTCCT-C-GG---CCCCACCGGCCT-CGTTCCTC-TAG-CCCTT--C----G
GGC--GAGTTGGATGCTGGCCGGAATACGGCGCGGGATGA--CGCCAAGGAA--CACGAT
-AAA--AGCTAAGGCACCGGC--TAGCCGTC--A-----AAGGGCTTGCAT-C----GGG
------TGC--C-GAGGC-----CA-A--T---------G----AAA---AA----AATA
TGACTCTCGGCAACGGATATCTCGGCTCTCGCATCGATGAAGAACGTAGCGAAATGCGAT
ACGTGGTGTGAATTGCAGAATCCCGTGAACCATCGAGTCTTTGAACGCAAGTTGCGCCCG
AGGGATCCTCCCGAGGGCACGCCTGCCTCATGGGCGTTAGAAGCCCATCCACGCTTTG-T
-TG-------C---------C--------TA--------------------T-C------
--GGC----AA---AGATGCGGACATTGGCCCTCCGAACCGC-GAGGTGCGGTGGGCCTA
AGTGTGCGGCC-GTCGTA-CGTGGCCGGGAGCGGCG-AGTGGTGGGC--T--A--CTGCG
CACGTCA-CCCCGAG-CCCCGTACCGA-CACAGGGCCTTTTT-C--GACCCCT-AACGAG
GAG
>Carex_orizabae|REZNICEK|NA|MXC|spm00000283
TTGCC--TCTC--GAAAAACAC-GACC-G-T-TGCAC-ACG-T--G-ACAG--AAT--G-
C-TG-TC-GG-GG-AGGTGC------------------------------TTGTT-----
-----GC-CTCCT-C-GG---CCCCACCGGCCT-CGTCCCTC-TAG-CCCTT--C----G
GGC--GAGTTGGATGCTGGCCGGAATACGGCGCGGGATGA--CGCCAAGGAA--CACGAT
-AAA--AGCTAAGGCACCGGC--TAGCCGTC--A-----AAGGGCTTGCAT-C----GGG
------TGC--C-GAGGC-----CA-A--T---------G----AAA---AA----AATA
TGACTCTCGGCAACGGATATCTCGGCTCTCGCATCGATGAAGAACGTAGCGAAATGCGAT
ACGTGGTGTGAATTGCAGAATCCCGTGAACCATCGAGTCTTTGAACGCAAGTTGCGCCCG
AGGGATCCTCCCGAGGGCACGCCTGCCTCATGGGCGTTAGAAGCCCATCCACGCTTTG-T
-TG-------C---------C--------TA--------------------T-C------
--GGC----AA---AGATGCGGACATTGGCCCTCCGAACCGC-GAGGTGCGGTGGGCCTA
AGTGTGCGGCC-GTCGTA-CGTGGCCGGGAGCGGCG-AGTGGTGGGC--T--A--CTGCG
CACGTCA-CCCCGAG-CCCCGTACCGA-CACATGGCCTTTTT-C--GACCCCT-AACGAG
GAG
>Carex_fracta|STARR|B278|CAL|spm00000896
TTGCC--TCTC--GAAAAACAC-GACC-G-T-TGCAC-ACG-T--G-ACAG--AAT--G-
C-TG-TC-GG-GG-AGGTGC------------------------------TTGTT-----
-----GC-CTCCT-C-GG---CCCCACCGGCCT-CGTCCCTC-TAG-CCCTT--C----G
GGC--GAGTTGGATGCTGGCCGGAATACGGCGCGGGATGA--CGCCAAGGAA--CACGAT
-AAA--AGCTAAGGCACCGGC--TAGCCGTC--A-----AAGGGCTTGCAT-C----GGG
------TGC--C-GAGGC-----CA-A--T---------G----AAA---AA----AATA
TGACTCTCGGCAACGGATATCTCGGCTCTCGCATCGATGAAGAACGTAGCGAAATGCGAT
ACGTGGTGTGAATTGCAGAATCCCGTGAACCATCGAGTCTTTGAACGCAAGTTGCGCCCG
AGGGATCCTCCCGAGGGCACGCCTGCCTCATGGGCGTTAGAAGCCCATCCACGCTTTG-T
-TG-------C---------C--------TA--------------------T-C------
--GGC----AA---AGATGCGGACATTGGCCCTCCGAACCGC-GAGGTGCGGTGGGCCTA
AGTGTGCGGCC-GTCGTA-TGTGGCCGGGAGCGGCG-AGTGGTGGGC--T--A--CTGCG
CACGTCA-CCCCGAGCCCCCGTACCGA-CACAGGGCCTTTTT-C--GACCCCT-AACGAG
GAG
>Carex_straminiformis|STARR|B660|UTA|spm00001266
TTGCC--TCTC--GAAAAACAC-GACC-G-T-TGCAC-ACG-T--G-ACAG--AAT--G-
C-TG-TC-GG-GG-AGGTGC------------------------------TTGTT-----
-----GC-CTCCT-C-GG---CCCCACCGGCCT-CGTCCCTC-TAG-CCCTT--C----G
GGC--GAGTTGGATGCTGGCCGGAATACGGCGCGGGATGA--CGCCAAGGAA--CACGAT
-AAA--AGCTAAGGCACCGGC--TAGCCGTC--A-----AAGGGCTTGCAT-C----GGG
------TGC--C-GAGGC-----CA-A--T---------G--AAAAA----A----AATA
TGACTCTCGGCAACGGATATCTCGGCTCTCGCATCGATGAAGAACGTAGCGAAATGCGAT
ACGTGGTGTGAATTGCAGAATCCCGTGAACCATCGAGTCTTTGAACGCAAGTTGCGCCCG
AGGGATCCTCCCGAGGGCACGCCTGCCTCATGGGCGTTAGAAGCCCATCCACGCTTTG-T
-TG-------C---------C--------TA--------------------T-C------
--GGC----AA---AGATGCGGACATTGGCCCTCCGAACCGC-GAGGTGCGGTGGGCCTA
AGTGTGCGGCC-GTCGTA-TGTGGCCGGGAGCGGCG-AGTGGTGGGC--T--A--CTGCG
CACGTCA-CCCCGAG-CCCCGTACCGA-CACAGGGCCTTTTT-C--GACCCCT-AACGAG
GAG
>Carex_teneriformis|HIPP|teneraeformis_716|CAL|spm00002704
TTGCC--TCTC--GAAAAACAC-GACC-G-T-TGCAC-ACG-T--G-ACAG--AAT--G-
C-TG-TC-GG-GG-AGGTGC------------------------------TTGTT-----
-----GC-CTCCT-C-GG---CCCCACCGGCCT-CGTCCCTC-TAG-CCCTT--C----G
GGC--GAGTTGGATGCTGGCCGGAATACGGCGCGGGATGA--CGCCAAGGAA--CACGAT
-AAA--AGCTAAGGCACCGGC--TAGCCGTC--A-----AAGGGCTTGCAT-C----GGG
------TGC--C-GAGGC-----CA-A--T---------G----AAA---AA----AATA
TGACTCTCGGCAACGGATATCTCGGCTCTCGCATCGATGAAGAACGTAGCGAAATGCGAT
ACGTGGTGTGAATTGCAGAATCCCGTGAACCATCGAGTCTTTGAACGCAAGTTGCGCCCG
AGGGATCCTCCCGAGGGCACGCCTGCCTCATGGGCGTTAGAAGCCCATCCACGCTTTG-T
-TG-------C---------C--------TA--------------------T-C------
--GGC----AA---AGATGCGGACATTGGCCCTCCGAACCGC-GAGGTGCGGTGGGCCTA
AGTGTGCGGCC-GTCGTA-TGTGGCCGGGAGCGGCG-AGTGGTGGGC--T--A--CTGCG
CACGTCA-CCCCGAG-CCCCGTACCGA-CACAGGGCCTTTTT-C--GACCCCT-AACGAG
GAG
>Carex_ebenea|STARR|B1263|ARI|spm00001870
TTGCC--TCTC--GAAAAACAC-GACC-G-T-TGCAC-ACG-T--G-ACAG--AAT--G-
C-TG-TC-GG-GG-AGGTGC------------------------------TTGTT-----
-----GC-CTCCT-C-GG---CCCCACCGGCCT-CGTCCCTC-TAG-CCCTT--C----G
GGC--GAGTTGGATGCTGGCCGGAATACGGCGCGGGATGA--CGCCAAGGAA--CACGAT
-AAA--AGCTAAGGCACCGGC--TAGCCGTC--A-----AAGGGCTTGCAT-C----GGG
------TGC--C-GAGGC-----CA-A--T---------G----AAA---AA----AATA
TGACTCTCGGCAACGGATATCTCGGCTCTCGCATCGATGAAGAACGTAGCGAAATGCGAT
ACGTGGTGTGAATTGCAGAATCCCGTGAACCATCGAGTCTTTGAACGCAAGTTGCGCCCG
AGGGATCCTCCCGAGGGCACGCCTGCCTCATGGGCGTTAGAAGCCCATCCACGCTTTG-T
-TG-------C---------C--------TA--------------------T-C------
--GGC----AA---AGATGCGGACATTGGCCCTCCGAACCGC-GAGGTGCGGTGGGCCTA
AGTGTGCGGCC-GTCGTA-CGTGGCCGGGAGCGGCG-AGTGGTGGGC--T--A--CTGCG
CACGTCA-CCCCGAG-CCCCGTACCGA-CACAGGGCCTTTTT-C--GACCCCT-AACGAG
GAG
>Carex_macloviana|HIPP|macloviana_1008|COL|spm00002492
TTGCC--TCTC--GAAAAACAC-GACC-G-T-TGCAC-ACG-T--G-ACAG--AAT--G-
C-TG-TC-GG-GG-AGGTGC------------------------------TTGTT-----
-----GC-CTCCT-C-GG---CCCCACCGGCCT-CGTCCCTC-TAG-CCCTT--C----G
GGC--GAGTTGGATGCTGGCCGGAATACGGCGCGGGATGA--CGCCAAGGAA--CACGAT
-AAA--AGCTAAGGCACCGGC--TAGCCGTC--A-----AAGGGCTTGCAT-C----GGG
------TGC--C-GAGGC-----CA-A--T---------G----AAA---AA----AATA
TGACTCTCGGCAACGGATATCTCGGCTCTCGCATCGATGAAGAACGTAGCGAAATGCGAT
ACGTGGTGTGAATTGCAGAATCCCGTGAACCATCGAGTCTTTGAACGCAAGTTGCGCCCG
AGGGATCCTCCCGAGGGCACGCCTGCCTCATGGGCGTTAGAAGCCCATCCACGCTTTG-T
-TG-------C---------C--------TA--------------------T-C------
--GGC----AA---AGATGCGGACATTGGCCCTCCGAACCGC-GAGGTGCGGTGGGCCTA
AGTGTGCGGCC-GTCGTA-CGTGGCCGGGAGCGGCG-AGTGGTGGGC--T--A--CTGCG
CACGTCA-CCCCGAG-CCCCGTACCGA-CACAGGGCCTTTTT-C--GACCCCT-AACGAG
GAG
>Carex_cruscorvi|STARR|B204|FLA|spm00000822
TTGCC--TCTC--GAAAAACAC-GACC-G-T-TGCAC-ACG-T--G-ACAG--AAT--G-
C-TG-TC-GG-AG-AGGTGC------------------------------TTGCT-----
-----GC-CTCCT-C-GG---CCCCACCGGCCG-CGTCCCTC-AAG-CCCTT--C----G
GGC--TAGTTGGATGCTGGCCGGAATACGGCGCGGGATGA--CGCCAAGGAA--CACGAT
-AAA--AGCTAAGGCACCGGC--CAGCCACT--A-----AAGGGCCTGTGTTG----CG-
------TGC--C-GAGGC-----CA-A--C---------A----AAA----A----AATA
TGACTCTCGGCAACGGATATCTCGGCTCTCGCATCGATGAAGAACGTAGCGAAATGCGAT
ACGTGGTGTGAATTGCAGAATCCCGTGAACCATCGAGTCTTTGAACGCAAGTTGCGCCCG
AGGGACCCTCCCGAGGGCACGCCTGCCTCATGGGCGTTAGAAGCCCATCCACGCTCGG-T
-TG-------C---------C--------TA--------------------A-C------
--GGC----AA---AGATGCGGAMAATGGCCCTCCGAACCTT-GAGGTGCGGTGGGCCTA
AGTGTGCGGCC-GTTGTA-CGTGGCCGGAAGTGGCG-AGTGGTGGGC--T--A--CAGCG
CACGTCA-CCCCGAG-CCCCGTACCGA-CACAGGGCCTTTTT-T--TACCCCT-AACGAG
GAG
>Carex_appressa|HIPP|NA|NSW|spm00002189
TTGCC--TCTC--GAAATACAC-GACT-G-T-TGCAC-ACG-T--C-ACAG--AAC--G-
C-TG-TC-GG-AG-AGGTGC------------------------------TTGCT-----
-----GC-CTCCT-C-GG---CCCCACCGGCCT-CGTCCCTC-TAG-CCTTT--C----G
GGC--GAGTTGGATGCTGGCCGGAATACGGCGCGGGATGA--CGCCAAGGAA--CACTGT
-AAA--AGCTAAGGCACCGGC--CAGYCGYT--A-----AAGGGCATGTGTTA----GG-
------TGC--C-AAGGC-----CA-A--T---------G----AAA---AA----AATA
TGACTCTCGGCAACGGATATCTCGGCTCTCGCATCGATGAARAACGTAGCGAAATGCGAT
ACGTGGTGTGAATTGCAGAATCCCGTGAACCATCGAGTCTTTGAACGCAAGTTGCGCCCG
AGGGACCCTCCCGAGGGCACGCCTGCCTCATGGGCGTTAGAAGCCCATCCACGCTCAG-T
-TG-------C---------C--------TA--------------------A-C------
--GGC----AA---AGATGCGGACAATGGCCCTCCGAACCTT-GAGGTGCGGTGGGCCTA
AGTGTGCGGCC-GTTGTA-TGTGGCCGGGAGTGGCG-AGTGGTGGGC--T--A--CTGCG
CACGTCA-CCCCGAG-CCCCGTAACGA-CACAGGGCCTTTCA-T--GACCCCC-GACGAG
GAG
>Carex_incomitata|WATERWAY|incomitata_1789|NSW|spm00002446
TTGCC--TCTC--GAAATACAC-GACT-G-T-TGCAC-ACG-T--C-ACAG--AAC--G-
C-TG-TC-GG-AG-AGGTGC------------------------------TTGCT-----
-----GC-CTCCT-C-GG---CCCCACCGGCCT-CGTCCCTC-TAG-CCCTT--C----G
GGC--GAGTTGGATGCTGGCCGGAATACGGCGCGGGATGA--CGCCAAGGAA--CACGGT
-AAA--AGCTAAGGCACCGGC--CAGCCGAT--A-----AAGGGCATGTGTTA----GG-
------TGC--C-AAGGC-----CA-A--T---------G----AAA---AA----AATA
TGACTCTCGGCAACGGATATCTCGGCTCTCGCATCGATGAAGAACGTAGCGAAATGCGAT
ACGTGGTGTGAATTGCAGAATCCCGTGAACCATCGAGTCTTTGAACGCAAGTTGCGCCCG
AGGGACCCTCCCGAGGGCACGCCTGCCTCATGGGCGTTAGAAGCCCATCCACGCTCAG-T
-TG-------C---------C--------TA--------------------A-C------
--GGC----AA---AGATGCGGACAATGGCCCTCCGAACCTT-GAGGTGCGGTGGGCCTA
AGTGTGCGGCC-GTTGTA-TGTGGCCGGGAGTGGCG-AGTGGTGGGC--T--A--CTGCG
CACGTCA-CCCCGAG-CCCCGTACCGA-CACAGGGCCTTTCA-T--GACCCCC-GACGAG
GAG
>Carex_vulpinaris|JIMENEZMEJIAS|NA|AFG|spm00003473
TTGCC--TCTC--GAAATACAC-GACC-G-T-TGCAC-ACG-T--C-ACAG--AAC--G-
C-TG-TC-GG-AG-AGGTGC------------------------------TGGCT-----
-----GC-CTCCT-C-GG---CCCCTGCGGCCT-CGTCCCTC-TAG-CCCTT--C----G
GGC--GAGTTGGATGCTGGCCGGAATACGGCGCGGGATGA--CGCCAAGGAA--CACGAA
-AAA--AGCTAAGGCACCGGC--CAGCCGCT--C-----AAGGGCCTGTGTTG----GG-
------TGC--C-AAGGC-----CA-A--T---------G----AAA----A----AATA
TGACTCTCGGCAACGGATATCTCGGCTCTCGCATCGATGAAGAACGTAGCGAAATGCGAT
ACGTGGTGTGAATTGCAGAATCCCGTGAACCATCGAGTCTTTGAACGCAAGTTGCGCCCG
AGGGACCCTCCCGAGGGCACGCCTGCCTCATGGGCGTTAGAAGCCCATCCACGCTCTG-A
-TG-------C---------C--------TA--------------------A-C------
--GGC----AA---AGATGCGGACAATGGCCCTCCGRACCTC-GAGGTGCGGTGGGCCTA
AGTGTGCGGCC-GTTGTA-TGTGGCCGGGAGTGGCG-AGTGGTGGGC--T--A--CTGCG
CACGTCA-CCCTGAG-CCCCGTACCGA-CAAAGGGCCCTTTA-T--GACCCCT-AACGAG
GAG
>Carex_oklahomensis|STARR|B505|ARK|spm00001111
TTGCC--TCTC--GAAAAACAC-GACC-G-T-TGCAC-ACG-T--G-ACAG--AAC--G-
C-TG-TC-GG-AG-AGGTGC------------------------------TTGCT-----
-----GC-CTCCT-C-GG---CCCCACCGGCCT-CGTCCCTC-CAG-CCCTT--C----G
GGC--GAGCTGGACGCTGGCCGGAATACGGCGCGGGATGA--CGCCAAGGAA--CACGAT
-AAA--AGCTAAGGCGCCGGC--AAGCCGCT--A-----AAGGGCCTGCGTCC----GG-
------CGC--C-GAGGC-----CA-A--T---------G----AAA---AA----AATA
TGACTCTCGGCAACGGATATCTCGGCTCTCGCATCGATGAAGAACGTAGCGAAATGCGAT
ACGTGGTGTGAATTGCAGAATCCCGTGAACCATCGAGTCTTTGAACGCAAGTTGCGCCCG
AGGGACCCTCCCGAGGGCACGCCTGCCTCATGGGCGTTAGAAGCCCATCCACGCTCGG-T
-TG-------C---------C--------TA--------------------A-C------
--GGC----AA---AGATGCGGACATTGGCCCTCCGAACCCT-GAGGTGCGGTGGGCCTA
AGTGTGCGGCC-GTCGTA-CGTGGCCGGGAGCGGCG-AGTGGTGGGC--T--A--CTGCG
CACGTCA-CCCCGGG-CCCCGTAACGA-CACAGGGCCTTTTA-C--GACCCCT-GACGAG
GAG
>Carex_decomposita|STARR|B218|DEL|spm00000836
TTGCC--TCTC--AAAAAACAC-GACC-G-T-TGCAC-ACG-T--G-ACAG--AAC--G-
C-TG-CC-GG-AG-AGGTGC------------------------------TCGCT-----
-----GC-CTCCC-C-GG---CCCCACCGGCTT-CGTCCCTC-GCG-CCCTT--C----G
GGC--GAGTTGGATGCTGGCTGGAATACGGCGCGGGATGA--CGCCAAGGAA--CACGAT
-AAA--AGCTAAGGCACCGGC--CAGCCGCT--C-----AAGTGCCTGTGT-C----GG-
----G-TGC--C-AAGGC-----CA-A--T---------G----AAA---AA----AATA
TGACTCTCGGCAACGGATATCTCGGCTCTCGCATCGATGAAGAACGTAGCGAAATGCGAT
ACGTGGTGTGAATTGCAGAATCCCGTGAACCATCGAGTCTTTGAACGCAAGTTGCGCCCG
AGGGACCCTCCCGAGGGCACGCCTGCCTCATGGGCGTTAGAAGCCCATCCACGCTCGG-Y
-TG-------C---------C--------TA--------------------A-C------
--GGC----RA---AGATGCGGACATTGGCCCTCCGAACCTT-GAGGTGCGGTGGGCCTA
AGTGTGCGGCC-GTTGTA-TGTGGCCGGGAGTGGCG-AGTGGTGGGC--T--A--CTGCG
CACGTCA-CCCCGAG-CCCCGTACCGA-CACAGGGCCTTTTA-T--GACCCCT-AACGAG
GAG
>Carex_simulata|STARR|B678|CAL|spm00001284
TTGCC--TCTC--GAAAAACAC-GACC-G-T-TGCAC-ACG-T--G-ACAG--AAT--G-
C-TG-TC-GG-AG-AGGTGC------------------------------TTGCT-----
-----GC-CTCCT-C-GG---CCCCACCGGCCT-CGTCCCTC-TGG-CCCTT--C----G
GGC--GAGTTGGATGCTGGTCGGAATACGGCGCGGGATGA--CGCCAAGGAA--CACGAT
-AAA--AGCTAAGGCACCGGC--CAGCCGCT--A-----AAGGGCCTGTGT-C---AGG-
------TGC--C-AAGGC-----CA-A--T---------G----AAA----A----AATA
TGACTCTCGGCAACGGATATCTCGGCTCTCGCATCGATGAAGAACGTAGCGAAATGCGAT
ACGTGGTGTGAATTGCAGAATCCCGTGAACCATCGAGTCTTTGAACGCAAGTTGCGCCCT
AGGGACCCTCCCGAGGGCACGCCTGCCTCATGGGCGTTAGAAGCCCATCCACGCTCGG-T
-TG-------C---------C--------TA--------------------A-C------
--GGC----AA---AGATGCGGACATTGGCCCTTCGAACCTT-GAGGTGCGGTGGGCCTA
AGTGTGCGGCC-GTTGTA-TGAGGCCGGGAGTGGCG-AGTGGTGGGC--T--G--CTGCG
CACGTCA-CCCCGAG-CCTCGTACCGA-CAGAGGGCCTTTTA-T--GACCCCT-AACGAG
GAG
>Carex_austrina|STARR|B172|MRY|spm00000790
TTGCC--TCTC--GAAAAACAT-GACC-G-T-CGCAC-ACG-T--G-ATAG--AAT--G-
C-TG-TC-GG-AG-AGGTGC------------------------------TTGCT-----
-----GC-CTCCT-C-GG---CCCCACCGGCCT-CGTCCCTC-TTG-CCCTT--C----G
GGC--GAGTTGGATGCCGGCCGGAATACGGCGCGGGATGA--CGCCAAGGAA--CACGAT
-AAA--AGCTAAGGCACCGGC--CAGCCGCT-----------------------------
--------------------------A-----------------AAA---------AATA
TGACTCTCGGCAACGGATATCTCGGCTCTCGCATCGATGAAGAACGTAGCGAAATGCGAT
ACGTGGTGTGAATTGCAGAATCCCGTGAACCATCGAGTCTTTGAACGCAAGTTGCGCCCG
AGGGACCCTCCCGAGGGCACGCCTGCCTCATGGGCGTTAGAAGCCCATCCACGCTCGG-T
-TG-------C---------C--------TA--------------------A-C------
--GGC----AA---AGATGCGGACATTGGCCCTCCGAACCTT-GAGGTGCGGTGGGCCTA
AGTGTGCGGCC-GTTGTA-TGTGGCCGGGAGTGGCG-AGTGGTGGGC--T--A--CAGCG
CACGTCA-CCCCGAG-CCTCGTAGCGA-CACAGGGCCTTTTA-TG-ACCCCCT-AACGAG
GAG
>Carex_xalapensis|REZNICEK|NA|MXC|spm00000304
TTGCC--TCTC--GAAAAACAT-GACC-G-T-CGCAC-ACG-T--G-ATAG--AAT--G-
C-TG-TC-GG-AG-AGGTGC------------------------------TTGCT-----
-----GC-CTCCT-C-GG---CCCCACCGGCCT-CGTCCCTC-TTG-CCCTT--C----G
GGC--GGGTTGGATGCTGGCCGGAATACGGCGCGGGATGA--CGCCAAGGAA--CACGAT
-AAA--AGCTAAGGCACCGGC--CAGCCGCT--A-----AAGGGCCTGTGT-C----GG-
----G-TGC--C-AAGGC-----CA-A--C---------G----AAA----A----AATA
TGACTCTCGGCAACGGATATCTCGGCTCTCGCATCGATGAAGAACGTAGCGAAATGCGAT
ACGTGGTGTGAATTGCAGAATCCCGTGAACCATCGAGTCTTTGAACGCAAGTTGCGCCCG
AGGGACCCTCCCGAGGGCACGCCTGCCTCATGGGCGTTAGAAGCCCATCCACGCTCGG-T
-TG-------C---------C--------TA--------------------A-C------
--GGC----AG---AGATGCGGACATTGGCCCTCCGAACCTT-GAGGTGCGGTGGGCCTA
AGTGTGCGGCC-GTTGTA-TGTGGCCGGGAGTGGCG-AGTGGTGGGC--T--A--CAGCG
CACGTCA-CCCCGAG-CCCCGTAACGA-CATAGGGCCTTTTA-TG-ACCCCCT-AACGAG
GAG
>Carex_muehlenbergii|HIPP|muehlenbergii_3143|WIS|spm00002520
TTGCC--TCTC--GAAAAACAC-GACC-G-T-CGCAC-ACG-T--G-ACAG--AAT--G-
C-TG-TC-GG-AG-AGGTGC------------------------------TTGCT-----
-----GC-CTCCT-C-GG---CCCCACCGGCCT-CGTCCCTC-TTG-YCCTT--C----G
GGC--GAGTTGGATGCTGGCCGGAATACGGCGCGGGATGA--CGCCAAGGAA--CACGAT
-AAA--AGCTAAGGCACCGGC--CAGCCGCT--A-----AAGGGCCTGTGT-C----GG-
----G-TGC--C-AAGGC-----CA-A--C---------G----AAA----A----AATA
TGACTCTCGGCAACGGATATCTCGGCTCTCGCATCGATGAAGAACGTAGCGAAATGCGAT
ACGTGGTGTGAATTGCAGAATCCCGTGAACCATCGAGTCTTTGAACGCAAGTTGCGCCCG
AGGGACCCTCCCGAGGGCACGCCTGCCTCATGGGCGTTAGAAGCCCATCCACGCTCGG-T
-TG-------C---------C--------TA--------------------A-C------
--GGC----AA---AGATGCGGACATTGGCCCTCCGAACCTT-GAGGTGCGGTGGGCCTA
AGTGTGCGGCC-GTTGTA-TGTGGCCRGGAGTGGCG-AGTGGTGGGC--T--A--CAGCG
CACGTCA-CCCCGAG-CCCCGTAACGA-CACAGGGCCTTTTA-TG-ACCCCCT-AACGAG
GAG
>Carex_leavenworthii|STARR_FORD|STA_830|KTY|spm00005410
TTGCC--TCTC--GAAAAACAC-GACC-G-T-CGCAC-ACG-T--G-ACAG--AAT--G-
C-TG-TC-GG-AG-AGGTGC------------------------------TWGCY-----
-----GC-CTCCT-C-GG---CCCCACCGGCCT-CGTCCYTY-TTG-CCCTT--C----G
GGC--GAGTTGGATGCTGGCCGGAATACGGCGCGGGATGA--CGCCAAGGAA--CACGAT
-AAA--AGCTAAGGCACCGGC--CAGCCGCT--A-----AAGGGCCTGTGT-C----GG-
----G-TGC--C-AAGGC-----CA-A--C---------G----AAA----A----AATA
TGACTCTCGGCAACGGATATCTCGGCTCTCGCATCGATGAAGAACGTAGCGAAATGCGAT
ACGTGGTGTGAATTGCAGAATCCCGTGAACCATCGAGTCTTTGAACGCAAGTTGCGCCCG
AGGGACCCTCCCGAGGGCACGCCTGCCTCATGGGCGTTAGAAGCCCATCCACGCTCGG-T
-TG-------C---------C--------TA--------------------A-C------
--GGC----AA---AGATGCGGACATTGGCCCTCCGAACCTT-GAGGTGCGGTGGGCCTA
AGTGTGCGGCC-GTTGTA-TGTGGCCGGGAGTGGCG-AGTGGTGGGC--T--A--CAGCG
CACGTCA-CCCCGAG-CCCCGTARCGA-CACAGGGCCTTTTA-TG-ACCCCCT-AACGAG
GAG
>Carex_annectens|STARR|B112|ALA|spm00000730
TTGCC--TCTC--GAAAAACAC-GACC-G-T-CGCAC-ACG-T--G-ACAG--AAT--G-
C-TG-TC-GG-AG-AGGTGC------------------------------TAGCC-----
-----GC-CTCCT-C-GG---CYCCACCGGCCT-CGTCCCTC-TTG-CCCTT--C----G
GGC--GAGTTGGATGCTGGCCGGAATACGGCGCGGGATGA--CGCCAAGGAA--CACGAT
-AAA--AGCTAAGGCACCGGC--CAGCCGCT--A-----AAGGGCTTGTGT-C----GG-
----G-TGC--C-AAGGC-----CA-A--C---------G----AAA---AA----AATA
TGACTCTCGGCAACGGATATCTCGGCTCTCGCATCGATGAAGAACGTAGCGAAATGCGAT
ACGTGGTGTGAATTGCAGAATCCCGTGAACCATCGAGTCTTTGAACGCAAGTTGCGCCCG
AGGGACCCTCCCGAGGGCACGCCTGCCTCATGGGCGTTAGAAGCCCATCCACGCTCGG-T
-TG-------C---------C--------TA--------------------A-C------
--GGC----AA---AGATGCGGACATTGGCCCTCCGAACCTT-GAGGTGCGGTGGGCCTA
AGTGTGCGGCC-GTTGTA-TGTGGCCGGGAGYGGCG-AGTGGTGGGC--T--A--CAGCG
CACGTCA-CCCCGAG-CCACGTAACGA-CACAGGGCCTTTTA-TG-ACCCCCT-AACGAG
GAG
>Carex_triangularis|STARR|B739|TEX|spm00001344
TTGCC--TCTC--GAAAAACAC-GACC-G-T-CGCAC-ACG-T--G-ACAG--AAT--G-
C-TG-TC-GG-AG-AGGTGC------------------------------TAGCC-----
-----GC-CTCCT-C-GG---CCCCACCGGCCT-CGTCCCTC-TTG-CCCTT--C----G
GGC--GAGTTGGAYGCTGGYCGGAATACGGCGCGGGATGA--CGCCAAGGAA--CACGAT
-AAA--AGCTAAGGCACCGGC--CAGCCGCT--A-----AAGGGCTTGTGT-C----GG-
----G-TGC--C-AAGGC-----CA-A--C--------GA----AAA----A----AATA
TGACTCTCGGCAACGGATATCTCGGCTCTCGCATCGATGAAGAACGTAGCGAAATGCGAT
ACGTGGTGTGAATTGCAGAATCCCGTGAACCATCGAGTCTTTGAACGCAAGTTGCGCCCG
AGGGACCCTCCCGAGGGCACGCCTGCCTCATGGGCGTTAGAAGCCCATCCACGCTCGG-T
-TG-------C---------C--------TA--------------------A-C------
--GGC----AR---AGATGCGGACATTGGCCCTCCGAACCTT-GAGGTGCGGTGGGCCTA
AGTGTGCGGCC-GTTGTA-TGTGGCCGGGAGTGGCG-AGTGGTGGGC--T--A--CAGCG
CACGTCA-CCCCGAG-CCACGTAACGA-CACAGGGCCTTTTA-TG-ACCCCCT-AACGAG
GAG
>Carex_marianensis|REZNICEK|NA|MXE|spm00000280
TTGCC--TCTC--GAAAAACAC-GACC-G-T-CGCAC-ACG-T--G-ACAG--AAT--G-
C-TG-TC-GG-AG-AGGTGC------------------------------TAGCC-----
-----GC-CTCCT-C-GG---CCCCACCGGCCT-CGTCCCTC-TTT-CCCTC--C----G
GGC--GAGTTGGATGCTGGCCGGAATACGGCGCGGGATGA--CGCCAAGGAA--CACGAT
-AAA--AGCTAAGGCACCGGC--CAGCCGCT--A-----AAGGGCCTGTGT-C----GG-
----G-TGC--C-GAGGC-----CA-A--C---------G----AAA----A----AATA
TGACTCTCGGCAACGGATATCTCGGCTCTCGCATCGATGAAGAACGTAGCGAAATGCGAT
ACGTGGTGTGAATTGCAGAATCCCGTGAACCATCGAGTCTTTGAACGCAAGTTGCGCCCG
AGGGACCCTCCCGAGGGCACGCCTGCCTCATGGGCGTTAGAAGCCCATCCACGCTCGG-T
-TG-------C---------C--------TG--------------------A-C------
--GGC----AG---AGATGCGGACATTGGCCCTCCGAACCTT-GAGGTGCGGTGGGCCTA
AGTGTGCGGCC-GTTGTA-TGTGGCCGGGAGCGGCG-AGTGGTGGGC--T--A--CAGCG
CACGTCA-CCCCGAG-CCCCGTAACGA-CACAGGGCCTTTTA-TG-ACCCCCT-AACGAG
GAG
>Carex_vulpinoidea|STARR|B746|CAL|spm00001351
TTGCC--TCTC--GAAAAAYAC-GACC-G-T-CGCAC-ACG-T--G-ACAG--AAT--G-
C-TG-TC-GG-AG-AGGTGC------------------------------TAGCC-----
-----GC-CTCCT-C-GG---CCCCACCGGCCT-CGTCCCTC-TTG-CCCTT--C----G
GGC--GAGTTGGACGCTGGCCGGAATACGGCGCGGGATGA--CGCCAAGGAA--CACGAT
-AAA--AGCTAAGGCACCGGC--CAGCCGCT--A-----AAGGGCCTGTGT-C----GG-
----G-TGC--C-AAGGC-----CA-A--T---------G----AAA----A----AATA
TGACTCTCGGCAACGGATATCTCGGCTCTCGCATCGATGAAGAACGTAGCGAAATGCGAT
ACGTGGTGTGAATTGCAGAATCCCGTGAACCATCGAGTCTTTGAACGCAAGTTGCGCCCG
AGGGACCCTCCCGAGGGCACGCCTGCCTCATGGGCGTTAGAAGCCCATCCACGCTCGG-T
-TG-------C---------C--------TA--------------------A-C------
--GGC----AA---AGATGCGGACATTGGCCCTCCGAACCTT-GAGGTGCGGTGGGCCTA
AGTGTGCGGCC-GTTGTA-TGTGGCCGGGAGTGGCG-AGTGGTGGGC--T--A--CAGCG
CACGTCA-CCCCGAG-CCCCGTAACGA-CACAGGGCCTTTTA-TG-ACCCCCT-AACGAG
GAG
>Carex_aggregata|STARR|B066|KTY|spm00000685
TTGCC--TCTC--GAAAAACAC-GACC-G-T-CGCAC-ACG-T--G-ACAG--AAT--G-
C-TG-TC-GG-AG-AGGTGC------------------------------TAGCC-----
-----GC-CTCCT-C-GG---CCCCACCGGCCT-CGTCCCTC-TTG-CCCTT--C----G
GGC--GAGTTGGATGYTGGCCGGAATACGGCGCGGGATGA--CGCCAAGGAA--CACGAA
-AAA--AGCYAAGGCACCGGC--CAGCCGCT--------AAAGGCCTGTGT-C----GG-
----G-TGC--C-AAGGC-----CA-A--C---------G----AAA----A----AATA
TGACTCTCGGCAACGGATATCTCGGCTCTCGCATCGATGAAGAACGTAGCGAAATGCGAT
ACGTGGTGTGAATTGCAGAATCCCGTGAACCATCGAGTCTTTGAACGCAAGTTGCGCCCG
AGGGACCCTCCCGAGGGCACGCCTGCCTCATGGGCGTTAGAAGCCCATCCACGCTCGG-T
-TG-------C---------C--------TA--------------------A-C------
--GGC----AA---AGATGCGGACATTGGCCCTCCGAACCTT-GAGGTGCGGTGGGCCTA
AGTGTGCGGCC-GTTGTA-TGTGGCCGGGAGTGGCG-AGTGGTGGGC--T--A--CAGCG
CACGTCA-CCCCGAG-CCCCGTAACGA-CACAGGGCCTTTTA-TG-ACCCCCT-AACGAG
GAG
>Carex_fissa|STARR_FORD|STA_815|FLA|spm00005400
TTGCC--TCTC--GAAAAACAC-GACC-G-T-CGCAC-ACG-T--G-ACAG--AAT--G-
C-TG-TC-GG-AG-AGGTGC------------------------------TAGCC-----
-----GC-CTCCT-C-GG---CCCCACCGGCCT-CGTCCCTC-TTG-CCCTT--C----G
GGC--GAGTTGGATGCTGGCTGGAATACGGCGCGGGATGA--CGCCAAGGAA--CACGAT
-AAA--AGCTAAGGCACCGGC--CAGCCGCT--A-----AAGGGCCTGTGT-C----GG-
------TGC--C-AAGGC-----CA-A--C---------G----AAA---AA----AATA
TGACTCTCGGCAACGGATATCTCGGCTCTCGCATCGATGAAGAACGTAGCGAAATGCGAT
ACGTGGTGTGAATTGCAGAATCCCGTGAACCATCGAGTCTTTGAACGCAAGTTGCGCCCG
AGGGACCCTCCCGAGGGCACGCCTGCCTCATGGGCGTTAGAAGCCCATCCACGCTCGG-T
-TG-------C---------C--------TA--------------------A-C------
--GGC----AA---AGATGCGGACATTGGCCCTCCGAACCTT-GAGGTGCGGTGGGCCTA
AGTGTGCGGCC-GTTGTA-TGTGGCCGGGAGTGGCG-AGTGGTGGGC--T--A--CAGCG
CACGTCA-CCCCGAG-CCACGTAATGA-CACAGGGCCTTTTA-TG-ACCCCCT-AACGAG
GAG
>Carex_cephalophora|STARR|B210|MRY|spm00000828
TTGCC--TCTC--GAAAAACAC-GACC-G-T-CGCAC-ACG-T--G-ACAG--AAT--G-
C-TG-CC-GG-AG-AGGTGC------------------------------TTGCT-----
-----GC-CTCCT-C-GG---CCCCACCGRCCT-CGTCCCTC-TTG-CCCTT--C----G
GGC--GAGTTGGATGCTGGCCGGAATACGGCGCGGGATGA--CGCCAAGGAA--CACGAT
-AAA--AGCTAAGGCACCGGC--CAGCCGCT--A-----AAGGGCCTGTGT-C----GG-
----G-TGC--C-AAGGC-----CA-A--C---------A----AAA---AA----AATA
TGACTCTCGGCAACGGATATCTCGGCTCTCGCATCGATGAAGAACGTAGCGAAATGCGAT
ACGTGGTGTGAATTGCAGAATCCCGTGAACCATCGAGTCTTTGAACGCAAGTTGCGCCCG
AGGGACCCTCCCGAGGGCACGCCTGCCTCATGGGCGTTAGAAGCCCATCCACGCTCGG-T
-TG-------C---------C--------TA--------------------A-C------
--GGC----AA---AGATGCGGACATTGGCCCTCCGAACCTT-GAGGTGCGGTGGGCCTA
AGTGTGCGGCC-GTTGTA-TGTGGCCGGGAGTGGCG-AGTGGTGGGC--T--A--CAGCG
CACGTCA-CCCCGAG-CCCCGTAACGA-CACAGGGCCTTTTA-TG-ACCCCCT-AACGAG
GAG
>Carex_conjuncta|STARR|B166|DEL|spm00000784
TTGCC--TCTC--GAAAAACAC-GACC-G-T-CGCAC-ACG-T--G-ACAG--AAT--G-
C-TG-TC-GG-AG-AGGTGC------------------------------TAGCC-----
-----GC-CTCCT-C-GG---CCCCACCGGCCT-CGTCCCTC-TTG-CCCTT--C----G
GGC--GAGTTGGATGCTGGCCGGAATACGGCGCGGGATGA--CGCCAAGGAA--CACGAT
-AAA--AGCTAAGGCACCGGC--CAGCCGCT--A-----AAGGGCCTGTGC-C----GG-
----G-TGC--C-AAGGC-----CA-A--C---------G----AAA----A----AATA
TGACTCTCGGCAACGGATATCTCGGCTCTCGCATCGATGAAGAACGTAGCGAAATGCGAT
ACGTGGTGTGAATTGCAGAATCCCGTGAACCATCGAGTCTTTGAACGCAAGTTGCGCCCG
AGGGACCCTCCCGAGGGCACGCCTGCCTCATGGGCGTTAGAAGCCCATCCACGCTCGT-T
-TG-------C---------C--------TG--------------------A-C------
--GGC----AA---AGATGCGGACATTGGCCCTCCGAACCTT-GAGGTGCGGTGGGCCTA
AGTGTGCGGCC-GTTGTA-TGTGGCCGGGAGCGGCG-AGTGGTGGGC--T--A--CAGCG
CACGTCA-CCCCGAG-CCCCGTAACGA-CACAGGGCCTTTTA-TG-ACCCCCT-AACGAG
GAG
>Carex_cephaloidea|STARR|B186|MAI|spm00000804
TTGCC--TYTC--GAAAAACAC-GACC-G-T-CGCAC-ACG-T--G-ACAG--AAT--G-
C-TG-TC-GG-AG-AGGTGC------------------------------TAGCC-----
-----GC-CTCCT-C-GG---CCCCACCGGCCT-CGTCCCTC-TTG-CCCTT--C----G
GGC--GAGTTGGATGCTGGYCGGAATACGGCGCGGGATGA--CGCCAAGGAA--CACGAT
-AAA--AGCTAAGGCACCGGC--CAGCCGCT--------AAAGGCCTGTGT-C----GG-
----G-TGC--C-AAGGC-----CA-A--Y---------G----AAA----A----AATA
TGACTCTCGGCAACGGATATCTCGGCTCTCGCATCGATGAAGAACGTAGCGAAATGCGAT
ACGTGGTGTGAATTGCAGAATCCCGTGAACCATCGAGTCTTTGAACGCAAGTTGCGCCCG
AGGGACCCTCCCGAGGGCACGCCTGCCTCATGGGCGTTAGAAGCCCATCCACGCTCGG-T
-TG-------C---------C--------TA--------------------A-C------
--GGC----AR---AGATGCGGACATTGGCCCTCCGAACCTT-GAGGTGCGGTGGGCCTA
AGTGTGCGGCC-GTTGTA-TGTGGCCGGGAGYGGCG-AGTGGTGGGC--T--A--CAGCG
CACGTCA-CCCCGAG-CCCCGTAACGA-CACAGGGCCTTTTA-TG-ACCCCCT-AACGAG
GAG
>Carex_densa|STARR|B1062|ORE|spm00001669
TTGCC--TCTC--GAAAAACAC-GACC-G-T-CGCAC-ACG-T--G-ACAG--AAT--G-
C-TG-TC-GG-AG-AGGTGC------------------------------TAGCC-----
-----GC-CTCCT-C-GG---CCCCACCGGCCT-CGTCCCTC-TTG-CCCTT--C----G
GGC--GAGTTGGATGCTGGCCGGAATACGGCGCGGGATGA--CGCCAAGGAA--CACGAT
-AAA--AGCTAAGGCAACGGC--CAGCCGCT--A-----AAGGGCCTGTGT-C----GG-
----G-TGC--C-AAGGC-----CA-A--C---------G----AAA----A----AATA
TGACTCTCGGCAACGGATATCTCGGCTCTCGCATCGATGAAGAACGTAGCGAAATGCGAT
ACGTGGTGTGAATTGCAGAATCCCGTGAACCATCGAGTCTTTGAACGCAAGTTGCGCCCG
AGGGACCCTCCCGAGGGCACGCCTGCCTCATGGGCGTTAGAAGCCCATCCACGCTCGG-T
-TG-------C---------C--------TA--------------------T-C------
--GGC----AA---AGATGCGGACATTGGCCCTCCGAACCTT-GAGGTGCGGTGGGCCTA
AGTGTGCGGCC-GTTGTA-TGTGGCCGGGAGTGGCG-AGTGGTGGGC--T--A--CAGCG
CACGTCA-CCCCGAG-CCCCGTAACGA-CACAGGGCCTTTTA-CG-ACCCCCT-AACGAG
GAG
>Carex_mesochorea|STARR|B491|ALA|spm00001097
TTGCC--TCTC--GAAAAACAC-GACC-G-T-CGCAC-ACG-T--G-ACAG--AAT--G-
C-TG-TC-GG-AG-AGGTGC------------------------------TAGCC-----
-----GC-CTCCT-C-GG---CCCCACCGGCCT-CGTCCCTC-TTG-CCCTT--C----G
GGC--GAGTTGGATGCTGGCCGGAATACGGCGCGGGATGA--CGCCAAGGAA--CACGAT
-AAA--AGCTAAGGCACCGGC--CAGCCGCT--------AAAGGCCTGTGT-C----GG-
----G-TGC--C-AAGGC-----CA-C--C---------G----AAA----A----AATA
TGACTCTCGGCAACGGATATCTCGGCTCTCGCATCGATGAAGAACGTAGCGAAATGCGAT
ACGTGGTGTGAATTGCAGAATCCCGTGAACCATCGAGTCTTTGAACGCAAGTTGCGCCCG
AGGGACCCTCCCGAGGGCACGCCTGCCTCATGGGCGTTAGAAGCCCATCCACGCTCGG-T
-TG-------C---------C--------TA--------------------A-C------
--GGC----AA---AGATGCGGACATTGGCCCTCCGAACCTT-GAGGTGCGGTGGGCCTA
AGTGTGCGGCC-GTTGTA-TGTGGCCGGGAGTGGCG-AGTGGTGGGC--T--A--CAGCG
CACGTCA-CCCCGAG-CCCCGTAACGA-CACAGGGCCTTTTA-TG-ACCCCCT-AACGAG
GAG
>Carex_perdentata|STARR|B585|TEX|spm00001191
TTGCC--TCTC--GAAAAACAC-GACC-G-T-CGCAC-ACG-T--G-ACAG--AAT--G-
C-TG-TC-GG-AG-AGGTGC------------------------------TAGCC-----
-----GC-CTCCT-C-GG---CCCCACCGGCCT-CGTCCCTC-TTG-CCCTT--C----G
GGC--GAGTTGGATGCTGGCCGGAATACGGCGCRGGATGA--CGCCAAGGAA--CACGAT
-AAA--AGCTAAGGCACCGGC--CAGCCGCT--------AAAGGCCTGTGT-C----GG-
----G-TGC--C-AAGGC-----CA-A--C---------G----AAA----A----AATA
TGACTCTCGGCAACGGATATCTCGGCTCTCGCATCGATGAAGAACGTAGCGAAATGCGAT
ACGTGGTGTGAATTGCAGAATCCCGTGAACCATCGAGTCTTTGAACGCAAGTTGCGCCCG
AGGGACCCTCCCGAGGGCACGCCTGCCTCATGGGCGTTAGAAGCCCATCCACGCTCGG-T
-TG-------C---------C--------TA--------------------A-C------
--GGC----AA---AGATGCGGACATTGGCCCTCCGAACCTT-RAGGTGCGGTGGGCCTA
AGTGTGCGGCC-GTTGTA-TGTGGCCGGGAGTGGCG-AGTGGTGGGC--T--A--CAGCG
CACGTCA-CCCCGAG-CCCCGTAACGA-CACAGGGCCTTTTA-TG-ACCCCCT-AACGAG
GAG
>Carex_gravida|STARR|B352|TEN|spm00000970
TTGCC--TCTC--GAAAAACAC-GACC-G-T-CGCAC-ACG-T--G-ACAG--AAT--G-
C-TG-TC-GG-AG-AGGTGC------------------------------TAGCC-----
-----GC-CTCCT-C-GG---CCCCACCRGCCT-CGTCCCTC-TTG-CCCTT--C----G
GGC--GAGTTGGATGCTGGCCGGAATACGGCGCGGGATGA--CGCCAAGGAA--CACGAT
-AAA--AGCTAAGGCACCGGC--CAGCCGCT--------ATAGGCCTGTGT-C----GG-
----G-TGC--C-AAGGC-----CA-A--C---------G----AAA----A----AATA
TGACTCTCGGCAACGGATATCTCGGCTCTCGCATCGATGAAGAACGTAGCGAAATGCGAT
ACGTGGTGTGAATTGCAGAATCCCGTGAACCATCGAGTCTTTGAACGCAAGTTGCGCCCG
AGGGACCCTCCCGAGGGCACGCCTGCCTCATGGGCGTTAGAAGCCCATCCACGCTCGG-T
-TG-------C---------C--------TA--------------------A-C------
--GGC----AA---AGATGCGGACATTGGCCCTCCGAACCTT-GAGGTGCGGTGGGCCTA
AGTGTGCGGCC-GTTGTA-TGTGGCCGGGAGTGGCG-AGTGGTGGGC--T--A--CAGCG
CACGTCA-CCCCGAG-CCCCGTAACGA-CACAGGGCCTTTTA-TG-ACCCCAT-AACGAG
GAG
>Carex_sparganioides|STARR|B683|DEL|spm00001289
TTGCC--TCTC--GAAAAACAC-GACC-G-T-CGCAC-ACG-T--G-ACAG--AAT--G-
C-TG-TC-GG-AG-AGGTGC------------------------------TAGCC-----
-----GC-CTCCT-C-GG---CCCCACCGGCCT-CGTCCCTC-TTG-CCCTT--C----G
GGC--GAGTTGGATGCTGGTCGGAATACGGCGCGGGATGA--CGCCAAGGAA--CACGAT
-AAA--AGCTAAGGCACCGGC--CAGCCGCT--------AAAGGCCTGTGT-C----GG-
----G-TGC--C-AAGGC-----CA-A--T---------G----AAA----A----AATA
TGACTCTCGGCAACGGATATCTCGGCTCTCGCATCGATGAAGAACGTAGCGAAATGCGAT
ACGTGGTGTGAATTGCAGAATCCCGTGAACCATCGAGTCTTTGAACGCAAGTTGCGCCCG
AGGGACCCTCCCGAGGGCACGCCTGCCTCATGGGCGTTAGAAGCCCATCCACGCTCGG-T
-TG-------C---------C--------TA--------------------A-C------
--GGC----AA---AGATGCGGACATTGGCCCTCCGAACCTC-GAGGTGCGGTGGGCCTA
AGTGTGCGGCC-GTTGTA-TGTGGCCGGGAGTGGCG-AGTGGTGGGC--T--A--CAGCG
CACGTCA-CCCCGAG-CCCCGTAACGA-CACAGGGCCTTTTA-TG-ACCCCCT-AACGAG
GAG
>Carex_lycurus|GEHRKE|NA|MLW|spm00000206
TTGCC--TCTC--GAAAAACAC-GACC-G-T-TGCAC-ACG-T--G-ACAG--AAC--G-
C-TG-CC-GG-AG-AGGTGC------------------------------TTGCT-----
-----GC-CTCCT-C-GG---CCCCACCGGCCT-CATCCCTC-TAG-CCCTT--C----G
GGT--GAGTTGGATGCCGGYCGGAATACGGCGCGGGATGA--CGCCAAGGAA--CACGAT
-AAA--AGCTAAGGCACCGGC--CAGCCGCT--A-----AAGGGCCTGTGT-C----GG-
----G-TGC--C-AAGGC-----CA-A--T---------G----AAA----A----AGTA
TGACTCCCGGCAACGGATATCTCGGCTCTTGCATCGATGAAGAACGTAGCGAAATGCGAT
ACGTGGTGTGAATTGCAGAATCCCGTGAACCATCGAGTCTTTGAACGCAAGTTGCGCCCG
AGGGACCCTCCCGAGGGCACGCCTGCCTCATGGGCGTTAGAAGCCCATCCACGCTCGG-T
-TG-------C---------C--------TA--------------------A-C------
--GGC----AA---AGATGCGGACAATGGCCCTCCGAACCTT-GACGTGCGGTGGGCCTA
AGTGTGCGGCC-GTTGTA-TGTGGCCGGGAGTGGCG-AGTGGTGGGC--T--A--CTGCG
CACGTCA-CCCCGAG-CCCCGTACCGA-CACAGGGCCTTTTA-T--GACCCCY-AACGAG
GAG
>Carex_gayana|LUCENO|NA|CLS|spm00000573
TTGCC--TCTC--GAAAAACAT-GACC-G-T-TGCAC-ACG-T--G-ACAG--AAC--G-
C-TG-TC-GG-AG-AGGTGC------------------------------TTGCT-----
-----GC-CTCCT-C-GA---CCCCACCGGCCT-CGTCCCTC-TGG-CCCTT--T----G
GGC--GAGTTGGATGCTGGCTGGAATACGGCGCGGGATGA--CGCCAAGGAA--CACGTT
-AAA--AGCTAAGGCACCGGC--CAGCCGCT--A-----AAGGGCCTGTGT-C----GG-
----G-TGC--C-AAGGC-----CA-A--T---------G----AAA----A----AATA
TGACTCTCGGCAACGGATATCTCGGCTCTCGCATCGATGAAGAACGTAGCGAAATGCGAT
ACGTGGTGTGAATTGCAGAATCCCGTGAACCATCGAGTCTTTGAACGCAAGTTGCGCCCG
AGGGACCCTCCCGAGGGCACGCCTGCCTCATGGGCGTTAGAAGCCCATCCACGCTCGG-T
-TG-------C---------C--------TA--------------------A-C------
--AGC----AA---AGATGCGGACATTGGCCCTCCGAACCWT-GAGGTGCGGTGGGCCTA
AGTGTGCGGCC-GTTGTA-TGTGGCCGGGAGTGGCG-AGTGGTGGGC--T--A--CTGCG
CACGTCA-CCCCGAG-CCCCGTACCGA-CAGAGGGCCTTTTA-T--GACCCCT-AACGAG
GAG
>Carex_nervina|STARR|B1233|CAL|spm00001840
TTGCC--TCTC--GAAAAACAC-GACC-G-T-TGCAC-ACG-T--G-ACAG--AAC--G-
C-TG-TC-GG-AG-AGGTGC------------------------------TTGC------
-----GC-CTCCT-C-GG---CCCCACCGGCCT-CGTCCCTC-YAG-CCCTT--C----G
GGC--GAGTTGGATCCTGGCCGGAAAACGGCGCGGGATGA--CGCCAAGGAA--CACGAT
-AAA--AGCTGAGGCACCGGC--CAGCCGCT--A-----AAGGGCCTGTGT-C----GG-
T-----TGC--C-AAGGC-----CA-A--C---------G----AAA----A----AATA
TGACTCTCGGCAACGGATATCTCGGCTCTCGCATCGATGAAGAACGTAGCGAAATGCGAT
ACGTGGTGTGAATTGCAGAATCCCGTGAACCATCGAGTCTTTGAACGCAAGTTGCGCCCG
AGGGACCCTCCCGAGGGCACGCCTGCCTCATGGGCGTTAGAAGCCCATCCACGCTCGG-T
-TG-------C---------C--------TA--------------------A-C------
--GGC----AA---AGATGCGGACATTGGCCCTCCGAACCTT-GAGGTGCGGTGGGCCTA
AGTGTGCGGYC-GTTGTA-TGTGGCCGGGAGTGGCG-AGTGGTGGGC--T--A--CTGCG
CACGTCA-CCCCGAG-CCCCGTACCGA-CAGAGGGCCTTTTA-T--GACCCCT-AACGAG
GAG
>Carex_conferta|GEHRKE|NA|ETH|spm00000184
TTGCC--TCTC--GAAAAACAC-GACC-G-T-TGCAC-ACG-T--G-ACAG--AAC--G-
C-TG-TC-GG-AG-AGGTGC------------------------------TTGCT-----
-----GC-CTCCT-C-GG---CCCCACTGGCCT-CGTCCCTC-TAG-CCCTT--C----G
GGT--GAGTCGGATGCTGGCCGGAATACGGCGCGGGATGA--CGCCAAGGAA--CACGAT
-AAA--AGCTAAGGCACCGGC--CAGCCGCT--A-----AAGGGCCTGTGT-C----GG-
----G-TGC--C-AAGGC-----CA-----------------------------------
TGACTCTCGGCAACGGATATCTCGGCTCTTGCATCGATGAAGAACGTAGCGAAATGCGAT
ACGTGGTGTGAATTGCAGAATCCCGTGAACCATCGAGTCTTTGAACGCAAGTTGCGCCCG
AGGGACCCTCCCGAGGGCACGCCTGCCTCATGGGCGTTAGAAGCCCATCCACGCTCGG-T
-TG-------C---------C--------TA--------------------A-C------
--GGC----AA---AGATGCGGACAATGGCCCTCCGAACCTT-GACGTGCGGTGGGCCTA
AGTGTGCGGCC-GTTGTA-TGTGGCCGGGAGTGGCG-AGTGGTGGGC--T--A--CTGCG
CACGTCA-CCCCGAG-CCCCGTACCAA-CACAGGGCCTTTTA-T--GACCCCT-AACGAG
GAG
>Carex_leptosaccus|GEHRKE|NA|UGA|spm00000201
TTGCC--TCTC--GAAAAACAC-GACC-G-T-TGCAC-ACG-T--G-ACAG--AAC--G-
C-TG-TC-GG-AG-AGGTGC------------------------------TTGCT-----
-----GC-CTCCT-C-GG---CCCCACCGGCCT-CATCCCTC-TAG-CCCTT--C----G
GGT--GAGTTGGATGCTGGCCGGAATACGGCGCGGGATGA--CGCCAAGGAA--CACGAT
-AAA--AGCTAAGGCACCGGC--CAGCCGCT--A-----AAGGGCCTGTGT-C----GGG
------TGC--C-AAGGC-----CA-A--T---------G----AAA----A----AGTA
TGACTCTCGGCAACGGATATCTCGGCTCTTGCATCGATGAAGAACGTAGCGAAATGCGAT
ACGTGGTGTGAATTGCAGAATCCCGTGAACCATCGAGTCTTTGAACGCAAGTTGCGCCCG
AGGGACCCTCCCGAGGGCACGCCTGCCTCATGGGCGTTAGAAGCCCATCCACGCTCGG-T
-TG-------C---------C--------CA--------------------A-C------
--GGC----AA---AGATGCGGACAATGGCCCTCCGAACCTT-GATGTGCGGTGGGCCTA
AGTGTGCGGCC-GTTGTA-TGTGGCCGGGAGTGGCG-AGTGGTGGGC--T--A--CTGCG
CACGTCA-CCCCGAG-CCCCGTACCGA-CACAGGGCCTTATA-T--AACCCCT-AACGAG
GAG
>Carex_laevivaginata|STARR|B375|ALA|spm00000993
TTGCC--TCTC--GAAAAACAC-GACC-G-T-TGCAC-ACG-T--G-ACAG--AAC--G-
C-TG-TC-GG-AG-AGGTGC------------------------------TTGCT-----
-----GC-CTCCC-C-GG---CCCCACCGGCCT-CGTCCCTC-TAG-CCCTT--C----G
GGC--GAGTTGGATGCTGGCCGGAATACGGCGCGGGATGA--CGCCAAGGAA--CACGAT
-AAA--AGCTAAGGCACCGGC--CAGCCGCT--A-----AAGGGCCTGCGT-C----GG-
----G-TGC--C-AAGGC-----CA-A--T---------G----AAA----A----AATA
TGACTCTCGGCAACGGATATCTCGGCTCTCGCATCGATGAAGAACGTAGCGAAATGCGAT
ACGTGGTGTGAATTGCAGAATCCCGTGAACCATCGAGTCTTTGAACGCAAGTTGCGCCCG
AGGGACCCTCCCGAGGGCACGCCTGCCTCATGGGCGTTAGAAGCCCATCCACGCTCGG-T
-TG-------C---------C--------TA--------------------A-C------
--GGC----AA---AGATGCGGACATTGGCCCTCCGAACCTC-GAGGTGCGGTGGGCCTA
AGTGTGCGGCC-GTTGTA-TGTGGCCGGGAGTGGCG-AGTGGTGGGC--T--A--CTGCG
CACGTCA-CCCCGAG-CCCCGTACCGA-CACAGGGCCTTTTA-T--GACCCCT-AACGAG
GAG
>Carex_stipata|STARR_FORD|STA_873|MRY|spm00005444
TTGCC--TCTC--GAAAAACAC-GACC-G-T-TGCAC-ACG-T--G-ACAG--AAC--G-
C-TG-TC-GG-AG-AGGTGC------------------------------TTGCT-----
-----GC-CTCCC-C-GG---CCCCACCGGCCT-CGTCCCTC-TAG-CCCTT--C----G
GGC--GAGTTGGATGCTGGCCGGAATACGGCGCGGGATGA--CGCCAAGGAA--CACGAT
-AAA--AGCTAAGGCACCGGC--CAGCCGCT--A-----AAGGGCCTGCGT-C----GGG
------TGC--C-AAGGC-----CA-A--T---------G----AAA----A----AATA
TGACTCTCGGCAACGGATATCTCGGCTCTCGCATCGATGAAGAACGTAGCGAAATGCGAT
ACGTGGTGTGAATTGCAGAATCCCGTGAACCATCGAGTCTTTGAACGCAAGTTGCGCCCG
AGGGACCCTCCCGAGGGCACGCCTGCCTCATGGGCGTTAGAAGCCCATCCACGCTCGG-T
-TG-------C---------C--------TA--------------------A-C------
--GGC----AA---AGATGCGGACATTGGCCCTCCGAACCTC-GAGGTGCGGTGGGCCTA
AGTGTGCGGCC-GTTGTA-TGTGGCCGGGAGTGGCG-AGTGGTGGGC--T--A--CTGCG
CACGTCA-CCCCGAG-CCCCGTACCGA-CACAGGGCCTTTTA-T--GACCCCT-AACGAG
GAG
>Carex_vernacula|STARR_FORD|STA_882|CAL|spm00005382
TTGCC--TCTC--GAAAAACAC-GACC-G-T-TGCAC-ACG-T--G-ACCG--AAC--G-
C-TG-TC-GG-AG-AGGTGC------------------------------TTGCT-----
-----GC-CTCCT-C-GG---CCCCACCGGCCT-CGTCCCTC-TGG-CCCTT--C----G
GGC--GAGATGGATGATAGCCGGAATACGGCGCGGGATGA--CGCCAAGGAA--CACGTT
-AAA--AGCTAAGGCACCGGC--CAGCCGCT--A-----AAGGGCATGTGT-C----GG-
----G-TGC--C-AAGGC-----CA-A--T---------G----AAA----A----AATA
TGACTCTCGGCAACGGATATCTCGGCTCTCGCATCGATGAAGAACGTAGCGAAATGCGAT
ACGTGGTGTGAATTGCAGAATCCCGTGAACCATCGAGTCTTTGAACGCAAGTTGCGCCCG
AGGGACCCTCCCGAGGGCACGCCTGCCTCATGGGCGTTAGAAGCCCATCCACGCTCGG-T
-TG-------C---------C--------TA--------------------T-C------
--GGC----AA---AGATGCGGACATTGGCCCTCCGAACCTT-GAGGTGCGGTGGGCCTA
AGTGTGCGGCC-GTTGTA-TGTGGCCGGGAGTGGCG-AGTGGTGGGC--T--A--CTGCG
CACGTCA-CCCCGAG-CCCCGTACCGA-CAGAGGGCCTTTTA-T--GACCCCT-AACGAG
GAG
>Carex_neurophora|STARR|B1008|WAS|spm00001615
TTGCC--TCTC--GAAAAACAC-GACC-G-T-TGCAC-ACG-T--G-ACAG--GAC--G-
C-TG-TC-GG-AG-AGGTGC------------------------------TTGCT-----
-----GC-CTCCT-C-GG---CCCCACCGGCCT-CGTCCCTC-TGG-CCCTT--C----G
GGC--GAGTTGGATGCTGGCCGGAATACGGCGCGGGATGA--CGCCAAGGAA--CACGTT
-AAA--AGCTAAGGCACCGGC--CAGCCGCT--A-----AAGGGCCTGTGT-C----GG-
----G-TGC--C-AAGGC-----CA-A--T---------G----AAA----A----AATA
TGACTCTCGGCAACGGATATCTCGGCTCTCGCATCGATGAAGAACGTAGCGAAATGCGAT
ACGTGGTGTGAATTGCAGAATCCCGTGAACCATCGAGTCTTTGAACGCAAGTTGCGCCCG
AGGGACCCTCCCGAGGGCACGCCTGCCTCATGGGCGTTAGAAGCCCATCCACGCTCGG-T
-TG-------C---------C--------TA--------------------T-C------
--GGC----AA---AGATGCGGACGTTGGCCCTCCGAACCTT-GAGGTGCGGTGGGCCTA
AGTGTGCGGCC-GTCGTA-TGTGGCCGGGAGTGGCG-AGTGGTGGGC--T--A--CTGCG
CACGTCA-CCCCGAG-CCCCGTACCGA-CAGAGGGCCTTTTG-T--GACCCCT-AACGAG
GAG
>Carex_jonesii|STARR|B1003|WAS|spm00001610
TTGCC--TCTC--GAAAAACAC-GACC-G-T-TGCAC-ACG-T--G-ACAG--AAC--G-
C-TG-CC-GG-AG-AGGTGC------------------------------TTGCT-----
-----GC-CTCCT-C-GG---CCCCACCGGCCT-CGTCCCTC-TGG-CCCTT--C----G
GGC--GAGTCGGATGCTGGCCGGAATACGGCGCGGGATGA--CGCCAAGGAA--CACGTT
-AAA--AGCTAAGGCACCGGC--CAGCCGCT--A-----AAGGGCCTGTGT-C----GG-
----G-TGC--C-AAGGC-----CA-A--T--------GA----AAA----A----AATA
TGACTCTCGGCAACGGATATCTCGGCTCTCGCATCGATGAAGAACGTAGCGAAATGCGAT
ACGTGGTGTGAATTGCAGAATCCCGTGAACCATCGAGTCTTTGAACGCAAGTTGCGCCCG
AGGGACCCTCCCGAGGGCACGCCTGCCTCATGGGCGTTAGAAGCCCATCCACGCTCGG-T
-TG-------C---------C--------TA--------------------T-C------
--GGC----AA---AGATGCGGACATTGGCCCTCCGAACCTT-GGGGTGCGGTGGGCCTA
AGTGTGCGGCC-GTTGTA-TGTGGCCGGGAGTGGCG-AGTGGTGGGC--T--A--CTGCG
CACGTCA-CCCCGAG-CCCCGTACCGA-CAGAGGGCCTTTTA-T--GACCCCT-AACGAG
GAG
>Trichophorum_alpinum_AY757400_AY757432_KJ513656|FASTA.LABEL.NO.SPECIMEN.MATCH
TTGCC---TCT--GAAGAACAC-GACC-GGT--GCAC-ACG-T--G-ACAG--AAT--G-
C-TG-CC-GG-GG-AGGCGC------------------------------T---------
-----GC-CTCCC-T-GG---CCCCACCGGCCC-CGGCCCTC-TTG-CCCTC--T----G
GGT--GCGCCGGTCGCGGGTCGGGATACGGCGCGGGATGA--CGCCAAGGAA--CACAAG
--AA--TGCCGAGGCATCGGC--GAGCCGCT--C-----AAGGTTT-GCGC-C----GG-
C-----TGC--C-AAGGC-----CA----T-------TGA----AAA-AAAA----TATA
CGACTCTCGGCAACGGATATCTCGGCTCTCGCATCGATGAAGAACGTAGCGAAATGCGAT
ACGTGGTGTGAATTGCAGAATCCCGTGAACCATCGAGTCTTTGAACGCAAGTTGCGCCCG
AGGGACCCTCCCGAGGGCACGCCTGCCTCATGGGCGTTAGAAGCCCATCCACGCTCGG-T
-TG-------C---------CTCGCCGCGTC--------------------C-CTTGTGG
CGGGC--GCTGGCCCGATGCGGACACTGGCCCTCCGAGCCGC-GAGGCGCGGTGGGCCTA
AGTGTGCGGCC-GTCGTA-TGTGGCCGGGNGCGGCG-AGTGGTGGGC--T--A--CTGCG
CACGCCA-CCCCGAG-CCCCATGCCGA-CAGAGGGCCATGTT-CG-ACCCCCT-AACGAA
GAG
>Trichophorum_caespitosum_DQ998897_DQ998951_KC476058|FASTA.LABEL.NO.SPECIMEN.MATCH
TTGCC-TTT----GAAGAACAC-GATC-GGT--GCAC-ACG-T--G-ATAG--AAT--G-
C-TG-TC-GG-GG-AGGCAC------------------------------T---------
-----GC-CTCCT-C-GG---CCCCACCGGCCC-CGACCCTC-TCA-CCCTA--T----G
GGT--GCGTTGGTCGTGGGTCGGAATACGGCGCGGGATGA--CGCCAAGGAA--CACGAG
--AA--TGCTGAGGCACCGGC--GAGCCGCT--C-----AAGGTTT-ACGC-C----GG-
----C-TGT--C-AAGGC-----CA-A--T---------G----AAA---TA--AATATA
TGACTCTCGGCAACGGATATCTCGGCTCTCGCATCGATGAAGAACGTAGCGAAATGCGAT
ACGTGGTGTGAATTGCAGAATCCCGTGAACCATCGAGTCTTTGAACGCAAGTTGCGCCCG
AGGGACCCTCCCGAGGGCACGCCTGCCTCATGGGCGTTAGAAGCCCATCCACGCTCGG-T
-TGCCTCGCCA-----TGACCCTTG----TG--------------------G-CGGGTGC
TGGCC---------CGATGCGGACATTGGCCCTCCGAGCCGC-GAGGCACGGTGGTCCTA
AGTGTGCGGTC-GTCGTA-TGTGGCCGGGAGCGGCG-AGTGGTGGGC--T--A--CTGCG
CATGCCA-CCCCGAG-CCCCATGCCGA-CAGAGGGCCTTGTT-TG-ACCCCCT-AACGAA
GAG
>Carex_negrii|JIMENEZMEJIAS||SOM|spm00003349
TTGCC-TCTCC--G-AAAACAC-GACC-G-T-CGAAC-ACG-T--G-ACAG--AAT--G-
C-CG-CC-GC-GG-AGGCGC------------------------------TCGCC-----
-----GC-CTCCT-C-GG---CCCCACCGGCCT-CCGCCCTC-TCG-CCCTC--C----G
GGC--GCGTCGGCGGGCGGTCGGAATACGGCGCGGGATGA--CGCCAAGGAA--CACGAT
--AA--AGCCGAGGCGCGGAC--GGGCCGCT--C-----GAGGGCT-CCGT-C----GG-
T-----TGC--C-AGGGC-----CA-A--C-------A-A----AAA----A----ATTA
CGACTCTCGGCAACGGATATCTCGGCTCTCGCATCGATGAAGAACGTAGCGAAATGCGAT
ACGTGGTGTGAATTGCAGAATCCCGTGAACCATCGAGTCTTTGAACGCAAGTTGCGCCCG
AGGGACCCTCCCGAGGGCACGCCTGCCTCATGGGCGTTAGAAGCCCATCCACGCTCGG-T
-TG--C----C-----CGA-C--------CA--------------------A-G------
--GGC----AGA--AGATGCGGACACCGGCCCTCCGAGCCGC-GAGGCGCGGTGGGCCTA
AGTGCGCGGCC-GTCGTA-CGTGGCCGGGAGCGGCG-AGTGGTGGGC--T--G--CTGCG
CACGTCA-CCCCGAG-CCCCGTACCGA-CGCAGGGCCTTGTC-TG-ACCCCCT-CACGAG
GAG
>Carex_adelostoma|STARR|B1012|ARK|spm00001619
TCGCC-TYTCT--G-AAAACAC-GACC-G-T-CGAAC-ACG-T--G-ACAG--AAT--G-
C-TG-CC-GC-GG-AGGTGC------------------------------TTGCC-----
-----GC-CTCCT-C-GG---CCCCCACGGCCT-CATCCCTC-TCG-CCCTA--C----G
GGC--G-ATTGGGTGCTGGTCGGAATACGGCGCGGGATGA--CGCCAAGGAA--CACGAG
--AA--AGCTAAGGCRCCGGC--GAGCCGCA--C-----AAGGGCT-CGGC-C----GG-
T-----TGC--C-AAGGC-----CA-A--C-------AAA----AAA----A----AATA
TGACTCTCGGCAACGGATATCTCGGCTCTCGCATCGATGAAGAACGTAGCGAAATGSGAT
ACGTGGTGTGAATTGCARAATCCCGTGAACCATCGAGTCTTTGAACGCAAGTTGCGCCCA
AGGGACCCTCCCGAGGGCACSCCTGCCTCATGGGSGTTARAAGCCCATCCMCGCTCGG-T
-TG-------C----YTAA-G--------TA--------------------M-S------
--GGC----AAA--ARATGCGGATACTGGCCCTCCGAGTCGC-GAGGCGCGGTGGGCCTA
AGTGTGCGGCC-GTCGTA-CGTGGCCGGRAGCGGCR-AGKGGTGGGY--T--A--YTGSS
MMSGTCM-CCCCGAG-CCCCGTACCGA-CSCRGGCCYTTGTT-TG-AACCCCM-AACGAG
GAS
>Carex_morii|SANGTAE|F0014|KOR?|spm00000340
TTGCC-TTTCC--G-AAAACAC-GACC-G-T-CGAAC-AAG-T--A-ACAG--AAT--G-
C-TA-CC-GC-GG-AGGTGC------------------------------TTACC-----
-----GC-CTCCT-C-GG---CCCCACCGGCCT-CCTCCCTCTTCA-CCCTT--C---GG
GGT--GTGATGGTTGCTGGTCGAAATACGGCGCGGGATGT--CGCCAAGGAA--CACGAT
--AA--AGCTGAGGCACCGGT--GAGCCGCT--C-----AAGGGCC-CTGT-C----GG-
T-----TGT--C-AAGGC-----CA-A--C---------A----AAA---AA----AATA
TGACTCTCGGCAACGGATATCTCGGCTCTCGCATCGATGAAGAACGTAGCGAAATGCGAT
ACGTGGTGTGAATTGCAGAATCCCGTGAACCATCGAGTCTTTGAACGCAAGTTGCGCCCA
AGGGACCCTCCCGAGGGCACGCCTGCCTCATGGGCGTTAGAAGCCCATCCACGCTCGG-T
-TG-------C---------C--------TA--------------------A-G------
--GGC----AA---AGATGCGGACATTGGCCCTCCGAGCCGT-GAGGTGCGGTGGGCCTA
AGTGTGCGGCC-GTTGTA-TGTGGCCGGGAGCGACG-AGTGGTGGGC--T--A--CTGCG
CNCGTCA-CCCCGAG-CCCCGTACTGA-CGTAAGGCCTTGTA-TG-ACCCCCT-AACGAG
GAG
>Carex_borbonica|JIMENEZMEJIAS||REU|spm00004353
TTGCC-------------------------T-T---------T----ACAGTAAAT--G-
C-TG-CT-GC-GG-AGGCGC------------------------------TCGCC-----
-----GC-CTCTC-T-GG---CCCCACCGGCCT-CCTCTCTC-TCG-CCCTT--C----G
GGC--GCGTCAGTTGCTGGTCGGGATACGGCGCGGGATGA--CGCCAAGGAA--CACGAT
-AAG--AGCCGAGGCACCGGC--GAGCCGCT--C-----AGGGGCT-CCGT-C----AG-
T-----TGC--C-AAGGC-----CA-ACAC--------------AAA----T----AATA
CGACTCTCGGCAACGGATATCTCGGCTCTCGCATCGATGAAGAACGTAGCGAAATGCGAT
ACGTGGTGTGAATTGCAGAATCCCGTGAACCATCGAGTCTTTGAACGCAAGTTGCGCCCG
AGGGACCCTCCCGAGGGCACGCCTGCCTCATGGGCGTTAGAAGCCCATCCACGCTCGG-C
-TG-------C---------C--------TA--------------------A-C----CA
AGGGC----AG---AGATGCGGACAGTGGCCCTCCGAACCGC-GAGGCGCGGTGGGCCTA
AGTGTGCGGCC-GTCGTA-CGTGGCCGGGAGCGGCG-AGTGGTGGGC--T--A--CTGCG
CACGTCA-CCCCGAG-CCCCGTGCYGA-CGCANGGCCTTGTA-C--NACCCCT-GACGAG
GAG
>Carex_forsteri|K_FORD|NA|NZS|spm00002183
CTGCC-TTTCC---AGAAACAC-GACC-G-T-CGAAC-ACG-T--G-ACAG--AAT--G-
C-CG-CT-GC-GG-AGGCGC------------------------------TCGCC-----
-----GC-CTCCT-C-GG---CCCCACCGGCCT-CCTCCCTC-TCG-CCCTC--C----G
GGC--GCGTCGGTTGCTGGTCGGAATACGGCGCGGGATGA--CGCCAAGGAA--CASGAT
-AAA--AGCCGAGGCACCGGC--GAGCCGCT--C-----GAGGGCC-CTGY-C----GG-
Y-----TGC--C-AAGGC-----CA-A--C--------------AGA----A--CTAATA
TGACTCTCGGCAACGGATATCTCGGCTCTCGCATCGATGAAGAACGTAGCGAAATGCGAT
ACGTGGTGTGAATTGCAGAATCCCGTGAACCATCGAGTCTTTGAACGCAAGTTGCGCCCG
AGGGACCCTCCCGAGGGCACGCCTGCCTCATGGGCGTTAGAAGCCCATCCACGCTCGG-C
-TG-------C---------C--------TG--------------------AAC-----R
GGGGC----AG---AGACGCGGAAACTGGCCCTCCGANCCGC-GAGGCGCGGTGGGCCTA
AGTGTGCGGCC-GTCGNA-CGTGSCCGGGAGCGGCG-AGTGGTGGGC--T--N--CTGCG
CACGCCA-CCCCGAG-CCCCGTGCCGA-CGCAGGGCCCTGTACN--ACCCCCT-AACGAG
GAG
>Carex_calcis|K_FORD|NA|NZS|spm00002186
CTGCC-TTTCC---AGAAACAC-GACC-G-T-CGAAC-ACG-T--G-ACAG--AAT--G-
C-CG-CT-GC-GG-AGGCGC------------------------------TCGCC-----
-----GC-CTCCT-C-GG---CCCCACCGGCCT-CCTCCCTC-TCG-CCCTC--C----G
GGC--GCGTCGGTTGCTGGTCGGAATACGGCGCGGGATGA--CGCCAAGGAA--CACGAT
-AAA--AGCCGAGGCACCGGC--GAGCCGCT--C-----GAGGGCC-CTGT-C----GG-
T-----TGC--C-AAGGC-----CA-A--C--------------AGA----A--CTAATA
TGACTCTCGGCAACGGATATCTCGGCTCTCGCATCGATGAAGAACGTAGCGAAATGCGAT
ACGTGGTGTGAATTGCAGAATCCCGTGAACCATCGAGTCTTTGAACGCAAGTTGCGCCCG
AGGGACCCTCCCGAGGGCACGCCTGCCTCATGGGCGTTAGAAGCCCATCCACGCTCGG-C
-TG-------C---------C--------TG--------------------AAC-----A
GGGGC----AG---AGACGCGGAAACTGGCCCTCCGAACCGC-GAGGCGCGGTGGGCCTA
AGTGTGCGGCC-GTCGCA-CGTGGCCGGGAGCGGCG-AGTGGTGGGC--T--A--CTGCG
CACGCCA-CCCCGAG-CCCCGTGCCGA-CGCAGGGCCTTGTA-CG-ACCCCCT-AACGAG
GAG
>Carex_pleiostachys|JIMENEZMEJIAS|||spm00004408
TTGCC-TTTCC---AGAAACAC-GACC-G-T-CGAAC-ACG-T--G-ACAG--AAT--G-
C-CG-CT-GC-GG-AGGCGC------------------------------TCGCC-----
-----GC-CTCCT-C-GG---CCCCACCGGCCT-CCTCCCTC-TCG-CCCTC--C----G
GGC--GCGTCGGTTGCTGGTCGGAATACGGCGCGGGATGA--CGCCAAGGAA--CACGAT
-AAA--AGCCGAGGCACCGGC--GAGCCGCT--C-----GACGGCC-CTGT-C----GG-
----G-TGC--C-AAGGC-----CA-A--C---------A----GAA---CT----AATA
TGACTCTCGGCAACGGATATCTCGGCTCTCGCATCGATGAAGAACGTAGCGAAATGCGAT
ACGTGGTGTGAATTGCAGAATCCCGTGAACCATCGAGTCTTTGAACGCAAGTTGCGCCCG
AGGGACCCTCCCGAGGGCACGCCTGCCTCATGGGCGTTAGAAGCCCATCCACGCTCGG-C
-TG-------C---------C--------TA--------------------A-C----CA
AGGGC----AG---AGACGCGGAAACTGGCCCTCCGAACCGC-GAGGCGCGGTGGGCCCA
AGTGTGCGGCC-GTCGTA-CGTGGCCGGGAGCGGCG-AGTGGTGGGC--T--A--CTGCG
CACGCCA-CCCCGAG-CCCCGTGCCGA-CGCAGGGCCCTGTA-CG-ACCCCCT-AACGAG
GAG
>Carex_rubicunda|JIMENEZMEJIAS|||spm00004423
CTGCC-TTTCA----GAAACAC-GACC-G-T-CGAAC-ACG-T--G-ACAG--AAT--G-
C-CG-CT-GC-GG-AGGCGC------------------------------TCGCC-----
-----GC-CTCCT-C-GG---CCCCACCGGCCT-CCTCCCTC-TCG-CCCTC--C----G
GGC--GCGTCGGTTGCTGGTCGGAATACGGCGCGGGATGA--CGCCAAGGAA--CACGAT
-AAG--AGCCGAGGCACCGGC--GAGCCGCT--C-----GACGGCC-CTGT-C----GG-
----T-TGC--C-AAGGC-----CA-A--C---------A----GAA---CT----AATA
TGACTCTCGGCAACGGATATCTCGGCTCTCGCATCGATGAAGAACGTAGCGAAATGCGAT
ACGTGGTGTGAATTGCAGAATCCCGTGAACCATCGAGTCTTTGAACGCAAGTTGCGCCCG
AGGGACCCTCCCGAGGGCACGCCTGCCTCATGGGCGTTAGAAGCCCATCCACGCTCGG-C
-TG-------C---------C--------TG--------------------AAC-----A
GGGGC----AG---AGACGCGGAAACTGGCCCTCCGAACCGC-GAGGCGCGGTGGGCCCA
AGTGTGCGGCC-GTCGTA-CGTGGCCGGGAGCGGCG-AGTGGTGGGC--T--A--CTGCG
CACGCCG-CCCCGAG-CCCCGTGCCGA-CGCAGGGCCCTGTA-CG-ACCCCCT-AACGAG
GAG
>Carex_tasmanica|JIMENEZMEJIAS||TAS|spm00004362
CTGCC--TTTC---AGAAACAC-GACC-G-T-CGAAC-ACG-T--G-ACAG--AAT--G-
C-CG-CT-GC-GG-AGGCGC------------------------------TCGCC-----
-----GC-CTCCT-C-GG---CCCCACCGGCCT-CCTCCCTC-TCG-CCCTC--C----G
GGC--GCGTCGGTTGCTGGTCGGAACACGGCGCGGGATGA--CGCCAAGGAA--CACGAT
-AAA--AGCCGAGGCACCGGC--GAGCCGCT--C-----GACGGCC-CTGT-C----GG-
T-----TGC--C-AAGGC-----CA-A--C--------------AGA----A--CTAATA
TGACTCTCGGCAACGGATATCTCGGCTCTCGCATCGATGAAGAACGTAGCGAAATGCGAT
ACGTGGTGTGAATTGCAGAATCCCGTGAACCATCGAGTCTTTGAACGCAAGTTGCGCCCG
AGGGACCCTCCCGAGGGCACGCCTGCCTCATGGGCGTTAGAAGCCCATCCACGCTCGG-C
-TG-------C---------C--------TG--------------------AAC-----A
GGGGC----AG---AGACGCGGAAACTGGCCCTCCGAACCGC-GAGGCGCGGTGGGCCCA
AGTGTGCGGCC-GTCGTA-CGTGGCCGGGAGCGGCG-AGTGGTGGGC--T--A--CTGCG
CACGCCG-CCCCGAG-CCCCGTGCCGA-CGCAGGGCCCTGTA-CG-ACCCCCT-AACGAG
GAG
>Carex_blakei|JIMENEZMEJIAS||NSW|spm00004358
TTGCC--TCTC--CAGAAACAC-GACC-G-T-CGAAC-ACG-T--G-ACAG--AAT--G-
CTTG-CT-GC-GG-AGGCGC------------------------------TCGCC-----
-----GC-CTCCT-C-GG---CCCCACCGGCCT-CCTCTCTC-TCG-CCCTT--C----G
GGC--GCGTCAGTTGCTGGTCGGAATACGGCGCGGGATGA--CGCCAAGGAA--CACGAT
-GAG--AGCTGAGGCACCGGC--GAGCCGCT--C-----GAGGGCT-CTGT-C----GG-
T-----TGC--C-AGGGC-----CA-G--C--------------AGA---AA---TAATA
TGACTCTCGGCAACGGATATCTCGGCTCTCGCATCGATGAAGAACGTAGCGAAATGCGAT
ACGTGGTGTGAATTGCAGAATCCCGTGAACCATCGAGTCTTTGAACGCAAGTTGCGCCCG
AGGGACCCTCCCGAGGGCACGCCTGCCTCATGGGCGTTAGAAGCCCATCCACGCTCGG-T
-TG-------C-----CTAAC--------CA--------------------A-G------
--GGC----AG---AGATGCGGACACTGGCCCTCCGAACCGC-GAGGTGCGGTGGGCCTA
AGTGTGCGGCC-GTCGTA-CGTGGCCGGGAGCGGCG-AGTGGTGGGC--T--G--CTGCG
CACGTCA-CCCCGAG-CCCCGTGCCGA-CGCAGGGCCTTGTA-C--GACCCCT-GACGAG
GAG
>Carex_helodes|JIMENEZMEJIAS||MOR|spm00004359
TTGCC--TCTC--CAGAAACAC-GACC-G-T-CGAAC-ACG-T--G-ACAG--AAT--G-
CTTG-CT-GC-GG-AGGCGC------------------------------TCGCC-----
-----GC-CTCCT-C-GG---CCCCACCGGCCT-CCTCTCTC-TCG-CCCTT--C----G
GGC--GCGTCAGTTGCTGGTCGGAATACGGCGCGGGATGA--CGCCAAGGAA--CACGAT
-GAG--AGCTGAGGCACCGGC--GAGCCGCT--C-----GAGGGCT-CTGT-C----GG-
T-----TGC--C-AGGGC-----CA-G--C--------------AGA---AA---TAATA
TGACTCTCGGCAACGGATATCTCGGCTCTCGCATCGATGAAGAACGTAGCGAAATGCGAT
ACGTGGTGTGAATTGCAGAATCCCGTGAACCATCGAGTCTTTGAACGCAAGTTGCGCCCG
AGGGACCCTCCCGAGGGCACGCCTGCCTCATGGGCGTTAGAAGCCCATCCACGCTCGG-T
-TG-------C-----CTAAC--------CA--------------------A-G------
--GGC----AG---AGATGCGGACACTGGCCCTCCGAACCGC-GAGGTGCGGTGGGCCTA
AGTGTGCGGCC-GTCGTA-CGTGGCCGGGAGCGGCG-AGTGGTGGGC--T--G--CTGCG
CACGTCA-CCCCGAG-CCCCGTGCCGA-CGCAGGGCCTTGTA-C--GACCCCT-GACGAG
GAG
>Carex_fuscula|JIMENEZMEJIAS||CLC|spm00004370
TTGCC-TTTCC---AGAAACAC-GACC-G-T-CGAAC-ACG-T--G-ACAG--AAT--G-
C-TG-CT-GC-GG-AGGCGC------------------------------TTGCC-----
-----GC-CTCTG-C-GG---CCCCACCGGCCT-CCTCTCGC-TCG-CCCTT--C----G
GGC--GCGTCAGTTGCTGGTCGGAATACGGCGCGGGATGA--CGCCAAGGAA--CACGAT
-AAA--AGCGGAGGCGCCGGC--GAGCCGCT--C-----AGGGGCT-CTGT-C----GG-
T-----TGC--C-AAGGC-----CA-A--C---------A----AAA----A---TAATA
CGACTCTCGGCAACGGATATCTCGGCTCTCGCATCGATGAAGAACGTAGCGAAATGCGAT
ACGTGGTGTGAATTGCAGAATCCCGTGAACCATCGAGTCTTTGAACGCAAGTTGCGCCCG
AGGGACCCTCCCGAGGGCACGCCTGCCTCATGGGCGTTAGAAGCCCATCCACGCTCGG-T
-TG-------C---------C--------TA--------------------A-C----CA
AGGGC----AG---AGATGCGGACATTGGCCCTCCGAACCGC-GAGGTGCGGTGGGCCTA
AGTGCGCGGCC-GTCGTA-CGTGGCCGGGAGCGGCG-AGTGGTGGGC--T--A--CTGCG
CACGTCG-CCCCGAG-TCTCGTGCCGA-YGCAGGGCCTTGTA--G-GACCCCT-AACGAG
GAG
>Carex_punctata|JIMENEZMEJIAS||MOR|spm00004350
TTGCC-TTTCC---AGAAACAC-GACC-G-T-CGAAC-ACG-T--G-ACAA--AAT--G-
C-TG-CT-GC-GG-AGGCGC------------------------------TTGCC-----
-----GC-CTCTG-T-GG---CCCCACCGGCCT-CCTCTCGC-TCG-CCCTT--C----G
GGC--GCGTCAGTTGCTGGTCGGAATACGGCGCGGGATGA--CGCCAAGGAA--CACGAT
-AAA--AGCTGAGGCGCCGGC--GAGCCGCT--C-----AGGGGCT-CTGT-C----GG-
T-----TGC--T-GAGGC-----CA-A--C--------------AAA---AA---TAATA
CGACTCTCGGCAACGGATATCTCGGCTCTCGCATCGATGAAGAACGTAGCGAAATGCGAT
ACGTGGTGTGAATTGCAGAATCCCGTGAACCATCGAGTCTTTGAACGCAAGTTGCGCCCG
AGGGACCCTCCCGAGGGCACGCCTGCCTCATGGGCGTTAGAAGCCCATCCACGCTCGG-T
-TG-------C-----CTAAC--------CA--------------------A-G------
--GGC----AG---AGATGCGGACATTGGCCCTCCGAACCGC-GAGGTGCGGTGGGCCTA
AGTGTGCGGCC-GTCGTA-CGTGGCCGGGAGCGGCG-AGTGGTGGGC--T--A--CTGCG
CACGTCA-YCCCGAG-TCTCGTGCCGA-CGCAGGGCCTTGTA--G-GACCCCT-AACGAG
GAG
>Carex_thouarsii|JIMENEZMEJIAS||TDC|spm00004351
TTGCC-TTTCC---AGAAACAC-GACC-G-T-CGAAC-ACG-T--G-ACAA--AAT--G-
C-TG-CT-GC-GG-AGGCGC------------------------------TTGCC-----
-----GC-CTCTG-T-GG---CCCCACCGGCCT-CCTCTCGC-TCG-CCCTT--C----G
GGC--GCGTCAGTTGCTGGTCGGAATACGGCGCGGGATGA--CGCCAAGGAA--CACGAT
-AAA--AGCTGAGGCGCCGGC--GAGCCGCT--C-----AGGGGCT-CTGT-C----GG-
T-----TGC--T-GAGGC-----CA-A--C---------A----AAA----A---TAATA
CGACTCTCGGCAACGGATATCTCGGCTCTCGCATCGATGAAGAACGTAGCGAAATGCGAT
ACGTGGTGTGAATTGCAGAATCCCGTGAACCATCGAGTCTTTGAACGCAAGTTGCGCCCG
AGGGACCCTCCCGAGGGCACGCCTGCCTCATGGGCGTTAGAAGCCCATCCACGCTCGG-T
-TG-------C---------C--------TA--------------------A-C----CA
AGGGC----AG---AGATGCGGACATTGGCCCTCCGAACCGC-GAGGTGCGGTGGGCCTA
AGTGTGCGGCC-GTCGTA-CGTGGCCGGGAGCGGCG-AGTGGTGGGC--T--A--CTGCG
CACGTCA-TCCCGAG-TCTCGTGCCGA-CGCAGGGCCTTGTA--G-GACCCCT-AACGAG
GAG
>Carex_catharinensis|JIMENEZMEJIAS||BZS|spm00004375
TTGCC-TTTCC---AGAAACAC-GACC-G-T-CGAAC-ACG-T--G-ACAA--AAT--G-
C-TG-CT-GC-GG-AGGCGC------------------------------CTGCC-----
-----GC-CTCTG-T-GG---CCCCACCGGCCT-CCTCTCGC-TCG-CCCTT--C----G
GGC--GCGTCAGTTGCTGGTCGGAATACGGCGCGGGATGA--CGCCAAGGAA--CACGAT
-AAA--AGCTGAGGCGCCGGC--GAGCCGCT--C-----AGGGGCT-CTGT-C----GG-
T-----TGC--T-GAGGC-----CA-A--C--------------AAA---AA---TAATA
CGACTCTCGGCAACGGATATCTCGGCTCTCGCATCGATGAAGAACGTAGCGAAATGCGAT
ACGTGGTGTGAATTGCAGAATCCCGTGAACCATCGAGTCTTTGAACGCAAGTTGCGCCCG
AGGGACCCTCCCGAGGGCACGCCTGCCTCATGGGCGTTAGAAGCCCATCCACGCTCGG-T
-TG-------C-----CTAAC--------CA--------------------A-G------
--GGC----AG---AGATGCGGACATTGGCCCTCCGAACCGC-GAGGTGCGGTGGGCCTA
AGTGTGCGGCC-GTCGTA-CGTGGCCGGGAGCGGCG-AGTGGTGGGC--T--A--CTGCG
CACGTCA-CCCCGAG-TCTCGTGCCGA-CGCAGGGCCTTGTA--G-GACCCCT-AACGAG
GAG
>Carex_simensis|JIMENEZMEJIAS||KEN|spm00004374
TTGCC-TTTCC---AGAAACAC-GACC-G-T-CGAAC-ACG-T--G-ACAA--AAT--G-
C-TG-CT-GC-GG-AGGCGC------------------------------YTGCC-----
-----GC-CTCTG-T-GG---CCCCACCGGCCT-CCTCTCGC-TCG-CCCTT--C----G
GGC--GCGTCAGTTGCTGGTCGGAATACGGCGCGGGATGA--CGCCAAGGAA--CACGAT
-AAA--AGCTGAGGCGCCGGC--GAGCCGCT--C-----AGGGGCT-CTGT-C----GG-
T-----TGC--T-GAGGC-----CA-A--C---------A----AAA----A---TAATA
CGACTCTCGGCAACGGATATCTCGGCTCTCGCATCGATGAAGAACGTAGCGAAATGCGAT
ACGTGGTGTGAATTGCAGAATCCCGTGAACCATCGAGTCTTTGAACGCAAGTTGCGCCCG
AGGGACCCTCCCGAGGGCACGCCTGCCTCATGGGCGTTAGAAGCCCATCCACGCTCGG-T
-TG-------C---------C--------TA--------------------A-C----CA
AGGGC----AG---AGATGCGGACATTGGCCCTCCGAACCGC-GAGGTGCGGTGGGCCTA
AGTGTGCGGCC-GTCGTA-CGTGGCCGGGAGCGGCG-AGTGGTGGGC--T--A--CTGCG
CACGTCA-CCCCGAG-TCTCGTGCCGA-CGCAGGGCCTTGTA--G-GACCCCT-AACGAG
GAG
>Carex_fissirostris|JIMENEZMEJIAS||MOR|spm00004379
TTGCC-TTTCC--A-GAAACAC-GACC-G-T-CGAAC-ACG-T--G-ACAG--AAT--G-
C-TG-CT-GC-GG-AGGCGC------------------------------TTGCC-----
-----GC-CTCTC-T-GG---CCCCACCGGCCT-CCTCTCGC-TCG-CCCTTCGC----G
GGC--GCGTCAGTTGCTGGTCGGAATACGGCGCGGGATGA--CGCCAAGGAA--CACGAT
-AAA--AGCCGAGGCACCGGC--GAGCCGCT--C-----AAGGGCT-CTGT-C----AG-
T-----TGC--C-AAGGC-----CG-A--C---------A----AAA----A--T-AGTA
CGACTCTCGGCAACGGATATCTCGGCTCTCGCATCGATGAAGAACGTAGCGAAATGCGAT
ACGTGGTGTGAATTGCAGAATCCCGTGAACCATCGAGTCTTTGAACGCAAGTTGCGCCCG
AGGGATCCTCCCGAGGGCACGCCTGCCTCATGGGCGTTAGAAGCCCATCCACGCTCGG-C
-TG-------C---------C--------CA--------------------A-C----CA
AGGGC----AG---AGATGCGGACATTGGCCCTCCGAACCGC-GAGGTGCGGCGGGCCTA
AGTGTGCGGCC-GTCGTA-CGTGGCCGGGAGCGGCG-AGTGGTGGGC--T--A--CTGCG
CACGTCG-CCCCGAG-CCCCGTGCCGA-CGCATGGCCTTGTA-CG-ACCC-CT-AACGAG
GAG
>Carex_lowei|ESCUDERO||MDR|spm00002858
TTGCC-TTTCC---AGAAACAC-GACC-G-T-CGAAC-ACG-T--G-ACAA--AAT--G-
C-TG-CT-GC-GG-AGGCGC------------------------------TTGCC-----
-----GC-CTCTT-T-GG---CCCCACCGGCCT-CCTCTCTC-TCG-CCCTC--C----G
GGC--RCGTCAGTTGCTGGTCGGAATACGGCGCGGGATGA--CGCCAAGGAA--CACGAT
-AAA--AGCTGGGGCACCGGC--GAGCCGCT--C-----AAGGGCT-CTGT-C----GG-
T-----TGC--C-AAGGC-----GA-A--C---------A----AAA----A---TAATA
CGACTCTCGGCAACGGATATCTCGGCTCTCGCATCGATGAAGAACGTAGCGAAATGCGAT
ACGTGGTGTGAATTGCAGAATCCCGTGAACCATCGAGTCTTTGAACGCAAGTTGCGCCCG
AGGGACCCTCCCGAGGGCACGCCTGCCTCATGGGCGTTAGAAGCCCATCCACGCTCGG-T
-TG-------C-----CGAAC--------CA--------------------A-G------
--GGC----AT---AGATGCGGACATTGGCCCTCCGAACCGC-GAGGTGCGGTGGGCCCA
AGTGTGCGGCC-GTCGTA-CGTGGCCGGGAGCGGCG-AGTGGTGGGC--T--A--CTGCG
CACGTCA-CCCCGAG-CCCCGTGCCGA-TGCAGGGCCTTGTA-C--GACCCCC-AACGAG
GAG
>Carex_hochstetteriana|ESCUDERO||POR|spm00002856
TTGCC-TTTCC---AGAAACAC-GACC-G-T-CGAAC-ACG-T--G-ACAA--AAT--G-
C-TG-CT-GC-GG-AGGCGC------------------------------TTGCC-----
-----GC-CTCTT-T-GG---CCCCACCGGCCT-CCTCTCTC-TCG-CCCTA--C----G
GGC--GCGTCAGTTGCTGGTCGGAATACGGCGCGGGATGA--CGCCAAGGAA--CACGAT
-AAA--AGCTGAGGCACCGGC--GAGYCGCT--C-----AAGGGCT-CTGT-C----AG-
T-----TGT--C-AAGGC-----CA-A--T---------A----AAA----A---TAATA
TGACTCTCGGCAACGGATATCTCGGCTCTCGCATCGATGAAGAACGTAGCGAAATGCGAT
ACGTGGTGTGAATTGCAGAATCCCGTGAACCATCGAGTCTTTGAACGCAAGTTGCGCCCG
AGGGACCCTCCCGAGGGCACGCCTGCCTCATGGGCGTTAGAAGCCCATCCACGCTCGG-T
-TG-------C-----CTAAC--------TA--------------------A-G------
--GGC----AG---AGATGCGGACATTGGCCCTCCGAACCGC-GAGATGCGGTGGGCCTA
AGTGTGCGGCC-GTCGTA-CGTGGCCGGGAGCGGCG-AGTGGTGGGC--T--A--CTGCG
CACGTCA-CCCCGAG-CCCCGTGCCGA-TGCAGGGCCTTGTA-C--GACCCCT-AMCGAG
GAG
>Carex_perraudieriana|JIMENEZMEJIAS||CNY|spm00004346
TTGCC--TTTC---GAGAGCAC-GACC-G-T-CGAAC-ACG-T--G-ACAA--AAT--G-
C-TG-CC-GC-GG-AGGCGC------------------------------TTGCC-----
-----GC-CTCTT-T-GG---CCCCACCGGCCT-CCTCTCTC-TCG-CCCTT--C----G
GGC--GCGTCAGTTGCTGGTCGGAATACGGCGCGGGATGA--CGCCAAGGAA--CACGAT
-AAA--AGCTGAGGCACCGGC--GAGCCGCT--C-----AAGGGCT-CTGT-C----AG-
T-----TGC--C-AAGGC-----CA-A--C---------A----AAA----A---TAATA
TGACTCTCGGCAACGGATATCTCGGCTCTCGCATCGATGAAGAACGTAGCGAAATGCGAT
ACGTGGTGTGAATTGCAGAATCCCGTGAACCATCGAGTCTTTGAACGCAAGTTGCGCCCG
AGGGACCCTCCCGAGGGCACGCCTGCCTCATGGGCGTTAGAAGCCCATCCACGCTCGG-C
-TG-------C---------C--------CA--------------------A-C----GA
AGGGC----AG---AGATGCGGACATTGGCCCTCCGAACCGC-GAGGTGCGGTGGGCCTA
AGTGTGCGGCC-GTCGTA-CGTGGCCGGGAGCGGCG-AGTGGTGGGC--T--A--CTGCG
CACGTCA-CCCCGAG-CCCCGTGCCGA-CGCAGGGCCTTGTA-C--GACCCCT-GACGAG
GAG
>Carex_paulovargasii|JIMENEZMEJIAS||MOR|spm00004349
TTGCC-TTTCC---AGAAACAC-GACC-G-T-CGAAC-ACG-T--G-ACAA--AAT--G-
C-TG-CT-GC-GG-AGGCGC------------------------------TTGCC-----
-----GC-CTCTG-T-GG---CCCCACCGGCCT-CCTCTCTC-TCG-CCTTC--C----G
GGC--GCGTCAGTTGCTGGTCGGAACACGGCGCGGGATGA--CGCCAAGGAA--CACGAT
-AAA--AGCCGAGGCACCGGC--GAGCCGCT--C-----AAGGGCT-CTGT-C----AG-
T-----TGC--C-AAGGC-----CA-A--C---------A----AAA----A---TAATA
TGACTCTCGGCAACGGATATCTCGGCTCTCGCATCGATGAAGAACGTAGCGAAATGCGAT
ACGTGGTGTGAATTGCAGAATCCCGTGAACCATCGAGTCTTTGAACGCAAGTTGCGCCCG
AGGGACCCTCCCGAGGGCACGCCTGCCTCATGGGCGTTAGAAGCCCATCCACGCTCGG-T
-TG-------C-----CCAAC--------CA--------------------A-G------
--GGC----AT---AGATGCGGACATTGGCCCTCCGAACCGC-GAGGTGCGGTGGGCCTA
AGTGTGCGGCC-GTCGTA-CGTGGCCGGGAGCGGCG-AGTGGTGGGC--T--A--CTGCG
CACGTCA-CCCCGAG-CCCCGTGCCGA-CGCAGGGCCTTGTA-C--GACCCCT-AACGAG
GAG
>Carex_rhynchoperigynium|REZNICEK|NA|MXE|spm00000295
TTGCC-TTTCC---ATAAACAC-GACC-G-T-CGAAC-ACG-T--G-ACAA--AAT--G-
C-TG-CT-GC-GG-AGGCGC------------------------------TTGCC-----
-----GC-CTCTT-T-GG---CCCCACCGGCCT-CCTCTCTC-TCG-CCCTT--C----G
GGC--ACGTCAGTTGCTGGTCGGAATACGGCGCGGGATGA--CGCCAAGGAA--CACGAT
-AAA--AGCTGAGGCACCGGC--GAGCCGCT--C-----AAGGGCT-CTGT-C----AG-
T-----TGC--C-AAGGC-----CA-A--C---------A----AAA----A---TAATA
TGACTCTCGGCAACGGATATCTCGGCTCTCGCATCGATGAAGAACGTAGCGAAATGCGAT
ACGTGGTGTGAATTGCAGAATCCCGTGAACCATCGAGTCTTTGAACGCAAGTTGCGCCCG
AGGGACCCTCCCGAGGGCACGCCTGCCTCATGGGCGTTAGAAGCCCATCCACGCTCGG-T
-TG-------C-----CTGAC--------CA--------------------A-G------
--GGC----AG---AGATGCGGACATTGGCCCTCCGAACCGC-GAGGTGCGGTGGGCCTA
AGTGTGCGGCC-GTCGTA-CGTGGCCGGGAGCGGCG-AGTGGTGGGC--T--A--CTGCG
CACGTCA-CCCCGAG-CCCCGTGCCGA-YGCAGGGCCTTGTA-C--GACCCCT-AACGAG
GAG
>Carex_mairei|JIMENEZMEJIAS||SPA|spm00004367
TTGCC-TTTCC---AGAAACAC-GACC-G-T-CGAAC-ACG-T--G-ACAA--AAT--G-
C-TG-CT-GC-GG-AGGCGC------------------------------TTGCC-----
-----GC-CTCTT-T-GG---CCCCACCGGCCT-CCTCTCTC-TCG-CCTTT--C----G
GGC--GCGTCAGTTGCTGGTCGGAATACGGCGCGGGATGG--CGCCAAGGAA--CACGAT
-AAA--AGCTGAGGCACAGGC--GAGCCGCT--C-----AAGGGCT-CTGT-C----AG-
----T-TGC--C-AAGGC-----CA-A--C---------A----AAA---AT----AATA
TGACTCTCGGCAACGGATATCTCGGCTCTCGCATCGATGAAGAACGTAGCGAAATGCGAT
ACGTGGTGTGAATTGCAGAATCCCGTGAACCATCGAGTCTTTGAACGCAAGTTGCGCCCG
AGGGACCCTCCCGAGGGCACGCCTGCCTCATGGGCGTTAGAAGCCCATCCACGCTCGG-T
-TG-------C---------C--------TA--------------------A-C----CA
AGGGC----AG---AGATGCGGACATTGGCCCTCCGAACCGC-GAGGTGCGGTGGGCCTA
AGTGTGCGGCC-GTCGTA-CGTGGCCGGGAGCGGCG-AGTGGTGGGC--T--A--CTGCG
CACGTCA-CCCCGAG-CCCCGTGCCGA-CGCAGGGCCTTGTA-C--GACCCCT-AACGAG
GAG
>Carex_vixdentata|JIMENEZMEJIAS||AGE|spm00004366
TTGCCTTTTCC---AGAAACAC-GACC-G-T-CGAAC-ACG-T--G-ACAA--AAT--G-
C-TG-CT-GC-GG-AGGCGC------------------------------TTGCC-----
-----GC-CTCTT-T-GG---CCCCACCGGCCT-CCTCTCTC-TCG-CCTTT--C----G
GGC--GCGTCAGTTGCTGGTCGGAATACGGCGCGGGATGG--CGCCAAGGAA--CACGAT
-AAA--AGCTGAGGCACAGGC--GAGCCGCT--C-----AAGGGCT-CTGT-C----AG-
T-----TGC--C-AAGGC-----CA-A--C---------A----AAA----A---TAATA
YGACTCTCGGCAACGGATATCTCGGCTCTCGCATCGATGAAGAACGTAGCGAAATGCGAT
ACGTGGTGTGAATTGCAGAATCCCGTGAACCATCGAGTCTTTGAACGCAAGTTGCGCCCG
AGGGACCCTCCCGAGGGCACGCCTGCCTCATGGGCGTTAGAAGCCCATCCACGCTCGG-T
-TG-------C---------C--------TA--------------------A-C----CA
AGGGC----AG---AGATGCGGACATTGGCCCTCCGAACCGC-GAGGTGCGGTGGGCCTA
AGTGTGCGGCC-GTCGTA-CGTGGCCGGGAGCGGCG-AGTGGTGGGC--T--A--CTGCG
CACGTCA-CCCCGAG-CCCCGTGCCGA-CGCAGGGCCTTGTA-C--GACCCCT-AACGAG
GAG
>Carex_gunniana|JIMENEZMEJIAS||TAS|spm00004360
TTGCC-TTTCC---AGAAACAC-GACC-G-T-CGAAC-ACG-T--G-ATAA--AAT--G-
C-TG-CT-GC-GG-AGGCGC------------------------------TTGCC-----
-----GC-CTCTT-T-GG---CCCCGCCGGCCT-CCTCTCTC-TCG-CCCTT--C----G
GGC--GCGTCAGTTGCTGGTCGGAATACGGCGCGGGATGA--CGCCAAGGAA--CACGAT
-AAA--AGCTGAGGCACTGGC--GAGCCGCT--C-----AAGGGCT-CTGT-C----AG-
----T-TGC--C-AAGGC-----CA-A--C---------A----AAA---AT----AATA
TGACTCTCGGCAACGGATATCTCGGCTCTCGCATCGATGAAGAACGTAGCGAAATGCGAT
ACGTGGTGTGAATTGCAGAATCCCGTGAACCATCGAGTCTTTGAACGCAAGTTGCGCCCG
AGGGACCCTCCCGAGGGCACGCCTGCCTCATGGGCGTTAGAAGCCCATCCACGCTCGG-C
-TG-------C---------C--------TA--------------------A-C----GA
AGGGC----AG---AGATGCGGACATTGGCCCTCCGAACCGC-GAGGTGCGGTGGGCCTA
AGTGTGCGGCC-GTCGTA-CGTGGCCGGGAGCGGCG-AGTGGTGGGC--T--A--CTGCG
CACGTCA-CCCCGAG-CCCCGTGCCGA-CGCAGGGCCCTGTA-C--GACCCCT-AACGAG
GAG
>Carex_aethiopica|JIMENEZMEJIAS||CPP|spm00004365
TTGCC-TTTCC---AGAAACAC-GACC-G-T-CGAAC-ACG-T--G-ATAA--AAT--G-
CTTG-CT-GC-GG-AGGCGC------------------------------TTGCC-----
-----GC-CTCTT-T-GG---CCCCACCGGCCT-CCTCTCTC-TCG-CCCTT--C----G
GGC--GCGTCAGTTGCTGGTCGGAATACGGCGCGGGATGA--CGCCAAGGAA--CACGAT
-AAA--AGCTGAGGCACCGGC--GAGCCGCT--C-----AAGGGCT-CTGT-C----AG-
T-----TGC--C-AAGGC-----CA-A--C--------------AAA---AA---TAATA
TGACTCTCGGCAACGGATATCTCGGCTCTCGCATCGATGAAGAACGTAGCGAAATGCGAT
ACGTGGTGTGAATTGCAGAATCCCGTGAACCATCGAGTCTTTGAACGCAAGTTGCGCCCG
AGGGACCCTCCCGAGGGCACGCCTGCCTCATGGGCGTTAGAAGCCCATCCACGCTCGG-T
-TG-------C-----CTAAC--------CA--------------------A-G------
--GGC----AG---AGATGCGGACATTGGCCCTCCGAACCGC-GAGGTGCGGTGGGCCTA
AGTGTGCGGCC-GTCGTA-CGTGGCCGGGAGCGGCG-AGTGGTGGGC--T--A--CTGCG
CACGTCA-CCCCGAG-CCCCGTGCCGA-CGCAGGGCCTTGTA-C--GACCCCT-AACGAG
GAG
>Carex_clavata|JIMENEZMEJIAS||CPP|spm00004348
TTGCC-TTTCC---AGAAACAC-GACC-G-T-CGAAC-ACG-T--G-ATAA--AAT--G-
CTTG-CT-GC-GG-AGGCGC------------------------------TTGCC-----
-----GC-CTCTT-T-GG---CCCCACCGGCCT-CCTCTCTC-TCG-CCCTT--C----G
GGC--GCGTCAGTTGCTGGTCGGAATACGGCGCGGGATGA--CGCCAAGGAA--CACGAT
-AAA--AGCTGAGGCACCGGC--GAGCCGCT--G-----AAGGGCT-CTGT-C----AG-
T-----TGC--C-AAGGC-----CA-A--C---------A----AAA----A---TAATA
TGACTCTCGGCAACGGATATCTCGGCTCTCGCATCGATGAAGAACGTAGCGAAATGCGAT
ACGTGGTGTGAATTGCAGAATCCCGTGAACCATCGAGTCTTTGAACGCAAGTTGCGCCCG
AGGGACCCTCCCGAGGGCACGCCTGCCTCATGGGCGTTAGAAGCCCATCCACGCTCGG-T
-TG-------C---------C--------TA--------------------A-C----CA
AGGGC----AG---AGATGCGGACATTGGCCCTCCGAACCGC-GAGGTGCGGTGGGCCTA
AGTGTGCGGCC-GTCGTA-CGTGGCCGGGAGCGGCG-AGTGGTGGGC--T--A--CTGCG
CACGTCA-CCCCGAG-CCCCGTGCCGA-CGCAGGGCCTTGTA-C--GACCCCT-AACGAG
GAG
>Carex_camposii|JIMENEZMEJIAS||SPA|spm00004363
TTGCC-TTTCC---AGAAACAC-GACC-G-T-CGAAC-ACG-T--G-ACAA--AAT--G-
C-TG-CT-GC-GG-AGGCGC------------------------------CTGCC-----
-----GC-CTCTG-T-GG---CCCCACCGGCCT-CCTCTCTC-TCG-CCTTT--C----G
GGC--GCGTCAGTTGCTGGTCGGAATACGGCGCGGGATGA--CGCCAAGGAA--CACGAT
-AAA--AGCCGAGGCACCGGC--GAGCCGCT--C-----AAGGGCT-CTGT-C----AG-
T-----TGC--C-AAGGC-----CA-A--C---------A----AAA----A---TAATA
CGACTCTCGGCAACGGATATCTCGGCTCTCGCATCGATGAAGAACGTAGCGAAATGCGAT
ACGTGGTGTGAATTGCAGAATCCCGTGAACCATCGAGTCTTTGAACGCAAGTTGCGCCCG
AGGGACCCTCCCGAGGGCACGCCTGCCTCATGGGCGTTAGAAGCCCATCCACGCTCGG-C
-TG-------C-----CTAAC--------CA--------------------A-G------
--GGC----AG---AGATGCGGAAATTGGCCCTCCGAACCGC-GAGGYGCGGTGGGCCTA
AGTGTGCGGCC-GTCGTA-CGTGGCCGGGAGCGGCG-AGTGGTGGGC--T--G--CTGCG
CACGTCA-CCCCGAG-CCCCGTGCCGA-CGCAGGGCCTTGTA-C--GACCCCT-AACGAG
GAG
>Carex_laevigata|JIMENEZMEJIAS||FRA|spm00004373
TTGCC-TTTCC----AGAACAC-GACC-G-T-CGAAC-ACG-T--G-ACAA--AAT--G-
C-TG-CT-GC-GG-AGGCGC------------------------------TCGCC-----
-----GC-CTCTG-T-GG---CCCCACCGGCCT-CCTCTCTC-TCG-CCTTT--C----G
GGC--GCGTCAGTTGCTGGTCGGAATACGGCGCGGGATGA--CGCCAAGGAA--CACGAT
-AAA--AGCCGAGGCACCGGC--GAGCCGCT--C-----AAGGGCT-CTGT-C----AG-
----T-TGC--C-AAGGC-----CA-A--C---------A----AAA---AT----AATA
CGACTCTCGGCAACGGATATCTCGGCTCTCGCATCGATGAAGAACGTAGCGAAATGCGAT
ACGTGGTGTGAATTGCAGAATCCCGTGAACCATCGAGTCTTTGAACGCAAGTTGCGCCCG
AGGGACCCTCCCGAGGGCACGCCTGCCTCATGGGCGTTAGAAGCCCATCCACGCTCGG-C
-TG-------C---------C--------TA--------------------A-C----CA
AGGGC----AG---AGATGCGGACATTGGCCCTCCGAACCGC-GAGGCGCGGTGGGCCTA
AGTGTGCGGCC-GTCGTA-CGTGGCCGGGAGCGGCG-AGTGGTGGGC--T--A--CTGCG
CACGTCG-CCCCGAG-CCCCGTGCCGA-CGCAGGGCCTTGTA-C--GACCCCT-AACGAG
GAG
>Carex_binervis|JIMENEZMEJIAS||FRA|spm00004357
TTGCC-TTTCC---AGAAACAC-GACC-G-T-CGAAC-ACG-T--G-ACAA--AAT--G-
C-TG-CT-GC-GG-AGGCGC------------------------------TTGCC-----
-----GC-CTCTG-T-GG---CCCCACCGGCCT-CCTCTCTC-TCG-CCTTT--C----G
GGC--GCGTCAGTTGCTGGTCGGAATACGGCGCGGGATGA--CGCCAAGGAA--CACGAT
-AAA--AGCTGAGGCACCGGC--GAGCCGCT--C-----AAGGGCT-CTGT-C----AG-
T-----TGC--C-AAGGC-----CA-A--C--------------AAA---AA---TAATA
CGACTCTCGGCAACGGATATCTCGGCTCTCGCATCGATGAAGAACGTAGCGAAATGCGAT
ACGTGGTGTGAATTGCAGAATCCCGTGAACCATCGAGTCTTTGAACGCAAGTTGCGCCCG
AGGGACCCTCCCGAGGGCACGCCTGCCTCATGGGCGTTAGAAGCCCATCCACGCTCGG-C
-TG-------C-----CTAAC--------CA--------------------A-G------
--GGC----AG---AGATGCGGACATTGGCCCTCCGAACCGC-GAGGCGCGGTGGGCCTA
AGTGTGCGGCC-GTCGTA-CGTGGCCGGGAGCGGCG-AGTGGTGGGC--T--A--CTGCG
CACGTCA-CCCCGAG-CCCCGTGCCGA-CGCAGGGCCTTGTA-C--GACCCCT-AACGAG
GAG
>Carex_mildbraediana|JIMENEZMEJIAS||BUR|spm00004361
TTGCC-TTTCC---AGAAACAC-GACC-G-T-CGAAC-ACG-T--G-ACAG--AAT--G-
C-TG-CT-GC-GG-AGGCGC------------------------------TCGCC-----
-----GC-CTCTT-C-GG---CCCCACCGGCCT-CCTCTCTC-TCG-CCCTT--C----G
GGC--GCGTCAGTTGCTGGTCGGGATACGGCGCGGGATGA--CGCCAAGGAA--CACGAT
-AAA--AGCCGAGGCACCGGC--GAGCCGCT--C-----AGGGGYT-YCGT-C----AG-
T-----TGC--C-AAGGC-----CA-ACGC--------------AAA----T----AATA
TGACTCTCGGCAACGGATATCTCGGCTCTCGCATCGATGAAGAACGTAGCGAAATGCGAT
ACGTGGTGTGAATTGCAGAATCCCGTGAACCATCGAGTCTTTGAACGCAAGTTGCGCCCG
AGGGACCCTCCCGAGGGCACGCCTGCCTCATGGGCGTTAGAAGCCCATCCACGCTCGG-T
-TG-------C---------C--------TA--------------------A-C----CA
AGGGC----AG---AGATGCGGACAGTGGCCCTCCGAACCGC-GAGGCGCGGTGGGCCTA
AGTGTGCGGCC-GTCGTA-CGTGGCYGGGAGCGGCG-AGTGGTGGGC--T--G--CTGCG
CACGTCA-CCCCGAG-CCCCGTGCCGA-CGCAGGGCCTTGTA-C--GACCCCT-AACGAG
GAG
>Carex_petitiana|GEHRKE|NA|MLW|spm00000219
CTGCC--TTTC--AAGAAACAC-GACC-G-T-CGAAC-ACG-T--G-ACAG--AAT--G-
C-TG-CT-GC-GG-AGGCGC------------------------------TCGTC-----
-----GC-CTCTC-T-GG---CCCCACCGGCCT-CCTCTCTC-TCG-CCCTT--C----G
GGC--GCGTCAGTTGCTGGTCGGGATACGGCGCGGGATGA--CGCCAAGGAA--CACGAT
-AAA--AGCCGAGGCACCGGC--GAGCCGCT--C-----AGGGGCT-CCGT-C----AG-
T-----TGC--C-AAGGC-----CA-ACAC--------------AAA----T----AATA
CGACTCTCGGCAACGGATATCTCGGCTCTCGCATCGATGAAGAACGTAGCGAAATGCGAT
ACGTGGTGTGAATTGCAGAATCCCGTGAACCATCGAGTCTTTGAACGCAAGTTGCGCCCG
AGGGACCCTCCCGAGGGCACGCCTGCCTCATGGGCGTTAGAAGCCCATCCACGCTCGG-T
-TG-------C-----CCAAC--------CA--------------------A-G------
--GGC----AG---AGATGCGGACAGTGGCCCTCCGAACCGC-GAGGTGCGGTGGGCCTA
AGTGTGCGGCC-GTCGTA-CGTGGCCGGGAGCGGCG-AGTGGTGGGC--T--A--CTGCG
CACGTCA-CCCCGAG-CCCCGTGCCGA-CGCAGGGCCCTGTA-C--GACCCCT-AACGAG
GAG
>Carex_greenwayi|JIMENEZMEJIAS||TAN|spm00004344
TTGCC-TTTCC----AGAACAC-GACC-G-T-CGAAC-ACG-T--G-ACAG--AAT--G-
C-TG-CT-GC-GG-AGGCGC------------------------------TGGCC-----
-----GC-CTCTT-T-GG---CCCCACCGGCCT-CCTCTCTC-TCG-CCCTC--C----G
GGC--GCGTCAGTTGCTGGTCGGGACACGGCGCGGGATGA--CGCCAAGGAA--CACGAT
-AAA--AGCCGAGGCACCGGC--GAGCCGCT--C-----AGGGGCT-CCGT-C----AG-
T-----TGC--C-AAGGC-----CA-ACAC--------------AAA----T----AATA
TGACTCTCGGCAACGGATATCTCGGCTCTCGCATCGATGAAGAACGTAGCGAAATGCGAT
ACGTGGTGTGAATTGCAGAATCCCGTGAACCATCGAGTCTTTGAACGCAAGTTGCGCCCG
AGGGACCCTCCCGAGGGCACGCCTGCCTCATGGGCGTTAGAAGCCCATCCACGCTCGG-C
-TG-------C-----CTAAC--------CA--------------------A-G------
--GGC----AG---AGATGCGGACAGTGGCCCTCCGAACCGC-GAGGCGCGGTGGGCCTA
AGTGTGCGGCC-GTCGTA-CGTGGCCGGGAGCGGCG-AGTGGTGGGC--T--G--CTGCG
CGCGTCA-CCCCGAG-CCCCGTGCCGA-CGCAGGGCCTTGTA-C--GACCCCT-AACGAG
GAG
>Carex_boryana|JIMENEZMEJIAS||REU|spm00004377
TTGCC-TTTCC---AGAAACAC-GACC-G-T-CGAAC-ACG-T--G-ACAG--AAT--G-
C-TG-CT-GC-GG-AGGCGC------------------------------TCGCC-----
-----GC-CTCTC-T-GG---CCCCACCGGCCT-CCTCTCTC-TCG-CCCTT--C----G
GGC--GCGTCAGTTGCTGGTCGGGATACGGCGCGGGATGA--CGCCAAGGAA--CACGAT
-AAG--AGCCGAGGCACCGGC--GAGCCGCT--C-----AGGGGCT-CCGT-C----AG-
T-----TGC--C-AAGGC-----CA-ACAC--------------AAA----T----AATA
CGACTCTCGGCAACGGATATCTCGGCTCTCGCATCGATGAAGAACGTAGCGAAATGCGAT
ACGTGGTGTGAATTGCAGAATCCCGTGAACCATCGAGTCTTTGAACGCAAGTTGCGCCCG
AGGGACCCTCCCGAGGGCACGCCTGCCTCATGGGCGTTAGAAGCCCATCCACGCTCGG-C
-TG-------C-----CTAAC--------CA--------------------A-G------
--GGC----AG---AGATGCGGACAGTGGCCCTCCGAACCGC-GAGGCGCGGTGGGCCTA
AGTGTGCGGCC-GTCGTA-CGTGGCCGGGAGCGGCG-AGTGGTGGGC--T--A--CTGCG
CACGTCA-CCCCGAG-CCCCGTGCCGA-CGCAGGGCCTTGTA-C--GACCCCT-AACGAG
GAG
>Carex_mannii|GEHRKE|NA|KEN|spm00000210
TTGCC-TTTCC---AGAAACAC-GACC-G-T-CGAAC-ACG-T--G-ACAG--AAT--G-
C-TG-CT-GC-GG-AGGCGC------------------------------TGGCC-----
-----GC-CTCTT-T-GG---CCCCACCGGCCT-CCTCTCTC-TCG-CCCTT--C----G
GGC--GCGTCAGTTGCTGGTCGGGATACGGCGCGGGATGA--CGCCAAGGAA--CACGAT
-AAA--AGCCGAGGCACCGGC--GAGCCGCT--C-----AGGGGCT-CCGT-C----AG-
T-----TGC--C-AGGGC-----CA-----------------------------------
TGACTCTCGGCAACGGATATCTCGGCTCTCGCATCGATGAAGAACGTAGCGAAATGCGAT
ACGTGGTGTGAATTGCAGAATCCCGTGAACCATCGAGTCTTTGAACGCAAGTTGCGCCCG
AGGGACCCTCCCGAGGGCACGCCTGCCTCATGGGCGTTAGAAGCCCATCCACGCTCGG-C
-TG-------C-----CTAAC--------CA--------------------A-G------
--GGC----AG---AGATGCGGACAGTGGCCCTCCGAACCGC-GAGGCGCGGTGGGCCTA
AGTGTGCGGCC-GTCGTA-CGTGGCCGGGAGCGGCG-AGTGGTGGGC--T--A--CTGCG
CGCGTCA-CCCCGAG-CCCCGTGCCGA-CGCAGGGCCTTGTA-C--GACCCCT-AACGAG
GAG
>Carex_vallisrosetto|GEHRKE|NA|UGA|spm00000244
TTGCC-TTTCC---AGAAACAC-GACC-G-T-CGAAC-ACG-T--G-ACAG--AAT--G-
C-TG-CT-GC-GG-AGGCGC------------------------------TGGCC-----
-----GC-CTCTT-T-GG---CCCCACCGGCCT-CCTCTCTC-TCG-CCCTT--C----G
GGC--GCGTCAGTTGCTGGTCGGGATACGGCGCGGGATGA--CGCCAAGGAA--CACGAT
-AAA--AGCCGAGGCACCGGC--GAGCCGCT--C-----AGGGGCT-CCGT-C----AG-
T-----TGC--C-AAGGC-----CA-ACAC--------------AAA----T----AATA
TGACTCTCGGCAACGGATATCTCGGCTCTCGCATCGATGAAGAACGTAGCGAAATGCGAT
ACGTGGTGTGAATTGCAGAATCCCGTGAACCATCGAGTCTTTGAACGCAAGTTGCGCCCG
AGGGACCCTCCCGAGGGCACGCCTGCCTCATGGGCGTTAGAAGCCCATCCACGCTCGG-C
-TG-------C---------C--------TA--------------------A-C----CA
AGGGC----AG---AGATGCGGACAGTGGCCCTCCGAACCGC-GAGGCGCGGTGGGCCTA
AGTGTGCGGCC-GTCGTA-CGTGGCCGGGAGCGGCG-AGTGGTGGGC--T--A--CTGCG
CACGTCA-CCCCGAG-CCCCGTGCCGA-CGCAGGGCCTTGTA-C--GACCCCT-AACGAG
GAG
>Carex_elgonensis|GEHRKE|NA|UGA|spm00000189
TTGCC-TTTCC---GGAAACAC-GACC-G-T-CGAAC-ACG-T--G-ACAA--AAT--G-
C-TG-CT-GC-GG-AGGCGC------------------------------TCGCC-----
-----GC-CTCTT-T-GG---CCCCACCGGCCT-CCTCTCTC-TCG-CCCTT--C----G
GGC--GCGTCAGTTGCTGGTCGGAATACGGCGCGGGATGA--CGCCAAGGAA--CACGAT
-AAA--AGCCGAGGCACCGGC--GAGCCGCT--C-----AGGGGCT-CCGT-C----AG-
T-----TGC--C-AAGGC-----CA-ACAC--------------AAA----T----AATA
TGACTCTCGGCAACGGATATCTCGGCTCTCGCATCGATGAAGAACGTAGCGAAATGCGAT
ACGTGGTGTGAATTGCAGAATCCCGTGAACCATCGAGTCTTTGAACGCAAGTTGCGCCCG
AGGGACCCTCCCGAGGGCACGCCTGCCTCATGGGCGTTAGAAGCCCATCCACGCTCGG-C
-TG-------C-----CTAAC--------CA--------------------A-G------
--GGC----AG---AGATGCGGACATTGGCCCTCCGAACCGC-GAGGTGCGGTGGGCCTA
AGTGTGCGGCC-GTCGCA-CGTGGCCGGGAGCGGCG-AGTGGTGGGC--T--A--CTGCG
CACGTCA-CCCCGAG-CCCCGTGCCGA-CGCAGGGCCTTGTG-C--GACCCCT-AACGAG
GAG
>Carex_longipedunculata|GEHRKE|NA|KEN|spm00000167
TTGCC-TTTCC---GGAAACAC-GACC-G-T-CGAAC-ACG-T--G-ACAG--AAT--G-
C-TG-CC-GC-GG-AGGCGC------------------------------TGGCC-----
-----GC-CTCTC-T-GG---CCCCACCGGCCT-CCTCTCTC-TCG-CCCTC--C----G
GGC--GCGTCAGTTGCTGGTCGGAACACGGCGCGGGATGA--CGCCAAGGAA--CACGAT
-AAA--AGCCGAGGCACCGGC--GAGCCGCT--C-----AGGGGCT-CCGT-C----AG-
T-----TGC--C-AAGGC-----CA-----------------------------------
TGACTCTCGGCAACGGATATCTCGGCTCTCGCATCGATGAAGAACGTAGCGAAATGCGAT
ACGTGGTGTGAATTGCAGAATCCCGTGAACCATCGAGTCTTTGAACGCAAGTTGCGCCCG
AGGGACCCTCCCGAGGGCACGCCTGCCTCATGGGCGTTAGAAGCCCATCCACGCTCGG-C
-TG-------C-----CTAAC--------CA--------------------A-G------
--GGC----AG---AGATGCGGACATTGGCCCTCCGAACCGC-GAGGTGCGGTGGGCCTA
AGTGTGCGGCC-GTCGTA-CGTGGCCGGGAGCGGCG-AGTGGTGGGC--T--A--CTGCG
CACGTCA-CCCCGAG-CCCCGTGCCGA-CGCAGGGCCTTGTA-C--GACCCCC-AACGAG
GAG
>Carex_fischeri|JIMENEZMEJIAS||ETH|spm00004352
TTGCC-TTTCC---GGAAACAC-GACC-G-T-CGAAC-ACG-T--G-ACAG--AAT--G-
--TG-CT-GC-GG-AGGCGC-------------------------------TGCC-----
-----GC-CTGTC-T-GG---CCCCACCGGCCT-CCTCTCTC-TCG--CCTC--C----G
GGC--GCGTCAGTTGCTGGTCGGAATACGGCGCGGGATGA--CGCCAAGGAA--CACGAT
-AAA--AGCCGAGGCACCGGC--GAGCCGCT--C-----AGGGGCT-CCGT-C----AGT
T-----TGC--C-AAGGC-----CA-A--C---------A---CAAA----T----AATA
TGACTCTCGGCAACGGATATCTCGGCTCTCGCATCGATGAAGAACGTAGCGAAATGCGAT
ACGTGGTGTGAATTGCAGAATCCCGTGAACCATCGAGTCTTTGAACGCAAGTTGCGCCCG
AGGGACCCTCCCGAGGGCACGCCTGCCTCATGGGCGTTAGAAGCCCATCCACGCTCGG-C
-TG-------C---------C--------TA--------------------A-C----CA
AGGGC----AG---AGATGCGGACAGTGGCCCTCCGAACCGC-GAGGTGCGGTGGGCCTA
AGTGTGCGGCC-GTCGTA-CGTGGCCGGGAGCGGCG-AGTGGTGGGC--T--A--CTGCG
CACGTCA-CCCCGAG-CCCCGTGCCGA-CGCAGGGCCTTGTA-C--GACCCCT-AACGAG
GAG
>Carex_ecklonii|JIMENEZMEJIAS||CPP|spm00004378
TTGCC-TTTCC---AGAAACAC-GACC-G-T-CGAAC-ACG-T--G-ACAG--AAT--G-
C-TG-CT-GC-GG-AGGCGC------------------------------TTGCC-----
-----GC-CTCCT-C-GG---CCCCACCGGCCT-CCTCCCTC-TCGCCCCTG-------G
TGC--GCGTCGGTTGCTGGTCGGAATACGGCGCGGGATGA--CGCCAAGGAA--CACGAT
-AAA--AGCTGAGGCACCGGC--GAGCCGCT--G-----GAGGGCT-CTGT-C----GG-
T-----TGC--C-AAGGA-----CA-A--C---------A----GAA---CA----AATA
TGACTCTCGGCAACGGATATCTCGGCTCTCGCATCGATGAAGAACGTAGCGAAATGCGAT
ACGTGGTGTGAATTGCAGAATCCCGTGAACCATCGAGTCTTTGAACGCAAGTTGCGCCCG
AGGGACCCTCCCGAGGGCACGCCTGCCTCATGGGCGTTAGAAGCCCATCCACGCTCGG-T
-TG-------C---------C--------TA--------------------A-C----CA
AGGGC----AG---CGATGCGGAAATTGGTCCTCCGAACCGC-GAGGCGCGGTGGGCCTA
AGTGTGCGGCC-GTCGTA-CGTGGCCGGGAGCGGCG-AGTGGTGGGC--T--A--CTGCG
CACGTCA-CCCCGAG-CCTCGTGCCGA-CGCAGGGCCTTGTA-CG-ACCCACT-AACGAG
GAG
>Carex_extensa|STARR|B1246|VRG|spm00001853
TCGCC-TTTCC---GGAAACAC-GACC-G-T-CGAAC-ACG-T--G-ACAG--AAT--G-
C-TG-CT-GC-GG-AGGCGC------------------------------TTGCC-----
-----GC-CTCCT-C-GG---CCCCACCGGCCT-CCTCCCTC-TCGCCCCTG--C-----
GGC--GCGTCGGTTGCTGGTCGGAATACGGCGCGGGATGA--CGCCAAGGAA--CACGAT
-AAA--AGCCGAGGCACCGGC--GAGCCGCT--G-----GAGGGCT-CTGT-C----GG-
T-----TGC--C-AAGGA-----CA-A--C---------A---GAAC----A----AATA
TGACTCTCGGCAACGGATATCTCGGCTCTCGCATCGATGAAGAACGTAGCGAAATGCGAT
ACGTGGTGTGAATTGCAGAATCCCGTGAACCATCGAGTCTTTGAACGCAAGTTGCGCCCG
AGGGACCCTCCCGAGGGCACGCCTGCCTCATGGGCGTTAGAAGCCCATCCACGCTCGG-T
-TG-------C---------C--------TA--------------------A-C----CA
AGGGC----AG---CGATGCGGAGATTGGTCCTCCGAACCGC-GAGGCGCGGTGGGCCTA
AGTGTGCGGCC-GTCGTA-CGTGGCCGGGAGCGGCG-AGTGGTGGGC--T--A--CTGCG
CACGTCA-CCCCGAG-CCTCGTGCCGA-CGCAGGGCCTTGTA-CG-ACCCACT-GACGAG
GAG
>Carex_lainzii|JIMENEZMEJIAS||SPA|spm00004371
TTGCC-TTTCC---AGAAACAC-GACC-G-T-CGAAC-ACG-T--G-ACTG--AAT--G-
C-TG-CT-GC-GG-AGGTGC------------------------------TTGCC-----
-----GC-CTCCT-C-GG---CCCCACCGGCCT-CCTCCCTC-TCG-ACCTT--C----G
GGC--GCGTCGGTTGCTGGTCGGAATACGGCGCGGGATGA--CGCCAAGGAA--CACGAT
-AAA--AGCGGAGGCACCGGC--GAGCCGCT--C-----GAGGGCT-CTGT-C----GA-
C-----TGC--C-AAGGC-----CA-A--C--------------AAA----A--CTAATA
TGACTCTCGGCAACGGATATCTCGGCTCTCGCATCGATGAAGAACGTAGCGAAATGCGAT
ACGTGGTGTGAATTGCAGAATCCCGTGAACCATCGAGTCTTTGAACGCAAGTTGCGCCCG
AGGGACCCTCCCGAGGGCACGCCTGCCTCACGGGCGTTAGAAGCCCATCCACGCTCGG-T
-TG-------C---------C--------TA--------------------A-C----CA
AGGGC----AG---CGATGCGGAAATTGGCCCTCCGAACCGC-GAGGCGCGGTGGGCCTA
AGTGTGCGGCC-GTCGTA-CGTGGCCGGGAGCGGCG-AGTGGTGGGC--T--A--CTGCG
CACGTCA-CCCCGAG-CCCCGTGCCGA-CGCAGGGCCCTGTA-CG-ACCCCCT-AACGAG
GAG
>Carex_burchelliana|JIMENEZMEJIAS||CPP|spm00004368
TTGCC-TGCTC--CAGAAACAC-GACC-G-T-CGAAC-ACG-T--G-ACAG--AAT--G-
C-TG-CT-GC-GG-AGGCGC------------------------------TTGCC-----
-----GC-CTCCT-C-GG---CCCCACCGGCCT-CCTCCCTC-TCG-CCCTT--C----G
GGC--GCGTCGGTTGCTGGTCGGAATACGGCGCGGGTTGA--CGCCAAGGAA--CACGAT
-AAA--AGCCGAGGCACCGGC--GAGCCGCT--C-----GAGGGCT-CTGT-C----GA-
----C-TGC--C-AAGGC-----CA-A--C---------A----AAA---CT----AATA
TGACTCTCGGCAACGGATATCTCGGCTCTCGCATCGATGAAGAACGTAGCGAAATGCGAT
ACGTGGTGTGAATTGCAGAATCCCGTGAACCATCGAGTCTTTGAACGCAAGTTGCGCCCG
AGGGACCCTCCCGAGGGCACGCCTGCCTCATGGGCGTTAGAAGCCCATCCACGCTCGG-C
-CG-------C---------C--------TA--------------------A-C----CA
AGGGC----AG---CGATGCGGTAATTGGCCCTCCGAACCGC-GAGGTGCGGTGGGCCTA
AGTGTGCGGCC-GTCGTA-CGTGGCCGGGAGCGGCG-AGTGGTGGGC--T--A--CTGCG
CACGTCA-CCCCGAG-CCGCGTGCCGA-CGCAGGGCCCTGTA-CG-ACCCCCT-AACGAG
GAG
>Carex_troodi|JIMENEZMEJIAS||CYP|spm00004356
TTGCC--TCTC---AGAAACAC-GACC-G-T-CGAAC-ACG-T--G-ACAG--AAC--G-
C-TG-CT-GC-GG-AGGCGC------------------------------TTGCC-----
-----GC-CTCCT-C-GG---CCCCACCGGCCT-CCTCCCTC-TCG-CCCTT--C----G
GGC--GCGTCGGTTGCTGGTCGGAATACGGCGCGGGTTGA--CGCCAAGGAA--CACGAT
-AAA--AGCCGAGGCACCGGC--GAGCCGCT--C-----GAGGGCT-CTGT-C----GA-
C-----TGC--C-GAGGC-----CA-A--C--------------AAA----A--CTAATA
CGACTCTCGGCAACGGATATCTCGGCTCTCGCATCGATGAAGAACGTAGCGAAATGCGAT
ACGTGGTGTGAATTGCAGAATCCCGTGAACCATCGAGTCTTTGAACGCAAGTTGCGCCCG
AGGGACCCTCCCGAGGGCACGCCTGCCTCATGGGCGTTAGAAGCCCATCCACGCTCGG-C
-TG-------C---------C--------TA--------------------A-C----CA
AGGGC----AG---CGATGCGGTAATTGGCCCTCCGAACCGC-GAGGTGCGGTGGGCCTA
AGTGTGCGGCC-GTCGTA-CGTGGCCGGGAGCGGCG-AGTGGTGGGC--T--A--CTGCG
CACGTCA-CACCGAG-CCGCGTGCCGA-CGCAGGGCCCTGTA-CG-ACCCCCT-AACGAG
GAG
>Carex_idaea|JIMENEZMEJIAS||KRI|spm00004380
TTGCC--TCTC--CAGAAACAC-GACC-G-T-CGAAC-ACG-T--G-ACAG--AAC--G-
C-TG-CT-GC-GG-AGGCGC------------------------------TTGCC-----
-----GC-CTCCT-C-GG---CCCCACCGGCCT-CCTCCCTC-TCG-CCCTT--C----G
GGC--GCGTCGGTTGCTGGTCGGAATACGGCGCGGGTTGA--CGCCAAGGAA--CACGAT
-AAA--AGCCGAGGCACCGGC--GAGCCGCT--C-----GAGGGCT-CTGT-C----GA-
C-----TGC--C-GAGGC-----CA-A--C--------------AAA----A--CTAATA
CGACTCTCGGCAACGGATATCTCGGCTCTCGCATCGATGAAGAACGTAGCGAAATGCGAT
ACGTGGTGTGAATTGCAGAATCCCGTGAACCATCGAGTCTTTGAACGCAAGTTGCGCCCG
AGGGACCCTCCCGAGGGCACGCCTGCCTCATGGGCGTTAGAAGCCCATCCACGCTCGG-C
-TG-------C-----CTAAC--------CA--------------------A-G------
--GGC----AG---CGATGCGGTAATTGGCCCTCCGAACCGC-GAGGCGCGGTGGGCCTA
AGTGTGCGGCC-GTCGTA-CGTGGCCGGGAGCGGCG-AGTGGTGGGC--T--A--CTGCG
CACGTCA-CCCCGAG-CCGCGTGCCGA-CGCAGGGCCCTGTA-CG-ACCCCCT-AACGAG
GAG
>Carex_diluta|JIMENEZMEJIAS||TCS|spm00004364
TTGCC-TGTCC---AGAAACAC-GACC-G-T-CGAAC-ACG-T--G-ACAG--AAC--G-
C-TG-CT-GC-GG-AGGCGC------------------------------TTGCC-----
-----GC-CTCCT-C-GG---CCCCACCGGCCT-CCTCCCTC-TCG-CCCTT--C----G
GGC--GCGTCGGTTGCTGGTCGGAATACGGCGCGGGTTGA--CGCCAAGGAA--CACGAT
-AAA--AGCCGAGGCACCGGC--GAGCCGCT--C-----GAGGGCT-ATGT-C----GA-
C-----TGC--C-AAGGC-----CA-A--C--------------AAA----A--CTAATA
TGACTCTCGGCAACGGATATCTCGGCTCTCGCATCGATGAAGAACGTAGCGAAATGCGAT
ACGTGGTGTGAATTGCAGAATCCCGTGAACCATCGAGTCTTTGAACGCAAGTTGCGCCCG
AGGGACCCTCCCGAGGGCACGCCTGCCTCATGGGCGTTAGAAGCCCATCCACGCTCGG-C
-TG-------C-----CTAAC--------CA--------------------A-G------
--GGC----AG---CGATGCGGTAATTGGCCCTCCGAACCGC-GAGGCGCGGTGGGCCTA
AGTGTGCGGCC-GTCGTA-CGTGGCCGGGAGCGGCG-AGTGGTGGGC--T--A--CTGCG
CACGTCA-CCCCGAG-CCGCGTGCCGA-CGCAGGGCCCTGTA-CG-ACCCCCT-AACGAG
GAG
>Carex_distans|STARR|B226|GRC|spm00000844
TTGCC--TCTC--CAGAAACAC-GACC-G-T-CGAAC-ACG-T--S-ACAG--AAC--G-
C-TG-CT-GC-GG-AGGCGC------------------------------TTGCC-----
-----GC-CTCCT-C-GG---CCCCACCGGCCT-CCTCCCTC-TCG-CCCTT--C----G
GGC--GCGTCGGTTGCTGGTCGGAATACGGCGCGGGTTGA--CGCCAAGGAA--CACGAT
-AAA--AGCCGAGGCACCGGC--GAGCCGCT--C-----GAGGGCT-CTGT-C----GA-
C-----TGC--C-GAGGC-----CA-A--C--------------AAA----A--CTAATA
CGACTCTCGGCAACGGATATCTCGGCTCTCGCATCGATGAAGAACGTAGCGAAATGCGAT
ACGTGGTGTGAATTGCAGAATCCCGTGAACCATCGAGTCTTTGAACGCAAGTTGCGCCCG
AGGGACCCTCCCGAGGGCACGCCTGCCTCATGGGCGTTAGAAGCCCATCCACGCTCGG-C
-TG-------C---------C--------TA--------------------A-C----CA
AGGGC----AG---CGATGCGGTAATTGGCCCTCCGAACCGC-GAGGCGCGGTGGGCCTA
AGTGTGCGGCC-GTCGTA-CGTGGCCGGGAGCGGCG-AGTGGTGGGC--T--A--CTGCG
CACGTCA-CCCCGAG-CCGCGTGCCGA-CGCAGGGCCCTGTA-CG-ACCCCCT-AACGAG
GAG
>Carex_aureolensis|STARR|B152|MSI|spm00000770
TYGCC-TTTCC---GGAAACAC-GACC-G-T-CGAAC-ACG-T--G-ACAG--AAT--G-
C-CG-CC-GC-GG-AGGCGC------------------------------CCGCC-----
-----GC-CTCCC-C-GG---CCCCACCGGCCT-CCTCCCTC-TCG-CCCTC--C---GG
GGC--GCGCCGGTCGCTGGCCGGAACACGGCGCGGGATGA--CGCCAAGGAA--CACGGT
--AG--AGCTGAGGCGCCGGC--GAGCCGCT--------GAGGGCCTCCGC-C----GG-
T-----TGC--C-GAGGC-----CG-A--C-------AGA----AAG---------AGTA
CGACTCTCGGCAACGGATATCTCGGCTCTCGCATCGATGAAGAACGTAGCGAAATGCGAT
ACGTGGTGTGAATTGCAGAATCCCGTGAACCATCGAGTCTTTGAACGCAAGTTGCGCCCG
AGGGACCCTCCCGAGGGCACGCCTGCCTCACGGGCGTTAGAAGCCCATCCACGCTCGG-C
-TG-------C-----CCGAC--------CG--------------------A-G------
--GGC----AG---AGACGCGGACGCTGGCCCTCCGAGCCGC-GAGGCGCGGTGGGCCCA
AGTGTGCGGCC-GTCGTG-CGTGGCCGGGAGCGGCG-AGTGGTGGGC--T--G--CTGCG
CGCGCCG-CCCCGAG-CCCCGTACCGA-CGCAGGGCCCTGTG-CG-ACCCCCT-AACGAG
GAG
>Carex_frankii|STARR|B321|ALA|spm00000939
YTGCC--TCTC--CGGAAACAC-GACC-G-T-CGAAC-ACG-T--G-ACAG--AAT--G-
C-TG-CC-GC-GG-AGGCGC------------------------------CCGCC-----
-----GC-CTCCC-C-GG---CCCCACCGGCCT-CCTCCCTC-TCG-CCCTT--C---GG
GGC--GCGCCGGTCGCTGGCCGGAACACGGCGCGGGATGA--CGCCAAGGAA--CACGGT
--AG--AGCTGAGGCGCCGGC--GAGCCGCC--------GAGGGCCTCCGC-C----GG-
T-----TGC--C-GAGGC-----CG-A--C---------A----GAA---AG----AGTA
TGACTCTCGGCAACGGATATCTCGGCTCTCGCATCGATGAAGAACGTAGCGAAATGCGAT
ACGTGGTGTGAATTGCAGAATCCCGTGAACCATCGAGTCTTTGAACGCAAGTTGCGCCCG
AGGGACCCTCCCGAGGGCACGCCTGCCTCACGGGCGTTAGAAGCCCATCCACGCTCGG-C
-TG-------C-----CCGAC--------CG--------------------A-G------
--GGC----AG---AGACGCGGACACTGGCCCTCCGAACCGC-GAGGCGCGGTGGGCCCA
AGTGTGCGGCC-GTCGTG-CGTGGCCGGGAGCGGCG-AGTGGTGGGC--T--G--CTGCG
CGCGCCG-CCCCGAG-CCCCGTACCGA-CGCAGGGCCCTGTA-CG-ACCCCCT-AACGAG
GAG
>Carex_brasiliensis|REZNICEK|NA|BZS|spm00000366
YTGCC-TTCCC--G-GAAACAC-GACC-G-T-CGAAC-ACG-T--G-ACAG--AAT--G-
C-TG-CC-GC-GG-AGGCGC------------------------------TCGCC-----
-----GC-CTCCT-C-GG---CCCCACCGGCCT-CCTCCCTC-TCG-CCCTC--C---GG
GGC--GCGTCGGTTGCCGGTCGGAATACGGCGCGGGATGA--CGCCAAGGAA--CACGGT
--AA--AGTCGAGGCACCGGC--GAGCCGCT--C-----GAGGTCT-YCGT-C----GG-
T-----TGC--C-GAGGC-----CA-A--C------AAGA----GAA----A----AATA
CGACTCTCGGCAACGGATATCTCGGCTCTCGCATCGATGAAGAACGTAGCGAAATGCGAT
ACGTGGTGTGAATTGCAGAATCCCGTGAACCATCGAGTCTTTGAACGCAAGTTGCGCCCG
AGGGACCCTCCCGAGGGCACGCCTGCCTCACGGGCGTTAGAAGCCCATCCACGCTCGG-C
-TG-------C-----CYGAC--------TA--------------------A-C------
--GGC----AG---AGATGCGGACACTGGCCCTCCGAGCCGC-GAGGCGCGGTGGGCCCA
AGTGTGGGGCC-GTCGTA-CGTGGCCGGGAGCGGCG-AGTGGTGGGC--T--G--CTGCG
CACGTCA-CCCCGAG-CCCCGTACCGA-CGCAGGGCCTTGTG-CG-ACCCCCT-ATCGAG
GAG
>Carex_verrucosa|STARR|B768|FLA|spm00001373
TTGCC-TTTCC--G-GAAACAC-GACC-G-T-CGAAC-ACG-T--G-ACAG--AAC--G-
C-TG-CC-GC-GG-AGGCGC------------------------------TCGCC-----
-----GC-CTCCT-C-GG---CCCCGCCGGCCC-CCTCCCTC-TCG-CCCTC--C---GG
GGC--GCGTCGGTTGCCGGTCGGAATACGGCGCGGGACGA--CGCCAAGGAA--CACGGT
--AA--AGCCGAGGCACCGGC--GAGCCGCT--C-----GAGGCCT-CCGT-C----GG-
T-----TGC--C-GAGGC-----GG-A--C-------AGA----AAA----A----AATA
YGACTCTCGGCAACGGATATCTCGGCTCTCGCATCGATGAAGAACGTAGCGAAATGCGAT
ACGTGGTGTGAATTGCAGAATCCCGTGAACCATCGAGTCTTTGAACGCAAGTTGCGCCCG
AGGGACCCTCCCGAGGGCACGCCTGCCTCACGGGCGTTAGAAGCCCATCCACGCTCGG-T
-TG-------C-----CGAAC--------TG--------------------A-C------
--GGC----AG---AGATGCGGACGTTGGCCCTCCGAGCCGC-GAGGCGCGGTGGGCCCA
AGTGTGGGGCC-GTCGTA-CGTGGCCGGGAGCGGCG-AGTGGTGGGC--T--A--CTGCG
CACGTCG-CCCCGAG-CCCCGTACCGA-CGCAGGGCCTTGTA-CG-ACCCCCT-ACCGAG
GAG
>Carex_glaucescens|STARR|B308|MSI|spm00000926
TTGCC-TCACC--G-AAAACAC-GACC-G-T-CGAAC-ACG-T--G-ACAG--AAC--G-
C-TG-CC-GC-GG-AGGCGC------------------------------TCGCC-----
-----GC-CTCCT-C-GG---CCCCACCGGCCC-CCTCCCTC-TCG-CCCTC--C---GG
GGC--GCGTCGGTTGTCGGTCGGAATACGGCGCGGGACGA--CGCCAAGGAA--CACGGT
--AA--AGCCGAGGCACCGGC--GAGCCGCT--C-----GAGGCCT-CCGT-C----GG-
T-----TGC--C-GAGGC-----CA-A--C-------AGA----AGA----G----AATA
GGACTCTCGGCAACGGATATCTCGGCTCTCGCATCGATGAAGAACGTAGCGAAATGCGAT
ACGTGGTGTGAATTGCAGAATCCCGTGAACCATCGAGTCTTTGAACGCAAGTTGCGCCCG
AGGGACCCTCCCGAGGGCACGCCTGCCTCACGGGCGTTAGAAGCCCATCCACGCTCGG-C
-TG-------C-----CGAAC--------TA--------------------A-C------
--GGC----AG---AGACGCGGACACTGGCCCTCCGAGCCGC-GAGGCGCGGTGGGCCCA
AGTGTGGGGCC-GTCGTA-CGTGGCCGGGAGCGGCG-AGTGGTGGGC--T--A--CTGCG
CACGTCA-CCCCGAG-CCCCGTACCGA-CGCAGGGCCTTGTA-CG-ACCCCCT-ATCGAG
GAG
>Carex_joorii|STARR|B367|FLA|spm00000985
TTGCC--TCTC--CGGAAACAC-GACC-G-T-CGAAC-ACG-T--G-ACAG--AAC--G-
C-TG-CC-GC-GG-AGGCGC------------------------------TCGCC-----
-----GC-CTCCT-C-GG---CCCCACCGGCCC-CCTCCCTC-TCG-CCCTC--C---GG
GGC--GCGTCGGTTGTCGGTCGGAATACGGCGCGGGACGA--CGCCAAGGAA--CACGGT
--AA--AGCCGAGGCACCGGC--GAGCCGCT--C-----GAGGCCT-CCGT-C----GG-
T-----TGC--C-GAGGC-----CA-A--C--------------AGA-AAAG----AATA
GGACTCTCGGCAACGGATATCTCGGCTCTCGCATCGATGAAGAACGTAGCGAAATGCGAT
ACGTGGTGTGAATTGCAGAATCCCGTGAACCATCGAGTCTTTGAACGCAAGTTGCGCCCG
AGGGACCCTCCCGAGGGCACGCCTGCCTCACGGGCGTTAGAAGCCCATCCACGCTCGG-Y
-TG-------C-----CGAAC--------TA--------------------A-C------
--GGC----AG---AGACGCGGACAYTGGCCCTCCGAGCCGC-GAGGCGCGGTGGGCCCA
AGTGTGGGGCC-GTCGTA-CGTGGCCGGGAGCGGCG-AGTGGTGGGC--T--A--CTGCG
CACGTCA-CCCCGAG-CCCCGTAYCGA-CGCAGGGCCTTGTA-CG-ACCCCCT-ATCGAG
GAG
>Carex_strigosa|LUCENO|||spm00003302
TTGCC-TCTCC----GAAACAC-GACC-G-T-CGAAC-ACG-T--A-ACAG--AAC--G-
C-TG-CC-GC-GG-AGGCGC------------------------------CTGCT-----
-----GC-CTCCT-C-GG---CCCCACCGGCCT-CCTCCCTC-TCG-CCCTC--C----G
GGC--GCGTCGGTTGCAGGTCGGAATACGGCGCGGGATGA--CGCCAAGGAA--CACGGA
--GA--AGCGGAGGCACCGGC--GAGCCGCT--C-----AGGGGCT-CAGC-C----GG-
C-----TGC--C-GAGGC-----GAAA--C---------A----GAA----A----AATA
CGACTCTCGGCAACGGATATCTCGGCTCTCGCATCGATGAAGAACGTAGCGAAATGCGAT
ACGTGGTGTGAATTGCAGAATCCCGTGAACCATCGAGTCTTTGAACGCAAGTTGCGCCCG
AGGGACCCTCCCGAGGGCACGCCTGCCTCATGGGCGTTAGAAGCCCATCCACGCTCTG-T
-TG-------C-----CTAAC--------CA--------------------A-C------
--GGC----AG---AGATGCGGACATTGGCCCTCCGAACCGC-GAGGCGCGGTGGGCCTA
AGTGTGCGGCC-GTCGTA-CGTGGCCGGGAGCGGCG-AGTGGTGGGC--T--A--CTGCG
CGCGTCA-CCCCGAG-CCCCGTACCGA-CGCAGGGCCCTGTA-CG-ACCCCCT-AGCGAG
GAG
>Carex_cretica|JIMENEZMEJIAS||KRI|spm00004382
TTGCT--TCTC----AAAAAAC-GACC-G-T-CAAA--ACG-T--G-ACAA--AAC--G-
C-TG-CC-GC-GG-AGGCGC------------------------------TCGCC-----
-----GC-CTCCT-C-GG---CCCCACCGGCCT-CCTCCCTC-TCG--CCYT--C---GG
GGC--GCGTCGGCGGACGGTCGGAATACGGCGCGGGATGA--CGCCAAGGAA--CACGGT
--AG--AGCCGAGGCACCGGC--GTCCCGCT--C-----ARGGGCT-GTGC-C----GG-
T-----TGC--C-AAGGC-----CA-A--C--------AA----AAA---AA----AATA
CGACTNNTGGCAACGGATATTTCGGCTCTCGCATCGATGAAGAACGTAGCG-AATGCGAT
ACGTGGTGTGAATTGCAG-ATCCCGTGAACCATCGAGTCTTTGAACGCAAGTTGCGCCCG
A-GGACCCTCCCGAGGGCACG-CTGCCTCACGGGCGTTAGAAGCCCATCCACGCTCGG--
-TG-------C---------C--------TA--------------------A-C-----A
ACGGC----AG---AGAYGCGGACATTGG-CCTCCGAACCGC-GAGGCGCGGTGGGCCTA
AGTGTGCGGCC-GTCGTA-CGTGGCCGGGAGCGGCG-AGTGGTGGGC--T--A--CTGCG
CACGTCG-CCCCGCG-CCCCGTACCGA-CGCAGGGCCCTGTA-CG-ACCCCCT-AACGAG
GAG
>Carex_sylvatica|STARR|B983|WAS|spm00001590
TTGCC--TCTC--CAGAAAYAC-GACC-G-T-CGAAC-ACG-T--G-ACAG--AAC--G-
C-TG-CC-GC-GG-AGGCGC------------------------------TCGCC-----
-----GC-CTCCT-C-GG---CCCCACCGGCCT-CCTCCCTC-TCG-CCCTC--C----G
GGC--GSRTCGGCGGACGGTCGGAATACGGCGCGGGATGA--CGCCAAGGAA--CACGGT
--AG--AGCCGAGGCACCGGC--GTCCCGCT--C-----AGGGGCY-GTGC-C----GG-
T-----TGC--C-AAGGC-----CA-A--C---------A----AAA--AGA----AATA
CGACTCTCGGCAACGGATATCTCGGCTCTCGCATCGATGAAGAACGTAGCGAAATGCGAT
ACGTGGTGTGAATTGCAGAATCCCGTGAACCATCGAGTCTTTGAACGCAAGTTGCGCCCG
AGGGACCCTCCCGAGGGCACGCCTGCCTCACGGGCGTTAGAAGCCCATCCACGCTCGG-C
-TG-------C-----CTAAC--------CA--------------------A-C------
--GGC----AG---AGATGCGGACATTGGCCCTCCGAACCGC-GAGGCGCGGTGGGCCTA
AGTGTGCGGCC-GTCGTA-CGTGGCCGGGAGCGGCG-AGTGGTGGGC--T--A--CTGCG
CACGTCG-CCCCGAG-CCCCGTACCGA-CGCAGGGCCCTGTA-CG-ATCCCCT-AACGAG
GAG
>Carex_elliottii|STARR|B1309|FLA|spm00001916
TTGCC-CTTCC--G-GAAACAC-GACC-G-T-CGAAC-ACG-T--G-ACAG--AAT--G-
C-CG-CC-GC-GG-AGGCGC------------------------------TTGCC-----
-----GC-CTCCT-C-GG---CCCCGCCGGCCT-CCTCCCTC-TCG-CCCTT--C---GG
GGC--GCGTCGGTTGCTGGCCGGRACACGGCGCGGGATGA--CGCCAAGGAA--CACGGT
--AA--AGCCGAGGCACCGGC--GAGCCGCC--C-----GAGGTCT-CCGT-C----GG-
T-----TGC--C-CGGGG-----CA-A--C--A------G----AAA----G----AATA
TGACTCTCGGCAACGGATATCTCGGCTCTCGCATCGATGAAGAACGTAGCGAAATGCGAT
ACGTGGTGTGAATTGCAGAATCCCGTGAACCATCGAGTCTTTGAACGCAAGTTGCGCCCG
AGGGACCCTCCCGAGGGCACGCCTGCCTCATGGGCGTTAGAAGCCCATCCACGCTCGG-T
-TG-C-----C-----CGA-C--------TA--------------------A-C------
--GGC----AG---AGATGCGGACATTGGCCCTCCGAGCCGT-CTGGCGCGGTGGGCCCA
AGTGTGCGGCC-GTCGTG-CGTGGCCGGGAGCGGCG-AGTGGTGGGC--T--G--CTGCG
CGCGCCG-CCCCGAG-CCCCGTACCGA-CGCGGGGCCTTGTG-CG-ACCCCCT-AACGAG
GGG
>Carex_triquetra|STARR|B1193|CAL|spm00001800
TTGCC-TTTCC---ACAGACAC-GACC-G-T-CGAAC-ACG-T--G-ACAG--AAC--G-
C-CG-CC-GC-GG-AGGCGC------------------------------CGGCC-----
-----GC-CTCCC-C-GG---CCCCACCGGCCT-CCTCCCTC-TCG-TCCTC--C----G
GGC--GCGTCGGTTGCTGGCCGGAACACGGCGCGGGATGA--CGCCAAGGAA--CACGGT
--AA--AGCCGAGGCACCGGC--GAGCCGCT--C-----GAGGGCT-CTGT-C----GG-
C-----TGC--C-AGGGC-----CA-A--C---------A----AAA---GA----AATA
CGACTCTCGGCAACGGATATCTCGGCTCTCGCATCGATGAAGAACGTAGCGAAATGCGAT
ACGTGGTGTGAATTGCAGAATCCCGTGAACCATCGAGTCTTTGAACGCAAGTTGCGCCCG
AGGGACCCTCCCGAGGGCACGCCTGCCTCATGGGCGTTAGAAGCCCATCCACGCTCGG-C
-TG-------C-----CTGAC--------TA--------------------A-C------
--GGC----AG---AGACGCGGACATTGGCCCTCCGAACCGC-GAGGCGCGGTGGGCCCA
AGTGTGCGGCC-GTCGTA-CGTGGCCGGGAGCGGCG-AGTGGTGGGC--T--G--CTGCG
CACGTCA-CCCCGAG-CCCCGTACCGA-CGCAGGGCCCTGTG-CG-ACCCCCT-AACGAG
GAG
>Carex_crinalis|JIMENEZMEJIAS|NA|ECU|spm00000602
TTGCC-TTTCC---AGAAACAC-GACC-G-T--GAAC-ACT-T--G-ACAG--AAT--G-
C-TG-CC-GC-GG-AGGCGC------------------------------TTGCC-----
-----GG-CTCCT-C-GG---CCCCGACGGCCT-CCTCCCTC-TCG-CCCTC--C----G
GGC--GCGTCGGTTGCTGGTCGGAACACGGCGCGGGATGA--CGCCAAGGAA--CACGGT
--AA--AGCCGAGGCACCGGC--GAGCCGCT--------CAGGGCT-CCGC-C----GG-
T-----TGC--C-GAGGC-----CA-A--C---------A----AGA---AA----AATA
TGACTCTCGGCAACGGATATCTCGGCTCTCGCATCGATGAAKAACGTAGCGAAATGCGAT
ACGTGGTGTGAATTGCAGAATCCCGTGAACCATCGAGTCTTTGAACGCAAGTTGCGCCCG
AGGGACCCTCCCGAGGGCACGCCTGCCTCATGGGCGTTAGAAGCCCATCCACGCTCGG-T
-TG-------C-----CTAAC--------TA--------------------A-C------
--GGC----AG---AGATGCGGACAYTGGCCCTCCGAGCCNC-GAGGCGCGGTGGGCCTA
AGTGTGCGGCC-GTCCTA-CGTGGCCGGGAGCGGCG-AGTGGTGGGN--T--R--CTGCG
CACGTCA-CCCCGAG-CCCCGTACRA--CGCAGGGCCTTGTR-CG-ACCCCCT-AACGAG
GAG
>Carex_rorulenta|JIMENEZMEJIAS|NA|BAL|spm00003474
TTGCC-TCTCC--A-CAAACAC-GACC-G-T-CRAAC-ACG-TTGA-ACAA--AAC--G-
C-TG-CC-GC-GG-AGGCGC------------------------------CGGCC-----
-----GC-CTCCC-C-GG---CCCCGCCGGCCT-CCTCCCTC-TCG-CCCTC--C---GG
GGC--GCGTCGGTTGCTGGTCGGAACACGGCGCGGGACGA--CGCCAAGGAA--CACGAT
--AA--AGCCGAGGCACCGGC--GAGCCGCT--C-----CAGGTTT-CCGC-C----GG-
C-----TGC--C-GAGGC-----CA-A--C-AA------A----AAA----A----AATA
CGACTCTCGGCAACGGATATCTCGGCTCTCGCATCGATGAAGAACGTAGCGAAATGCGAT
ACGTGGTGTGAATTGCAGAATCCCGTGAACCATCGAGTCTTTGAACGCAAGTTGCGCCCG
AGGGACCCTCCCGAGGGCACGCCTGCCTCATGGGCGTTAGAAGCCCATCCACGCTCGG-C
-TG-C-----C-----CGA-T--------TA--------------------A-C------
--GGC----AG---AGACGCGGACATTGGCCCTCCGAGCCGC-GAGGCGCGGTGGGCCCA
AGTGTGCGGCC-GTCGTG-CGTGGCCGGGAGCGGCG-AGTGGTGGGC--T--A--CTGCG
CACGTCA-CCCCGAG-CCCCGCACCGA-CGCAGGGCCCTGTG-CG-ACCCCCT-AACGAG
GAG
>Carex_lativena|STARR|B1222|NWM|spm00001829
TTGCC--TCTC--CAGAAACAC-GACC-G-T-CGAAC-ACG-T--G-ACAG--AAC--G-
C-TG-CC-GC-GG-AGGCGC------------------------------CGGCC-----
-----GC-CTCCC-C-GG---CCCCGCCGGCCT-CCTCCCTC-TCG-CCCTC--C---GG
GGC--GCGTCGGTTGCTGGTCGGAACACGGCGCGGGACGA--CGCCAAGGAA--CACGAT
--AA--AGCCGAGGCACCGGC--GAGCCGCT--C-----GAGGTTT-CCGC-C----GG-
C-----TGC--C-GAGGC-----CA-A--C---------A----AAA---AA----AATA
CGACTCTCGGCAACGGATATCTCGGCTCTCGCATCGATGAAGAACGTAGCGAAATGCGAT
ACGTGGTGTGAATTGCAGAATCCCGTGAACCATCGAGTCTTTGAACGCAAGTTGCGCCCG
AGGGACCCTCCCGAGGGCACGCCTGCCTCATGGGCGTTAGAAGCCCATCCACGCTCGG-C
-TG-------C-----CCGAT--------TA--------------------A-C------
--GGC----AG---AGATGCGGACATTGGCCCTCCGAGCCKC-GAGGCGCGGTGGGCCCA
AGTGTGCGGCC-GTCGTG-CGTGGCCGGGAGCGGCG-AGTGGTGGGC--T--A--CTGCG
CACGTCA-CCCCGAG-CCCCGCACCGA-CGCAGGGCCCYGTG-CG-ACCCCCT-AACGAG
GAG
>Carex_planostachys|STARR|B544|TEX|spm00001150
TTGCC--TCTC--CAGAAACAC-GACC-G-T-CGAAC-ACG-T--G-ACAG--AAC--G-
C-TG-CC-GC-GG-AGGCGC------------------------------CGGCC-----
-----GC-CTCCC-C-GG---CCCCGCCGGCCT-CCTCCCTC-TCG-CCCTC--C---GG
GGC--GCGTCGGTTGCTGGTCGGAACACGGCGCGGGACGA--CGCCAAGGAA--CACGAA
--AA--AGCCGAGGCACCGGC--GAGCCGCT--C-----GAGGTTT-CCGC-C----GG-
C-----TGC--C-GAGGC-----CA-A--C--------------AAA-GAAA----AATA
CGACTCTCGGCAACGGATATCTCGGCTCTCGCATCGATGAAGAACGTAGCGAAATGCGAT
ACGTGGTGTGAATTGCAGAATCCCGTGAACCATCGAGTCTTTGAACGCAAGTTGCGCCCG
AGGGACCCTCCCGAGGGCACGCCTGCCTCATGGGCGTTAGAAGCCCATCCACGCTCGG-C
-TG-------C-----CCGAT--------TA--------------------A-C------
--GGC----AG---AGATGCGGACATTGGCCCTCCGAGCCGC-GAGGCGCGGTGGGCCCA
AGTGTGCGGCC-GTCGTG-CGTGGCCGGGAGCGGCG-AGTGGTGGGC--T--A--CTGCG
CACGTCA-CCCCGAG-CCCCGCACCGA-CGCAGGGCCCCGTG-CG-ACCCCCT-AACGAG
GAG
>Carex_halleriana|LUCENO|NA|SPA|spm00000557
TTGCC--TCTC--CAGAAACAC-GACC-G-T-CGAAC-ACG-T--G-ACAG--AAC--G-
C-TG-CC-GC-GG-AGGCGC------------------------------CSGCC-----
-----GC-CTCCC-C-GG---CCCCGCCGGCCT-CCTCCCTC-TCG-CCCTC--C---GG
GGC--GCGTGGGTTGCTGGTCGGAACACGGCGCGGGATGA--CGCCAAGGAA--CACGAT
--AA--AGCCGAGGCACCGGC--GAGCCGCT--C-----GAGGTTT-CCGC-C----GG-
C-----TGC--C-GAGGC-----CA-A--C---------A----AAA-AAAA----AATA
CGACTCTCGGCAACGGATATCTCGGCTCTCGCATCGATGAAGAACGTAGCGAAATGCGAT
ACGTGGTGTGAATTGCAGAATCCCGTGAACCATCGAGTCTTTGAACGCAAGTTGCGCCCG
AGGGACCCTCCCGAGGGCACGCCTGCCTCATGGGCGTTAGAAGCCCATCCACGCTCGG-C
-TG-------C-----CCGAT--------TA--------------------A-C------
--GGC----AG---AGATGCGGACATTGGCCCTCCGAGCCGC-GAGGCGCGGTGGGCCCA
AGTGTGCGGCC-GTCGTG-CGTGGCCGGGAGCGGCG-AGTGGTGGGC--T--A--CTGCG
CACGTCA-CCCCGAG-CCCCGTACCGA-CGCAGGGCCCTGTG-CG-ACCCCCT-AACGAG
GAG
>Carex_mabilliana|JIMENEZMEJIAS|NA|COR|spm00000594
TTGCC--TCTC--CAGAAACAC-GACC-G-T-CGAAC-ACG-T--G-ACAG--AAC--G-
C-TG-CC-GC-GG-AGGCGC------------------------------CGGCC-----
-----GC-CTCCC-C-GG---CCCCGCCGGCCT-CCTCCCTC-TCG-CCCTC--C---GG
GGC--GCGTCGGTTGCTGGTCGGAACACGGCGCGGGATGA--CGCCAAGGAA--CACGAT
--AA--AGCCGAGGCACCGGC--GAGCCGCT--C-----GAGGTTT-CCGC-C----GG-
C-----TGC--C-GAGGC-----CA-A--C--------------AAA-AAAA----AATA
CGACTCTCGGCAACGGATATCTCGGCTCTCGCATCGATGAAGAACGTAGCGAAATGCGAT
ACGTGGTGTGAATTGCAGAATCCCGTGAACCATCGAGTCTTTGAACGCAAGTTGCGCCCG
AGGGACCCTCCCGAGGGCACGCCTGCCTCATGGGCGTTAGAAGCCCATCCACGCTCGG-C
-TG-------C-----CCGAT--------TA--------------------A-C------
--GGC----AG---AGATGCGGACATTGGCCCTCCGAGCCGC-GAGGCGCGGTGGGCCCA
AGTGTGCGGCC-GTCGTG-CGTGGCCGGGAGCGGCG-AGTGGTGGGC--T--A--CTGCG
CACGTCG-CCCCGAG-CCCCGCACCGA-CGCAGGGCCCTGTG-CG-ACCCCCT-AACGAG
GAG
>Carex_pendula|STARR|B591|AUT|spm00001197
TTGCC-TTTCC---AGAAACAC-GACC-G-T-CGAAC-ACG-T--G-ACAG--AAC--G-
C-TG-CC-GC-GG-AGGCGC------------------------------TCGCC-----
-----GC-CTCCC-C-GG---CCCCACCGGCCT-CCTCCCTC-ACG-CCCTC--C----G
GGC--GCGTCGGTCGATGGTCGGAATACGGCGCGGGATGA--CGCCAAGGAA--CACGGT
--AG--AGCCGGGGCGCCGGC--GAGCCGCT--C-----AGGGGCT-GCGC-C----GG-
T-----CGC--C-GAGGC-----CA-G--C------AAGA----AAA----A----AATA
CGACTCTCGGCAACGGATATCTCGGCTCTCGCATCGATGAAGAACGTAGCGAAATGCGAT
ACGTGGTGTGAATTGCAGAATCCCGTGAACCATCGAGTCTTTGAACGCAAGTTGCGCCCG
AGGGACCCTCCCGAGGGCACGCCTGCCTCATGGGCGTTAGAAGCCCATCCACGCTCGG-C
-TG-------C-----CTGAC--------CA--------------------A-C------
--GGC----AG---AGATGCGGACATTGGCCCTCCGAACCGC-GAGGCGCGGTGGGCCTA
AGTGTGCGGCC-GTCGTA-CGTGGCCGGGAGCGGCG-AGTGGTGGGC--T--G--CTGCG
CACGTCA-CCCCGAG-CCCCGTACCGA-CGCAGGGCCTTGTA-CG-ACCCCCT-AACGAG
GAG
>Carex_microcarpa|LUCENO|18E1MMR11|COR|spm00003759
TTGCC--TCTC--CAGAAACAC-GACC-G-T-CGAAC-ACG-T--G-ACAG--AAC--G-
C-TG-CC-GC-GG-AGGCGC------------------------------CCGCC-----
-----GC-CTCCT-C-GG---CCCCACCGGCCT-CCTCCCTC-GCG-CCCTC--C----G
GGC--GCGTCGGTCGATGGTCGGAATACGGCGCGGGATGA--CGCCAAGGAA--CACGGT
--AG--AGCCGGGGCACCGGC--GAGCCGCT--C-----AGGGGCT-GCGC-C----GG-
T-----TGC--C-GAGGC-----CA-A--C------AAGA----AAA----A----AATA
CGACTCTCGGCAACGGATATCTCGGCTCTCGCATCGATGAAGAACGTAGCGAAATGCGAT
ACGTGGTGTGAATTGCAGAATCCCGTGAACCATCGAGTCTTTGAACGCAAGTTGCGCCCG
AGGGACCCTCCCGAGGGCACGCCTGCCTCATGGGCGTTAGAAGCCCATCCACGCTCGG-C
-TG-------C-----CTGAC--------CA--------------------A-C------
--GGC----AG---AGATGCGGACATTGGCCCTCCGAACCGC-GAGGCGCGGTGGGCCTA
AGTGTGCGGCC-GTCGTA-CGTGGCCGGGAGCGGCG-AGTGGTGGGC--T--G--CTGCG
CACGTCA-CCCCGAG-CCCCGTACCGA-CGCAGGGCCCTGTA-CG-ACCCCCT-AACGAG
GAG
>Carex_bequaertii|GEHRKE|NA|KEN|spm00000176
TTGCC--TTTC--CAGAAACAC-GACC-G-T-CGAAC-ACG-T--G-ACAG--AAC--G-
C-TG-CC-GCGGG-AGGCGC------------------------------CCGCC-----
-----GC-CTCCT-C-GG---CCCCACCGGCCT-CCTCCCTC-TCG-CCCTC--C----G
GGC--GCGTCGGTTGATGGCCGGAATACGGCGCGGGATGA--CGCCAAGGAA--CACGGT
--AG--AGCCGGGGCACCGGC--GAGCCGCT--C-----GGGGGCT-GCGC-C----GG-
T-----TGC--C-GAGGC-----CA-A--C------AGGA----AAA----A----AATA
CGACTCTCGGCAACGGATATCTCGGCTCTCGCATCGATGAAGAACGTAGCGAAATGCGAT
ACGTGGTGTGAATTGCAGAATCCCGTGAACCATCGAGTCTTTGAACGCAAGTTGCGCCCG
AGGGACCCTCCCGAGGGCACGCCTGCCTCACGGGCGTTAGAAGCCCATCCACGCTCGG-C
-TG-------C-----CTGAC--------CA--------------------A-C------
--GGC----AG---AGATGCGGACGTTGGCCCTCCGAACCGC-GAGGCGCGGTGGGCCTA
AGTGTGCGGCC-GTCGTA-CGTGGCCGGGAGCGGCG-AGTGGTGGGC--T--G--CCGCG
CACGTCA-CCCCGAG-CCCCGTACCGA-CGCAGGGCCCTGTA-CG-ACCCCCT-AACGAG
GAG
>Carex_mossii|LUCENO|27E1MMR11|NAT|spm00003760
-----------------------------------------------ACAG--AAC--G-
C-TG-CC-GC-GG-AGGCGC------------------------------CCGCC-----
-----GC-CTCCT-C-GG---CCCCACCGGCCT-CCTCCCTC-TCG-CCCTC--C----G
GGC--GCGTCGGTTGATGGTCGGAATACGGCGCGGGATGA--CGCCAAGGAA--CACGGT
--AG--AGCCGGGGCACCGGC--GAGCCGCT--C-----GGGGGCT-GCGC-C----GG-
T-----TGC--C-GAGGC-----CA-A--C------AGGA----AAA----A----AATA
CGACTCTCGGCAACGGATATCTCGGCTCTCGCATCGATGAAGAACGTAGCGAAATGCGAT
ACGTGGTGTGAATTGCAGAATCCCGTGAACCATCGAGTCTTTGAACGCAAGTTGCGCCCG
AGGGACCCTCCCGAGGGCACGCCTGCCTCATGGGCGTTAGAAGCCCATCCACGCTCGG-C
-TG-------C-----CTGAC--------CA--------------------A-C------
--GGC----AG---AGATGCGGACGTTGGCCCTCCGAACCGC-GAGGCGCGGTGGGCCTA
AGTGTGCGGCC-GTCGTA-CGTGGCCGGGAGCGGCG-AGTGGTGGGC--T--G--CTGCG
CACGTCA-CCCCGAG-CCCCGTACCGA-CGCAGGGCCCTGTA-CG-ACCCCCT-AACGAG
GAG
>Carex_lutea|STARR|B1158|NCA|spm00001765
TTGCC-TTTCC---ATAAACAC-GACC-G-T-CGAAC-ACG-T--G-ACAG--AAC--G-
C-TG-CC-GC-GG-AGGCGC------------------------------CCGCC-----
-----GC-CTCCT-C-GG---CCCCACCGGCCA-CCTCCCTC-TCG-CCTTT--C----G
GGC--GCGTTGGTTGCTGGTCGGAATACGGCGCGGGATGA--CGCCAAGGTA--CACGAT
--AA--AGCGGAGGCACCGGC--GAGCCGCT--C-----AAGGGCT-CTGT-C----GG-
T-----CGC--C-GAGGC-----CA-A--C---------A----AAA---AA----AATA
CGACTCTCGGCAACGGATATCTCGGCTCTCGCATCGATGAAGAACGTAGCGAAATGCGAT
ACGTGGTGTGAATTGCAGAATCCCGTGAACCATCGAGTCTTTGAACGCAAGTTGCGCCCG
AGGGACCCTCCCGAGGGCACGCCTGCCTCATGGGCGTTAGAAGCCCATCCACGCTCGG-T
-CG-------C-----CTAAC--------CA--------------------A-C------
--GGT----AG---AGATGCGGACGTTGGCCCTCCGAACCGC-GAGGCGCGGTGGGCCTA
AGTGTGCGGCC-GTCGTA-CGTGGCCGGGAGCGGCG-AGTGGTGGGC--T--G--CTGCG
CGCGTCG-CCCCGAG-CCCCGTACCGA-CGCAGGGCCCTGTA-CG-ACCCCAT-AACGAG
GAG
>Carex_viridistellata|STARR|B1411||spm00002018
TTGCC-TTTCC---ATAAACAC-GACC-G-T-CGAAC-ACG-T--G-ACAG--AAC--G-
C-TG-CC-GC-GG-AGGCGC------------------------------CCGCC-----
-----GC-CTCCT-C-GG---CCCCACCGGCCT-CCTCCCTC-TCG-CCTTT--C----G
GGC--GCGTTGGTTGCTGGTCGGAATACGGCGCGGGATGA--CGCCAAGGAA--CACGAA
--AA--AGCGGAGGCACCGGC--GAGCCGCT--C-----AAGGGCT-CTGC-C----GG-
T-----CGC--C-GAGGC-----CA-A--C---------A----AAA---GA----AATA
CGACTCTCGGCAACGGATATCTCGGCTCTCGCATCGATGAAGAACGTAGCGAAATGCGAT
ACGTGGTGTGAATTGCAGAATCCCGTGAACCATCGAGTCTTTGAACGCAAGTTGCGCCCG
AGGGACCCTCCCGAGGGCACGCCTGCCTCATGGGCGTTAGAAGCCCATCCACGCTCGG-T
-TG-------C-----CTAAC--------CA--------------------A-T------
--GGC----AG---AGATGCGGACGTTGGCCCTCCGAACCGC-GAGGCGCGGTGGGCCTA
AGTGTGCGGCC-GTCGTA-CGTGGCCGGGAGCGGCG-AGTGGTGGGC--T--A--CTGCG
CGCGTCG-CCCCGAG-CCCCGTACCGA-CGCAGGGCCCTGTA-CG-ACCCCCT-AACGAG
GAG
>Carex_flava|STARR|B881|NFL|spm00001483
TTGCC-TTTCC---AAAAACAC-GACC-G-T-TGAAC-ACG-T--G-ACAG--AAT--G-
C-TG-CC-GC-GG-AGGCGC------------------------------CCGCC-----
-----GC-CTCCA-C-GG---CCCCACCGGCCT-CCTCCCTC-TCG-CCTTT--C----G
GGT--GCGTTGGTTGCTGGTCGGAATACGGCGCGGGATGA--CGCCAAGGAA--CACGAT
--AA--AGCGGAGGCACCGGC--GAGCCGCT--C-----AAGGGCT-CTGT-C----GG-
T-----CGC--C-AAGGC-----CA-A--C------AAAA----AAA----A----AATA
TGACTCTCGGCAACGGATATCTCGGCTCTCGCATCGATGAAGAACGTAGCGAAATGCGAT
ACGTGGTGTGAATTGCAGAATCCCGTGAACCATCGAGTCTTTGAACGCAAGTTGCGCCCG
AGGGACCCTCCCGAGGGCACGCCTGCCTCATGGGCGTTAGAAGCCCATCCACGCTCGG-T
-TG-------C-----CTAAC--------CA--------------------A-C------
--GGC----AG---AGATGCGGACATTGGCCCTCCGAACCGC-GAGGCGCGGTGGGCCTA
AGTGTGCGGCC-GTCGTA-CGTGGCCGGGAGCGGCG-AGTGGTGGGC--T--A--CTGCG
CGCGTCG-CCCCGAG-CCCCGTACCGA-CGCAGGGCCCTGTA-CG-ACCCCAT-AACGAG
GAG
>Carex_castroviejoi_Carex_WSU_55|FASTA.LABEL.NO.SPECIMEN.MATCH
TTGCC-TTTCC---AGAAACAC-GACC-G-T-CGAAC-ACG-T--G-ACAG--ATC--G-
C-TG-CC-GC-GG-AGGCGC------------------------------CCGCC-----
-----GC-CTCCT-C-GG---CCCCACCGGCCT-CCTCCCTC-TCG-CCTTT--C----G
GGC--GCGTTGGTTGCTGGCCGGAATACGGCGCGGGATGA--CGCCAAGGAA--CACGAT
--AA--AGCGGAGGCACCGGC--GAGCCGCT--C-----AAGGGCT-CCGT-C----GG-
T-----CGC--C-GAGGC-----CA-A--C---------A----AAA---AA----AGTA
CGACTCTCGGCAACGGATATCTCGGCTCTCGCATCGATGAAGAACGTAGCGAAATGCGAT
ACGTGGTGTGAATTGCAGAATCCCGTGAACCATCGAGTCTTTGAACGCAAGTTGCGCCCG
AGGGACCCTCCCGAGGGCACGCCTGCCTCATGGGCGTTAGAAGCCCATCCACGCTCGG-T
-TG-------C-----CTAAC--------CA--------------------A-C------
--GGC----AG---AGATGCGGACATTGGCCCTCCGAACCGC-GAGGCGCGGTGGGCCTA
AGTGTGCGGCC-GTCGTA-CGTGGCCGGGAGCGGCG-AGTGGTGGGC--T--A--CTGCG
CGCGTCG-CCCCGAG-CCCCGTACCGA-CGCATGGCCCTGTA-CG-ACCCCCT-AACGAG
GAG
>Carex_viridula|JIMENEZMEJIAS|NA|KGZ|spm00003481
TTGCC-TTTCC----AAAACAC-GACC-G-T-CGAAC-GCG-T--G-ACAG--AAT--G-
C-TA-CC-GC-GG-AGGCGC------------------------------CCGCC-----
-----GC-CTCCT-C-GG---CCCCACCGGCCT-CCTCCCTC-TCG-CCTTT--C----G
GGC--GCGTTGGTTGCTGGTCGGAATACGGCGCGGGATGA--CGCCAAGGAA--CACGAT
--AA--AGCGGAGGCACCGGY--GAGCCGCT--C-----AAGGGCT-CTGT-C----GG-
T-----CGC--C-AAGGC-----CA-A--C---------A----AAA---AA----AATA
CGACTCTCGGCAACGGATATCTCGGCTCTCGCATCGATGAAGAACGTAGCGAAATGCGAT
ACGTGGTGTGAATTGCAGAATCCCGTGAACCATCGAGTCTTTGAACGCAAGTTGCGCCCG
AGGGACCCTCCCGAGGGCACGCCTGCCTCATGGGCGTTAGAAGCCCATCCACGCTCGG-T
-TG-------C-----CTAAC--------CA--------------------A-C------
--GGC----AG---AGATGCGGACATTGGCCCTCCGRACCRC-GAGGCGCGGTGGGCCTA
AGTGTGCGGCC-GTCGTA-CGTGGCCGGGAGCGGCG-AGTGGTGGGC--T--A--CTGCG
CGCGTCG-CCCCGAG-CCCCGTACCGA-CGCATGGCCCTGTA-CG-ACCCCAT-AACGAG
GAG
>Carex_larensis|JIMENEZMEJIAS|NA|VEN|spm00000601
TTGCC-TTTCC---AAAAACAC-GACC-G-T-CGAAC-ACG-T--G-ACAG--AAC--G-
C-TG-CC-GC-GG-AGGCGC------------------------------CCGCC-----
-----GC-CTCCT-C-GG---CCCCACCGGCCT-CTTCCCTC-TCG-CCTTC-------G
GGC--GCGTTGGTTGCTGGTCGGAATACGGCGCGGGATGA--CGCCAAGGAA--CACGAT
--AA--AGCGGAGGCACCGGC--GAGCCGCT--C-----AAGGGCT-CTGT-C----GG-
T-----CGC--C-AAGGC-----CA-A--C---------A----AAA---AA----AATA
CGACTCTCGGCAACGGATATCTCGGCTCTCGCATCGATGAAGAACGTAGCGAAATGCGAT
ACGTGGTGTGAATTGCAGAATCCCGTGAACCATCGAGTCTTTGAACGCAAGTTGCGCCTG
AGGGACCCTCCCGAGGGCACGCCTGCCTCATGGGCGTTAGAAGCCCATCCACGCTCGG-T
-TG-------C-----CTAAC--------CA--------------------A-C------
--GGC----AG---AGATGCGGACATTGGCCCTCCGAACCGC-GAGGCGCGGTGGGCCTA
AGTGTGCGGCC-GTCGTA-CGTGGCCGGGAGCGGCC-AGTGGTGGGC--T--A--CTGCG
CGCGTCG-CCCCGAG-CCCCGTACCGA-CGCATGGCCCTGTA-CG-ACCCCAT-AACGAG
GAG
>Carex_hostiana|LUCENO||Germany|spm00003273
TTGCC-TTTCC---AGAAACAC-GACC-G-T-CGAAC-ACG-T--G-ACAG--AAC--G-
C-TG-CC-GC-GG-AGGCGC------------------------------CCGCC-----
-----GC-CTCCT-C-GG---CCCCACCGGCCT-CCTCCCTC-TCG-CCTTT--C----G
GGC--GCGTTGGTTGCTGGTCGGAATACGGCGCGGGATGA--CGCCAAGGAA--CACGAT
--AA--AGCGGAGGCACCGGC--GAGCCGCT--C-----AAGGGCT-CTGT-C----GG-
T-----CGC--C-AAGGC-----CA-A--C---------A----AAA---AA----AATA
CGACTCTCGGCAACGGATATCTCGGCTCTCGCATCGATGAAGAACGTAGCGAAATGCGAT
ACGTGGTGTGAATTGCAGAATCCCGTGAACCATCGAGTCTTTGAACGCAAGTTGCGCCCG
AGGGACCCTCCCGAGGGCACGCCTGCCTCATGGGCGTTAGAAGCCCATCCACGCTCGG-T
-TG-------C-----CTAAC--------CA--------------------A-C------
--GGC----AG---AGATGCGGACATTGGCCCTCCGAACCGC-GAGGCGCGGTGGGCCTA
AGTGTGCGGCC-GTCGTA-CGTGGCCGGGAGCGGCG-AGTGGTGGGC--T--A--CTGCG
CGCGTCG-CCCCGAG-CCCCGTACCGA-CGCAGGGCCCTGTA-CG-ACCCCCT-AACGAG
GAG
>Carex_derelicta|JIMENEZMEJIAS||CZE|spm00003350
TTGCC--TTTC----AAAACAC-GACC-G-T-CGAAC-GCG-T--G-ACAG--AAT--G-
C-TA-CC-GC-GG-AGGCGC------------------------------CCGCC-----
-----GC-CTCCT-C-GG---CCCCACCGGCCT-CCTCCCTC-TCG-CCTTT--C----G
GGC--GCGTTGGTTGCTGGTCGGAATACGGCGCGGGATGA--CGCCAAGGAA--CACGAT
--AA--AGCGGAGGCACCGGC--GAGCCGCT--C-----AAGGGCT-CTGT-C----GG-
T-----CGC--C-AAGGC-----CA-A--C---------A----AAA---AA----AATA
CGACTCTCGGCAACGGATATCTCGGCTCTCGCATCGATGAAGAACGTAGCGAAATGCGAT
ACGTGGTGTGAATTGCAGAATCCCGTGAACCATCGAGTCTTTGAACGCAAGTTGCGCCCG
AGGGACCCTCCCGAGGGCACGCCTGCCTCATGGGCGTTAGAAGCCCATCCACGCTCGG-T
-TG-------C-----CTAAC--------CA--------------------A-C------
--GGC----AG---AGATGCGGACATTGGCCCTCCGAACCGC-GAGGYGCGGTGGGCCTA
AGTGTGCGGCC-GTCGTA-CGTGGCCGGGAGCGGCG-AGTGGTGGGC--T--A--CTGCG
CGCGTCG-CCCCGAG-CCCCGTACCGA-CGCATGGCCCTGTA-CG-ACCCCAT-AACGAG
GAG
>Carex_demissa|STARR|B1341|NSC|spm00001948
TTGCC-TTTCC---AAAAACAC-GACC-G-T-CGAAC-ACG-T--G-ACAG--AAC--G-
C-TG-CC-GC-GG-AGGCGC------------------------------CCGCC-----
-----GC-CTCCT-C-GG---CCCCACCGGCCT-CCTCCCTC-TCG-CCTTT--C----G
GGC--GCGTTGGTTGCTGGTCGGAATACGGCGCGGGATGA--CGCCAAGGAA--CACGAT
--AA--AGCGGAGGCACCGGC--GAGCCGCT--C-----AAGGGCT-CTGT-C----GG-
T-----CGC--C-AAGGC-----CA-A--C---------A----AAA---AA----AATA
CGACTCTCGGCAACGGATATCTCGGCTCTCGCATCGATGAAGAACGTAGCGAAATGCGAT
ACGTGGTGTGAATTGCAGAATCCCGTGAACCATCGAGTCTTTGAACGCAAGTTGCGCCCG
AGGGACCCTCCCGAGGGCACGCCTGCCTCATGGGCGTTAGAAGCCCATCCACGCTCGG-T
-TG-------C-----CTAAC--------CA--------------------A-C------
--GGC----AG---AGATGCGGACATTGGCCCTCCGAACCGC-GAGGCGCGGTGGGCCTA
AGTGTGCGGCC-GTCGTA-CGTGGCCGGGAGCGGCG-AGTGGTGGGC--T--A--CTGCG
CGCGTCG-CCCCGAG-CCCCGTACCGA-CGCATGGCCCTGTA-CG-ACCCCAT-AACGAG
GAG
>Carex_cryptolepis|STARR|B1123|ILL|spm00001730
TTGCC-TTTCC---AAAAACAC-GACC-G-T-CGAAC-ACG-T--G-ACAG--AAT--G-
C-TA-CC-GC-GG-AGGCGC------------------------------CCGCC-----
-----GC-CTCCT-C-GG---CCCCACCGGCCT-CCTCCCTC-TCG-CCTTT--C----G
GGC--GCGTTGGTTGCTGGTCGGAATACGGCGCGGGATGA--CGCCAAGGAA--CACGAT
--AA--AGCGGAGGCACCGGC--GAGCCGCT--C-----AAGGGCT-CTGT-C----GG-
T-----CGC--C-AAGGC-----CA-A--C---------A----AAA---AA----AATA
CGACTCTCGGCAACGGATATCTCGGCTCTCGCATCGATGAAGAACGTAGCGAAATGCGAT
ACGTGGTGTGAATTGCAGAATCCCGTGAACCATCGAGTCTTTGAACGCAAGTTGCGCCCG
AGGGACCCTCCCGAGGGCACGCCTGCCTCATGGGCGTTAGAAGCCCATCCACGCTCGG-T
-TG-------C-----CTAAC--------CA--------------------A-C------
--GGC----AG---AGATGCGGACATTGGCCCTCCGAACCGC-GAGGCGCGGTGGGCCTA
AGTGTGCGGCC-GTCGTA-CGTGGCCGGGAGCGGCG-AGTGGTGGGC--T--A--CTGCG
CGCGTCG-CCCCGAG-CCCCGTACCGA-CGCATGGCCCTGTA-CG-ACCCCAT-AACGAG
GAG
>Carex_sagei|LUCENO|NA|AGS|spm00000548
TTGCC-TTTCC---AAAAACAC-GACC-G-T-CGAAC-ACG-T--G-ACAG--AAT--G-
C-TA-CC-GC-GG-AGGCGC------------------------------CCGCC-----
-----GC-CTCCT-C-GG---CCCCACCGGCCT-CCTCCCTC-TCG-CCTTT--C----G
GGC--GCGTTGGTTGCTGGTCGGAATACGGCGCGGGATGA--CGCCAAGGAA--CACGAT
--AA--AGCGGAGGCACCGGC--GAGCCGCT--C-----AAGGGCT-CTGT-C----GG-
T-----CGC--C-AAGGC-----CA-A--C---------A----AAA---AA----AATA
CGACTCTCGGCAACGGATATCTCGGCTCTCGCATCGATGAAGAACGTAGCGAAATGCGAT
ACGTGGTGTGAATTGCAGAATCCCGTGAACCATCGAGTCTTTGAACGCAAGTTGCGCCCG
AGGGACCCTCCCGAGGGCACGCCTGCCTCATGGGCGTTAGAAGCCCATCCACGCTCGG-T
-TG-------C-----CTAAC--------CA--------------------A-C------
--GGC----AG---AGATGCGGACATTGGCCCTCCGAACCGC-GAGGCGCGGTGGGCCTA
AGTGTGCGGCC-GTCGTA-CGTGGCCGGGAGCGGCG-AGTGGTGGGC--T--A--CTGCG
CGCGTCG-CCCCGAG-CCCCGTACCGA-CGCATGGCCCTGTA-CG-ACCCCAT-AACGAG
GAG
>Carex_vacillans|STARR|B1282|MAI|spm00001889
TTGCC--TCTC--CAGAAACAC-GACC-G-T-CGAAC-ACG-T--G-ACAG--AAT--G-
C-TG-CC-GC-GG-AGGCGC------------------------------CTGCC-----
-----GC-CTYCT-C-GG---SCCCACCGGCCT-CCTCCCTC-TCG-CCCTT--C---GG
GGC--SCGTTGGTTGCTGGCCGGAATACGGCGCGGGANGA--CSCCAAGGAA--CACGGN
--AA--ANNTGAGGCNCCGGC--NAGCCGNT--C-----AAGGTYT-CCGT-N----GG-
T-----TGC--C-AAGGC-----CA-A--C---------A----AAA---AA----AATA
TGACTCTNGGCAACGGATATYTCGGCTCTCGCATCGATGAAGAACGTAGCGAAATGCGAT
ACGTGGTGTGAATTGCARAATCCCGTGAACCATCGAGTCTTTGAACGCAAGTTGCGCCCG
AGGGATCCTCCCGAGGGCACGCCTGCCTCATGGGCGTTNGAAGCCCNTCCCCGCTCTGTT
-TG-------C---------C--------TA--------------------A-C----CA
ATGGC----AA---AGATGCGGACATTGGCCCTYCGAGCCGY-GAGGCGCGGTGGGCCTA
AGTGTGCGGCC-GTCGTA-TGTGGCCGGGAGCGGCG-AGTGGTGGGC--T--M--CTGCG
CACGTCA-CCCCGAG-YCCCGTACTGA-CGCAGGGCCTTGTA-CG-ACCCCCT-AACGAG
GAG
>Carex_gifuensis|SANGTAE|E0180|KOR?|spm00000331
TTGCC-TTTCC---AGAAACAC-GACC-G-T-CGAAC-GCG-T--G-ACAG--AAT--G-
C-TG-CC-GC-GG-GGGCGC------------------------------CTGCC-----
-----GC-CTCCT-C-GG---CCCCACCGGCCT-CCTCCCTC-TCG-CCCTT--C---GG
GGC--GCGTCGGTTGCTGGTCGGAATACGGCGCGGGATGT--CGCCAAGGAA--CACGAT
--AA--AGCCGAGGCACCGAG--GAGCCGCT--C-----GAGGTTT-CTGT-C----GG-
T-----TGC--C-AAGGC-----CA-A--C---------A----AGA---AA----AATA
CGACTCTCGGCAACGGATATCTCGGCTCTCGCATCGATGAAGAACGTAGCGAAATGCGAT
ACGTGGTGTGAATTGCAGAATCCCGTGAACCATCGAGTCTTTGAACGCAAGTTGCGCCCA
AGGGACCCTCCCGAGGGCACGCCTGCCTCATGGGCGTTAGAAGCCCATCCACGCTCGG-T
-TG-------CCTGACTAA-C--------TG--------------------A-C------
--GGC----AAA--AGATGCGGACATTGGCCCTCCGAGCCGC-GAGGCGCGGTGGGCCTA
AGTGTGCGGCC-GTCGTA-CGTGGCCGGGAGCGGCG-AGTGGTGGGC--T--A--CTGCG
CACGTCA-CCCCGAG-CCCCGTACCGA-CGCGGGGCCTTGTA-C--GACCCCT-GACGAG
GAG
>Carex_macrochaeta|STARR|B1064|ORE|spm00001671
TTGCC-TYTCC---AGAAACAC-GACC-G-T-CGAAC-ACG-T--G-ACAG--AAT--G-
C-TG-CC-GC-GG-AGGCGC------------------------------CTGCC-----
-----GC-CTYCY-TSGG---CCCCACCGGCCT-CCTCCCTC-TCG-NCCTT--C---NG
GGC--GCGTTGGTTGNTGGTCGGAATACGGCGCGGGATGA--CGCCAAGGAA--CACGGT
--AA--AGCTGAGGCACCGGC--GAGCCGCT--C-----ARGGTYT-CCGT-C----GG-
T-----NGC--C-RAGGC-----CA-A--C--------------AAA-MAAA----AATA
TGACTCTCGGCAACGGATATCTCGGCTCTCGCATCGATGAAGAACGTAGCGAAATGCGAT
ACGTGGTGTGAATTGCAGAATCCCGTGAACCATCGAGTCTTTGAACGCAAGTTGCGCCCG
AGGGACCCTCCCGAGGGCACGCCTGCCTCATGGGCGTTAGAAGCCCATCCACGCTCGG-C
-TG-------C-----CYRAC--------TA--------------------A-C------
--GGC----AG---AGATGCGGACATTGGCCCTCCGAACCGC-GAGGCGCGGTGGGCCTA
AGTGTGCGGCC-GTCGTA-CGTGGCCGGGAGCGGCG-AGTGGTGGGC--T--A--CTGCG
CACGTCA-CCCCGAG-CCCCGTACCGA-CGCAGGGCCTTGTA-CG-ACCCCCT-AACGAG
GAG
>Carex_pseudochinensis|SANGTAE|E0479|KOR?|spm00000346
TTGCC-TTTCC---AGAAACAC-GACC-G-T-CGAAC-ACG-T--G-ACAG--AAT--G-
C-CG-CC-GC-GG-AGGCGC------------------------------TCGCC-----
-----GC-CTCCT-C-GG---CCYCACCGGCCT-CCTCCCTC-GCG-CCCTC--C---GG
GGC--GCGTCGGTCGCTGGCCGGAATACGGCGCGGGATGA--CGCCAAGGAA--CACGGT
--AA--AGCTGAGGCACCGGC--GAGCCGCT--C-----ARGCGCT-CCGT-C----GG-
T-----TTC--C-GAGGC-----CC-A--C---------A--GAAGA---------AATA
CGACTCTCGGCAACGGATATCTCGGCTCTCGCATCGATGAAGAACGTAGCGAAATGCGAT
ACGTGGTGTGAATTGCAGAATCCCGTGAACCATCGAGTCTTTGAACGCAAGTTGCGCCCG
AGGGACCCTCCCGAGGGCACGCCTGCCTCATGGGCGTTAGAAGCCCATCCACGCTCGG-T
-TCTGCCTGAC------------------TA--------------------A-C------
--GGC----AG---AGATGCGGACATTGGCCCTCCGAACCGC-GAGGCGCGGTGGGCCTA
AGTGTGCGGCC-GTCGTG-CGTGGCCGGGAGCGGCG-AGTGGTGGGC--T--A--CTGCG
CRCGTCG-CCCCGAG-CCCCGCACCGA-CGCAGGGCCTTGTA-CG-ACCCCCT-AACGAG
GAG
>Carex_alopecuroides|SANGTAE|D0055|KOR?|spm00000321
TTGCC-TTTCC---AGAAACGC-GACC-G-T-CGAAC-ACG-T--G-ACAG--AAC--G-
C-TG-CC-GC-GG-AGGCGC------------------------------TCGCC-----
-----GC-CTCCC-C-GG---CCCCGCCGGCCT-CCTCCCTC-TCG-CCCTT--C---GG
GGC--GCGTCGGTCGCTGGTCGGAATACGGCGCGGGATGA--CGCCAAGGAA--CACGGT
-AAA--AGCTGCGGCACCGGC--GAGCCGCT--C-----GAGGGCT-CCGC-C----GG-
T-----TGC--C-GGGGC-----CA-A--C---------A----GAA---GA----AATA
CGACTCTCGGCAACGGATATCTCGGCTCTCGCATCGATGAAGAACGTAGCGAAATGCGAT
ACGTGGTGTGAATTGCAGAATCCCGTGAACCATCGAGTCTTTGAACGCAAGTTGCGCCCG
AGGGACCCTCCCGAGGGCACGCCTGCCTCACGGGCGTTAGAAGCCCATCCACGCTCGGTT
CTG-------C-----CCGAC--------TA--------------------A-C------
--GGC----AG---AGATGCGGACATTGGCCCTCCGAACCGC-GAGGCGCGGTGGGCCTA
AGTGTGCGGCC-GTCGTG-CGTGGCCGGGAGCGGCG-AGTGGTGGGC--T--A--CTGCG
CACGCCG-CCCCGAG-CCCCGTACCGA-CGCAGGGCCATTTA-CG-ACCCCCT-AACGAG
GAG
>Carex_doniana|XIAOFENG|NA|CHS|spm00000047
TTGCC-TTTCC---AGAAACGC-GACC-G-T-CGAAC-ACG-T--G-ACAG--AAC--G-
C-TG-CC-GC-GG-AGGCGC------------------------------TCGCC-----
-----GC-CTCCC-C-GG---CCCCGCCGGCCT-CCTCCCTC-TCG-CCCTT--C---GG
GGC--GCGTCGGTCGCTGGTCGGAATACGGCGCGGGATGA--CGCCAAGGAA--CACGGT
-AAA--AGCTGCGGCACCGGC--GAGCCGCT--C-----GAGGGCT-CCGC-C----GG-
T-----TGC--C-GGGGC-----CA-A--C---------A----GAA---GA----AATA
CGACTCTCGGCAACGGATATCTCGGCTCTCGCATCGATGAAGAACGTAGCGAAATGCGAT
ACGTGGTGTGAATTGCAGAATCCCGTGAACCATCGAGTCTTTGAACGCAAGTTGCGCCCG
AGGGACCCTCCCGAGGGCACGCCTGCCTCACGGGCGTTAGAAGCCCATCCACGCTCGGTT
CTG-------C-----CCGAC--------TA--------------------A-C------
--GGC----AG---AGATGCGGACATTGGCCCTCCGAACCGC-GAGGCGCGGTGGGCCCA
AGTGTGCGGCC-GTCGTG-CGTGGCCGGGAGCGGCG-AGTGGTGGGC--T--A--CTGCG
CACGCCG-CCCCGAG-CCCCGTACCGA-CGCAGGGCCATTTA-CG-ACCCCCT-AACGAG
GAG
>Carex_pallescens|STARR|B1401|BRC|spm00002008
TTGCC-TTTCC---AGAAACAC-GACC-G-T-CGAAC-ACG-T--G-ACAG--AAT--G-
C-TG-CC-GC-GG-AGGCGC------------------------------TTGCC-----
-----GC-CTCCT-C-GG---CCCCGCCGACCT-CCTCCCTC-TCG-CCCTT--C---GG
GGC--GCGTCGGTTGCTGGTCGGAATACGGCGCGGGATGA--CGCCAAGGAA--CACGGT
--AA--AGTCGAGGCACCGGC--GGGCCGCT--C-----GAGGGCT-CCGT-C----GG-
T-----TGC--C-GAGGC-----CA-A--C---------A----AAA---GA----AATA
CGACTCTCGGCAACGGATATCTCGGCTCTCGCATCGATGAAGAACGTAGCGAAATGCGAT
ACGTGGTGTGAATTGCAGAATCCCGTGAACCATCGAGTCTTTGAACGCAAGTTGCGCCCG
AGGGACCCTCCCGAGGGCACGCCTGCCTCATGGGCGTTAGAAGCCCATTCACGCTCAGTT
CTG-------C-----CTGAC--------TA--------------------A-C------
--GGC----AG---AGATGCGGACATTGGCCCTCCGAACCGC-GAGGCGCGGTGGGCCTA
AGTGTGCGGCC-GTCGTG-CGTGGCCGGGAGCGGCG-AGTGGTGGGC--T--A--CTGCG
CACGTCA-CCCCGAG-CCCCGTACCGA-CGCAGGGCCTTGTA-CG-ACCCCCT-AACGAG
GAG
>Carex_torreyi|STARR|B1101|COL|spm00001708
TTGCC-TTTCC---AGAAACAC-GACC-G-T-CGAAC-ACG-T--G-ACAG--AAT--G-
C-TG-CC-GC-GG-AGGCGC------------------------------TCGCC-----
-----GC-CTCCT-C-GG---CCCCGCCGGCCT-CCTCCCTC-TCG-CCCTT--C---GG
GGC--GCGTCGGTTGYCGGTCGGAATACGGCGCGGGATGA--CGCCAAGGAA--CACGGT
--AG--AGCGGAGGCACCGGC--GAGCCGCT--C-----GAGGGCT-CCGT-C----GG-
----T-TGC--C-GAGGC-----CA-A------------C----AGA----A--CAAATA
CGACTCTCGGCAACGGATATCTCGGCTCTCGCATCGATGAAGAACGTAGCGAAATGCGAT
ACGTGGTGTGAATTGCAGAATCCCGTGAACCATCGAGTCTTTGAACGCAAGTTGCGCCCG
AGGGACCCTCCCGAGGGCACGCCTGCCTCATGGGCGTTAGAAGCCCATCCACGCTCGG-T
-TY-------T--GCCTAA-C--------TA--------------------A-C------
--GGC----AG---AGACGCGGACATTGGCCCTCCGAACCGC-GAGGCGCGGTGGGCCCA
AGTGTGCGGCC-GTCGTG-CGTGGCCGGGAGCGGCG-AGTGGTGGGC--T--A--CTGCG
CACGYCG-CCCCGAG-CCCCGTACCGA-CGCAGGGCCTTGTA-CG-ACCCCCT-AACGAG
GAG
>Carex_paysonis|JIMENEZMEJIAS||ORE|spm00004437
TTGCC-TTTCC---AGAAACAC-GACC-G-T-CGAAC-ACG-T--G-ACAG--AAT--G-
C-TG-CC-GC-GG-AGGCGC------------------------------TTGCC-----
-----GC-CTCCT-C-GG---CCCCACCGGCCT-CCTCCCTC-TCG-CCCTC--C----G
GGC--GCGTTGGTTGATGGTYGGAATACGGCGCGGGATGA--CGCCAAGGAA--CACGAT
--AA--AGCTGAGGCACCGGC--GAGCCGCT--C-----ATGGGCT-CTGT-T----GG-
T-----TGC--C-AAGGC-----CG-A--C--------------AAA----A--TTAATA
TGACTCTCGGCAACGGATATCTCGGCTCTCGCATCGATGAAGAACGTAGCGAAATGCGAT
ACGTGGTGTGAATTGCAGAATCCCGTGAACCATCGAGTCTTTGAACGCAAGTTGCGCCCG
AGGGACCCTCCCGAGGGCACGCCTGCCTCATGGGCGTTAGAAGCCCATCCACGCTCGG-T
-TG-------C-----CTAAC--------TA--------------------A-C------
--GGC----AG---AGATGCGGACATTGGCCCTCCGAACCGC-GAGGCGCGGTGGGCCTA
AGWGTGCGGCC-GTCGTA-CGTGGCCGGGAGCGGCG-AGTGGTGGGC--T--A--CTGCG
CACGTCA-CCCCGAG-CCCCGTACCGA-CACAGGGCCTTGTA-CG-ACCCCCT-AACGAG
GAG
>Carex_spectabilis|STARR|B1372|BRC|spm00001979
TTGCC-TTTCC---AGAAACAC-GACC-G-T-CGAAC-ACG-T--G-ACAG--AAT--G-
C-TG-CC-GC-GG-AGGCGC------------------------------TTGCC-----
-----GC-CTCCT-C-GG---CCCCACCGGCCT-CCTCCCTC-TCG-CCCTC--C----G
GGC--GCGTTGGTTGATGGTCGGAATACGGCGCGGGATGA--CGCCAAGGAA--CACGAT
--AA--AGCTGAGGCACCGGC--GAGCCGCT--C-----ATGGGCT-CTGT-T----GG-
T-----TGC--C-AAGGC-----CG-A--C--------------AAA----A--TTAATA
TGACTCTCGGCAACGGATATCTCGGCTCTCGCATCGATGAAGAACGTAGCGAAATGCGAT
ACGTGGTGTGAATTGCAGAATCCCGTGAACCATCGAGTCTTTGAACGCAAGTTGCGCCCG
AGGGACCCTCCCGAGGGCACGCCTGCCTCATGGGCGTTAGAAGCCCATCCACGCTCGG-T
-TG-------C-----CTAAC--------TA--------------------A-C------
--GGC----AG---AGATGCGGACATTGGCCCTCCGAACCGS-GAGGCGCGGTGGGCCTA
AGTGTGCGGCC-GTCGTA-CGTGGCCGGGAGCGGCG-AGTGGTGGGC--T--A--CTGCG
CACGTCA-CCCCGAG-CCCCGTACCGA-CACAGGGCCTTGTA-CG-ACCCCCT-AACGAG
GAG
>Carex_madagascariensis|HIPP|NA|MDG|spm00002210
TTGGC--TTCC--TGGAAACAC-GACC-G-T-CGAAC-ACG-T--G-ACAG--AAT--G-
C-TG-CC-GC-GG-AGGCGC------------------------------TTGCC-----
-----GC-CTCCC-A-GG---CCCCGCCGGCCT-CCTCCCTC-TCG-CCCTC--C---GG
GGC--GCGTTGGTTGCTGGTCGGAATACGGCGCGGGATGA--CGCCAAGGAA--CACGGT
--AA--AGCTGAGGCACCGGC--GGGCCGCT--C-----GAGGTCT-CCGT-C----GG-
T-----TGC--C-CAGGC-----CA-A--C---------A----GAC----A---CAATA
TGACTCTCGGCAACGGATATCTCGGCTCTCGCATCGATGAAGAACGTAGCGAAATGCGAT
ACGTGGTGTGAATTGCAGAATCCCGTGAACCATCGAGTCTTTGAACGCAAGTTGCGCCCG
AGGGACCCTCCCGAGGGCACGCCTGCCTCACGGGCGTTAGAAGCCCATCCACGCTCGG-T
-TG-------C-----CTAAC--------TA--------------------A-C------
--GGC----AG---AGATGCGGACATTGGCCCTCCGAACCGC-GAGGCGCGGTGGGCCCA
AGTGTGCGGCC-GCCGTA-CGTGGCCGGGAGCGGCG-AGTGGTGGGC--C--A--CTGCG
CGCGTCG-CCCCGAG-CCCCGTACCGG-CGAAGGGCCTTGTA-CG-ACCCCCT-AACGAG
GAG
>Carex_suifunensis|SANGTAE|E0525|KOR?|spm00000350
TTGCC-TTTCC---AKAAACAC-GACC-G-T-CGAAC-ACG-T--G-ACAG--AAT--G-
C-TG-CC-GC-GG-AGGCGC------------------------------TCGCC-----
-----GC-CTCCC-C-GG---CCCCACCGGCCT-CCTCCCTC-TCG-CCCTC--C---GG
GGC--GCGTCGGTCGCTGGTCGGAATACGGCGCGGGATGA--CGCCAAGGAA--CACGGT
--AA--AGCCGAGGCACCGAC--GGGCCGCT--------AAGGTCG-CCGT-C----GG-
T-----TGC--C-GGGGC-----GA-A--C---------A----AAA---GA----AATA
CGACTCTCGGCAACGGATATCTCGGCTCTCGCATCGATGAAGAACGTAGCGAAATGCGAT
ACGTGGTGTGAATTGCAGAATCCCGTGAACCATCGAGTCTTTGAACGCAAGTTGCGCCCG
AGGGACCCTCCCGAGGGCACGCCTGCCTCATGGGCGTTAGAAGCCCATCCACGCTCGG-T
-TG-------C-----CCGAC--------TA--------------------G-C------
--GGC----AG---AGATGCGGACATTGGCCCTCCGAGCCGC-GAGGCGCGGTGGGCCCA
AGTGTGCGGCC-GTCGTG-CGTGGCCGGGAGCGGCG-AGTGGTGGGC--T--A--CTGCG
CACGTCG-CCCCGAG-CCGCGTACCGA-CGCAGGGCCTTGTA-CG-ACCCCCT-GACGAG
GAG
>Carex_picta|STARR|B553|GEO|spm00001159
TTGCC-TTTCC--A-GAAACAC-GACC-G-T-CGAAC-ACG-T--G-ACAG--AAT--G-
C-TG-CC-GC-GG-AGGCGC------------------------------TCGCC-----
-----GC-CTCCT-C-GG---CCCCACCGGCCG-CCTCCCTC-TCG-CCCTT--C---GG
GGC--GCGTTGGTTGCTGGTCGGAATACGGCGCGGGATGA--CGCCAAGGAA--CACGAT
--AA--AGCYGAGGCACCGGC--GAGCCGCT--C-----GAGGTTT-CTGT-C----GG-
T-----TGC--T-GAGGC-----CA-A--C--G------A----AAA----G----AATA
CGACTCTCGGCAACGGATATCTCGGCTCTCGCATCGATGAAGAACGTAGCGAAATGCGAT
ACGTGGTGTGAATTGCAGAATCCCGTGAACCATCGAGTCTTTGAACGCAAGTTGCGCCCA
AGGGACCCTCCCGAGGGCACGCCTGCCTCATGGGCGTTAGAAGCCCATCCACGCTCGG-T
-TG-C-----C-----TAA-C--------TA--------------------A-C------
--GGC----AG---AGATGCGGACATTGGCCCTCCGAACCGC-GAGGCGCGGTGGGCCTA
AGTGTGCGGCC-GTCGTA-CGTGGCCGGGAGCGGCG-AGTGGTGGGC--G--A--CTGCA
CGCGTCA-CCCCGAG-CCCCGTACCGA-CGCAGGGCCTTGTA-TG-ATCCCCT-AACGAG
GAG
>Carex_pedunculata|STARR|B541|MAS|spm00001147
TCGCC-TTTCC---ATAAACAC-GACC-G-T-CGAAC-ACG-T--G-ACAG--AAT--G-
C-TG-CC-GC-GG-AGGCGC------------------------------TCGCC-----
-----GC-CTCCT-C-GG---CCCCACCGGCCG-CCTCCCTC-TCG-CCCTT--C---GG
GGC--GCGTCGGTTGCTGGTCGGAATACGGCGCGGGATGA--CGCCAAGGAA--CACGAT
--AR--AGCTGAGGCACCGGC--GAGCCGCT--C-----GAGGTCT-CCGT-C----GG-
T-----TGC--T-GAGGC-----AA-A--C---------A----AAA---AA----AATA
TGACTCTCGGCAACGGATATCTCGGCTCTCGCATCGATGAAGAACGTAGCGAAATGCGAT
ACGTGGTGTGAATTGCAGAATCCCGTGAACCATCGAGTCTTTGAACGCAAGTTGCGCCCG
AGGGACCCTCCCGAGGGCACGCCTGCCTCATGGGCGTTAGAAGCCCATCCACGCTCGG-C
-TG-------C-----CCGAC--------YA--------------------G-C------
--GGC----AG---AGATGCGGACATTGGCCCTCCGAACCGC-GAGGCGCGGTGGGCCTA
AGTGTGCGGCC-GTCGTA-CGTGGCCGGGAGCGGCG-AGTGGTGGGC--T--A--CTGCG
CACGTCR-CCCCGAG-CCCCGTAACGA-CGCAGGGCCTTGTA-CG-ATCCCCT-AACGAG
GAG
>Carex_limosa|STARR|B417|ARK|spm00001035
TTGCC-TTTCC---AGAAACAC-GACC-G-T-TGAAC-ATG-T--G-ACAG--ATT--G-
C-TG-CC-GC-GG-AGGCGC------------------------------TCGCC-----
-----GC-CTCCT-C-GG---CCCCACCGGCCT-CCTCCCTC-TYG-CCCTT--C---GG
GGC--GYGTTGGTTGMTGGTCGGAATACGGCGCGGGATGA--CGCCAAGGAA--CACGAT
--AA--AGCTGAGGCACCGGY--GAGCCSCT--C-----AAGGTCT-CCGT-C----GG-
T-----TGC--C-AAGGC-----CA-A--C---------A----AAA---RA----AATA
TGACTCTCGGCAACGGATATCTCGGCTCTCGCATCGATGAAGAACGTAGCGAAATGCGAT
ACGTGGTGTGAATTGCAGAATCCCGTGAACCATCGAGTCTTTGAACGCAAGTTGCGCCCG
AGGGACCCTCCCGAGGGCACGCCTGCCTCATGGGCGTTAGAAGCCCATCCACGCTCGG-T
-TG-------C-----CTGAC--------TA--------------------A-C------
--GGC----AG---AGATGCGGACATTGGCCCTCCGAGCCGC-GAGGCGCGGTGGGCCCA
AGTGTGCGGCC-GTCGTA-CGTGGCCGGGAGCGGCG-AGTGGTGGGC--T--A--CTGCG
CACGTCA-CCCCGAG-CCCCGTACCGA-CGCAGGGCCTTGTA-CG-ACCCCCT-AACGAS
GAG
>Carex_vestita|STARR|B758|DEL|spm00001363
TTGCC-TTTCC---AGAAACAC-GACC-G-T-CGAAC-AYG-T--G-ACAG--AAT--G-
C-TG-CC-GC-GR-AGGCGC------------------------------TCGCC-----
-----GC-CTCCT-C-GG---CCCYGCCGGCCT-CCTCCCYC-TCG-CCCTT--C---GG
GGC--GCGTCGGTTGCTGGTCGGAATACGGCGCGGGATGA--CGCCAAGGAA--CACGGT
--AA--AGCTGAGGCACCGGC--GAGCCGCT--C-----GAGGGCT-CYGT-C----GG-
T-----TGT--C-GAGGC-----CA-A--C---------A----AAA---GA----AATA
TGACTCTCGGCAACGGATATCTYGGCTCTCGCATCGATGAAGAACGTAGCGAAATGCGAT
ACGTGGTGTGAATTGCAGAATCCCGTGAACCATCGAGTCTTTGAACGCAAGTTGCGCCCG
AGGGACCCTCCCGAGGGCACGCCTGCCTCATGGGCGTTAGAAGCCCATCCACGCTCGR-T
-TTTGCCTAAC------------------TA--------------------A-C------
--GGC----AA---AGATGCGGACATTGGCCCTCCGAACCGC-GAGGCGCGGTGGGCCTA
AGTGTGCGGCC-GTCGTG-CGTGGCCGGGAGCGGCG-AGTGGTGGGC--T--A--CTGCG
CACGTCA-CCCCGAG-CCCCGTACCGA-CGCAGGGCCTTGTA-CG-AYCCCCT-AACGAG
GAG
>Carex_magellanica|LUCENO||Finland|spm00003017
TTGCC-TTTCC--A-GAAACAC-GACC-G-T-CGAAC-ACG-T--G-ACAG--AAT--G-
C-TG-CC-GC-GG-AGGCGC------------------------------TCGCC-----
-----GC-CTCCT-C-GG---CCCCACCGGCCT-CCTCCCTC-TTG-CCCTT--C---GG
GGC--GCGTCGGTTGCTGGTCGGAATACGGCGCGGGATGA--CGCCAAGGAA--CACGGT
--AA--AGCTGAGGCACCGGC--GAGACGCT--C-----AAGGTCT-CCGT-C----GG-
T-----TGC--C-AAGGC-----CA-T--C--AA-----A----AAA----A----AATA
TGACTCTCGGCAACGGATATCTCGGCTCTCGCATCGATGAAGAACGTAGCGAAATGCGAT
ACGTGGTGTGAATTGCAGAATCCCGTGAACCATCGAGTCTTTGAACGCAAGTTGCGCCCG
AGGGACCCTCCCGAGGGCACGCCTGCCTCATGGGCGTTAGAAGCCCATCCACGCTCGG-T
-TG-C-----C-----TGA-C--------TA--------------------A-C------
--GGC----AG---AGATGCGGATATTGGCCCTCCGAGCCGC-CAGGCGCGGTGGGCCCA
AGTGTGCGGCC-GTCGTG-CGTGGCCGGGAGCGGCG-AGTGGTGGGC--T--A--CTGCG
CACGTCA-CCCCGAG-CCCCGTACCGA-CGCAGGGCCTTGTA-CG-ACCCCCT-AACGAG
GAG
>Carex_pruinosa|CHC|spm00005813
TTGCC-TTTCC--A-GAAACAC-GACC-G-T-CGAAC-ACG-T--G-ACAG--AAT--G-
C-TG-CC-GC-GG-AGGCGC------------------------------TCGCC-----
-----GC-CTCCC-C-GG---CCCCACCGGCCT-CCTCCCTC-TCG-CCCTC--C---GG
GGC--GCGTTGGTTGCTGGCCGGAATACGGCGCGGGATGA--CGCCAAGGAA--CACGGT
--AA--AGCCGAGGCACCGGC--GGGCCGCT--C-----AAGGCCT-CCGT-C----GG-
T-----TGC--C-AGGGC-----CA-A--C--A------A----AAA----A----AATA
CGACTCTCGGCAACGGATATCTCGGCTCTCGCATCGATGAAGAACGTAGCGAAATGCGAT
ACGTGGTGTGAATTGCAGAATCCCGTGAACCATCGAGTCTTTGAACGCAAGTTGCGCCCG
AGGGACCCTCCCGAGGGCACGCCTGCCTCATGGGCGTTAGAAGCCCATCCACGCTCGG-T
-TG-C-----C-----TGA-C--------TA--------------------A-C------
--GGC----AG---AGATGCGGACATTGGCCCTCCGAACCGC-GAGGCGCGGTGGGCCTA
AGTGTGCGGCC-GTCGTG-CGTGGCCGGGAGCGGCG-AGTGGTGGGC--T--G--CTGCG
CGCGTCG-CCCCGAG-CCCCGTACCGA-CGCAGGGCCTTGTA-CG-ACCCCCT-AACGAG
GAG
>Carex_inversonervosa|HIPP|NA|NWC|spm00002193
TTGCC-TTTCC---AGAAACAC-GACC-G-T-CGAAC-ACG-T--G-ACAG--AAC--G-
C-TG-CC-GC-GG-AGGCGC------------------------------TCGCC-----
-----GC-CTCCT-C-GG---CCCCGCCGGCCT-CCTCCCTC-TCG-CCCTT--C---GG
GGC--GCGTTGGTTGCTGGTCGGAATACGGCGCGGGATGA--CGCCAAGGAA--CACGGT
--AA--AGCCGAGGCACCGGC--GAGCCGCT--C-----AAGGTCT-CCGT-C----GG-
T-----TGC--C-AGGGC-----GA-A--C--------------AAA-AATA----AATA
CGACTCTCGGCAACGGATATCTCGGCTCTCGCATCGATGAAGAACGTAGCGAAATGCGAT
ACGTGGTGTGAATTGCAGAATCCCGTGAACCATCGAGTCTTTGAACGCAAGTTGCGCCCG
AGGGACCCTCCCGAGGGCACGCCTGCCTCATGGGCGTTAGAAGCCCATCCGCGCTCGG-T
-TG-------C-----CTGAC--------TA--------------------A-C------
--GGC----AA---AGATGCGGACATTGGCCCTCCGAACCGC-GAGGCGCGGTGGGCCTA
AGTGTGCGGCC-GTCGTA-CGTGGCCGGGAGCGGCG-AGTGGTGGGC--T--A--CTGCG
CGCGTCG-CCCCGAG-CCGCGTACCGA-CCCAGGGCCTTGTA-CG-ACCCCCT-AACGAG
GAG
>Carex_typhina|STARR|B725|LOU|spm00001330
TTGCC-TTTCC--G-GAAACAC-GACC-G-T-CGAAC-ACG-T--G-ACAG--AAT--G-
C-CG-CC-GC-GG-AGGCGC------------------------------TCGCC-----
-----GC-CTCCT-C-GG---CCCCGCCGGCCT-CCTCCCTC-TCG-CCCTC--C---GG
GGC--GCGTCGGTTGCTGGTCGGAATACGGCGCGGGATGA--CGCCAAGGAA--CACGGT
--AA--AGCCGAGGCACCGGC--GAGCCGCT--C-----AGGTTCT-CCGT-C----GG-
C-----TGC--C-GAGGC-----CA-A--C--AG-----A----AAA----A----AATA
CGACTCTCGGCAACGGATATCTCGGCTCTCGCATCGATGAAGAACGTAGCGAAATGCGAT
ACGTGGTGTGAATTGCAGAATCCCGTGAACCATCGAGTCTTTGAACGCAAGTTGCGCCCG
AGGGACCCTCCCGAGGGCACGCCTGCCTCATGGGCGTTAGAAGCCCATCCACGCTCGG-C
-TG-C-----C-----CGA-C--------TG--------------------G-C------
--GGC----AG---AGATGCGGACATTGGCCCTCCGAGCCGC-GAGGCGCGGTGGGCCCA
AGTGTGCGGCC-GTCGTA-CGTGGCCGGGAGCGGCG-AGTGGTGGGC--T--A--CTGCG
CACGTCA-CCCCGAG-CCCCGTACCGA-CGCAGGGCCCTGTG-CG-ACCCCCT-AACGAG
GAG
>Carex_turgescens|STARR|B839|MSI|spm00001442
TCGCC-TGTCC---AGAAACAC-GACC-G-T-CGAAC-ACG-T--G-ACAG--AAY--G-
C-TG-CC-GC-GG-AGGCGC------------------------------TCGCY-----
-----GC-CCCCT-C-GG---CCCCACCGGCCT-CCTCCCTC-TCGCCCCCC--C----G
GGC--GCGTCGGTGGCTGGTCGGAATACGGCGCGGGATGA--CGCCAAGGAA--CACGAT
--AA--AGCCGAGGCACCGGC--GAGCCGCT--C-----ACGGGCC-GCGT-C----GG-
G-----TGCCAC-AAGGC-----CA-A--C--------AA----AAA---AA----AATA
TGACTCTCGGCAACGGATATCTCGGCTCTCGCATCGATGAAGAACGTAGCGAAATGCGAT
ACGTGGTGTGAATTGCAGAATCCCGTGAACCATCGAGTCTTTGAACGCAAGTTGCGCCCG
AGGGACCCTCCCGAGGGCACGCCTGCCTCATGGGCGTTAGAAGCCCATCCACGCTCGG-C
-TG-------C-----CTAAC--------TC--------------------A-C------
--GGC----AG---AGATGCGGACACTGGCCCTCCGAGCCGC-GAGGCGCGGTGGGCCTA
AGTGTGCGGCC-GTCGTA-CGTGGCCGGGAGCGGCG-AGTGGTGGGC--T--A--CTGCG
CACGTCG-CCCCGAG-CCCCGTGCCGA-CGCGGGGCCTTGTA-CG-ACCCYCT-AACGAG
GAG
>Carex_michauxiana|STARR|B1141|MAN|spm00001748
TTGCC-TGTCC---AGAAACAC-GACC-G-T-CGAAC-ACG-T--G-ACAG--AAT--G-
C-TG-CC-GC-GG-AGGCGC------------------------------TCGCC-----
-----GC-CTCCT-C-GG---CCCCACCGGCCT-CCTCCCTC-TCGCCCCCC--C----G
GGC--GCGTTGGTTGCTGGTCGGAATACGGCGCGGGATGA--CGCCAAGGAA--CACGAT
--AA--AGCCGAGGCACCGGC--GAGCCGCT--C-----AAGGGCC-GCGT-C----GG-
T-----TGCCAC-AAGGC-----CA-A--C---------A----AAA---AA----AATA
TGACTCTCGGCAACGGATATCTCGGCTCTCGCATCGATGAAGAACGTAGCGAAATGCGAT
ACGTGGTGTGAATTGCAGAATCCCGTGAACCATCGAGTCTTTGAACGCAAGTTGCGCCCG
AGGGACCCTCCCGAGGGCACGCCTGCCTCATGGGCGTTAGAAGCCCATCCACGCTCGG-C
-TG-------C-----CTAAC--------TC--------------------A-C------
--GGC----AG---AGATGCGGACATTGGCCCTCCGAGCCGC-GAGGCGCGGTGGGCCTA
AGTGTGCGGCC-GTCGTA-CGTGGCCGGGAGCGGCG-AGTGGTGGGC--T--A--CTGCG
CACGTCA-CCCCGAG-CCCCGTGCCGA-CGCGGGGCCTTGTA-CG-ACCCCCT-AACGAG
GAG
>Carex_lonchocarpa|STARR|B381|FLA|spm00000999
CTGCC-TCTCC---AGAAACAC-GACC-G-T-CGAAC-ACG-T--G-ACAG--AAT--G-
C-CG-CC-GC-GG-AGGCGC------------------------------TCGCC-----
-----GC-CTCCT-C-GG---CCCCACCGGCCT-CCTCCCTC-TCG-CCCCC--C----G
GGC--GCGTCGGTCGCTGGTCGGAATACGGCGCGGGATGA--CGCCAAGGAA--CACGAT
--AA--AGCCGAGGCACCGGC--GAGCCGCT--C-----AAGGGCC-GCGC-C----GG-
G-----TGC--C-GAGGC-----CA-A--C---------A----AAA---AA----AATA
CGACTCTCGGCAACGGATATCTCGGCTCTCGCATCGATGAAGAACGTAGCGAAATGCGAT
ACGTGGTGTGAATTGCAGAATCCCGTGAACCATCGAGTCTTTGAACGCAAGTTGCGCCCG
AGGGACCCTCCYGAGGGCACGCCTGCCTCATGGGCGTTAGAAGCCCATCCACGCTCGG-C
-TG-------CCCTGTCTGTA--------TA--------------------A-C------
--GGC----AG---AGATGCGGAGACTGGCCCTCCGAGCCGC-GAGGCGCGGTGGGCCTA
AGTGTGCGGCC-GTCGTA-CGTGGCCGGGAGCGGCG-AGTGGTGGGC--T--A--CTGCG
CACGTCA-CCCCGAG-CCCCGTGCCGA-CGCGGGGCCTTGTA-CG-ACCCCCT-AACGAG
GAG
>Carex_folliculata|STARR|B293|DEL|spm00000911
CTGCC--TCTC--CAGAAACAC-GACC-G-T-CGAAC-ACG-T--G-ACAG--AAT--G-
C-TG-CC-GC-GG-AGGCGC------------------------------TCGCC-----
-----GC-CTCCT-C-GG---CCCCACCGGCCT-CCTCCCTC-TCG-CCCCC--C----G
GGC--GCGTCGGTTGCTGGTCGGAATACGGCGCGGGATGA--CGCCAAGGAA--CACGAT
--AA--AGCCGAGGCACCGGC--GAGCCGCT--C-----AAGGGCC-GCGC-C----GG-
T-----TGC--C-AAGGC-----CA-A--C---------A----AAA---AA----AATA
TGACTCTCGGCAACGGATATCTCGGCTCTCGCATCGATGAAGAACGTAGCGAAATGCGAT
ACGTGGTGTGAATTGCAGAATCCCGTGAACCATCGAGTCTTTGAACGCAAGTTGCGCCCG
AGGGACCCTCCCGAGGGCACGCCTGCCTCATGGGCGTTAGAAGCCCATCCACGCTCGG-C
-TG-------C-----CTGTC--------TA--------------------A-C------
--GGC----AG---AGATGCGGAGACTGGCCCTCCGAGCCGC-GAGGCGCGGTGGGCCTA
AGTGTGCGGCC-GTCGTA-CGTGGCCGGGAGCGGCG-AGTGGTGGGC--T--G--CTGCG
CACGTCA-CCCCGAG-CCCCGTGCCGA-CGCGGGGCCTTGTA-CG-ACCCCCT-AACGAG
GAG
>Carex_grayi|STARR|B306|TEN|spm00000924
TTGCC-TTTCC--G-GAAACAC-GACC-G-T-CGAAC-ACG-T--G-ACAG--AAT--G-
C-TG-CC-GC-GG-AGGCGC------------------------------TTGCC-----
-----GC-CTCCC-C-GG---CCCCGCCGGCCT-CCTCCCTC-TCG-CCCTC--C---GG
GGC--GCGTTGGTTGCTGGTCGGAATACGGCGCGGGATGA--CGCCAAGGAA--CACGGT
--AA--AGCCGAGGCACCGGC--GAGCCGCT--C-----GAGGTCT-CCGC-C----GG-
T-----TGC--C-GAGGC-----CA-A--C--A------G----AAG----A----AATA
CGACTCTCGGCAACGGATATCTCGGCTCTCGCATCGATGAAGAACGTAGCGAAATGCGAT
ACGTGGTGTGAATTGCAGAATCCCGTGAACCATCGAGTCTTTGAACGCAAGTTGCGCCCG
AGGGACCCTCCCGAGGGCACGCCTGCCTCATGGGCGTTAGAAGCCCATCCACGCTCGG-C
-TG-C-----C-----TGA-C--------TA--------------------A-C------
--GGC----AG---AGATGCGGACATTGGCCCTCCGAACCGC-GAGGCGCGGTGGGCCTA
AGTGTGCGGCC-GTCGTA-CGTGGCCGGGAGCGGCG-AGTGGTGGGC--T--G--CTGCG
CACGCCG-CCCCGAG-CCCCGTACCGA-CGCGGGGCCTTGTA-CG-ACCCCCT-AACGAG
GAG
>Carex_acutiformis|STARR|B1516|TVL|spm00002122
TTGCC--TCTC--CGAAAACAC-GACC-G-T-CGAAC-ACG-T--G-AYAG--AAT--G-
C-TG-CC-GC-GG-AGGCGC------------------------------TCGCC-----
-----GC-CTCCT-C-GG---CCCCGCCGGCCT-CCTCCCTC-TCG-CCCTT--C---GG
GGC--GCGTCGGTTGCTGGTCGGAATACGGCGCGGGATGA--CGCCAAGGAA--CACGGT
--AA--AGCTGAGGCACCGGC--GGGCCGCT--C-----GAGGGCT-CCGT-C----GG-
T-----TGC--C-GAGGC-----CA-A--C---------A----AAA---GA----AATA
CGACTCTCGGCAACGGATATCTCGGCTCTCGCATCGATGAAGAACGTAGCGAAATGCGAT
ACGTGGTGTGAATTGCAGAATCCCGTGAACCATCGAGTCTTTGAACGCAAGTTGCGCCCG
AGGGACCCTCCCGAGGGCACGCCTGCCTCATGGGCGTTAGAAGCCCATCCACGCTCGGTT
CTG-------C-----CTAAC--------TA--------------------A-C------
--GGC----AG---AGATGCGGACATTGGCCCTCCGAACCGC-GAGGCGCGGTGGGCCTA
AGTGTGCGGCC-GTCGTG-CGTGGCCGGGAGCGRCG-AGTGGTGGGC--T--A--CTGCG
CACGTCA-CCCCGAG-CCCCGCACCGA-CGCAGGGCCTTGTA-CG-ACCCYCT-AACGAG
GAG
>Carex_californica|STARR|B1078|CAL|spm00001685
TTGCC-TTTCC---AGAAACAC-GACC-G-T-TGAAC-ACG-T--G-ACAG--AAT--G-
C-TG-CC-GG-GG-AGGCGC------------------------------TCGCC-----
-----GC-CTCCT-C-GG---CCCCGCCGGCCT-CCTCCCCC-TCG-CCCTT--C---GG
GGC--GCGTCGGTTGCTGGTCGGAATACGGCGCGGGATGA--CGCCAAGGAA--CACGGT
--AA--AGCTGAGGCACCGGC--GAGCCGCT--C-----GAGGGCT-CYGT-C----GG-
T-----TGT--C-GAGGC-----CA-A--C---------A----AAA---GA----AATA
TGACTCTCGGCAACGGATATCTCGGCTCTCGCATCGATGAAGAACGTAGCGAAATGCGAT
ACGTGGTGTGAATTGCAGAATCCCGTGAACCATCGAGTCTTTGAACGCAAGTTGCGCCCG
AGGGACCCTCCCGAGGGCACGCCTGCCTCATGGGCGTTAGAAGCCCATCCACGCTCGGTT
TTG-------C-----CTGAC--------TA--------------------A-C------
--GGC----AG---AGATGCGGACATTGGCCCTCCGAACCGA-GAGGCGCGGTGGGCCTA
AGTGTGCGGCC-GTCGTG-CGTGGCCGGGAGCGRCG-AGTGGTGGGC--T--A--CTGCG
CAYGTCG-CCCCGAG-CCCCGTACCGA-CGCAGGGCCTTGTA-CG-ACCCCCT-AACGAG
GAG
>Carex_polymorpha|STARR|B1300|MAI|spm00001907
TTGCC-TTTCC---AGAAACAC-GACC-G-T-CGAAC-ACG-T--G-ACAG--AAT--G-
C-TG-CC-GS-GG-AGGCGC------------------------------TCGCY-----
-----GC-CTCCT-C-GG---CCCCGCCGGCCT-CCTYCCCC-TCG-CCCTT--C---GG
GGC--GCGTCGGTTGCTGGTCGGAATACGGCGCGGGATGA--CGCCAAGGAA--CACGGT
--AA--AGCTGAGGCACCGGC--GAGCCGCT--C-----GAGGGCT-CCGT-C----GG-
T-----TGC--C-GAGGC-----CA-A--C---------A----AAA---GA----AATA
TGACTCTCGGCAACGGATATCTCGGCTCTCGCATCGATGAAGAACGTAGCGAAATGCGAT
ACGTGGTGTGAATTGCAGAATCCCGTGAACCATCGAGTCTTTGAACGCAAGTTGCGCCCG
AGGGACCCTCCCGAGGGCACGCCTGCCTCATGGGCGTTAGAAGCCCATYCACGCTCGGTT
TTG-------C-----CTGAC--------TA--------------------A-C------
--GGC----AG---AGATGCGGACATTGGCCCTCCGAACCGC-GAGGCGCGGTGGGCCTA
AGTGTGCGGCC-GTCGTG-CGTGGCCGGGAGCGGCG-AGTGGTGGGC--T--A--CTGCG
CACGTCG-CCCCGAG-CCCCGTACCGA-CGCAGGGCCTTGTA-CG-ACCCCCT-AACGAG
GAG
>Carex_coulteri|REZNICEK|NA|MXC|spm00000268
TTGCC--TCTC--CAGAAACAC-GACC-G-T-CGAAC-ACG-T--G-ACAG--AAT--G-
C-TG-CC-GC-GG-AGGCGC------------------------------CTGCC-----
-----GG-CTCCT-C-GG---CCCCCACGGCCT-CCTCCCTC-TCG-CCCTT--C---GG
GGC--GCGTCGGTYGCCGGTCGGAATACGGCGCGGGATGA--CGCCAAGGAA--CACGGT
--AA--AGCSGAGGCACCGGC--GAGCCGCT--C-----RGGGGCT-CCGT-C----GG-
T-----TGC--C-GAGGC-----CA-A--C---------A----AGA---KA----AATA
TGACTCTCGGCAACGGATATCTCGGCTCTCGCATCGATGAAGAACGTAGCGAAATGCGAT
ACGTGGTGTGAATTGCAGAATCCCGTGAACCATCGAGTCTTTGAACGCAAGTTGCGCCCT
AGGGACCCTCCCGAGGGCACGCCTGCCTCATGGGCGTTAGAAGCCCATCCACGCTCGG-T
-TG-------C-----CTGAC--------TA--------------------A-C------
--GGC----AG---AGATGCGGACATTGGCCCTCCGAGCCGC-GAGGCGCGGTGGGCCTA
AGTGTGCGGCC-GTCGTA-CGTGGCCGGGAGCGGCG-AGTGGTGGGC--T--A--CTGCG
CACGTCA-CCCCGAG-CCCCGTACCGA-CGCAGGGCCCTGTA-CG-ACCCCCT-AACGAG
GAG
>Carex_anisostachys|REZNICEK|NA|MXT|spm00000258
TTGCC-TCTCC---AGAAACAC-GACC-G-T-CGAAC-ACG-T--G-ACAG--AAT--G-
C-TG-CC-GC-GG-AGGCGC------------------------------TTGCC-----
-----GG-CTCCT-C-GG---CCCCCACGGCCT-CCTCCCTC-TCG-CCCTT--C---GG
GGC--GCGTCGGTTGCTGGTCGGAACACGGCGCGGGATGA--CGCCAAGGAA--CACGGT
--AG--AGCGGAGGCACCGGC--GAGCCGCT--C-----AGGGGCT-CCGC-C----GG-
T-----TGC--C-GAGGC-----CA-A--C---------A----AGA---GA----AATA
TGACTCTCGGCAACGGATATCTCGGCTCTCGCATCGATGAAGAACGTAGCGAAATGCGAT
ACGTGGTGTGAATTGCAGAATCCCGTGAACCATCGAGTCTTTGAACGCAAGTTGCGCCCC
AGGGACCCTCCCGAGGGCACGCCTGCCTCATGGGCGTTAGAAGCCCATCCACGCTCGG-T
-TG-------C-----CTGAC--------TA--------------------A-C------
--GGC----AG---AGATGCGGACATTGGCCCTCCGAGCCGC-GAGGCGCGGTGGGCCTA
AGTGTGCGGCC-GTCGTA-CGTGGCCGGGAGCGGCG-AGTGGTGGGC--T--A--CTGCG
CACGTCA-CCCCGAGCCCCCGTACCGA-CGCAGGGCCTTGTA-CG-ACCCCCT-AACGAG
GAG
>Carex_longicaulis|REZNICEK|NA|MXG|spm00000274
TTGCC-TCTCC---AGAAACAC-GACC-G-T-CGAAC-ACG-T--G-ACAG--AAT--G-
C-TG-CC-GC-GG-AGGCGC------------------------------CTGCC-----
-----GG-CTCCT-C-GG---CCCCCACGGCCT-CCTCCCTC-TCG-CCCTT--C---GG
GGC--GCGTCGGTTGCTGGTCGGAATACGGCGCGGGATGA--CGCCAAGGAA--CACGGT
--AA--AGCCGAGGCACCGGC--GAGCCGCT--C-----AGGGGCT-CCGC-C----GG-
T-----TGC--C-GAGGC-----CG-A--C---------A----AGA---GA----AATA
TGACTCTCGGCAACGGATATCTCGGCTCTCGCATCGATGAAGAACGTAGCGAAATGCGAT
ACGTGGTGTGAATTGCAGAATCCCGTGAACCATCGAGTCTTTGAACGCAAGTTGCGCCCC
AGGGACCCTCCCGAGGGCACGCCTGCCTCATGGGCGTTAGAAGCCCATCCACGCTCGG-T
-TG-------C-----CTGAC--------TA--------------------A-C------
--GGC----AG---AGATGCGGACATTGGCCCTCCGAGCCGC-GAGGCGCGGTGGGCCTA
AGTGTGCGGCC-GTCGTA-CGTGGCCGGGAGCGGCG-AGTGGTGGGC--T--A--CTGCG
CACGTCA-CCCCGAGCCCCCGTACCGA-CGCAGGGCCTTGTA-CG-ACCCCCT-AACGAG
GAG
>Carex_nemostachys|XIAOFENG|NA|CHS|spm00000088
TTGCC-TTTCC---AGAAACAC-GACC-G-T-CGAAC-ACG-T--G-ACAG--AAC--G-
C-TG-CC-GC-GG-AGGCGC------------------------------TCGCC-----
-----GC-CTCCT-C-GG---CCCCGCCGGCCT-CCTCCCTC-TCG-CCCTT--C---GG
GGC--GCGTCGGTTGCTGGTCGGAATACGGCGCGGGATGA--CGCCAAGGAA--CACGGT
--AA--AGCTGAGGCACCGTC--GAGCCGCT--C-----GAGGGCT-CCGT-C----GG-
T-----TGC--T-GAGGC-----CA-A--C------AACA----AAA---GA----AATA
CGACTCTCGGCAACGGATATCTCGGCTCTCGCATCGATGAAGAACGTAGCGAAATGCGAT
ACGTGGTGTGAATTGCAGAATCCCGTGAACCATCGAGTCTTTGAACGCAAGTTGCGCCCG
AGGGACCCTCCCGAGGGCACGCCTGCCTCATGGGCGTTAGAAGCCCAACCACGCTCGG-T
-T--------C--TGCCTAAC--------TG--------------------A-C------
--GGCAGAGAA---AGACGCGGACATTGGCCCTCCGAACCGC-GAGGCGCGGTGGGCCTA
AGTGTGCGGCC-GTCGTG-CGTGGCCGGGAGCGGCG-AGTGGTGGGC--T--A--CTGCG
CACGTCA-CCCCGAG-CCCCGCACCGA-CGCAGGGCCTTGTA-TG-ACCCCCT-AACGAG
GAG
>Carex_ischnostachya|XIAOFENG|NA|CHS|spm00000062
TTGCC--TTTC--TAGAAACAC-GACC-G-T-CGAAC-ACG-T--G-ACAG--AAT--G-
C-TG-CC-GC-GG-AGGCGC------------------------------TCGCC-----
-----GC-CTCCT-C-GG---CCCCACCGGCCT-CCTCCCTC-TCG-CCCTT--C---GG
GGC--GCGTCGGTTGCTGGTCGGAATACGGCGCGGGATGA--CGCCAAGGAA--CACGGT
--AA--AGCTGAGGCACCGGC--GAGCCGCT--C-----GAGGGCT-CCGT-C----GG-
T-----TGC--T-GAGGC-----CA-A--C---------A----GAA---GA----AATA
CGACTCTCGGCAACGGATATCTCGGCTCTCGCATCGATGAAGAACGTAGCGAAATGCGAT
ACGTGGTGTGAATTGCAGAATCCCGTGAACCATCGAGTCTTTGAACGCAAGTTGCGCCCG
AGGGACCCTCCCGAGGGCACGCCTGCCTCATGGGCGTTAGAAGCCCAATCACGCTCGG-T
-T--------C--TGCCTAAC--------TA--------------------A-C------
--GGCAGAGAA---AGATGCGGACATTGGCCCTCCGAACCGC-GAGGCGCGGTGGGCCTA
AGTGTGCGGCC-GTCGTG-CGTGGCCGGGAGCGACG-AGTGGTGGGC--T--A--CTGCG
CACGTCA-CCCCGAG-CCCCGCACCGA-CGCAGGGCCTTGTA-CG-ACCCCCT-AACGAG
GAG
>Carex_amplifolia|STARR|B097|NEV|spm00000715
TTGCC-TTTCC---AGAAACAC-GACC-G-T-CGAAC-ACG-T--G-ACAG--AAT--G-
C-TG-CC-GC-GG-AGGCGC------------------------------TCGCC-----
-----GC-CTCCT-C-GG---CCCCGCCGGCCT-CCTCCCTC-TCG-CCCTT--C---GG
GGC--GCGTCGGTTGCTGGTCGGAATACGGCGCGGGATGA--CGCCAAGGAA--CACGGT
--AA--AGCTGAGGCACCGGC--GAGCCGCT--C-----GAGGGCT-CCGT-C----GG-
T-----TGC--T-GAGGC-----CA-A--C---------A----GAA---GA----AATA
TGACTCTCGGCAACGGATATCTCGGCTCTCGCATCGATGAAGAACGTAGCGAAATGCGAT
ACGTGGTGTGAATTGCAGAATCCCGTGAACCATCGAGTCTTTGAACGCAAGTTGCGCCCG
AGGGACCCTCCCGAGGGCACGCCTGCCTCATGGGCGTTACAAGCCCATCCACGCTCGG-T
-TT-------T--GCCTAA-C--------TA--------------------A-C------
--GGC----AA---CGATGCGGACATTGGCCCTCCGAACCGC-GAGGCGCGGTGGGCCTA
AGTGTGCGGCC-GTCGTG-CGTGGCCGGGAGCGGCG-AGTGGTGGGC--T--A--CTGCG
CACGTCA-CCCCGAG-CCCCGCACCGA-CGCAGGGCCTTGTA-CG-ACCCCCT-AACGAG
GAG
>Carex_obliquicarpa|XIAOFENG|NA|CHS|spm00000089
TTGCC--TCTA--CAGAAACAC-GACC-G-T-CGAAC-ACG-T--G-ACAG--AAT--G-
C-TG-CC-GC-GG-AGGCGC------------------------------TCGCC-----
-----GC-CTCCT-C-GG---CCCCGCCGGCCT-CCTCCCTC-TCG-CCCTT--C---GG
GGC--GCGCGGGTTGCTGGTCGGAATACGGCGCGGGATGA--CGCCAAGGAA--CACGGT
--AA--AGCTGAGGCACCGGC--GAGCCGCT--C-----GAGGGCT-CCGT-C----GG-
T-----TGC--T-GAGGC-----CA-A--C---------ACACAAAA---GA----AATA
CGACTCTCGGCAACGGATATCTCGGCTCTCGCATCGATGAAGAACGTAGCGAAATGCGAT
ACGTGGTGTGAATTGCAGAATCCCGTGAACCATCGAGTCTTTGAACGCAAGTTGCGCCCG
AGGGACCCTCCCAAGGGCACGCCTGCCTCATGGGCGTTAGAAGCCCAACCACGCTCGGTT
TTG-------C-----CTAAC--------TG--------------------A-C------
--GGCAGAGAA---AGATGCGGACATTGGCCCTCCGAACCGC-GAGGCGCGGTGGGCCTA
AGTGTGCGGCC-GTCGTG-CGTGGCCGGGAGCGGCG-AGTGGTGGGC--T--A--CTGCG
CACGTCA-CCCCGAG-CCCCGCACCGA-CGCAGGGCCTTGTA-CG-ACCCCCT-AACGAG
GAG
>Carex_songorica|JIMENEZMEJIAS||TZK|spm00003384
TTGCC-TCTCC---AGAAACACGGACC-GTT-CGAAC-ACGTT--G-ACAG--AAC--G-
C-TG-CC-GC-GG-AGGCGC------------------------------TCGCC-----
-----GC-CTCCT-C-GG---CCCCACCGGCCT-CCTCCCTC-TCG-CCCTT--C---CG
GGC--GCGTCGGTCGCTGGCCGGAACACGGCGCGGGATGA--CGCCAAGGAA--CACGGT
--AA--AGCCGAGGCGCCGGC--GGGCCGCT--C-----GWGGTCT-CCGC-C----GG-
T-----TGC--C-GAGGC-----CA-ACAC---------A----ANN----A----NATA
CGACTCTCGGCAACGGATATCTCGGCTCTCGCATCGATRAAGAACGTAGCGAAATGCGAT
ACGTGGTGTGAATTGCAGAATCCCGTGAACCATCGAGTCTTTGAACGCAAGTTGCGCCCG
AGGGACCCTCCCGAGGGCACGCCTGCCTCACGGGCGTTAGAAGCCCATCCACGCTCGG-C
-TG-------C-----CCGAC--------TA--------------------G-C------
--GGC----AG---AGATGCGGACATTGGCCCTCCGAACCGC-GAGGCGCGGTGGGCCTA
AGTGTGCGGCC-GTAGTA-CGTGGCCGGGAGCGGCG-AGTTGTGGGC--T--G--CTGCG
CACGCCG-CCCCGAG-CCCCGTACCGA-CGCAGGGCCTTGTA-CG-ACCCCCT-GACGAG
GAN
>Carex_hirta|STARR|B329|PEN|spm00000947
TTGCC-TCTCC--G-GAAACAC-GACC-G-T-CGAAC-ACG-T--G-ACAG--AAC--G-
C-TG-CC-GC-GG-AGGCGC------------------------------TCGCC-----
-----GC-CTCCT-C-GG---CCCCACCGGCCT-CCTCCCTC-TCG-CCCTT-GC----G
GGC--GCGTTGGTTGCTGGCCGGAACACGGCGCGGGATGA--CGCCAAGGAT--CACGGT
--AA--AGCTGAGGCGCCGGC--GGGCCGCT--C-----GAGGTCT-CCGC-C----GG-
T-----TGC--C-GAGGC-----CA-A--C-------AGA----AGA---RA----AATA
TGACTCTCGGCAACGGATATCTCGGCTCTCGCATCGATGAAGAACGTAGCGAAATGCGAT
ACGTGGTGTGAATTGCAGAATCCCGTGAACCATCGAGTCTTTGAACGCAAGTTGCGCCCG
AGGGACCCTCCCGAGGGCACGCCTGCCTCATGGGCGTTAGAAGCCCATCCACGCTCGG-C
-TG-------C-----CCGAC--------TA--------------------G-C------
--GGC----AG---AGATGCGGACATTGGCCCTCCGAACCGC-GAGGCGCGGTGGGCCYA
AGTGTGCGGCC-GTCGTA-CGTGGCCGGGAGCGGCG-AGTGGTGGGC--T--G--CTGCG
CACGCCG-CCCCGAG-CCCCGTAGCGA-TGCAGGGCCTTGTA-CG-ACCCCCT-AACGAG
GAG
>Carex_gotoi|HIPP|NA|KOR|spm00000020
TTGCC-TYTCC---GGAAACAC-GACC-G-T-CGAAC-ACG-T--G-ACAG--AAC--G-
C-TG-CC-GC-GG-AGGCGC------------------------------TGGCC-----
-----GC-CTCCT-C-GG---CCCCACCGGCCT-CCTCCCTC-TCG-CCCTT--C---CG
GGC--GCGTCGGTCGCTGGCCGGAACACGGCGCGGGATGA--CGCCAAGGAA--CACGGT
--AA--AGCCGAGGCGCCGGC--GGGCCGCT--C-----GAGGTCT-CCGC-C----GG-
T-----TGC--C-GAGGC-----CA-A--C---------A----GAA-AAAA----AATA
YGACTCTCGGCAACGGATATCTCGGCTCTCGCATCGATGAAGAACGTAGCGAAATGCGAT
ACGTGGTGTGAATTGCAGAATCCCGTGAACCATCGAGTCTTTGAACGCAAGTTGCGCCCG
AGGGACCCTCCCGAGGGCACGCCTGCCTCACGGGCGTTAGAAGCCCATCCACGCTCGG-C
-TG-------C-----CCGAC--------TA--------------------G-C------
--GGC----AG---AGATGCGGACACTGGCCCTCCGAACCGC-GAGGCGCGGTGGGCCTA
AGTGTGCGGCC-GTCGTA-CGTGGCCGGGAGCGGSG-AGTGGTGGGC--T--G--CTGCG
CACGCCG-CCCCGAG-CCCCGTACCGA-CGCAGGGCCYTGTA-CG-ACCCCCT-AACGAG
GAG
>Carex_pumila|STARR|B1461|NCA|spm00002067
TTGCC--TCTC--CGGAAACAC-GACC-G-T-CGAAC-ACG-T--G-ACAG--AAC--G-
C-TG-CC-GC-GG-AGGCGC------------------------------TCGCC-----
-----GC-CTCCT-C-GG---CCCCACCGGCCT-CCTCCCTC-TCG-CCCTT--C---CG
GGC--GCGTCGGTCGCTGGCCGGAACACGGCGCGGGATGA--CGCCAAGGAA--CACGGT
--AA--AGCCGAGGCGCCGGC--GGGCCGCT--C-----GAGGTCT-CCGC-C----GG-
T-----TGC--C-GAGGC-----CA-A--C---------A----GAA-AAAA----AACA
TGACTCTCGGCAACGGATATCTCGGCTCTCGCATCGATGAAGAACGTAGCGAAATGCGAT
ACGTGGTGTGAATTGCAGAATCCCGTGAACCATCGAGTCTTTGAACGCAAGTTGCGCCCG
AGGGACCCTCCCGAGGGCACGCCTGCCTCATGGGCGTTAGAAGCCCATCCACGCTCGG-C
-TG-------C-----CCGAC--------TA--------------------G-S------
--GGC----AG---AGATGCGGACATTGGCCCTCCGAACCGC-GAGGCGCGGTGGGCCYA
AGTGTGCGGCC-GCCGTA-CGTGGCCGGGAGCGGCG-AGTGGTGGGC--T--G--CTGCG
CACGCCG-CCCCGAG-CCCCGTACCGA-CGCAGGGCCTTGTA-CG-ACCCCCT-AACGAG
GAG
>Carex_glabrescens|SANGTAE|D0449|KOR?|spm00000332
TTGCC--TCTC--CGGAAACAC-GACC-G-T-CGAAC-GCG-T--G-ACAG--AAC--G-
C-TG-CC-GC-GG-AGGCGC------------------------------TCGCC-----
-----GC-CTCCT-C-GG---CCCCRCCGGCCT-CGTCCCTC-TCG-CCCTT--C---CG
GGC--GCGTCGGTCGCTGGCCGGAACACGGCGCGGGATGA--CGCCAAGGAA--CACGGT
--AA--AGCCGAGGCGCCGGC--GGGCCGCT--C-----GGGGTCT-CCGC-C----GG-
T-----TGC--C-GAGGC-----CA-A--C---------A----GAA-AAAA----AATA
CGACTCTCGGCAACGGATATCTCGGCTCTCGCATCGATGAAGAACGTAGCGAAATGCGAT
ACGTGGTGTGAATTGCAGAATCCCGTGAACCATCGAGTCTTTGAACGCAAGTTGCGCCCG
AGGGACCCTCCCGAGGGCACGCCTGCCTCACGGGCGTTAGAAGCCCATCCACGCTCGG-C
-TG-------C-----CCGAC--------TA--------------------G-C------
--GGC----AG---AGATGCGGACSCTGGCCCTCCGAACCGC-GAGGCGCGGTGGGCCGA
AGTGTGCGGCC-GTCGTA-CGTGGCCGGGAGCGGCG-AGTGGTGGGC--T--G--CTGCG
CACGCCG-CCCCGAG-CCCCGTAGCGA-CGCAGGGCCTTGTA-CG-ACCCCCT-AACGAG
GAG
>Carex_laeviconica|STARR|B1280|TEN|spm00001887
TTGCC-TCTCC--G-GAAACGC-GACC-G-T-CGAAC-ACG-T--G-ACAG--AAC--G-
C-TG-CC-GC-GG-AGGCGC------------------------------TCGCC-----
-----GC-CTCCT-C-GG---CSCCACCGGCCT-CCTCCCTC-TCG-CCCTT--C---CG
GGC--GCGTCGGTCGCTGGCCGGAACACGGCGCGGGATGA--CGCCAAGGAA--CACGGT
--AA--AGCCGAGGCGCCGGC--GGGCCGCT--C-----GAGGTCT-CCGC-C----GG-
T-----TGC--C-GGGGC-----CA-A--C--AG---A-A----AAA----A----AATA
CGACTCTCGGCAACGGATATCTCGGCTCTCGCATCGATGAAGAACGTAGCGAAATGCGAT
ACGTGGTGTGAATTGCAGAATCCCGTGAACCATCGAGTCTTTGAACGCAAGTTGCGCCCG
AGGGACCCTCCCGAGGGCACGCCTGCCTCACGGGCGTTAGAAGCCCATCCACGCTCGG-C
-TG-C-----C-----CGA-C--------TA--------------------G-C------
--GGC----AG---AGAYGCGGACATTGGCCCTCCGAACCGC-GAGGCGCGGTGGGCCTA
AGTGTGCGGCC-GTCGTA-CGTGGCCGGGAGCGGCG-AGTGGTGGGC--T--G--CTGCG
CACGCCG-CCCCGAG-CCCCGTANCGA-CGCAGGGCCTTGTA-CN-ACCCCCT-AACGAG
GAG
>Carex_atherodes|STARR|B1242|BRC|spm00001849
TTGCC-TTTCC---GGAAACAC-GACC-G-T-CGAAC-ACG-T--G-ACAG--AAC--G-
C-TG-CC-GC-GG-AGGCGC------------------------------TCGCC-----
-----GC-CTCCT-C-GG---CCCCACCGGCCT-CCTCCCTC-TCG-CCCTT--C---CG
GGC--GCGTCGGTCGCTGGCCGGAACACGGCGCGGGATGA--CGCCAAGGAA--CACGGT
--AA--AGCCGAGGCGCCGGC--GGGCCGCT--C-----GAGGTCT-CCGY-C----GG-
T-----TGC--C-GAGGC-----CA-A--C---------AGAAAAAA----A----AATA
YGACTCTCGGCAACGGATATCTCGGCTCTCGCATCGATGAAGAACGTAGCGAAATGCGAT
ACGTGGTGTGAATTGCAGAATCCCGTGAACCATCGAGTCTTTGAACGCAAGTTGCGCCCG
AGGGACCCTCCCGAGGGCACGCCTGCCTCAYGGGCGTTAGAAGCCCATCCACGCTCGG-C
-TG-------C-----CCGAC--------TG--------------------G-C------
--GGC----AG---AGATGCGGASATTGGCCCTCCGAACCGC-GAGGCGCGGTGGGCCTA
AGTGTGCGGCC-GTCGTA-CGTGGCCGGGAGCGGCG-AGTGGTGGGC--T--G--CTGCG
CACGCCG-CCCCGAG-CCCCGTAGCGA-CGCAGGGCCTTGTA-CG-ACCCCCT-AACGAG
GAG
>Carex_sheldonii|STARR|B1086|CAL|spm00001693
TTGCC--TCTC--CGGAAACGC-GACC-G-T-CGAAC-ACG-T--G-ACAG--AAC--G-
C-TG-CC-GC-GG-AGGCGC------------------------------TCGCC-----
-----GC-CTCCT-C-GG---CCCCACCGGCCT-CCTCCCTC-TCG-CCCTT--C---CG
GGC--GCGTCGGTCGCTGGCCGGAACACGGCGCGGGATGA--CGCCAAGGAA--CACGGT
--AA--AGCCGAGGCGCCGGC--GGGCCGCT--C-----GAGGTCT-CCGC-C----GG-
T-----TGC--C-GAGGC-----CA-A--C---------A----GAA-AAAA----AATA
CGACTCTCGGCAACGGATATCTCGGCTCTCGCATCGATGAAGAACGTAGCGAAATGCGAT
ACGTGGTGTGAATTGCAGAATCCCGTGAACCATCGAGTCTTTGAACGCAAGTTGCGCCCG
AGGGACCCTCCCGAGGGCACGCCTGCCTCACGGGCGTTAGAAGCCCATCCACGCTCGG-C
-TG-------C-----CCGAC--------TR--------------------G-C------
--GGC----AG---AGATGCGGACATTGGCCCTCCGAACCGC-GAGGCGCGGTGGGCCTA
AGTGTGCGGCC-GTCGTA-CGTGGCCGGGAGCGGCG-AGTGGTGGGC--T--G--CTGCG
CACGCCG-CCCCGAG-CCCCGTACCGA-CGCAGGGCCTTGTA-CG-ACCCCCT-AACGAG
GAG
>Carex_eriophylla|JIMENEZMEJIAS|NA|CHM|spm00003460
TTGCC--TCTC--CGGAAACAC-GACC-GTT-CGAAC-ACG-T--G-ACAG--AAC--G-
C-TG-CC-GC-GG-AGGCGC------------------------------TCGCC-----
-----GC-CTCCT-C-GG---CCCCACCGGCCT-CCTCCCTC-TCG-CCCTT--C---CG
GGC--GCGTCGGTCGCTGGCCGGAACACGGCGCGGGATGA--CGCCAAGGAA--CACGGT
--AA--AGCCGAGGCGCCGGC--GGGCCGCT--C-----GAGGTCT-CCGC-C----GG-
T-----TGC--C-GAGGC-----CA-A--C---------A----GAA-AAAA----AATA
CGACTCTCGGCAACGGATATCTCGGCTCTCGCATCGATGAAGAACGTAGCGAAATGCGAT
ACGTGGTGTGAATTGCAGAATCCCGTGAACCATCGAGTCTTTGAACGCAAGTTGCGCCCG
AGGGACCCTCCCGAGGGCACGCCTGCCTCACGGGCGTTAGAAGCCCATCCACGCTCGG-C
-TG-------C-----CCGAC--------TA--------------------G-C------
--GGC----AG---AGATGCGGACATTGGCCCTCCGAACCGC-GAGGCGCGGTGGGCCTA
AGTGTGCGGCC-GTCGTA-CGTGGCCGGGAGCGGCG-AGTGGTGGGC--T--G--CTGCG
CACGCCG-CCCCGAG-CCCCGTAGCGA-CGCAGGGCCTTGTA-CG-ACCCCCT-AACGAG
GAG
>Carex_trichocarpa|STARR|B726|DEL|spm00001331
TTGCC--TCTC--CGGAAACGC-GACC-G-T-CGAAC-ACG-T--G-ACAG--AAC--G-
C-TG-CC-GC-GG-AGGCGC------------------------------TCGCC-----
-----GC-CTCCT-C-GG---CCCCACCGGCCT-CCTCCCTC-TCG-CCCTT--C---CG
GGC--GCGTCGGTCGCTGGCCGGAACACGGCGCGGGATGA--CGCCAAGGAA--CACGGT
--AA--AGCCGAGGCGCCGGC--GGGCCGCT--C-----GAGGTCT-CCGC-C----GG-
T-----TGC--C-GRGGC-----CA-A--C--------------AGAAAAAA----AATA
CGACTCTCGGCAACGGATATCTCGGCTCTCGCATCGATGAAGAACGTAGCGAAATGCGAT
ACGTGGTGTGAATTGCAGAATCCCGTGAACCATCGAGTCTTTGAACGCAAGTTGCGCCCG
AGGGACCCTCCCGAGGGCACGCCTGCCTCACGGGCGTTAGAAGCCCATCCACGCTCGG-C
-TG-------C-----CCGAC--------CA--------------------G-C------
--GGC----AG---AGATGCGGACATTGGCCCTCCGAACCGC-GAGGCGCGGTGGGCCTA
AGTGTGCGGCC-GTCGTA-CGTGGCCGGGAGCGGCG-AGTGGTGGGC--T--G--CTGCG
CACGCCG-CCCCGAG-CCCCGTAGCGA-CGCAGGGCCTTGTA-CG-ACCCCCT-AACGAG
GAG
>Carex_whitneyi|STARR|B747|CAL|spm00001352
TTGCC-TTTCC---AGAAACAC-GACC-G-T-CGAAC-ACG-T--G-ACAG--AAT--G-
C-TG-CC-GC-GG-AGGCGC------------------------------TTGCC-----
-----GC-CTCCT-C-GG---CCCCRCCGGCCT-CCTCCCTC-TCG-CCCTT--C---GG
GGC--GCGTCGGTCGCTGGTCGGAATACGGCGCGGGATGA--CGCCAAGGAA--CACGGT
--AA--AGCTGAGGCACCGGC--GAGCCGCT--C-----AARGGCT-CCGT-C----GG-
T-----TGC--C-RAGGC-----CA-A--C---------A----AAA---GA----AATA
TGACTCTCGGCAACGGATATCTCGGCTCTCGCATCGATGAAGAACGTAGCGAAATGCGAT
ACGTGGTGTGAATTGCAGAATCCCGTGAACCATCGAGTCTTTGAACGCAAGTTGCGCCCG
AGGGACCCTCCCGAGGGCACGCCTGCCTCAYGGGCGTTAGAAGCCCATCCACGCTCGG-T
-TG-------C-----CTAAC--------TA--------------------A-C------
--GGC----AAA--AGATGCGGACATKGGCCYTCCGAGCCGC-GAGGCACGGTGGSCCTA
AGTGTGCGGCC-GTCGTA-CGTGSCCGGRAGCGGCG-AGTGGTGGGC--T--A--CTGCG
CACGTCA-CCCCGAG-CCCTGTACCGA-CGCAGGGCCTTGTA-CG-ACCCCCT-AACGAG
GAG
>Carex_fecunda|STARR_FORD|STA_814|BOL|spm00005222
TTGCC-TTTCC--A-GAAACAC-GACC-G-T-CGAAC-ACG-T--G-ACAG--AAT--G-
C-TG-CC-GC-GG-GGGCGC------------------------------TCGCC-----
-----GC-CTCCT-C-GG---CCCCACCGGCCT-CCTCCCTC-CCG-CCCTT--C---GG
GGC--GCGTTGGTTGCTGGCCGGAATACGGCGCGGGATGA--CGCCAAGGAA--CACGGT
--AG--AGCTGAGGCACCGGC--GAGCCGCT--C-----AAGGCCT-CCGT-C----GG-
T-----TGC--C-AAGGC-----CA-A--C--GA-----A----AAA----A----AATA
TGACTCTCGGCAACGGATATCTCGGCTCTCGCATCGATGAAGAACGTAGCGAAATGCGAT
ACGTGGTGTGAATTGCAGAATCCCGTGAACCATCGAGTCTTTGAACGCAAGTTGCGCCCG
AGGGACCCTCCCGAGGGCACGCCTGCCTCATGGGCGTTAGAAGCCCATCCACGCTCGG-T
-TG-C-----C-----TGA-C--------TA--------------------A-C------
--GGC----AG---AGATGCGGACACTGGCCCTCCGAACCGC-GAGGCGCGGTGGGCCTA
AGTGTGCGGCC-GTCGTA-CGTGGCCGGGAGCGGCG-AGTGGTGGGC--T--A--CTGCG
CACGTCA-CCCCGAG-CCCCGCACCGA-CGCAGGGCCCTGTA-CG-ACCCCCT-AACGAG
GAG
>Carex_hirtifolia|STARR|B872|QUE|spm00001475
TTGCC--TCTC--CAGAAACAC-GACC-G-T-CGAAC-ACG-T--G-ACAG--AAT--G-
C-TG-CC-GC-GG-AGGCGC------------------------------TGGCC-----
-----GC-CTCCT-C-GG---CCCCGCCGGCCT-CCWCCCTC-TCG-CCCTT--C---GG
GGC--GCGTSGGCTGCTGGTCGGAATACGGCGCGGGATGA--CGCCAAGGAA--CACGGT
--AA--AGCTGAGGCACCGGC--GAGCCGCT--C-----GAGGGCT-CCGT-C----GG-
T-----TGC--C-AAGGC-----CA-A--C---------A--AGAGA---------AATA
CGACTCTCGGCAACGGATATCTCGGCTCTCGCATCGATGAAGAACGTAGCGAAATGCGAT
ACGTGGTGTGAATTGCAGAATCCCGTGAACCATCGAGTCTTTGAACGCAAGTTGCGCCCG
AGGGATCCTCCCGAGGGCACGCCTGCCTCATGGGCGTTAGAAGCCCATCCACGCTCGG-T
-TG-------C-----CTAGC--------TA--------------------A-A------
--GGC----AA---AGATGCGGACATTGGCCCTCCGAGCCGC-GAGGCGCGGTGGGCCTA
AGTGTGCGGCC-GTCGTA-CGTGGCCGGGAGCGGCG-AGTGGTGGGC--T--A--CTGCG
CACGTCA-CCYCGAG-CCATGCACCGA-CGCAGGGCCTTGTA-CG-ACCCCCT-AACGAG
GAG
>Carex_sartwelliana|STARR|B1191|CAL|spm00001798
TTGCC-TTTCC---GGAAACAC-GACC-G-T-CGAAC-ACG-T--G-ACAG--AAT--G-
C-AG-CC-GC-GG-AGGCGC------------------------------TCGCC-----
-----GC-CTCCT-C-GG---CCCCGCCGGCCT-CCTCCCTC-TCG-CCCTC--C---GG
GGC--GCGTCGGGTGCTGGTCGGAATACGGCGCGGGATGA--CGCCAAGGAA--CACGGT
--AG--AGCTCAGGCACCGGC--GAGCCGCT--C-----AAGGGCT-CCGT-C----GG-
T-----TGC--C-GAGGC-----CA-A--C---------A----AAA---GA----AATA
TGACTCTCGGCAACGGATATCTCGGCTCTCGCATCGATGAAGAACGTAGCGAAATGCGAT
ACGTGGTGTGAATTGCAGAATCCCGTGAACCATCGAGTCTTTGAACGCAAGTTGCGCCCG
AGGGACCCTCCCGAGGGCACGCCTGCCTCATGGGCGTTAGAAGCCCATCCACGCTCGG-T
-TG-------C-----CTAAC--------TA--------------------A-C------
--GGC----AA---AGATGCGGACATTGGCCCTCCGAGCCGC-GAGGCGCGGTGGGCCCA
AGTATGCGGCC-GTCGTA-CGTGGCCGGGAGCGGCG-AGTGGTGGGC--T--A--CTGCG
CACGTCA-CCCCGGG-CCCCGTACCGA-CGCAGGGCCTTGTA-CG-ACCCCCT-ACCGAG
GAG
>Carex_austromexicana|REZNICEK|NA|MXS|spm00000358
TTGCC-TTTCC---AGAAACAC-GACC-G-T-CGAAC-ACG-T--G-ACAG--AAT--G-
C-TG-CC-GC-GG-AGCCGC------------------------------TTGCC-----
-----GG-CTCCT-C-GG---CCCCGCCGGCCT-CCTCCCTC-TCG-CCCTT--C---GG
GGC--GCGTCGGTTGCTGGTCGGAATACGGCGCGGGATGA--CGCCAAGGAA--CACGGT
--AA--AGCTGAGGCACCGGA--TAGCCGCT--C-----AGGGGCT-CCGT-C----GG-
T-----TGC--C-AAGGC-----CA-A--C---------A----AGA---GA----AATA
TGACTCTCGGCAACGGATATCTCGGCTCTCGCATCGATGAAGAACGTAGCGAAATGCGAT
ACGTGGTGTGAATTGCAGAATCCCGTGAACCATCGAGTCTTTGAACGCAAGTTGCGCCCT
AGGGACCCTCCCGAGGGCACGCCTGCCTCATGGGCGTTAGAAGCCCATCCACGCTCGG-C
-TG-------C-----CTAGC--------TA--------------------A-C------
--GGC----AG---AGATGCGGACATTGGCCCTCCGAGCCGC-GAGGCGCGGTGGGCCTA
AGTGTGCGGCC-GTCGTA-CGTGGCCGGGAGCGGCG-AGTGGTGGGC--T--A--CTGCG
CACGTCA-CCCCGAG-CCCTGTACCGA-CGCAGGGCCCTGTA-CG-ACCCCCT-AACGAG
GAG
>Carex_chiapensis|REZNICEK|NA|MXS|spm00000267
TTGCC-TTTCC---AGAAACAC-GACC-G-T-CGAAC-ACG-T--G-ACAG--AAT--G-
C-TG-CC-GC-GG-AGCCGC------------------------------TTGCC-----
-----GG-CTCCT-C-GG---CCCCGCCGGCCT-CCTCCCTC-TCG-CCCTT--C---GG
GGC--RCGTCGGTTGCTGGTCGGAATACGGCGCGGGATGA--CGCCAAGGAA--CACGGT
--AA--AGCTGAGGCACCGGC--GAGCCGCT--C-----AGGGGCT-CTGT-C----GG-
T-----TGC--C-AAGGC-----CA-A--C---------A----AGA---GA----AATA
TGACTCTCGGCAACGGATATCTCGGCTCTCGCATCGATGAAGAACGTAGCGAAATGCGAT
ACGTGGTGTGAATTGCAGAATCCCGTGAACCATCGAGTCTTTGAACGCAAGTTGCGCCCT
AGGGACCCTCCCGAGGGCACGCCTGCCTCATGGGCGTTAGAAGCCCATCCACGCTCGG-C
-TG-------C-----CTAGC--------TA--------------------A-C------
--GGC----AG---AGATGCGGACATTGGCCCTCCGAGCCGC-GAGGCGCGGTGGGCCTA
AGTGTGCGGCC-GTCGTA-CGTGGTCGGGAGCGGCG-AGTGGTGGGC--T--A--CTGCG
CACGTCA-CCCCGAG-CCCTGTACCGA-CGCAGGGCCCTGTA-CG-ACCCCCT-AACGAG
GAG
>Carex_shortiana|STARR|B622|KTY|spm00001229
TTGCC-TTTCC---AGAAACAC-GACC-G-T-CGAAC-ACG-T--G-ACAG--AAT--G-
C-TG-CC-GC-GG-AGGCGC------------------------------CCGCC-----
-----GC-CTCCT-C-GG---CCCCACCGGCCT-CCTCCCTC-TCG-CCCTC--C---GG
GGC--GCGTCGGCTGCTGGTCGGAATACGGCGCGGGATGA--CGCCAAGGAA--CACGGT
--AA--AGCCGAGGCGCCGGC--GGGCCGCT--C-----GAGGTCT-CCGT-C----GG-
C-----TGC--C-AAGGC-----CA-A--C---------A---GAAA---GA----AATA
TGACTCTCGGCAACGGATATCTCGGCTCTCGCATCGATGAAGAACGTAGCGAAATGCGAT
ACGTGGTGTGAATTGCAGAATCCCGTGAACCATCGAGTCTTTGAACGCAAGTTGCGCCCG
AGGGACCCTCCCGAGGGCACGCCTGCCTCATGGGCGTTAGAAGCCCATCCACGCTCGG-T
-TG-------C-----CTAAC--------CA--------------------A-C------
--GGC----AA---AGACGCGGACATTGGCCCTCCGAGCCGC-GAGGCGCGGTGGGCCTA
AGTGTGCGGCC-GTCGTA-CGTGGCCGGGAGCGGCG-AGTGGTGGGC--T--A--CTGCG
CGCGTCG-CCCCGAG-CCCCGTACCGA-CGCAGGGCCCTGTA-CG-ACCCCCT-AACGAG
GAG
>Carex_gynodynama|STARR|B1081|CAL|spm00001688
TTGCC-TTTCC---AGAAACAC-GACC-G-T-CGAAC-AMG-T--G-ACAG--AAT--G-
C-TG-CC-GC-GG-AGGCGC------------------------------CTGCC-----
-----GC-CTCCT-C-GG---CCCCGCCGGCCT-CCTCCCTC-TCG-CCCTT--C---GG
GGC--GCGTGGGATGCTGGTCGGAATACGGCGCGGGATGA--CGCCAAGGAA--CACGGT
--AA--AGCTGAGGCACTGGC--GAGCCGCT--C-----AAGGGCT-CCGT-C----GG-
T-----TGC--C-AAGGC-----CA-A--C---------A----AGA---GA----AATA
TGACTCTCGGCAACGGATATCTCGGCTCTCGCATCGATGAAGAACGTAGCGAAATGCGAT
ACGTGGTGTGAATTGCAGAATCCCGTGAACCATCGAGTCTTTGAACGCAAGTTGCGCCCG
AGGGACCCTCCCGAGGGCACGCCTGCCTCATGGGCGTTAGAAGCCCATCCACGCTCGG-T
-TG-------C-----CTAAC--------TA--------------------A-C------
--GGC----AG---AGATGCGGACATTGGCCCTCCGAGCCGC-GAGGCGCGGTGGGCCCA
AGTGTGCGGCC-GTCGTA-CGCGGTCGGGAGCGGCG-AGTGGTGGGC--T--A--CTGCG
CACGTCA-CCCCGAG-CCCCGTACSGA-CGCGGGGCCTTGTA-CG-ACCCCCT-AACGAG
GAG
>Carex_caligena|REZNICEK|NA|MXE|spm00000264
TTGCC-TTTCC---AGAAACAC-GACC-G-T-CGAAC-ACG-T--G-ACAG--AAT--G-
C-TG-CC-GC-GG-AGGCGC------------------------------CTGCC-----
-----GG-CTCCT-C-GG---CCCCGCCGGCCT-CCTCCCTC-TCG-CCCTT--C---GG
GGC--GCGTCGGTTGCTGGTCGGAATACGGCGCGGGATGA--CGCCAAGGAA--CACGGT
--AA--AGCTGAGGCACCGGC--GAGCCGCT--C-----GAGGGCT-TCGT-C----GG-
T-----TGC--C-AAGGC-----CA-A--C---------A----AGA---GA----AATA
TGACTCTCGGCAACGGATATCTCGGCTCTCGCATCGATGAAGAACGTAGCGAAATGCGAT
ACGTGGTGTGAATTGCAGAATCCCGTGAACCATCGAGTCTTTGAACGCAAGTTGCGCCCG
AGGGACCCTCCCGAGGGCACGCCTGCCTCATGGGCGTTAGAAGCCCATCCACGCTCGG-T
-TG-------C-----CTAGC--------TA--------------------A-C------
--GGC----AA---AGATGCGGACATTGGCCCTCCGAACCGC-GAGGCGCGGTGGGCCTA
AGTGTGCGGCC-GTCGTA-CGTGGCCGGGAGCGGCG-AGTGGTGGGC--T--A--CTGCG
CACGTCA-CCCCGAG-CCCCGTACCGA-CGCAGGGCCCTGTA-CG-ACCCCCT-AACGAG
GAG
>Carex_queretarensis|REZNICEK|NA|MXE|spm00000294
TTGCC-TTTCC---AGAAACAC-GACC-G-T-CGAAC-ACG-T--G-ACAG--AAT--G-
C-TG-CC-GC-GG-AGGCGC------------------------------CTGCC-----
-----GG-CTCCT-C-GG---CCCCGCCGGCCT-CCTCCCTC-TCG-CCCTT--C---GG
GGC--GCGTCGGTGGCTGGTCGGAATACGGCGCGGGATGA--CGCCAAGGAA--CACGGT
--AA--AGCTGAGGCACCGGC--GAGCCGCT--C-----GAGGGCT-TCGT-C----GG-
T-----TGC--C-AAGGC-----CA-A--C---------A----AGA---GA----AATA
TGACTCTCGGCAACGGATATCTCGGCTCTCGCATCGATGAAGAACGTAGCGAAATGCGAT
ACGTGGTGTGAATTGCAGAATCCCGTGAACCATCGAGTCTTTGAACGCAAGTTGCGCCCG
AGGGACCCTCCCGAGGGCACGCCTGCCTCATGGGCGTTAGAAGCCCATCCACGCTCGG-T
-TG-------C-----CTAGC--------TA--------------------A-C------
--GGC----AA---AGATGCGGACATTGGCCCTCCGAACCGC-GAGGCGCGGTGGGCCTA
AGTGTGCGGCC-GTCGTA-CGTGGCCGGGAGCGGCG-AGTGGTGGGC--T--A--CTGCG
CACGTCA-CCCCGAG-CCCCGTACCGA-CGCAGGGCCCTGTA-CG-ACCCCCT-AACGAG
GAG
>Carex_hirtissima|STARR|B1087|CAL|spm00001694
TTGCC-TTTCC---AGAAACAC-GACC-G-T-CGAAC-ACG-T--G-ACAG--AAT--G-
C-TG-CC-GC-GG-AGGCGC------------------------------TTGCC-----
-----GC-CTCCT-C-GG---CCCCGCCGGCCT-CCTCCCTC-TCG-CCCTT--C---GG
GGC--GCGTCGGRTGCTGGTCGGAATACGGCGCGGGATGA--CGCCAAGGAA--CACGGT
--AA--AGCCGAGGCACTGGC--GAGCCTCT--C-----AAGGGCT-CCGC-C----GG-
T-----TGC--C-AAGGC-----CA-A--C---------A----AGA---GA----AATA
TGACTCTCGGCAACGGATATCTCGGCTCTCGCATCGATGAAGAACGTAGCGAAATGCGAT
ACGTGGTGTGAATTGCAGAATCCCGTGAACCATCGAGTCTTTGAACGCAAGTTGCGCCCG
AGGGACCCTCCCGAGGGCACGCCTGCCTCATGGGCGTTAGAAGCCCATCCACGCTCGG-T
-TG-------C-----CTAAC--------TA--------------------A-C------
--GGC----AA---AGATGCGGACATTGGCCCTCCGAGCCGC-GAGGCGCGGTGGGCCCA
AGTGTGCGGCC-GTCGTA-CGTGGCCGGGAGCGGCG-AGTGGTGGGC--T--A--CTGCG
CACGTCA-CCCCGAG-CCCCGTACCGA-CGCAGGGCCTTGTA-CG-ACCCCCT-AACGAG
GAG
>Carex_caroliniana|STARR|B197|ALA|spm00000815
TTGCC-TTTCC---AGAAACAC-GACC-G-T-CGAAC-ACG-T--G-ACAG--AAT--G-
C-YG-CY-GC-GG-AGGCGC------------------------------TGGCC-----
-----GC-CTCCT-C-GG---CCCCGCCGGCCT-CCTCCCTC-TCG-CCCTC--C---GG
GGC--GCGTCGGTTGCTGGTCGGAATACGGCGCGGGATGA--CGCCAAGGAA--CACGGT
-AAA--AGCCGAGGCACCGGC--GAGCCGCT--C-----GAGGGCT-CCGT-C----GG-
T-----TGC--C-GAGGC-----CA-A--C---------A----AGA---GA----AATA
TGACTCTCGGCAACGGATATCTCGGCTCTCGCATCGATGAAGAACGTAGCGAAATGCGAT
ACGTGGTGTGAATTGCAGAATCCCGTGAACCATCGAGTCTTTGAACGCAAGTTGCGCCCG
AGGGACCCTCCCGAGGGCACGCCTGCCTCATGGGCGTTAGAAGCCCATCCACGCTCGG-T
-TG-------C-----CKAAC--------TA--------------------A-C------
--GGC----AA---AGATGCGGACATTGGCCCTCCGAGCCGC-GAGGCGCGGTGGGCCTA
AGTGTGCGGCC-GTCGTA-CGTGGCCGGGAGCGGCG-AGTGGTGGGC--T--A--CTGCG
CGCGTCA-CCCCGAG-CCCCGTACCGA-CGCAGGGCCTTGTA-CG-ACCCCCT-AACGAG
GAG
>Carex_bushii|STARR|B159|DEL|spm00000777
TTGCC-TTTCC---AGAAACAC-GACC-G-T-CGAAC-ACG-T--G-ACAG--AAT--G-
C-TG-CC-GC-GG-AGGCGC------------------------------TGGCC-----
-----GC-CTCCT-C-GG---CCCCGCCGGCCT-CCTCCCTC-TCG-CCCTC--C---GG
GGC--GCGTCGGTTGCTGGTCGGAATACGGCGCGGGATGA--CGCCAAGGAA--CACGGT
-AAA--AGCCGAGGCACCGGC--GAGCCGCT--C-----GAGGGCT-CCGT-C----GG-
T-----TGC--C-GAGGC-----CA-A--C---------A----AGA---GA----AATA
TGACTCTCGGCAACGGATATCTCGGCTCTCGCATCGATGAAGAACGTAGCGAAATGCGAT
ACGTGGTGTGAATTGCAGAATCCCGTGAACCATCGAGTCTTTGAACGCAAGTTGCGCCCG
AGGGACCCTCCCGAGGGCACGCCTGCCTCATGGGCGTTAGAAGCCCATCCACGCTCGG-T
-TG-------C-----CGAAC--------TA--------------------A-C------
--GGC----AA---AGATGCGGACATTGGCCCTCCGAGCCGC-GAGGCGCGGTGGGCCTA
AGTGTGCGGCC-GTCGTA-CGTGGCCGGGAGCGGCG-AGTGGTGGGC--T--A--CTGCG
CACGTCA-CCCCGAG-CCCCGTACCGA-CGCAGGGCCTTGTA-CG-ACCCCCT-AACGAG
GAG
>Carex_hirsutella|STARR|B317|DEL|spm00000935
TTGCC-TTTCC---AGAAACAC-GACC-G-T-CGAAC-ACG-T--G-ACAG--AAT--G-
C-TG-CC-GC-GG-AGGCGC------------------------------TGGCC-----
-----GC-CTCCT-C-GG---CCCCGCCGGCCT-CCTCCCTC-TCG-CCCTC--C---GG
GGC--GCGTCGGTTGCTGGTCGGAATACGGCGCGGGATGA--CGCCAAGGAA--CACGGT
-AAA--AGCCGAGGCACCGGC--GAGCCGCT--C-----GAGGGCT-CCGT-C----GG-
T-----TGC--C-GAGGC-----CA-A--C---------A----AGA---GA----AATA
TGACTCTCGGCAACGGATATCTCGGCTCTCGCATCGATGAAGAACGTAGCGAAATGCGAT
ACGTGGTGTGAATTGCAGAATCCCGTGAACCATCGAGTCTTTGAACGCAAGTTGCGCCCG
AGGGACCCTCCCGAGGGCACGCCTGCCTCATGGGCGTTAGAAGCCCATCCACGCTCGG-T
-TG-------C-----CKAAC--------TA--------------------A-C------
--GGC----AA---AGATGCGGACATTGGCCCTCCGAGCCGC-GAGGCGCGGTGGGCCYA
AGTGTGCGGCC-GTCGTA-CGTGGCCGGGAGCGGCG-AGTGGTGGGC--T--A--CTGCG
CACGTCA-CCCCGAG-CCCCGTACCGA-CGCAGGGCCYTGTA-CG-ACCCCCT-AACGAG
GAG
>Carex_mendocinensis|STARR|B1066|ORE|spm00001673
TTGCC-TTTCC---AGAAACAC-GACC-G-T-CGAAC-ACG-T--G-ACAG--AAT--G-
C-TG-CC-GC-GG-AGGCGC------------------------------TTGCT-----
-----GC-CTCCT-C-GG---CCCCGCCGGCCT-CCTCCATC-TCG-CCCTT--C---GG
GGC--GCGTCGGATGCTGGTCGGAATACGGCGCGGGATGA--CGCCAAGGAA--CACGGT
--AA--AGCTGAGGCACTGGC--GAGCCTCT--C-----AAGGACT-CCGT-C----GG-
T-----TGC--C-AAGGC-----CA-A--C---------A----AGA---GA----AATA
TGACTCTCGGCAACGGATATCTCGGCTCTCGCATCGATGAAGAACGTAGCGAAATGCGAT
ACGTGGTGTGAATTGCAGAATCCCGTGAACCATCGAGTCTTTGAACGCAAGTTGCGCCCG
AGGGACCCTCCCGAGGGCACGCCTGCCTCATGGGCGTTAGAAGCCCATCCACGCTCGG-T
-TG-------C-----CTAAC--------TA--------------------A-C------
--GGC----AA---AGATGCGGACATTGGCCCTCCGAGCCGC-GAGGCGCGGTGGGCCTA
AGTGTGCGGCC-GTCGTA-CGTGGCCGGGAGCGGCG-AGTGGTGGGC--T--A--CTGCG
CACGTCA-CCCCGAG-CCCTGTACCGA-CGCAGGGCCTTGTA-CG-ACCCCCT-AACGAG
GAG
>Carex_tenax|STARR|B703|LOU|spm00001308
TTGCC-TTTCC---AGAAACAC-GACC-G-T-CGAAC-ACG-T--G-ACAG--AAT--G-
C-TG-CC-GC-GG-AGGCGC------------------------------TTGCC-----
-----GC-CTCCTCC-GG---CCCCGCCGGCCT-CCTCCCTC-TCG-CCCTT--C---GG
GGC--GCGTCGGTTGCTGGTCGGAACACGGCGCGGGATGA--CGCCAAGGAA--CACGGT
--AA--AGCTGAGGCACCGGC--GAGCCGCT--C-----GAGGGCT-CCGT-C----GG-
T-----CGC--C-AAGGC-----CA-A--C---------A----AGA---GA----AATA
TGACTCTCGGCAACGGATATCTCGGCTCTCGCATCGATGAAGAACGTAGCGAAATGCGAT
ACGTGGTGTGAATTGCAGAATCCCGTGAACCATCGAGTCTTTGAACGCAAGTTGCGCCCG
AGGGACCCTCCCGAGGGCACGCCTGCCTCATGGGCGTTAGAAGCCCATCCACGCTCGG-T
-TG-------C-----CTAAC--------TA--------------------A-C------
--GGC----AA---AGATGCGGACATTGGCCCTCCGAGCCGC-GAGGCGCGGTGGGCCTA
AGTGTGCGGCC-GTCGTA-CGTGGCCGGGAGCGGCG-AGTGGTGGGC--T--A--CTGCG
CACGTCA-CCCCGAG-CCCCGTACCGA-CGCAGGGCCTTGTA-CG-ACCCCCT-AACGAG
GAG
>Carex_formosa|STARR|B1125|ILL|spm00001732
TTGCC-TTTCC---AGAAACAC-GACC-G-T-CGAAC-ACG-T--G-ACAG--AAT--G-
C-TG-CC-GC-GG-AGGCGC------------------------------TCGCC-----
-----GC-CTCCT-C-GG---CCCCGCCGGCCT-CCTCCCTC-TCG-CCCTC--C---GG
GGC--GCGTCGGTTGCTGGTCGGAATACGGCGCGGGATGA--CGCCAAGGAA--CACGGT
--AA--AGCTGAGGCACGGGC--GAGCCGCT--C-----AAGGGCT-CCGT-C----GG-
T-----TGC--C-AAGGC-----CA-A--C---------A----AGA---GA----AATA
TGACTCTCGGCAACGGATATCTCGGCTCTCGCATCGATGAAGAACGTAGCGAAATGCGAT
ACGTGGTGTGAATTGCAGAATCCCGTGAACCATCGAGTCTTTGAACGCAAGTTGCGCCCG
AGGGACCCTCCCGAGGGCACGCCTGCCTCATGGGCGTTAGAAGCCCATCCACGCTCGG-T
-TG-------C-----CTAAC--------TA--------------------A-C------
--GGC----AA---AGATGCGGACATTGGCCCTCCGAGCCGC-GAGGCGCGGTGGGCCCA
AGTGTGCGGCC-GTCGTA-CGTGGCCGGGAGCGGCG-AGTGGTGGGC--T--A--CTGCG
CACGTCA-CCCCGAG-CCCCGTACCGA-CGCAGGGCCCTGTA-GG-ACCCCCT-AACGAG
GAG
>Carex_oxylepis|STARR|B531|KTY|spm00001137
TTGCC-TTTCC---AGAAACAC-GACC-G-T-CGAAC-ACG-T--G-ACAG--AAT--G-
C-TG-CC-GC-GG-AGGCGC------------------------------TGGCC-----
-----GC-CTCCT-C-GG---CCCCGCCGGCCT-CCTCCCTC-TCG-CCCTC--C---GG
GGC--GCGTCGGTTGCTGGTCGGAATACGGCGCGGGATGA--CGCCAAGGAA--CACGGT
-AAA--AGCCGAGGCACCGGC--GAGCCGCT--C-----GAGGGCT-CCGT-C----GG-
T-----TGC--C-AAGGC-----CA-A--C---------A----AGA---GA----AATA
TGACTCTCGGCAACGGATATCTCGGCTCTCGCATCGATGAAGAACGTAGCGAAATGCGAT
ACGTGGTGTGAATTGCAGAATCCCGTGAACCATCGAGTCTTTGAACGCAAGTTGCGCCCG
AGGGACCCTCCCGAGGGCACGCCTGCCTCATGGGCGTTAGAAGCCCATCCACGCTCGG-T
-TG-------C-----CTAAC--------CA--------------------A-C------
--GGC----AA---AGACGCGGACATTGGCCCTCCGAGCCGC-GAGGCGCGGTGGGCCCA
AGTGTGCGGCC-GTCGTA-CGTGGCCGGGAGCGGCG-AGTGGTGGGC--T--A--CTGCG
CACGTCA-CCCCGAG-CCCCGTACCGA-CGCAGGGCCCTGTA-CG-ACCCCCT-AACGAG
GAG
>Carex_davisii|STARR|B240|DEL|spm00000858
TTGCC-TTTCC---AGAAACAC-GACC-G-T-CGAAC-ACG-T--G-ACAG--AAT--G-
C-TG-CC-GC-GG-AGGCGC------------------------------TGGCC-----
-----GC-CTCCT-C-GG---CCCCGCCGGCCT-CCTCCCTC-TCG-CCCTC--C---GG
GGC--GCGTCGGTTGCTGGTCGGAATACGGCGCGGGATGA--CGCCAAGGAA--CACGGT
--AA--AGCTGAGGCACCGGC--GAGCCGCT--C-----AAGGGCT-CCGT-C----GG-
T-----TGC--C-AAGGC-----CA-A--T---------A----AGA---GA----AATA
TGACTCTCGGCAACGGATATCTCGGCTCTCGCATCGATGAAGAACGTAGCGAAATGCGAT
ACGTGGTGTGAATTGCAGAATCCCGTGAACCATCGAGTCTTTGAACGCAAGTTGCGCCCG
AGGGACCCTCCCGAGGGCACGCCTGCCTCATGGGCGTTAGAAGCCCATCCACGCTCGG-T
-TG-------C-----CTAAC--------TA--------------------A-C------
--GGC----AA---AGATGCGGACATTGGCCCTCCGAGCCGC-GAGGCGCGGTGGGCCCA
AGTGTGCGGCC-GTCGTA-CGTGGCCGGGAGCGGCG-AGTGGTGGGC--T--A--CTGCG
CACGTCA-CCCCGAG-CCCCGTACCGA-CGCAGGGCCCTGTA-CG-ACCCCCT-AACGAG
GAG
>Carex_dasycarpa|STARR|B255|GEO|spm00000873
TTGCC-TTTCC---AGAAACAC-GACC-G-T-CGAAC-ACG-T--G-ACAG--AAT--G-
C-TG-CC-GC-GG-AGGCGC------------------------------TCGCC-----
-----GC-CTCCT-C-GG---CCCCACCGGCCT-CCTCCCTC-TCG-CCCTT--C---GG
GGC--GCGTCGGTTGCTGGTCGGAATACGGCGCGGGATGA--CGCCAAGGAA--CACGGT
--AA--AGCTGAGGCACCGGC--GAGCCGCT--G-----AAGGGCT-CCGT-C----GG-
T-----CGC--C-AAGGC-----CA-A--C---------A----AGA---GA----AATA
TGACTCTCGGCAACGGATATCTCGGCTCTCGCATCGATGAAGAACGTAGCGAAATGCGAT
ACGTGGTGTGAATTGCAGAATCCCGTGAACCATCGAGTCTTTGAACGCAAGTTGCGCCCG
AGGGACCCTCCCGAGGGCACGCCTGCCTCATGGGCGTTAGAAGCCCATCCACGCTCGA-T
-TG-------C-----CTAAC--------TA--------------------A-C------
--GGC----AA---AGATGCGGACATTGGCCCTCCGAGCCGC-GAGGCGCGGTGGGCCTA
AGTGTGCGGCC-GTCGTA-CGTGGCCGGGAGCGGCG-AGTGGTGGGC--T--A--CTGCG
CACGTCA-CCCCGAG-CCCCGTACCGA-CGCAGGGCCTTGTA-CG-ACCCCCT-AACGAG
GAG
>Carex_misera|STARR|B1157|TEN|spm00001764
TTGCC-TTTCC---AGAAACAC-GACC-G-T-CGAAC-ACG-T--G-ACAG--AAT--G-
C-TG-CC-GC-GG-AGGCGC------------------------------TCGCC-----
-----GC-CTCCT-C-GG---CCCCGCCGGCCT-CCTCCCTC-TCG-CCCTT--C---GG
GGC--GCGTCGGTTGCTGGTCGGAATACGGCGCGGGATGA--CGCCAAGGAA--CACGGT
--AA--AGCTGAGGCACCGGC--GAGCCGCT--C-----AAGGGCT-CCGT-C----GG-
T-----TGC--C-AAGGC-----CA-A--G---------A----AGA---GA----AATA
TGACTCTCGGCAACGGATATCTCGGCTCTCGCATCGATGAAGAACGTAGCGAAATGCGAT
ACGTGGTGTGAATTGCAGAATCCCGTGAACCATCGAGTCTTTGAACGCAAGTTGCGCCCG
AGGGACCCTCCCGAGGGCACGCCTGCCTCATGGGCGTTAGAAGCCCATCCACGCTCGG-T
-TG-------C-----CTAAC--------TA--------------------A-C------
--GGC----AG---AGATGCGGACATTGGCCCTCCGAGCCGC-GAGGCGCGGTGGGCCTA
AGTGTGCGGCC-GTCGTA-CGTGGCCGGGAGCGGCG-AGTGGTGGGC--T--A--CTGCG
CACGTCA-CCCCGAG-CCCCGTAMCGA-CGCAGGGCCTTGTA-CG-ACCCCCT-AACGAG
GAG
>Carex_arctata|STARR|B113|WIS|spm00000731
TTGCC-TTTCC---AGAAACAC-GACC-G-T-CGAAC-ACG-T--G-ACAG--AAT--G-
C-TG-CC-GC-GG-AGGCGC------------------------------TNGCC-----
-----GC-CTCCT-C-GG---CCCCGCCGGCCT-CCTCCCTC-TCG-CCCTT--C---GG
GGC--GCGTCGGATGCTGGTCGRAATACGGCGCGGGATGA--CGCCAAGGAA--CACGGT
--AA--AGCYGAGGCACTGGC--GAGCCGCT--C-----AAGGGCT-CCGT-C----GG-
T-----TGC--C-AAGGC-----CA-A--C---------A----AGA---GA----AATA
TGACTCTCGGCAACGGATATCTCGGCTCTCGCATCGATGAAGAACGTAGCGAAATGCGAT
ACGTGGTGTGAATTGCAGAATCCCGTGAACCATCGAGTCTTTGAACGCAAGTTGCGCCCG
AGGGACCCTCCCGAGGGCACGCCTGCCTCATGGGCGTTAGAAGCCCATCCACGCTCGG-T
-TG-------C-----CTAAC--------TA--------------------A-C------
--GGC----AA---AGATGCGGACATTGGCCCTCCGAGCCGC-GAGGCGCGGTGGGCCTA
AGTGTGCGGCC-GTCGTA-CGTGGCCGGGAGCGGCG-AGTGGTGGGC--T--A--CTGCG
CACGTCA-CCCCGAG-CCCTGTACCGA-CGCAGGGCCTTGTA-CG-ACCCCCT-AACGAG
GAG
>Carex_castanea|STARR|B876|NFL|spm00001479
TTGCC-TTTCC---AGAAACAC-GACC-G-T-CGAAC-ACG-T--G-ACAG--AAT--G-
C-TG-CC-GC-GG-AGGCGC------------------------------TTGCC-----
-----GC-CTCCT-C-GG---CCCCACCGGCCT-CCTCCCTC-TCG-CCCTT--C---GG
GGC--GCGTCGGATGCTGGTCGGAATACGGCGCGGGATGA--CGCCAAGGAA--CACGGT
--AA--AGCTGAGGCACTGGC--GAGCCGCT--C-----AAGGGCT-CCGT-C----GG-
T-----TGC--C-AAGGC-----CA-A--C---------A----AGA---GA----AATA
TGACTCTCGGCAACGGATATCTCGGCTCTCGCATCGATGAAGAACGTAGCGAAATGCGAT
ACGTGGTGTGAATTGCAGAATCCCGTGAACCATCGAGTCTTTGAACGCAAGTTGCGCCCG
AGGGACCCTCCCGAGGGCACGCCTGCCTCATGGGCGTTAGAAGCCCATCCACGCTCGG-T
-TG-------C-----CTAAC--------TA--------------------A-C------
--GGC----AA---AGATGCGGACATTGGCCCTCCGAGCCGC-GAGGCGCGGTGGGCCTA
AGTGTGCGGCC-GTCGTA-CGTGGCCGGGAGCGGCG-AGTGGTGGGC--T--A--CTGCG
CACGTCA-CCCCGAG-CCCTGTACCGA-CGCAGGGCCTTGTA-CG-ACCCCCT-AACGAG
GAG
>Carex_roanensis|STARR|B617|NCA|spm00001224
TTGCC-TTTCC---AGAAACAC-GACC-G-T-CGAAC-ACG-T--G-ATAG--AAT--G-
C-TG-CC-GC-GG-AGGCGC------------------------------TTGCC-----
-----GC-CTCCT-C-GG---CCCCGCCGGCCT-CCTCCCTC-TCG-CCCTT--C---GG
GGC--GCGTCGGTTGCTGGTCGGAATACGGCGCGGGATGA--CGCCAAGGAA--CACGGT
-AAA--AGCTGAGGCACCGGC--GAGCCGCT--C-----AAGGGCT-CCGT-C----GG-
T-----TGC--C-AAGGC-----CA-A--C---------A----AGA---GA----AATA
TGACTCTCGGCAACGGATATCTCGGCTCTCGCATCGATGAAGAACGTAGCGAAATGCGAT
ACGTGGTGTGAATTGCAGAATCCCGTGAACCATCGAGTCTTTGAACGCAAGTTGCGCCCG
AGGGATCCTCCCGAGGGCACGCCTGCCTCATGGGCGTTAGAAGCCCATCCACGCTCGG-T
-TG-------C-----CTAAC--------TA--------------------A-C------
--GGC----AA---AGATGCGGACATTGGCCCTCCGAGCCGC-GAGGCGCGGTGGGCCTA
AGTGTGCGGCC-GTCGTA-CGTGGCCGGGAGCGGCG-AGTGGTGGGC--T--A--CTGCG
CACGTCA-CCCCGAG-CCCCGTACCGA-CGCAGGGCCTTGTA-CG-ACCCCCT-AACGAG
GAG
>Carex_virescens|STARR|B751|ALA|spm00001356
TTGCC-TTTCC---AGAAACAC-GACC-G-T-CGAAC-ACG-T--G-ATAG--AAT--G-
C-TG-CC-GC-GG-AGGCGC------------------------------TTGCC-----
-----GC-CTCCT-C-GG---CCCCGCCGGCCT-CCTCCCTC-TCG-CCCTT--C---GG
GGC--GCGTCGGTTGCTGGTCGGAATACGGCGCGGGATGA--CGCCAAGGAA--CACGGT
-AAA--AGCTGAGGCACCGGC--GAGCCGCT--C-----AAGGGCT-CCGT-C----GG-
T-----TGC--C-AAGGC-----CA-A--C---------A----AGA---GA----AATA
TGACTCTCGGCAACGGATATCTCGGCTCTCGCATCGATGAAGAACGTAGCGAAATGCGAT
ACGTGGTGTGAATTGCAGAATCCCGTGAACCATCGAGTCTTTGAACGCAAGTTGCGCCCG
AGGGATCCTCCCGAGGGCACGCCTGCCTCATGGGCGTTAGAAGCCCATCCACGCTCGG-T
-TG-------C-----CTAAC--------TA--------------------A-C------
--GGC----AA---AGATGCGGACATTGGCCCTCCGAGCCGC-GAGGCGCGGTGGGCCTA
AGTGTGCGGCC-GTCGTA-CGTGGCCGGGAGCGGCG-AGTGGTGGGC--T--A--CTGCG
CACGTCA-CCCCGAG-CCCCGTACCGA-CGCAGGGCCTTGTA-CG-ACCCCCT-AACGAG
GAG
>Carex_complanata|STARR|B164|TEX|spm00000782
TTGCC-TTTCC---AGAAACAC-GACC-G-T-CGAAC-ACG-T--G-ACAG--AAT--G-
C-CG-CC-GC-GG-AGGCGC------------------------------TTGCC-----
-----GC-CTCCT-C-GG---CCCCGCCGGCCT-CCTCCCTC-TCG-CCCTC--C---GG
GGC--GCGTCGGTTGCTGGTCGGAATACGGCGCGGGATGA--CGCCAAGGAA--CACGGT
-AAA--AGCTGAGGCACCGGC--GAGCCGCT--C-----AAGGGCT-CCGT-C----GG-
T-----TGC--C-AAGGC-----CA-A--C---------A----AGA---GA----AATA
TGACTCTCGGCAACGGATATCTCGGCTCTCGCATCGATGAAGAACGTAGCGAAATGCGAT
ACGTGGTGTGAATTGCAGAATCCCGTGAACCATCGAGTCTTTGAACGCAAGTTGCGCCCG
AGGGACCCTCCCGAGGGCACGCCTGCCTCATGGGCGTTAGAAGCCCATCCACGCTCGG-T
-TG-------C-----CTAAC--------TA--------------------A-C------
--GGC----AA---AGATGCGGACATTGGCCCTCCGAGCCGC-GAGGCGCGGTGGGCCTA
AGTGTGCGGCC-GTCGTA-CGTGGCCGGGAGCGGCG-AGTGGTGGGC--T--A--CTGCG
CACGTCA-CCCCGAG-CCCCGTACCGA-CGCAGGGCCTTGTA-CG-ACCCCCT-AACGAG
GAG
>Carex_swanii|STARR|B699|ARK|spm00001304
TTGCC-TTTCC---AGAAACAC-GACC-G-T-TGAAC-ACG-T--G-ACAG--AAT--G-
C-TG-CC-GC-GG-AGGCGC------------------------------TTGCC-----
-----GC-CTCCT-C-GG---CCCCGCCGGCCT-CCTCCCTC-TCG-CCCTC--C---GG
GGC--GCGTCGGTTGCTGGTCGGAATACGGCGCGGGATGA--CGCCAAGGAA--CACGGT
-AAA--AGCTGAGGCACCGGC--GAGCCGCT--C-----AAGGGCT-CCGT-C----GG-
T-----TGC--C-AAGGC-----CA-A--C---------A----AGA---GA----AATA
TGACTCTCGGCAACGGATATCTCGGCTCTCGCATCGATGAAGAACGTAGCGAAATGCGAT
ACGTGGTGTGAATTGCAGAATCCCGTGAACCATCGAGTCTTTGAACGCAAGTTGCGCCCG
AGGGACCCTCCCGAGGGCACGCCTGCCTCATGGGCGTTAGAAGCCCATCCACGCTCGG-T
-TG-------C-----CTAAC--------TA--------------------A-C------
--GGC----AA---AGATGCGGACATTGGCCCTCCGAGCCGC-GAGGCGCGGTGGGCCTA
AGTGTGCGGCC-GTCGTA-CGTGGCCGGGAGCGGCG-AGTGGTGGGC--T--A--CTGCG
CACGTCA-CCCCGAG-CCCCGTACCGA-CGCAGGGCCTTGTA-CG-ACCCCCT-AACGAG
GAG
>Carex_aestivalis|STARR|B062|PEN|spm00000681
TTGCC-TTTCC---AGAAACAC-GACC-G-T-CGAAC-ACG-T--G-ACAG--AAT--G-
C-TG-CC-GC-GG-AGGCGC------------------------------TCGCC-----
-----GC-CTCCT-C-GG---CCCCGCCGGCCT-CCTCCCTC-TCG-CCCTT--C---GG
GGC--GCGTCGGTTGCTGGTCGGAATACGGCGCGGGATGA--CGCCAAGGAA--CACGGT
--AA--AGCTGAGGCACCGGC--GAGCCGCT--C-----AAGGGCT-CCGT-C----GG-
T-----TGC--C-AAGGC-----CA-A--C---------A----AGA---GA----AATA
TGACTCTCGGCAACGGATATCTCGGCTCTCGCATCGATGAAGAACGTAGCGAAATGCGAT
ACGTGGTGTGAATTGCAGAATCCCGTGAACCATCGAGTCTTTGAACGCAAGTTGCGCCCG
AGGGACCCTCCCGAGGGCACGCCTGCCTCATGGGCGTTAGAAGCCCATCCACGCTCGG-T
-TG-------C-----CTAAC--------TA--------------------A-C------
--GGC----AA---AGATGCGGACATTGGCCCTCCGAGCCGC-GAGGCGCGGTGGGCCTA
AGTGTGCGGCC-GTCGTA-CGTGGCCGGGAGCGGCG-AGTGGTGGGC--T--A--CTGCG
CACGTCA-CCCCGAG-CCCCGTACCGA-CGGAGGGCCTTGTA-CG-ACCCCCT-AACGAG
GAG
>Carex_venusta|STARR|B767|MSI|spm00001372
TTGCC-TTTCC---AGAAACAC-GACC-G-T-CGAAC-ACG-T--G-ACAG--AAT--G-
C-TG-CC-GC-GG-AGGCGC------------------------------TCGCC-----
-----GC-CTCCT-C-GG---CCCCGCCGGCCT-CCTCCCTC-TCG-CCCTT--C---GG
GGC--GCGTCGGTTGCTGGTCGGAATACGGCGCGGGATGA--CGCCAAGGAA--CACGGT
--AA--AGCTGAGGCACCGGC--GAGCCGCT--C-----AAGGGCT-CCGT-C----GG-
T-----TGC--C-AAGGC-----CA-A--C---------A----AGA---GA----AATA
TGACTCTCGGCAACGGATATCTCGGCTCTCGCATCGATGAAGAACGTAGCGAAATGCGAT
ACGTGGTGTGAATTGCAGAATCCCGTGAACCATCGAGTCTTTGAACGCAAGTTGCGCCCG
AGGGACCCTCCCGAGGGCACGCCTGCCTCACGGGCGTTAGAAGCCCATCCACGCTCGG-T
-TG-------C-----CTAAC--------TA--------------------A-C------
--GGC----AA---AGATGCGGACATTGGCCCTCCGAGCCGC-GAGGCGCGGTGGGCCTA
AGTGTGCGGCC-GTCGTA-CGTGGCCGGGAGCGGCG-AGTGGTGGGC--T--A--CTGCG
CACGTCA-CCCCGAG-CCCCGTACCGA-CGCAGGGCCTTGTA-CG-ACCCCCT-AACGAG
GAG
>Carex_gracillima|HIPP|gracillima_505|WIS|spm00002423
TTGCC-TTTCC---AGAAACAC-GACC-G-T-CGAAC-ACG-T--G-ACAG--AAT--G-
C-TG-CC-GC-GG-AGGCGC------------------------------TGGCC-----
-----GC-CTCCT-C-GG---CCCCGCCGGCCT-CCTCCCTC-TCG-CCCTT--C---GG
GGC--GCGTCGGTTGCTGGTCGGAATACGGCGCGGGATGA--CGCCAAGGAA--CACGGT
--AA--AGCTGAGGCACTGGC--GAGCCGCT--C-----AAGGGCT-CCGT-C----GG-
T-----TGC--C-AAGGC-----CA-A--C---------A----AGA---GA----AATA
TGACTCTCGGCAACGGATATCTCGGCTCTCGCATCGATGAAGAACGTAGCGAAATGCGAT
ACGTGGTGTGAATTGCAGAATCCCGTGAACCATCGAGTCTTTGAACGCAAGTTGCGCCCG
AGGGACCCTCCCGAGGGCACGCCTGCCTCATGGGCGTTAGAAGCCCATCCACGCTCGG-T
-TG-------C-----CTAAC--------TA--------------------A-C------
--GGC----AA---AGATGCGGACATTGGCCCTCCGAGCCGC-GAGGCGCGGTGGGCCTA
AGTGTGCGGCC-GTCGTA-CGTGGCCGGGAGCGGCG-AGTGGTGGGC--T--A--CTGCG
CACGTCA-CCCCGAG-CCCCGTACCGA-CGCAGGGCCTTGTA-CG-ACCCCCT-AACGAG
GAG
>Carex_debilis|STARR|B245|OKL|spm00000863
TTGCC-TTTCC---AGAAACAC-GACC-G-T-CGAAC-ACG-T--G-ACAG--AAT--G-
C-TG-CC-GC-GG-AGGCGC------------------------------TCGCC-----
-----GC-CTCCT-C-GG---CCCCGCCGGCCT-CCTTCCTC-TCG-CCCTT--C---GG
GGC--GCGTCGGTTGCTGGTCGGAATACGGCGCGGGATGA--CGCCAAGGAA--CACGGT
--AA--AGCTGAGGCACKGGC--GAGCCGCT--C-----AAGGGCT-CCGT-C----GG-
T-----TGC--C-AAGGC-----CA-A--C---------A----AGA---GA----AATA
TGACTCTCGGCAACGGATATCTCGGCTCTCGCATCGATGAAGAACGTAGCGAAATGCGAT
ACGTGGTGTGAATTGCAGAATCCCGTGAACCATCGAGTCTTTGAACGCAAGTTGCGCCCG
AGGGACCCTCCCGAGGGCACGCCTGCCTCATGGGCGTTAGAAGCCCATCCACGCTCGG-T
-TG-------C-----CTAAC--------TA--------------------A-C------
--GGC----AA---AGATGCGGACATTGGCCCTCCGAGCCGC-GAGGCGCGGTGGGCCTA
AGTGTGCGGCC-GTCGTA-CGTGGCCGGGAGCGGCG-AGTGGTGGGC--T--A--CTGCG
CACGTCA-CCCCGAG-CCCCGTACCGA-CGCAGGGCCTTGTA-CG-ACCCCCT-AACGAG
GAG
>Carex_pinophila|REZNICEK|NA|MXE|spm00000284
TTGCC-TTTCC---AGAAACAC-GACC-G-T-CGAAC-ACG-T--G-ACAG--AAT--G-
C-TG-CC-GC-GG-AGGCGC------------------------------GTGCC-----
-----GC-CTCCT-C-GG---CCCCGCCGGCCT-CCTCCCTC-TCG-CCCTC--C---GG
GGC--GCGTCGGTTGTTGGTCGGAATACGGCGCGGGATGA--CGCCAAGGAA--CACGGT
-AAA--AGCTGAGGCACCGGC--GAGCCGCT--C-----AAGGGCT-CCGT-C----GG-
T-----TGC--C-AAGGC-----CA-A--C---------A----AGA---GA----AATA
TGACTCTCGGCAACGGATATCTCGGCTCTCGCATCGATGAAGAACGTAGCGAAATGCGAT
ACGTGGTGTGAATTGCAGAATCCCGTGAACCATCGAGTCTTTGAACGCAAGTTGCGCCCG
AGGGACCCTCCCGAGGGCACGCCTGCCTCACGGGCGTTAGAAGCCCATCCACGCTCGG-T
-TG-------C-----CTAAC--------TA--------------------A-C------
--GGC----AA---AGATGCGGACATTGGCCCTCCGAGCCGC-GAGGCGCGGTGGGCCTA
AGTGTGCGGCC-GTCGTA-CGTGGCCGGGAGCGGCG-AGTGGTGGGC--T--A--CTGCG
CACGTCA-CCCCGAG-CCCCGTACCGA-CGCAGGGCCTTGTA-CG-ACCCCCT-AACGAG
GAG
>Carex_angustispica|REZNICEK|NA|MXS|spm00000262
TTGCC-TTTCC---AGAAACAC-GACC-G-T-CGAAC-ACG-T--G-ACAG--AAT--G-
C-TG-CC-GC-GG-AGGCGC------------------------------TTGCC-----
-----GC-CTCCT-C-GG---CCCCGCCGGCCT-CCTCCCTC-TCG-CCCTC--C---GG
GGC--GCGTCGGTTGTTGGTCGGAATACGGCGCGGGATGA--CGCCAAGGAA--CACGGT
-AAA--AGCCGAGGCACCGGC--GAGCCGCT--C-----AAGGGCT-CCGT-C----GG-
T-----TGC--C-AAGGC-----CA-A--C---------A----AGA---GA----AATA
TGACTCTCGGCAACGGATATCTCGGCTCTCGCATCGATGAAGAACGTAGCGAAATGCGAT
ACGTGGTGTGAATTGCAGAATCCCGTGAACCATCGAGTCTTTGAACGCAAGTTGCGCCCG
AGGGACCCTCCCGAGGGCACGCCTGCCTCATGGGCGTTAGAAGCCCATCCACGCTCGG-T
-TG-------C-----CTAAC--------TA--------------------A-C------
--GGC----AA---AGATGCGGACATTGGCCCTCCGAGCCGC-GAGGCGCGGTGGGCCTA
AGTGTGCGGCC-GTCGTA-CGTGGCCGGGAGCGGCG-AGTGGTGGGC--T--A--CTGCG
CACGTCA-CCCCGAG-CCCCGTACCGA-CGCAGGGCCTTGTA-CG-ACCCCCT-AACGAG
GAG
>Carex_meyeriana|GEBAUER||MON|spm00006158
-----------------AACAC-GACC-G-T-CGAAC-ACG-T--C-ACAG--AAT--G-
C-TG-CC-GC-GG-AGGCGC------------------------------TTGCC-----
-----GT-CTCCT-C-GG---CCCCACCGGCCT-CCTCCCTC-TCG-CCCTT--C---GG
GGC--GCGTTGGTTGCTGGTCGGAATACGGCGCGGGATGA--CGCCAAGGAA--CACGGT
--AA--AGCTGAGGCACCGGC--GAGCCGCT--C-----AAGGTCT-TCGT-C----GG-
T-----TGC--T-GAGGC-----CA-A--C--AA-----A----AAA----A----AATA
TGACTCTCGGCAACGGATATCTCGGCTCTCGCATCGATGAAGAACGCAGCGAAATGCGAT
ACGTGGTGTGAATTGCAGAATCCCGTGAACCATCGAGTCTTTGAACGCAAGTTGCGCCCG
AGGGACCCTCCCGAGGGCACGCCTGCCTCATGGGCGTTAGAAGCCCATCCACGCTCGG-T
-TG-C-----C-----TAA-C--------TA--------------------A-C------
--GGC----AA---AGATGCGGACATTGGCCCTCCGAACCGT-GAGGCGCGGTGGGCCTA
AGTGTGCGGCC-GTCGTA-CGTGGCCGGGAGCGGCG-AGTGGTGGGC--T--A--CTGCG
CACGTCA-CCCCGAG-CCCCGTACCGA-TGCAGGGCCTTATA-CG-ACCCCCT-AACGAG
GAG
>Carex_houghtoniana|STARR|B843|MAN|spm00001446
TTGCC-TTTCC---AGAAACAC-GACC-G-T-CGAAC-ACG-T--G-ACAG--AAC--G-
C-TG-CC-GC-GG-AGGCGC------------------------------TCGCC-----
-----GC-CTCCT-C-GG---CCCCACCGGCCA-CCCCCCTC-TCG-CCCTT--C---CG
GGC--GCGTTGGTTGCTGGCCGGAATACGGCGCGGGATGA--CGCCAAGGAA--CACGGT
--AA--AGCCGAGGCGCCGGC--GAGCCGCT--C-----GAGGTCT-CCGC-C----GG-
T-----TGC--C-GAGGC-----CA-A--C-------AGA----AAA---------AATA
TGACTCTCGGCAACGGATATCTCGGCTCTCGCATCGATGAAGAACGTAGCGAAATGCGAT
ACGTGGTGTGAATTGCAGAATCCCGTGAACCATCGAGTCTTTGAACGCAAGTTGCGCCCG
AGGGACCCTCCCGAGGGCACGCCTGCCTCATGGGCGTTAGAAGCCCATCCACGCTCGG-C
-TG-------C-----CCAAC--------TA--------------------A-C------
--GGC----AG---AGATGCGGACATTGGCCCTCCGAACCGC-GAGGCGCGGTGGGCCTA
AGTGTGCGGCC-GTCGTA-CGTGGCCGGGAGCGGCG-AGTGGTGGGC--T--A--CTGCG
CACGTCG-CCCCGAG-CCCCGTACCGA-CGCAGGGCCTTGTA-CG-ACCCCCT-AACGAG
GTG
>Carex_intumescens|STARR|B357|MAI|spm00000975
TTGCC-TTTCC---AGAAACAC-GACC-G-T-CGAAC-ACG-T--G-ACAG--AAT--G-
C-TG-CC-GC-GG-AGGCGC------------------------------TTGCC-----
-----GC-CTCCC-C-GG---CCCCACCGGCCT-CCTCCCTC-TCG-CCCTT--C---GG
GGC--GCGTTGGTTGCTGGTCGGAATACGGCGCGGGATGA--CGCCAAGGAA--CACGGT
--AA--AGCTGAGGCACCGGC--GAGCCGCT--C-----GGGGTCT-CCGT-C----GG-
T-----TGC--C-RAGGC-----AA-A--C-------AGA----AAA---------AATA
TGACTCTCGGCAACGGATATCTCGGCTCTCGCATCGATGAAGAACGTAGCGAAATGCGAT
ACGTGGTGTGAATTGCAGAATCCCGTGAACCATCGAGTCTTTGAACGCAAGTTGCGCCCG
AGGGACCCTCCCGAGGGCACGCCTGCCTCATGGGCGTTAGAAGCCCATCCACGCTCGG-T
-TG-------C-----CTAAC--------TA--------------------A-C------
--GGC----AG---AGATGCGGACATTGGCCCTCCGARCCGC-GAGGCGCGGTGGGCCTA
AGTGTGCGGCC-GTCGTA-CGTGGCCGGGAGCGGCG-AGTGGTGGGC--T--A--CTGCG
CACGTCG-CCCCGAG-CCCCGTGCCGA-CGCAGGGCCTTGTA-CG-ACCCCCT-RACGAG
GAG
>Carex_nakasimae|SANGTAE|E0483|KOR?|spm00000341
TTGCC-TTTCC---AGAAACAC-GACC-G-T-CGAAC-ACG-T--G-ACAG--AAT--G-
C-TG-CC-GC-GG-AGGCGC------------------------------TCGCC-----
-----GC-CTCCC-C-GG---CCCCGCCGGCCT-CCTCCCTC-TCG-CCCTT--C---CG
GGC--GCGTCGGTTGCTGGCCGGAACACGGCGCGGGATGA--CGCCAAGGAA--CACGGT
--AA--AGCTGAGGCGCCGGC--GAGCCGCT--C-----GAGGTCT-CCGT-C----GG-
T-----TGC--C-AAGGC-----CG-A--C-------AGA----AAA-AAAA----AATA
CGACTCTCGGCAACGGATATCTCGGCTCTCGCATCGATGAAGAACGTAGCGAAATGCGAT
ACGTGGTGTGAATTGCAGAATCCCGTGAACCATCGAGTCTTTGAACGCAAGTTGCGCCCG
AGGGACCCTCCCGAGGGCACGCCTGCCTCATGGGCGTTAGAAGCCCATCCACGCTCGG-T
-TG-------C-----CTGAC--------TA--------------------A-C------
--GGC----AG---AGATGCGGACATTGGCCCTCCGAGCCGC-GAGGCGCGGTGGGCCTA
AGTGTGCGGCC-GTCGYA-CGTGGCCGGGAGCGGCG-AGTGGTGGGC--T--A--CTGCG
CACGCCG-CCCCGAG-CCCCGTACCGA-CGCAGGGCCTTGTA-CG-ACCCCCT-AACGAG
GAG
>Carex_thurberi|STARR|B1209|ARI|spm00001816
TTGCC-TTTCC---AGAAACAC-GACC-G-T-CGAAC-ACG-T--G-ACAG--AAT--G-
C-TG-CC-GC-GG-AGGCGC------------------------------TCGCC-----
-----GC-CTCCT-C-GG---CCCCACCGGCCT-CCTCCCTC-TCG-CCCTT--C---CG
GGC--GNGTYGGTTGCTGGTCGGAATACGGCGCGGGATGA--CGCCAAGGAA--CACGGT
--AA--AGCBGAGGCGCCGGC--GAGCCGCT--C-----AGGGBCT-CCGT-C----GG-
T-----TGC--C-GAGGC-----CA-A--C-------AGA----AAA----A----AATA
TGACTCTCGGCAACGGATATCTCGGCTCTCGCATCGATGAAGAACGTAGCGAAATGCGAT
ACGTGGTGTGAATTGCAGAATCCCGTGAACCATCGAGTCTTTGAACGCAAGTTGCGCCCG
AGGGACCCTCCCGAGGGCACGCCTGCCTCATGGGCGTTAGAAGCCCATCCACGCTCGG-T
-TG-------C-----CCGAC--------TA--------------------A-C------
--GGC----AG---AGATGCGGACATTGGCCCTCCGAACCGC-GAGGTGCGGTGGKCCTA
AGTGTGCGGCC-GTCGTA-CGTGGCCGGGAGCGGCG-AGTTGTGGGC--T--G--CTGCG
CACGTCG-CCCCGAG-CCCCGYACCGA-CGCAGGGCCTTGTA-CG-ACCCCCT-AACGAG
GAG
>Carex_hystericina|STARR|B475|ARK|spm00001081
TTGCC-TTTCC---AGAAACAC-GACC-G-T-CGAAC-ACG-T--G-ACAG--AAT--G-
C-TG-CC-GC-GG-AGGCGC------------------------------TTGCC-----
-----GC-CTCCT-C-GG---CCCCRCCGGCCT-CCTCCCTC-TCG-CCCTT--C---CG
GGC--GCGTTGGTTGCTGGTCGGAATACGGCGCGGGATGA--CGCCAAGGAA--CACGGT
--AA--AGCYGAGGCGCCGGC--GAGCCGCT--C-----AGGGTCT-CCGT-C----GG-
T-----TGC--C-GAGGC-----CA-A--C-------AGA----AAA---------RATA
TGACTCTCGGCAACGGATATCTCGGCTCTCGCATCGATGAAGAACGTAGCGAAATGCGAT
ACGTGGTGTGAATTGCAGAATCCCGTGAACCATCGAGTCTTTGAACGCAAGTTGCGCCCG
AGGGACCCTCCCGAGGGCACGCCTGCCTCATGGGCGTTAGAAGCCCATCCACGCTCGG-T
-TG-------C-----CCGAC--------TA--------------------A-S------
--GGC----AG---AGATGCGGACATTGGCCCTCCGAACCGC-GAGGTGCGGCGGGCCTA
AGTGTGCGGCC-GTCGTA-CGTGGCCGGGAGCGGCG-AGTKGTGGGC--T--G--CTGCG
CRCGTCG-CCCCGAG-CCCCGTACCGA-CGCAGGGCCTTGTA-CG-ACCCCCT-AACGAG
GAG
>Carex_oligosperma|STARR|B506|NWH|spm00001112
TTGCC-TTTCC---AGAAACAC-GACC-G-T-CGAAC-ACG-T--G-ACAG--AAT--G-
C-TG-CC-GC-GG-AGGCGC------------------------------TCGCC-----
-----GC-CTCCT-C-GG---CCCCACCGGCCT-CCTCCCTC-TCG-CCCTT--C---CG
GGC--GCGTTGGTTGCTGGCCGGAACACGGCGCGGGATGA--CGCCAAGGAA--CACGGT
--AA--AGCTGAGGCGCCGGC--GAGCCGCT--G-----GAGGTCT-CCGT-C----GG-
T-----TGC--C-GAGGC-----CA-A--C-------AGR----AAA---------AATA
TGACTCTCGGCAACGGATATCTCGGCTCTCGCATCGATGAAGAACGTAGCGAAATGCGAT
ACGTGGTGTGAATTGCAGAATCCCGTGAACCATCGAGTCTTTGAACGCAAGTTGCGCCCG
AGGGACCCTCCCGAGGGCACGCCTGCCTCACGGGCGTTAGAAGCCCATCCACGCTCGG-T
-TG-------C-----CCAAC--------TA--------------------A-C------
--GGC----AG---AGATGCGGACATTGGCCCTCCGAACCGC-GAGGCGCGGTGGGCCTA
AGTGTGCGGCC-GTCGTN-CGTGGCCGGGAGCGGCG-AGTGGTGGGC--T--N--CTGCG
CACGTCG-CCCCGAG-CCCCGTACCGA-CGCAGGGCCTTGTA-CG-ACCCCCT-AACGAG
GAG
>Carex_cognata|GEHRKE|NA|NAT|spm00000182
TTGCC-TTTCC---AGAAACAC-GACC-G-T-CGAAC-ACG-T--G-ACAG--AAT--G-
C-TG-CC-GC-GG-AGGCGC------------------------------TTGCC-----
-----GC-CTCCT-C-GG---CCCCACCGGCCT-CCTCCCTC-TCG-CCCTT--C---CG
GGC--GCGTCGGTTGCTGGTCGGAATACGGCGCGGGATGA--CGCCAAGGAA--CACGGT
--AA--AGCTGAGGCGCCGGC--GAGCCGCT--C-----AGGGTCT-CCGT-C----GG-
T-----TGC--C-GAGGC-----CA-A--C-------AGA----AAA---------AATA
YGACTCTCGGCAACGGATATCTCGGCTCTCGCATCGATGAAGAACGTAGCGAAATGCGAT
ACGTGGTGTGAATTGCAGAATCCCGTGAACCATCGAGTCTTTGAACGCAAGTTGCGCCCG
AGGGACCCTCCCGAGGGCACGCCTGCCTCATGGGCGTTAGAAGCCCATCCACGCTCGG-T
-TG-------C-----CCGAC--------TA--------------------A-C------
--GGC----AG---AGATGCGGACATTGGCCCTCCGAACCGC-GAGGTGCGGTGGGCCTA
AGTGTGCGGCC-GTCGTA-CGTGGCCGGGAGCGGCG-AGTTGTGGGC--T--G--CTGCG
CACGTCG-CCCCGAG-CCCCGTACCGA-CGCAGGGCCCTGTA-CG-ACCCCGT-AACGAG
GAG
>Carex_bullata|STARR|B157|MAS|spm00000775
TTGCC-TTTCC---AGAAACAC-GACC-G-T-CGAAC-ACG-T--G-ACAG--AAT--G-
C-TG-CC-GC-GG-AGGCGC------------------------------TTGCC-----
-----GC-CTCCT-C-GG---CCCCGCCGGCCW-MCTCCCTC-TCG-CCCTT--C---CG
GGC--GCGTTGGTTGCTGGTCGGAATACGGCGCGGGATGA--CGCCAAGGAA--CACGGT
--AA--AGCTGAGGCGCCGGC--GAGCCGCT--C-----AAGGTCT-CCGT-C----GG-
T-----TGC--C-AAGGC-----CA-A--C-------AGA----AAA---------AATA
TGACTCTCGGCAACGGATATCTCGGCTCTCGCATCGATGAAGAACGTAGCGAAATGCGAT
ACGTGGTGTGAATTGCAGAATCCCGTGAACCATCGAGTCTTTGAACGCAAGTTGCGCCCG
AGGGACCCTCCCGAGGGCACGCCTGCCTCATGGGCGTTAGAAGCCCATCCACGCTCGG-T
-TG-------C-----CCAAC--------TA--------------------A-C------
--GGC----AG---AGATGCGGACATTGGCCCTCCGAACCGC-GAGGCGCGGTGGGCCTA
AGTGTGCGGCC-GTCGTA-CGTGGCCGGGAGCGGCG-AGTTGTGGGC--T--G--CTGCG
CACGTCG-CCCCGAG-CCCCGTACCGA-CGCAGGGCCTTGTA-CG-ACCCCCT-AACGAG
GAG
>Carex_obscuriceps|EHM|spm00005802
TTGCC-TCTCC---AGAAACGC-GACC-G-T-CGAAC-ACG-T--G-ACAG--AAT--G-
C-TG-CC-GC-GG-AGGCGC------------------------------TTGCC-----
-----GC-CTCCT-C-GG---CCCCACCGGCCT-CCTCCCTC-TCG-CCCTT--C---CG
GGC--GCGTTGGTTGCTGGTCGGAATACGGCGCGGGATGA--CGCCAAGGAA--CACGGT
--AA--AGCTGAGGCGCCGGC--GAGCCGCC--C-----AGGGTCT-CCGT-C----GG-
----T-TGC--C-AAGGC-----CA-A--C---------A----GAA---AA----AATA
TGACTCTCGGCAACGGATATCTCGGCTCTCGCATCGATGAAGAACGTAGCGAAATGCGAT
ACGTGGTGTGAATTGCAGAATCCCGTGAACCATCGAGTCTTTGAACGCAAGTTGCGCCCG
AGGGACCCTCCCGAGGGCACGCCTGCCTCATGGGCGTTAGAAGCCCATCCACGCTCGG-T
-TG-------C----CCCAAC--------TA--------------------A-C------
--GGC----AG---AGATGCGGACATTGGCCCTCCGAGCCGC-GAGGTGCGGTGGGCCTA
AGTGTGCGGCC-GTCGTA-CGTGGCCGGGAGCGGCG-AGTTGTGGGC--T--G--CTGCG
CACGTCG-CCCCGAG-CCCCGTACCGA-CGCAGGGCCTTGTA-CG-ACCCCCT-AACGAG
GAG
>Carex_congolensis|GEHRKE|NA|MLW|spm00000181
TTGCC-TTTCC---AGAAACAC-GACC-G-T-CGAAC-ACG-T--G-ACAG--AAT--G-
C-TG-CC-GC-GG-AGGCGC------------------------------TTGCC-----
-----GC-CTCCT-C-GG---CCCCACCGGCCT-CCTCCCTC-TCG-CCCTT--C---CG
GGC--GCGTTGGTTGCTGGTCGGAATACGGCGCGGGATGA--CGCCAAGGAA--CACGGT
--AA--AGCTGAGGCGCCGGC--GAGCCGCT--C-----AGGGTCT-CCGC-C----GG-
T-----TGC--C-AAGGC-----CA-A--C---------A---GAAA----A----AATA
TGACTCTCGGCAACGGATATCTCGGCTCTCGCATCGATGAAGAACGTAGCGAAATGCGAT
ACGTGGTGTGAATTGCAGAATCCCGTGAACCATCGAGTCTTTGAACGCAAGTTGCGCCCG
AGGGACCCTCCCGAGGGCACGCCTGCCTCATGGGCGTTAGAAGCCCATCCACGCTCGG-T
-TG-------C-----CCAAC--------TA--------------------A-C------
--GGC----AG---AGATGCGGACATTGGCCCTCCGAACCGC-GAGGCGCGGTGGGCCTA
AGTGTGCGGCC-GTCGTA-CGTGGCCGGGAGCGGCG-AGTTGTGGGC--T--G--CTGCG
CACGTCG-CCCCGAG-CCCCGTACCGA-CGCAGGGCCCTGTA-CG-ACCCCCT-AACGAG
GAG
>Carex_sphaerogyna|GEHRKE|NA|MDG|spm00000237
TTGCC-TTTCC---AGAAACAC-GACC-G-T-CGAAC-ACG-T--G-ACAG--AAT--G-
C-TG-CC-GC-GG-AGGCGC------------------------------TTGCC-----
-----GC-CTCCT-C-GG---CCCCGCCGGCCT-CCTCCCTC-TCG-CCCTT--C---CG
GGC--GCGTTGGTTGCTGGTCGGAATACGGCGCGGGATGA--CGCCAAGGAA--CACGGT
--AA--AGCTGAGGCGCCGGC--GAGCCGCT--C-----AGGGTCT-CCGT-C----GG-
T-----TGC--C-AAGGC-----CA-A--C---------A---GAAA----A----AATA
TGACTCTCGGCAACGGATATCTCGGCTCTCGCATCGATGAAGAACGTAGCGAAATGCGAT
ACGTGGTGTGAATTGCAGAATCCCGTGAACCATCGAGTCTTTGAACGCAAGTTGCGCCCG
AGGGACCCTCCCGAGGGCACGCCTGCCTCATGGGCGTTAGAAGCCCATCCACGCTCGG-T
-TG-------C-----CCAAC--------TA--------------------A-C------
--GGC----AG---AGATGCGGACATTGGCCCTCCGAACCGC-GAGGTGCGGTGGGCCTA
AGTGTGCGGCC-GTCGTA-CGTGGCCGGGAGCGGCG-AGTTGTGGGC--T--G--CTGCG
CACGTCG-CCCCGAG-CCCCGTACCGG-CGCAGGGCCTTGTA-CG-ACCCCCT-AACGAG
GAG
>Carex_comosa|STARR|B208|CAL|spm00000826
TTGCC-TTTCC---AGAAACAC-GACC-G-T-CGAAC-ACG-T--G-ACAG--AAT--G-
C-TG-CC-GC-GG-AGGCGC------------------------------TTGCC-----
-----GC-CTCCT-C-GG---CCCCACCGGCCT-CCTCCCTC-TCG-CCCTT--C---CG
GGC--GCGTTGGTTGCTGGTCGGAATACGGCGCGGGATGA--CGCCAAGGAA--CACGGT
--AA--AGCCGAGGCGCCGGC--GAGCCGCT--C-----AGGGTCT-CCGT-C----GG-
T-----TGC--C-AAGGC-----CA-A--C---------A---GAAA----A----AATA
TGACTCTCGGCAACGGATATCTCGGCTCTCGCATCGATGAAGAACGTAGCGAAATGCGAT
ACGTGGTGTGAATTGCAGAATCCCGTGAACCATCGAGTCTTTGAACGCAAGTTGCGCCCG
AGGGACCCTCCCGAGGGCACGCCTGCCTCATGGGCGTTAGAAGCCCATCCACGCTCGG-T
-TG-------C-----CCAAC--------TA--------------------A-C------
--GGC----AG---AGATGCGGACATCGGCCCTCCGAACCGC-GAGGTGCGGTGGGCCTA
AGTGTGCGGCC-GTCGTA-CGTGGCCGGGAGCGGCG-AGTTGTGGGC--T--G--CTGCG
CACGTCG-CCCCGAG-CCCCGTACCGA-CGCAGGGCCTTGTA-CG-ACCCCCT-AACGAG
GAG
>Carex_phragmitoides|GEHRKE|NA|ETH|spm00000221
TTGCC-TTTCC---AGAAACCC-GACC-G-T-CGAAC-ACG-T--G-ACAG--AAT--G-
C-TG-CC-GC-GG-AGGCGC------------------------------TTGCC-----
-----GC-CTCCT-C-GG---CCCCACCGGCCT-CCTCCCTC-TCG-CCCTT--C---CG
GGC--GCGTTGGTTGCTGGTCGGAATACGGCGCGGGATGA--CGCCAAGGAA--CACGGT
--AA--AGCTGAGGCGCCGGC--GAGCCGCT--C-----AGGGTCT-CCGT-C----GG-
T-----TGC--C-AAGGC-----CA-A--C---------A---GAAA----A----AATA
TGACTCTCGGCAACGGATATCTCGGCTCTCGCATCGATGAAGAACGTAGCGAAATGCGAT
ACGTGGTGTGAATTGCAGAATCCCGTGAACCATCGAGTCTTTGAACGCAAGTTGCGCCCG
AGGGACCCTCCCGAGGGCACGCCTGCCTCATGGGCGTTAGAAGCCCATCCACGCTCGG-T
-TG-------C-----CCAAC--------TA--------------------A-C------
--GGC----AG---AGATGCGGACATTGGCCCTCCGAACCGC-GAGGTGCGGTGGGCCTA
AGTGTGCGGCC-GTCGTA-CGTGGCCGGGAGCGGCG-AGTTGTGGGC--T--G--CTGCG
CACGTCG-CCCCGAG-CCCCGTACCGA-CGCAGGGCCTTGTA-CG-ACCCCCT-AACGAG
GAG
>Carex_polysticha|REZNICEK|NA|DOM|spm00000292
TTGCC-TTTCC---AGAAACAC-GACC-G-T-CGAAC-ACG-T--G-ACAG--AAT--G-
C-TG-CC-GC-GG-AGGCGC------------------------------TTGCC-----
-----GC-CTCCT-C-GG---CCCCACCGGCCT-CCTCCCTC-TCG-CCCTT--C---CG
GGC--GCGTTGGTTGCTGGTCGGAATACGGCGCGGGATGA--CGCCAAGGAA--CACGGT
--AA--AGCTGAGGCGCCGGC--GAGCCGCT--C-----AGGGTCT-CCGT-C----GG-
T-----TGC--C-AAGGC-----CA-A--C--------------AGA-AAA-----AATA
TGACTCTCGGCAACGGATATCTCGGCTCTCGCATCGATGAAGAACGTAGCGAAATGCGAT
ACGTGGTGTGAATTGCAGAATCCCGTGAACCATCGAGTCTTTGAACGCAAGTTGCGCCCG
AGGGACCCTCCCGAGGGCACGCCTGCCTCATGGGCGTTAGAAGCCCATCCACGCTCGG-T
-TG-------C-----CCAAC--------TA--------------------A-C------
--GGC----AG---AGATGCGGACATTGGCCCTCCGAACCGC-GAGGTGCGGTGGGCCTA
AGTGTGCGGCC-GTCGTA-CGTGGCCGGGAGCGGCG-AGTTGTGGGC--T--G--CTGCG
CACGTCG-CCCCGAG-CCCCGTACCGA-CGCAGGGCCTTGTA-CG-ACCCCCT-AACGAG
GAG
>Carex_pseudocyperus|STARR|B573|MIC|spm00001179
TTGCC-TTTCC---AGAAACAC-GACC-G-T-CGAAC-ACG-T--G-ACAG--AAT--G-
C-TG-CC-GC-GG-AGGCGC------------------------------TTGCC-----
-----GC-CTCCT-C-GG---CCCCACCGGCCT-CCTCCCTC-TCG-CCCTT--C---CG
GGC--GCGTTGGTTGCTGGTCGGAATACGGCGCGGGATGA--CGCCAAGGAA--CACGGT
--AA--AGCTGAGGCGCCGGC--GAGCCGCT--C-----AGGGTCT-CCGT-C----GG-
T-----TGC--C-AAGGC-----CA-A--C----------------AGAAAA----AATA
TGACTCTCGGCAACGGATATCTCGGCTCTCGCATCGATGAAGAACGTAGCGAAATGCGAT
ACGTGGTGTGAATTGCAGAATCCCGTGAACCATCGAGTCTTTGAACGCAAGTTGCGCCCG
AGGGACCCTCCCGAGGGCACGCCTGCCTCATGGGCGTTAGAAGCCCATCCACGCTCGG-T
-TG-------C-----CCAAC--------TA--------------------A-C------
--GGC----AG---AGATGCGGACATTGGCCCTCCGAACCGC-GAGGTGCGGTGGGCCTA
AGTGTGCGGCC-GTCGTA-CGTGGCCGGGAGCGGCG-AGTTGTGGGC--T--G--CTGCG
CACGTCG-CCCCGAG-CCCCGTACCGA-CGCAGGGCCTTGTA-CG-ACCCCCT-AACGAG
GAG
>Carex_antoniensis|MESTERHAZY|NA|CVI|spm00002181
TTGCC-TTTCC---AGAAACAC-GACC-G-T-CGAAC-ACG-T--G-ACAG--AAT--G-
C-TG-CC-GC-GG-AGGCGC------------------------------TTGCC-----
-----GC-CTCCT-C-GG---CCCCACCGGCCT-CCTCCCTC-TCG-CCCTT--C---CG
GGC--GCGTTGGTTGCTGGTCGGAATACGGCGCGGGATGA--CGCCAAGGAA--CACGGT
--AA--AGCTGAGGCGCCGGC--GAGCCGCT--C-----AGGGTCT-CCGT-C----GG-
T-----TGC--C-AAGGC-----CA-A--C--------------AGA-AAA-----AATA
TGACTCTCGGCAACGGATATCTCGGCTCTCGCATCGATGAAGAACGTAGCGAAATGCGAT
ACGTGGTGTGAATTGCAGAATCCCGTGAACCATCGAGTCTTTGAACGCAAGTTGCGCCCG
AGGGACCCTCCCGAGGGCACGCCTGCCTCATGGGCGTTAGAAGCCCATCCACGCTCGG-T
-TG-------C-----CCAAC--------TA--------------------A-C------
--GGC----AG---AGATGCGGACATTGGCCCTCCGAACCGC-GAGGTGCGGTGGGCCTA
AGTGTGCGGCC-GTCGTA-CGTGGCCGGGAGCGGCG-AGTTGTGGGC--T--G--CTGCG
CACGTCG-CCCCGAG-CCCCGTACCGA-CGCAGGGCCTTGTA------------------
---
>Carex_louisianica|STARR|B390|FLA|spm00001008
TTGCC--TCTC--CGGAAACAC-GACC-G-T-CGAAC-ACG-T--G-ACAG--AAT--G-
C-CG-CC-GC-GG-AGGCGC------------------------------TTGCC-----
-----GC-CTCCT-C-GG---CCCCACCGGCCT-CCTCCCTC-TCG-CCCTT--C---CG
GGC--GCGTCGGTTGCTGGTCGGAATACGGCGCGGGATGA--CGCCAAGGAA--CACGGT
--AA--AGCTGAGGCGCCGGC--GAGCCGCT--C-----GAGGCCT-CCGT-C----GG-
T-----TGC--C-AAGGC-----CG-G--C-------AGA----AAA---------AATA
TGACTCTCGGCAACGGATATCTCGGCTCTCGCATCGATGAAGAACGTAGCGAAATGCGAT
ACGTGGTGTGAATTGCAGAATCCCGTGAACCATCGAGTCTTTGAACGCAAGTTGCGCCCG
AGGGACCCTCCCGAGGGCACGCCTGCCTCATGGGCGTTAGAAGCCCATCCACGCTCGG-T
-TG-------C-----CTAAC--------TA--------------------A-C------
--GGC----AG---AGATGCGGACATTGGCCCTCCGAACCGC-GAGGCGCGGTGGGCCTA
AGTGTGCGGCC-GTCGTA-CGTGGCCGGGAGCGGCG-AGTGGTGGGC--T--G--CTGCG
CGCGTCG-CCCCTGG-CCCCGTACCGA-CGCAGGGCCTTGTA-CG-ACCCCCT-AACGAG
GAG
>Carex_lupulina|STARR|B472|MRY|spm00001078
TTGCC-TCTCC---GGAAACAC-GACC-G-T-CGAAC-RCG-T--G-ACAG--AAT--G-
C-TG-CC-GC-GG-AGGCGC------------------------------TTGCC-----
-----GC-CTCCT-C-GG---CCCCACCGGCCT-CCTCCCTC-TCG-CCCTT--C---CG
GGC--GCGTCGGTTGCTGGTCGGAATACGGCGCGGGATGA--CGCCAAGGAA--CACGGT
--AA--AGCTGAGGCGCCGGC--GAGCCGCT--C-----GAGGYCT-CCGT-C----GG-
T-----TGC--C-RAGGC-----CA-A--C---------R---GAAA----A----AATA
TGACTCTCGGCAACGGATATCTCGGCTCTCGCATCGATGAAGAACGTAGCGAAATGCGAT
ACGTGGTGTGAATTGCAGAATCCCGTGAACCATCGAGTCTTTGAACGCAAGTTGCGCCCG
AGGGACCCTCCCGAGGGCACGCCTGCCTCATGGGCGTTAGAAGCCCATCCACGCTCGG-T
-TG-------C-----CYAAC--------TA--------------------A-C------
--GGC----AG---AGATGCGGACATTGGCCCTCCGAACCGC-GAGGCGCGGTGGGCCTA
AGTGTGCGGCC-GTCGTA-CGTGGCCGGGAGCGGCG-AGTGGTGGGC--T--G--CTGCG
CGCGTCG-CCCCTGG-CCCCGTACCGA-CGCAGGGCCTTGTA-CG-ACCCCCT-AACGAG
GAG
>Carex_lupuliformis|STARR|B393|FLA|spm00001011
TTGCC-TCTCC---AGAAACAC-GACC-G-T-CGAAC-GCG-T--G-ACAG--AAT--G-
C-TG-CC-GC-GG-AGGCGC------------------------------TTGCC-----
-----GC-CTCCT-C-GG---CCCCACCGGCCT-CCTCCCTC-TCG-CCCTT--C---CG
GGC--GCGTCGGTTGCTGGTCGGAATACGGCGCGGGATGA--CGCCAAGGAA--CACGGT
--AA--AGCTGAGGCGCCGGC--GAGCCGCT--C-----GAGGCCT-CCGT-C----GG-
T-----TGC--C-AAGGC-----CA-A--C---------G---GAAA----A----AATA
TGACTCTCGGCAACGGATATCTCGGCTCTCGCATCGATGAAGAACGTAGCGAAATGCGAT
ACGTGGTGTGAATTGCAGAATCCCGTGAACCATCGAGTCTTTGAACGCAAGTTGCGCCCG
AGGGACCCTCCCGAGGGCACGCCTGCCTCATGGGCGTTAGAAGCCCATCCACGCTCGG-T
-TG-------C-----CTAAC--------TA--------------------A-C------
--GGC----AG---AGATGCGGACATTGGCCCTCCGAACCGC-GAGGCGCGGTGGGCCTA
AGTGTGCGGCC-GTCGTA-CGTGGCCGGGAGCGGCG-AGTGGTGGGC--T--G--CTGCG
CGCGTCG-CCCCTGG-CCCCGTACCGA-CGCAGGGCCTTGTA-CG-ACCCCCT-AACGAG
GAG
>Carex_utriculata|STARR|B774|ARK|spm00001379
TTGCC-TTTCC---AGAAACAC-GACC-G-T-CGAAC-ACG-T--G-ACAG--AAT--G-
C-TG-CC-GC-GG-AGGCGC------------------------------TNGCC-----
-----GC-CTCCT-C-GG---CCCCGCCGGCCT-CCTCCCTC-TCG-CCCTT--C---CG
GGC--GCGTTGGTTGMTGGCCGGAATACGGCGCGGGATGA--CGCCAAGGAA--CACGGT
--AA--AGCTGAGGCGCCGGC--GAGCCGCT--G-----GAGGTCT-CCGN-C----GG-
T-----TGC--C-AAGGC-----CA-A--C--------------AGA-AAAA----AATA
TGACTCTCGGCAACGGATATCTCGGCTCTCGCATCGATGAAGAACGTAGCGAAATGCGAT
ACGTGGTGTGAATTGCAGAATCCCGTGAACCATCGAGTCTTTGAACGCAAGTTGCGCCCG
AGGGACCCTCCCGAGGGCACGCCTGCCTCATGGGCGTTAGAAGCCCATCCACGCTCGG-T
-TG-------C-----CTAAC--------TA--------------------A-C------
--GGC----AG---AGATGCGGACATTGGCCCTCCGAACCGC-GAGGCGCGGTGGGCCTA
AGTGTGCGGCC-GTCGTA-CGTGGCCGGGAGCGGCG-AGTGGTGGGC--Y--A--CTGCG
CACGTCG-CCCCGAG-CCCCGTACCGA-CGCASGGCCTTGTA-CG-ACCCCCT-AACGAG
GAG
>Carex_durangensis|REZNICEK|NA|MXE|spm00000272
TTGCC-TTTCC---AGAAACAC-GACC-G-T-CGAAC-ACG-T--G-ACAG--AAT--G-
C-TG-CC-GC-GG-AGGCGC------------------------------TTGCC-----
-----GC-CTCCT-C-GG---CCCCGCCGGCCT-CCTCCCTC-TCG-CCCTT--C---CG
GGC--GCGTCGGTTGCTGGTCGGAATACGGCGCGGGATGA--CGCCAAGGAA--CACGGT
--AA--AGCTGAGGCGCCGGC--GAGCCGCT--C-----GAGGTCT-CCGT-C----GG-
T-----TGC--C-AAGGC-----CA-A--C-------AGA----AAA---------AATA
TGACTCTCGGCAACGGATATCTCGGCTCTCGCATCGATGAAGAACGTAGCGAAATGCGAT
ACGTGGTGTGAATTGCAGAATCCCGTGAACCATCGAGTCTTTGAACGCAAGTTGCGCCCG
AGGGACCCTCCCGAGGGCACGCCTGCCTCACGGGCGTTAGAAGCCCATCCACGCTCGG-T
-TG-------C-----CTAAC--------TA--------------------A-C------
--GGC----AG---CGATGCGGACATTGGCCCTCCGAACCGC-GAGGCGCGGTGGGCCTA
AGTGTGCGGCC-GTCGTA-CGTGGCCGGGAGCGGCG-AGTGGTGGGC--T--A--CTGCG
CGCGTCG-CCCCGAG-CCCCGTACCGA-CGCAGGGCCCTGTA-CG-ACCCCCT-AACGAG
GAG
>Carex_baileyi|STARR|B133|KTY|spm00000751
TTGCC-TTTCC---AGAAACAC-GACC-G-T-CGAAC-ACG-T--G-ACAG--AAT--G-
C-TG-CC-GC-GG-AGGCGC------------------------------TTGCC-----
-----GC-CTCCT-C-GG---CCCCGCCGGCCT-CCTCCCTC-TCG-CCCTT--C---CG
GGC--GCGTCGGTTGCTGGTCGGAATACGGCGCGGGATGA--CGCCAAGGAA--CACGGT
--AA--AGCTGAGGCGCCGGC--GAGCCGCT--C-----GAGGTCT-CCGT-C----GG-
T-----TGC--C-AAGGC-----CA-A--C---------A---GAAA----A----AATA
TGACTCTCGGCAACGGATATCTCGGCTCTCGCATCGATGAAGAACGTAGCGAAATGCGAT
ACGTGGTGTGAATTGCAGAATCCCGTGAACCATCGAGTCTTTGAACGCAAGTTGCGCCCG
AGGGACCCTCCCGAGGGCACGCCTGCCTCATGGGCGTTAGAAGCCCATCCACGCTCGG-T
-TG-------C-----CTGAC--------TA--------------------A-G------
--GGC----AG---CGATGCGGACATTGGCCCTCCGAACCGC-GAGGCGCGGTGGGCCTA
AGTGTGCGGCC-GTCGTA-CGTGGCCGGGAGCGGCG-AGTGGTGGGC--T--R--CTGCG
CGCGTCG-CCCCGAG-CCCCGTACCGA-CGCAGGGCCCTGTA-CG-ACCCCCT-AACGAG
GAG
>Carex_lurida|STARR|B476|FLA|spm00001082
TTGCC-TTTCC---AGAAACAC-GACC-G-T-CGAAC-ACG-T--G-ACAG--AAT--G-
C-TG-CC-GC-GG-AGGCGC------------------------------TTGCC-----
-----GC-CTCCT-C-GG---CCCCGCCGGCCT-CCTCCCTC-TCG-CCCTT--C---CG
GGC--GCGTCGGTTGCTGGTCGGAATACGGCGCGGGATGA--CGCCAAGGAA--CACGGT
--AA--AGCTGAGGCGCCGGC--GAGCCGCT--C-----GAGGTCT-CCGT-C----GG-
T-----TGC--C-AAGGC-----CA-A--C---------A---GAAA----A----AATA
TGACTCTCGGCAACGGATATCTCGGCTCTCGCATCGATGAAGAACGTAGCGAAATGCGAT
ACGTGGTGTGAATTGCAGAATCCCGTGAACCATCGAGTCTTTGAACGCAAGTTGCGCCCG
AGGGACCCTCCCGAGGGCACGCCTGCCTCATGGGCGTTAGAAGCCCATCCACGCTCGG-T
-TG-------C-----CTGAC--------TA--------------------A-G------
--GGC----AG---CGATGCGGACATTGGCCCTCCGAACCGC-GAGGCGCGGTGGGCCTA
AGTGTGCGGCC-GTCGTA-CGTGGCCGGGAGCGGCG-AGTGGTGGGC--T--A--CTGCG
CGCGTCG-CCCCGAG-CCCCGTACCGA-CGCAGGGCCCTGTA-CG-ACCCCCT-AACGAG
GAG
>Carex_gigantea|STARR|B299|FLA|spm00000917
TTGCC-TTTCC---AGAAACAC-GACC-G-T-CGAAC-ACG-T--G-ACAG--AAT--G-
C-TG-CC-GC-GG-AGGCGC------------------------------TTGCC-----
-----GC-CTCCT-C-GG---CCCCACCGGCCT-CCTCCCTC-TCG-CCCTT--C---CG
GGC--GCGTTGGTTGCTGGTCGGAATACGGCGCGGGATGA--CGCCAAGGAA--CACGGT
--AA--AGCTGAGGCGCCGGC--GAGCCGCT--C-----GAGGCCT-CCGT-C----GG-
T-----TGC--C-AAGGC-----CA-A--C-------AGA----AAA---------AATA
TGACTCCCGGCAACGGATATCTCGGCTCTCGCATCGATGAAGAACGTAGCGAAATGCGAT
ACGTGGTGTGAATTGCAGAATCCCGTGAACCATCGAGTCTTTGAACGCAAGTTGCGCCCG
AGGGACCCTCCCGAGGGCACGCCTGCCTCATGGGCGTTAGAAGCCCATCCACGCTCGG-T
-TG-------C-----CTAAC--------TA--------------------A-C------
--GGC----AG---AGATGCGGACATTGGCCCTCCGAACCGC-GAGGCGCGGTGGGCCTA
AGTGTGCGGCC-GTCGTA-CGTGGCCGGGAGCGGCG-AGTGGTGGGC--T--G--CTGCG
CGCGTCG-CCCCTAG-CCCCGTACCGA-CGCAGGGCCTTGTA-CG-ACCCCCT-AACGAG
GAG
>Carex_retrorsa|STARR|B603|MIC|spm00001210
TTGCC-TTTCC---AGAAACAC-GACC-G-T-CGAAC-ACG-T--G-ACAG--AAT--G-
C-TG-CC-GC-GG-AGGCGC------------------------------TTGCC-----
-----GC-CTCCT-C-GG---CCCCACCGGCCT-CCTCCCTC-TCG-CCCTT--C---CG
GGC--GCGTTGGTTGCTGGTCGGAATACGGCGCGGGATGA--CGCCAAGGAA--CACGGT
--AA--AGCTGAGGCGCCGGC--GAGCCGCT--C-----GAGGTCT-CCGT-C----GG-
T-----TGC--C-AAGGC-----CA-A--C----A----G----AAA----A----AATA
TGACTCTCGGCAACGGATATCTCGGCTCTCGCATCGATGAAGAACGTAGCGAAATGCGAT
ACGTGGTGTGAATTGCAGAATCCCGTGAACCATCGAGTCTTTGAACGCAAGTTGCGCCCG
AGGGACCCTCCCGAGGGCACGCCTGCCTCATGGGCGTTAGAAGCCCATCCACGCTCGG-T
-TG-------C-----CTAAC--------TA--------------------A-C------
--GGC----AG---AGATGCGGACATTGGCCCTCCGAACCGC-GAGGCGCGGTGGGCCTA
AGTGTGCGGCC-GTCGTA-CGTGGCCGGGAGCGGCG-AGTGGTGGGC--T--A--CTGCG
CACGTCG-CCCCGAG-CCCCGTACCGA-CGCAGGGCCTTGTA-CG-ACCCCCT-AACGAG
GAG
>Carex_vesicaria|STARR|B755|DEL|spm00001360
TTGCC-TTTCC---AGAAACAC-GACC-G-T-CGAAC-ACG-T--G-ACAG--AAT--G-
C-TG-CC-GC-GG-AGGCGC------------------------------TTGTC-----
-----GC-CTCCT-C-GG---CCCCGCCGGCCT-CCTCCCTC-TCG-CCCTT--C---CG
GGC--GCGTTGGTTGCTGGCCGGAATACGGCGCGGGATGA--CGCCAAGGAA--CACGGT
--AA--AGCTGAGGCGCCGGC--GAGCCGCT--C-----GAGGTCT-CCGT-C----GG-
T-----TGC--C-AAGGC-----CA-A--C------AGGA----AAA----A----AATA
TGACTCTCGGCAACGGATATCTCGGCTCTCGCATCGATGAAGAACGTAGCGAAATGCGAT
ACGTGGTGTGAATTGCAGAATCCCGTGAACCATCGAGTCTTTGAACGCAAGTTGCGCCCG
AGGGACCCTCCCGAGGGCACGCCTGCCTCATGGGCGTTAGAAGCCCATCCACGCTCGG-T
-TG-------C-----CTAAC--------TA--------------------A-C------
--GGC----AG---AGATGCGGACATTGGCCCTCCGAACCGC-GAGGCGCGGTGGGCCTA
AGTGTGCGGCC-GTCGTA-CGTGGCCGGGAGCGGCG-AGTGGTGGGC--T--A--CTGCG
CACGTCG-CCCCGAK-CCCTGTACCGA-CGCAGGGCCTTGTA-CG-ACCCCCT-AACGAG
GAG
>Carex_tuckermanii|STARR|B740|MIC|spm00001345
TTGCC-TTTCC---AGAAACAC-GACC-G-T-CGAAC-ACG-T--G-ACAG--AAT--G-
C-TG-CC-GC-GG-AGGCTC------------------------------TTGCC-----
-----GC-CTCCT-C-GG---CCCCGCCGGCCT-CCTCCCTC-TCG-CCCTT--C---CG
GGC--GCGTTGGTTGCTGGCCGGAATACGGCGCGGGATGA--CGCCAAGGAA--CACGGT
--AA--AGCTGAGGCGCCGGC--GAGCCGCT--C-----GAGGTCT-CCGT-C----GG-
T-----TGC--C-AAGGC-----CA-A--C------A-GA----AAA----A----AATA
TGACTCTCGGCAACGGATATCTCGGCTCTCGCATCGATGAAGAACGTAGCGAAATGCGAT
ACGTGGTGTGAATTGCAGAATCCCGTGAACCATCGAGTCTTTGAACGCAAGTTGCGCCCG
AGGGACCCTCCCGAGGGCACGCCTGCCTCATGGGCGTTAGAAGCCCATCCACGCTCGG-T
-TG-------C-----CTAAC--------TA--------------------A-C------
--GGC----AG---AGACGCGGACATTGGCCCTCCGAACCGC-GAGGTGCGGTGGGCCTA
AGTGTGCGGCC-GTCGTA-CGTGGCCGGGAGCGGCG-AGTGGTGGGC--T--A--CTGCG
CACGTCG-CCCCGAG-CCCCGTACCGA-CGCAGGGCCTTGTA-CG-ACCCCCT-AACGAG
GAG
>Carex_halliana|STARR|B1082|CAL|spm00001689
TTGCC--TTTC--TAGAAACAC-GACC-G-T-CGAAC-ACG-T--G-ACAG--AAT--G-
C-TG-CC-GC-GG-AGGCGC------------------------------TCGCC-----
-----GC-CTCCT-C-GG---CCCCACCGGCCT-CCTCCCTC-TCG-CCCTT--C---CG
GGC--GCGTTGGTTGCTGGGCGGAATACGGCGCGGGATGA--CGCCAAGGAA--CACGGT
--AA--AGCTGAGGCGCCGGC--GAGCCGCT--G-----GAGGTCT-CCGT-C----GG-
T-----TGC--C-AAGGC-----CA-A--C-------AGA----AAA---------AATA
TGACTCTCGGCAACGGATATCTCGGCTCTCGCATCGATGAAGAACGTAGCGAAATGCGAT
ACGTGGTGTGAATTGCAGAATCCCGTGAACCATCGAGTCTTTGAACGCAAGTTGCGCCCG
AGGGACCCTCCCGAGGGCACGCCTGCCTCATGGGCGTTAGAAGCCCATCCACGCTCGG-T
-TG-------C-----CCAAC--------TA--------------------A-C------
--GGC----AG---AGATGCGGACATTGGCCCTCCGAACCGC-GAGGCGCGGTGGGCCTA
AGTGTGCGGCC-GTCGTA-CGTGGCCGGGAGCGGCG-AGTGGTGGGC--T--G--CTGCG
CGCGTCG-CCCCGAG-CCCCGTACCGA-CGCAGGGCCTTGTA-CG-ACCCCCT-AACGAG
GAG
>Carex_ivanoviae|JIMENEZMEJIAS||CHQ|spm00003371
TTGCC-TTTCC---AGAAACAC-GACC-G-T-CGAAC-ACGTT--G-ACAG--AAT--G-
C-TG-CC-GC-GG-AGGCGC------------------------------TTGCC-----
-----GC-CTCCT-C-GG---CCCCGCCGGCCT-CCTCCCTC-TCG-CCCTT--C---CG
GGC--GCGTTGGTTGCTGGCCGGAATACGGCGCGGGATGA--CGCCAAGGAA--CACGGT
--AA--AGCTGAGGCGCCGGC--GAGCCGCT--G-----GAGGTCT-CCGT-C----GG-
T-----TGC--C-AAGGC-----CA-A--C------AG-A----AAA----A----AATA
TGACTCTCGGCAACGGATATCTCGGCTCTCGCATCGATGAAGAACGTAGCGAAATGCGAT
ACGTGGTGTGAATTGCAGAATCCCGTGAACCATCGAGTCTTTGAACGCAAGTTGCGCCCG
AGGGACCCTCCCGAGGGCACGCCTGCCTCATGGGCGTTAGAAGCCCATCCACGCTCGG-T
-TG-------C-----CTAAC--------TA--------------------A-C------
--GGC----AG---AGATGCGGACATTGGCCCTCCGAACCGC-GAGGCGCGGTGGGCCTA
AGTGTGCGGCC-GTCGTA-CGTGGCCGGGAGCGGCGAAGTGGTGGGN--T--T--CTGCG
CACGTCG-CCCCGAG-CCCCGTACCGA-CGCAGGGCCTTGTA-CG-ACCCCCT-AACGAG
GAG
>Carex_rotundata|STARR|B1142|MAN|spm00001749
TTGCC-TTTCC---AGAAACAC-GACC-G-T-CGAAC-ACG-T--G-ACAG--AAT--G-
C-TG-CC-GC-GG-AGGCGC------------------------------TCGCC-----
-----GC-CTCCT-C-GG---CCCCGCCGGCCT-CCTCCCTC-TCG-CCCTT--C---YG
GGC--GCGTTGGTTGCTGGCCGGAATACGGCGCGGGATGA--CGCCAAGGAA--CACGGT
--AA--AGCTGAGGCGCCGGC--GAGCCGCT--S-----GAGGTCT-CCGT-C----GG-
T-----TGC--C-AAGGC-----CA-A--C------AG-A----AAA----A----AATA
TGACTCTCGGCAACGGATATCTCGGCTCTCGCATCGATGAAGAACGTAGCGAAATGCGAT
ACGTGGTGTGAATTGCAGAATCCCGTGAACCATCGAGTCTTTGAACGCAAGTTGCGCCCG
AGGGACCCTCCCGAGGGCACGCCTGCCTCATGGGCGTTAGAAGCCCATCCACGCTCGG-T
-TG-------C-----CTAAC--------TA--------------------A-C------
--GGC----AG---AGATGCGGACATTGGCCCTCCGAACCGC-GAGGCGCGGTGGGCCTA
AGTGTGCGGCC-GTCGTA-CGTGGCCGGGAGCGGCG-AGTGGTGGGC--T--G--CTGCG
CACGTCG-CCCCGAG-CCCCGTACCGA-CGCAGGGCCTTGTA-CG-ACCCCCT-AACGAG
GAG
>Carex_schweinitzii|STARR|B649|MIC|spm00001256
TTGCC-TTTCC---AGAAACAC-GACC-G-T-CGAAC-ACG-T--G-ACAG--AAT--G-
C-TG-CC-GC-GG-AGGCGC------------------------------TTGCC-----
-----GC-CTCCT-C-GG---CCCCGCCGGCCT-CCTCCCTC-TCG-CCCTT--C---CG
GGC--GCGTTGGTTGCTGGCCGGAATACGGCGCGGGATGA--CGCCAAGGAA--CACGGT
--AA--AGCTGAGGCGCCGGC--GAGCCGCT--G-----GAGGTCT-CCGT-C----GG-
T-----TGC--C-AAGGC-----CA-A--C------AGAA----AAA----A----AATA
TGACTCTCGGCAACGGATATCTCGGCTCTCGCATCGATGAAGAACGTAGCGAAATGCGAT
ACGTGGTGTGAATTGCAGAATCCCGTGAACCATCGAGTCTTTGAACGCAAGTTGCGCCCG
AGGGACCCTCCCGAGGGCACGCCTGCCTCATGGGCGTTAGAAGCCCATCCACGCTCGG-T
-TG-------C-----CTAAC--------TA--------------------A-C------
--GGC----AG---AGATGCGGACATTGGCCCTCCGAACCGT-GAGGCGCGGTGGGCCTA
AGTGTGCGGCC-GTCGTA-CGTGGCCGGGAGCGGCG-AGTGGTGGGC--T--G--CTGCG
CACGTCG-CCCCGAG-CCCCGTACCGA-CGCAGGGCCTTGTA-CG-ACCCCCT-AACGAG
GAG
>Carex_membranacea|STARR|B442|ASK|spm00001050
TTGCC-TTTCC---AGAAACAC-GACC-G-T-CGAAC-ACG-T--G-ACAG--AAT--G-
C-TG-CC-GC-GG-AGGCGC------------------------------TCGCC-----
-----GC-CTCCT-C-GG---CCCCGCCGGCCT-CCTCCCTC-TCG-CCCTT--C---CG
GGC--GCGTTGGTTGCTGGCCGGAATACGGCGCGGGATGA--CGCCAAGGAA--CACGGT
--AA--AGCTGAGGCGCCGGC--GAGCCGCT--G-----GAGGTCT-CCGT-C----GG-
T-----TGC--C-AAGGC-----CA-A--C-------AGA----AAA----A----AATA
TGACTCTCGGCAACGGATATCTCGGCTCTCGCATCGATGAAGAACGTAGCGAAATGCGAT
ACGTGGTGTGAATTGCAGAATCCCGTGAACCATCGAGTCTTTGAACGCAAGTTGCGCCCG
AGGGACCCTCCCGAGGGCACGCCTGCCTCATGGGCGTTAGAAGCCCATCCACGCTCGG-T
-TG-------C-----CTAAC--------TA--------------------A-C------
--GGC----AG---AGATGCGGACATTGGCCCTCCGAACCGC-GAGGCGCGGTGGGCCTA
AGTGTGCGGCC-GTCGTA-CGTGGTCGGGAGCGGCG-AGTGGTGGGC--T--G--CTGCG
CACGTCG-CCCCGAG-CCCCGTACCGA-CGCAGGGCCTTGTA-CG-ACCCCCT-AACGAG
GAG
>Carex_rostrata|STARR|B993|WAS|spm00001600
TTGCC-TTTCC---AGAAACAC-GACC-G-T-CGAAC-ACG-T--G-ACAG--AAT--G-
C-TG-CC-GC-GG-AGGCGC------------------------------TCGCC-----
-----GC-CTCCT-C-GG---CCCCGCCGGCCT-CCTCCCTC-TCG-CCCTT--C---CG
GGC--GCGTTGGTTGCTGGCCGGAATACGGCGCGGGATGA--CGCCAAGGAA--CACGGT
--AA--AGCTGAGGCGCCGGC--GAGCCGCT--G-----GAGGTCT-CCGT-C----GG-
T-----TGC--C-AAGGC-----CA-A--C-------AGA----AAA----A----AATA
TGACTCTCGGCAACGGATATCTCGGCTCTCGCATCGATGAAGAACGTAGCGAAATGCGAT
ACGTGGTGTGAATTGCAGAATCCCGTGAACCATCGAGTCTTTGAACGCAAGTTGCGCCCG
AGGGACCCTCCCGAGGGCACGCCTGCCTCATGGGCGTTAGAAGCCCATCCACGCTCGG-T
-TG-------C-----CTAAC--------TA--------------------A-C------
--GGC----AG---AGATGCGGACATTGGCCCTCCGAACCGC-GAGGCGCGGTGGGCCTA
AGTGTGCGGCC-GTCGTA-CGTGGCCGGGAGCGGCG-AGTGGTGGGC--T--G--CTGCG
CACGTCG-CCCCGAG-CCCCGTACCGA-CGCAGGGCCTTGTA-CG-ACCCCCT-AACGAG
GAG
>Carex_exsiccata|STARR|B1369|BRC|spm00001976
TTGCC-TTTCC---AGAAACAC-GACC-G-T-CGAAC-ACG-T--G-ACAG--AAT--G-
C-TG-CC-GC-GG-AGGCGC------------------------------TTGCC-----
-----GC-CCCCT-C-GG---CCCCGCCGGCCT-CCTCCCTC-TCG-CCCTT--C---CG
GGC--GCGTTGGTTGCTGGCCGGAATACGGCGCGGGATGA--CGCCAAGGAA--CACGGT
--AA--AGCTGAGGCGCCGGC--GAGCCGCT--C-----GAGGTCT-CCGT-C----GG-
T-----TGC--C-AAGGC-----CA-A--C----AGAAAA----AAA----A----AATA
TGACTCTCGGCAACGGATATCTCGGCTCTCGCATCGATGAAGAACGTAGCGAAATGCGAT
ACGTGGTGTGAATTGCAGAATCCCGTGAACCATCGAGTCTTTGAACGCAAGTTGCGCCCG
AGGGACCCTCCCGAGGGCACGCCTGCCTCATGGGCGTTAGAAGCCCATCCACGCTCGG-T
-TG-------C-----CTAAC--------TA--------------------A-C------
--GGC----AG---AGATGCGGACATTGGCCCTCCGAACCGC-GAGGCGCGGTGGGCCTA
AGTGTGCGGCC-GTCGTA-CGTGGCCGGGAGCGGCG-AGTGGTGGGC--T--A--CTGCG
CACGTTG-CCCCGAG-CCCCGTACCGA-CGCAGGGCCTTGTA-CG-ACCCCCT-AACGAG
GAG
>Carex_saxatilis|STARR|B616|UTA|spm00001223
TTGCC-TTTCC---AGAAACAC-GACC-G-T-CGAAC-ACG-T--G-ACAG--AAT--G-
C-TG-CC-GC-GG-AGGCGC------------------------------TTGCC-----
-----GC-CTCCT-C-GG---CCCCGCCGGCCT-CCTCCCTC-TCG-CCCTT--C---CG
GGC--GCGTTGGTTGCTGGCCGGAATACGGCGCGGGATGA--CGCCAAGGAA--CACGGT
--AA--AGCTGAGGCGCCGGC--GAGCCGCT--C-----GAGGTCT-CCGT-C----GG-
T-----TGC--C-AAGGC-----CA-A--C----AGAAAA----AAA----A----AATA
TGACTCTCGGCAACGGATATCTCGGCTCTCGCATCGATGAAGAACGTAGCGAAATGCGAT
ACGTGGTGTGAATTGCAGAATCCCGTGAACCATCGAGTCTTTGAACGCAAGTTGCGCCCG
AGGGACCCTCCCGAGGGCACGCCTGCCTCATGGGCGTTAGAAGCCCATCCACGCTCGG-T
-TG-------C-----CTAAC--------TA--------------------A-C------
--GGC----AG---AGATGCGGACATTGGCCCTCCGAACCGC-GAGGCGCGGTGGGCCTA
AGTGTGCGGCC-GTTGTA-CGTGGCCGGGAGCGGCG-AGTGGTGGGC--T--A--CTGCG
CACGTCG-CCCCGAG-CCCCGTACCGA-CGCAGGGCCTTGTA-CG-ACCCCCT-AACGAG
GAG
>Carex_lacustris|STARR|B373|MAN|spm00000991
TTGCC-TTTCC---AGAAACAC-GACC-G-T-CGAAC-ACG-T--G-ACAG--AAT--G-
C-TG-CC-GC-GG-AGGCGC------------------------------TCGCC-----
-----GC-CTCCC-C-GG---CCCCGCCGGCCT-CCTCCCTC-TCG-CCCTT--C---CG
GGC--GCGTCGGTTGCTGGCCGGAATACGGCGCGGGATGA--CGCCAAGGAA--CACGGT
--AG--AGCCGAGGCGCCGGC--GGGCCGCT--C-----GCGGTCT-CCGT-C----GG-
T-----TGC--C-GAGGC-----CA-A--C------AG-A----AAA----G----AATA
CGACTCTCGGCAACGGATATCTCGGCTCTCGCATCGATGAAGAACGTAGCGAAATGCGAT
ACGTGGTGTGAATTGCAGAATCCCGTGAACCATCGAGTCTTTGAACGCAAGTTGCGCCCG
AGGGACCCTCCCGAGGGCACGCCTGCCTCATGGGCGTTAGAAGCCCATCCACGCTCGG-C
-TG-------C-----CCGAA--------TA--------------------A--------
--GGC----AG---AGATGCGGACATTGGCCCTCCGAACCGC-GAGGCGCGGTGGGCCCA
AGTGTGCGGCC-GTCGCA-CGTGGCCGGGAGCGGCG-AGTGGTGGGC--T--G--CTGCG
CGCGTCG-CCCCGAG-CCCCGTACCGA-CGCAGGGCCTTGTA-CG-ACCCCCT-AACGAG
GAG
>Carex_melanostachya|STARR|B947b||spm00001550
TTGCC-TTTCC---GGAAACAC-GACC-G-T-CGAAC-ACG-T--G-ACAG--AAT--G-
C-TG-CC-GC-GG-AGGCGC------------------------------TCGCC-----
-----GC-CTCCT-C-GG---CCCCACCGGCCT-CCTCCCTC-TCG-CCCTT--C---CG
GGC--GCGTCGGTCGCTGGCCGGAACACGGCGCGGGATGA--CGCCAAGGAA--CACGGT
--AA--AGCTGAGGCGCCGGC--GGGCCGCT--C-----GCGGTCT-CCGT-C----GG-
C-----TGC--C-GAGGC-----CA-G--C------AG-A----AAA----A----AATA
CGACTCTCGGCAACGGATATCTCGGCTCTCGCATCGATGAAGAACGTAGCGAAATGCGAT
ACGTGGTGTGAATTGCAGAATCCCGTGAACCATCGAGTCTTTGAACGCAAGTTGCGCCCG
AGGGACCCTCCCGAGGGCACGCCTGCCTCATGGGCGTTAGAAGCCCATCCACGCTCGG-C
-TG-------C-----CTGAC--------TA--------------------A-C------
--GGC----AG---AGATGCGGACATTGGCCCTCCGAGCCGC-GAGGCGCGGTGGGCCCA
AGTGTGCGGCC-GTCGTA-CGTGGCCGGGAGCGGCG-AGTGGTGGGC--T--G--CTGCG
CACGTCG-CCCCGAG-CCCCGTACCGA-CGCAGGGCCTTGTA-CG-ACCCCCT-AACGAG
GAG
>Carex_rugulosa|SANGTAE|E0485|KOR?|spm00000348
TTGCC-TTTCC---AGAAACAC-GACC-G-T-CGAAC-ACG-T--G-ACAG--AAT--G-
C-TG-CC-GC-GG-AGGCGC------------------------------TCGCC-----
-----GC-CTCCT-C-GG---CCCCACCGGCCT-CCACCCTC-TCG-CCCTT--C---CG
GGC--GCGTCGGTTGCTGGCCGGAATACGGCGCGGGATGA--CGCCAAGGAA--CACGGT
--AA--AGCCGAGGCGCCGGC--GGGCCGCT--C-----GCGGTCT-CCGT-C----GG-
C-----TGC--C-GAGGC-----CA-A--C------AGGA----AAA----A----AATA
TGACTCTCGGCAACGGATATCTCGGCTCTCGCATCGATGAAGAACGTAGCGAAATGCGAT
ACGTGGTGTGAATTGCAGAATCCCGTGAACCATCGAGTCTTTGAACGCAAGTTGCGCCCG
AGGGACCCTCCCGAGGGCACGCCTGCCTCATGGGCGTTAGAAGCCCATCCACGCTCGG-C
-TG-------C-----CTGAC--------AA--------------------A-C------
--GGC----AG---AGATGCGGACATTGGCCCTCCGAACCGC-GAGGCGCGGTGGGCCTA
AGTGTGCGGCC-GTCGTA-CGTGGCCGGGAGCGGCG-AGTGGTGGGC--T--A--CTGCG
CACGCCG-CCCCGAG-CCCCGTACCGA-CGCAGGGCCTTGTA-CG-ACCCCCT-AACGAG
GAG
>Carex_hyalinolepis|STARR|B338|TEX|spm00000956
TTGCC-TTTCC---AGAAACAC-GACC-G-T-CGAAC-ACG-T--G-ACAG--AAT--G-
C-TG-CC-GC-GG-AGGCGC------------------------------CCGCC-----
-----GC-CTCCT-C-GG---CCCCACCGGCCT-CCTCCCTC-TCG-CCCTT--C---CG
GGC--GCGTCGGTTGCTGGCCGGAATACGGCGCGGGATGR--CGCCAAGGAA--CACGGT
--AA--AGCTGAGGCGCCGGC--GGGCCGCT--C-----GCGGTCT-CCGT-C----GG-
C-----TGC--C-GAGGC-----CA-A--C------AG-A----AAA----G----AATA
TGACTCTCGGCAACGGATATCTCGGCTCTCGCATCGATGAAGAACGTAGCGAAATGCGAT
ACGTGGTGTGAATTGCAGAATCCCGTGAACCATCGAGTCTTTGAACGCAAGTTGCGCCCG
AGGGACCCTCCCGAGGGCACGCCTGCCTCATGGGCGTTAGAAGCCCATCCACGCTCGG-C
-TG-------C-----CGGAC--------TA--------------------A-C------
--GGC----AG---AGATGCGGACACTGGCCCTCCGAACCGC-GAGGCGCGGTGGGCCTA
AGTGTGCGGCC-GTCGTA-CGTGGCCGGGAGCGGCG-AGTGGTGGGC--T--G--CTGCG
CACGCCG-CCCCGAG-CCCCGTACCGA-CGCAGGGCCTTGTA-CG-ACCCCCT-AACGAG
GAG
>Carex_lasiocarpa|STARR|B379|ARK|spm00000997
TTGCC-TTTCC---AGAAACAC-GACC-G-T-CGAAC-ACG-T--G-ACAG--AAT--G-
C-TG-CC-GC-GG-AGGCGC------------------------------TCGCC-----
-----GC-CTCCT-C-GG---CCCCACCGGCCT-CCTCCCTC-TCG-CCCTT--C---CG
GGC--GCGTCGGTTGCTGGCCGGAATACGGCGCGGGATGA--CGCCAAGGAA--CACGGT
--AA--AGCCGAGGCGCCGGC--GGGCCGCT--C-----GTGGTCT-CCGT-C----GG-
C-----TGC--C-GAGGC-----CA-A--C------AG-A----AAA----G----AATA
TGACTCTCGGCAACGGATATCTCGGCTCTCGCATCGATGAAGAACGTAGCGAAATGCGAT
ACGTGGTGTGAATTGCAGAATCCCGTGAACCATCGAGTCTTTGAACGCAAGTTGCGCCCG
AGGGACCCTCCCGAGGGCACGCCTGCCTCATGGGCGTTAGAAGCCCATCCACGCTCGG-C
-TG-------C-----CTGAC--------TA--------------------A-C------
--GGC----AG---AGATGCGGACATTGGCCCTCCGAACCGC-GAGGCGCGGTGGGCCCA
AGTGTGCGGCC-GTCGTA-CGTGGCCGGGAGCGGCG-AGTGGTGGGC--T--G--CTGCG
CACGTCG-CCCCGAG-CCCCGTAACGA-CGCAGGGCCTTGTA-CG-ACCCCCT-AACGAG
GAG
>Carex_striata|STARR|B668|FLA|spm00001274
TTGCC-TTTCC---AGAAACAC-GACC-G-T-CGAAC-ACG-T--G-ACAG--AAT--G-
C-TG-CC-GC-GG-AGGCGC------------------------------TCGCC-----
-----GC-CTCCT-C-GG---CCCCACCGGCCT-CCTCCCTC-TCG-CCCTT--C---CG
GGC--GCGTCGGTTGCTGGCCGGAATACGGCGCGGGAYGA--CGCCAAGGAA--CACGGT
--AA--AGCTGAGGCGCCGGC--GGGCCGCT--C-----GAGGTCT-CCGC-C----GG-
Y-----TGC--C-GAGGC-----CA-A--C-------AGA----AAA---------AATA
TGACTCTCGGCAACGGATATCTCGGCTCTCGCATCGATGAAGAACGTAGCGAAATGCGAT
ACGTGGTGTGAATTGCAGAATCCCGTGAACCATCGAGTCTTTGAACGCAAGTTGCGCCCG
AGGGACCCTCCCGAGGGCACGCCTGCCTCATGGGCGTTAGAAGCCCATCCACGCTCGG-C
-TG-------C-----CTGAC--------TA--------------------A-C------
--GGC----AG---AGATGCGGACASTGGCCCTCCGAACCGC-GAGGCGCGGTGGGCCTA
AGTGTGCGGCC-GTCGTA-CGTGGCCGGGAGCGGCG-AGTGGTGGGC--T--G--CTGCG
CACGTCG-CCCCGAG-CCCCGTACCGA-CGCAGGGCCTTGTA-CG-ACCCCCT-AACGAG
GAR
>Carex_aematorrhyncha|LUCENO|NA|CLS|spm00000532
TTGCC-TTTCA---AGAAACAC-GACC-G-T-CGAAC-ACG-T--G-ACAG--AAT--G-
C-TG-CC-GC-GG-AGGCGC------------------------------TCGCC-----
-----GC-CTCCT-C-GG---CCCCACCGGCCT-CCTCCCTC-TCG-CCCTT--C---CG
GGC--GCGTCGGTTGCTGGCCGGAATACGGCGCGGGATGA--CGCCAAGGAA--CACGGT
--AA--AGCTGAGGCGCCGGC--GGGCCGCT--C-----GAGGTCT-CCGC-C----GG-
T-----TGC--C-GAGGC-----CA-A--C------AGAA----AAA----A----AATA
TGACTCTCGGCAACGGATATCTCGGCTCTCGCATCGATGAAGAACGTAGCGAAATGCGAT
ACGTGGTGTGAATTGCAGAATCCCGTGAACCATCGAGTCTTTGAACGCAAGTTGCGCCCG
AGGGACCCTCCCGAGGGCACGCCTGCCTCATGGGCGTTAGAAGCCCATCCACGCTCGG-C
-TG-------C-----CTGAC--------TA--------------------A-C------
--GGC----AG---AGATGCGGACATTGGCCCTCCGAACCGC-GAGGCGCGGTGGGCCTA
AGTGTGCGGCC-GTCGTA-CGTGGCCGGGAGCGGCG-AGTGGTGGGC--T--G--CTGCG
CACGTCG-CCCCGAG-CCCCGTACCGA-CGCAGGGCCTTGTA-CG-ACCCCCT-AACGAG
GAG
>Carex_pellita|STARR|B542|CAL|spm00001148
TTGCC-TTTCC---AGAAACAC-GACC-G-T-CGAAC-ACG-T--G-ACAG--AAT--G-
C-TG-CC-GC-GG-AGGCGC------------------------------TCGCC-----
-----GC-CTCCT-C-GG---CCCCACCGGCCT-CCTCCCTC-TCG-CCCTT--C---CG
GGC--GCGTCGGTTGCTGGCCGGAATACGGCGCGGGATGA--CGCCAAGGAA--CACGGT
--AA--AGCTGAGGCGCCGGC--GGGCCGCT--C-----GAGGTCT-CCGT-C----GG-
T-----TGC--C-GAGGC-----CA-A--C------AG-A----AAA----A----AATA
TGACTCTCGGCAACGGATATCTCGGCTCTCGCATCGATGAAGAACGTAGCGAAATGCGAT
ACGTGGTGTGAATTGCAGAATCCCGTGAACCATCGAGTCTTTGAACGCAAGTTGCGCCCG
AGGGACCCTCCCGAGGGCACGCCTGCCTCATGGGCGTTAGAAGCCCATCCACGCTCGG-C
-TG-------C-----CTGAC--------TA--------------------A-C------
--GGC----AG---AGATGCGGACATTGGCCCTCCGAACCGC-GAGGCGCGGTGGGCCTA
AGTGTGCGGCC-GTCGTA-CGTGGCCGGGAGCGGCG-AGTGGTGGGC--T--G--CTGCG
CACGTCG-CCCCGAG-CCCCGTACCGA-CGCAGGGCCTTRTA-CG-ACCCCCT-AACGAG
GAG
>Carex_crinita|STARR_FORD||QUE|spm00005233
TTGCC-TTTCC---AGAAACAC-GACC-G-T-CGAAC-ACG-T--G-ACAG--AAT--G-
C-TG-CT-GC-GG-AGGCGC------------------------------TTGCC-----
-----GC-CTCCT-C-GG---CCCCACCGGTCT-CCTCCCTC-TCG-CCCTT--C---GG
GGC--GCGTTGGTTGCTGGTCGGAATACGGCGCGGGATGA--CGCCAAGGAA--CACGGT
--AA--AGCTGAGGCACCGGC--GAGCCGCT--C-----AGGGTCT-CTGC-C----GG-
T-----TGC--C-AAGGC-----CA-A--C--------------AAA-AAAA----AATA
TGACTCTCGGCAACGGATATCTCGGCTCTCGCATCGATGAAGAACGTAGCGAAATGCGAT
ACGTGGTGTGAATTGCAGAATCCCGTGAACCATCGAGTCTTTGAACGCAAGTTGCGCCCG
AGGGACCCTCCCGAGGGCACGCCTGCCTCATGGGCGTTAGAAGCCCATCCACGCTCGG-T
-TG-------C-----CTAAC--------TA--------------------A-C------
--GGC----AA---AGATGCGGACATTGGCCCTCCGAGCCGC-GAGGCGCGGTGGGCCTA
AGTGTGCGGCC-GTCGTA-CGTGGCCGGGAGCGGCG-AGTGGTGGGC--T--A--CTGCG
CACGTCA-CCCCGAG-CCCCGTAACGA-CGCAGGGCCTTGTA-CG-ACCCCCT-CACGAG
GAG
>Carex_gynandra|STARR|B346|DEL|spm00000964
TTGCC--TCTC--CAGAAACAC-GACC-G-T-CGAAC-ACG-T--G-ACAG--AAT--G-
C-TG-CC-GC-GG-AGGCGC------------------------------TTGCC-----
-----GC-CTCCT-C-GG---CCCCACCGGCCT-CCTCCCTC-TCG-CCCTT--C---GG
GGC--GCGTCGGTTGCTGGTCGRAATACGGCGCGGGATGA--CGCCAAGGAA--CACGGT
--AA--AGCTGAGGCGCCGGC--GAGCCGCT--C-----AGGGTCT-CCGC-C----GG-
T-----TGC--C-AAGGC-----CA-A--C--------------AAA-AAAA----AATA
TGACTCTCGGCAACGGATATCTCGGCTCTCGCATCGATGAAGAACGTAGCGAAATGCGAT
ACGTGGTGTGAATTGCAGAATCCCGTGAACCATCGAGTCTTTGAACGCAAGTTGCGCCCG
AGGGACCCTCCCTAGGGCACGCCTGCCTCATGGGCGTTAGAAGCCCATCCACGCTCGG-T
-TG-------C-----CTAAC--------TA--------------------A-C------
--GGC----AA---AGATGCGGACATTGGCCCTCCGAGCCGC-GAGGCGCGGTGGGCCTA
AGTGTGCGGCC-GTCGTA-CGTGGCCGGGAGCGGCG-AGTGGTGGGC--T--A--CTGCG
CACGTCA-CCCCGAG-CCCCGTAACGA-CGCAGGGCCTTGTA-CG-ACCCCCT-CACGAG
GAG
>Carex_mitchelliana|STARR|B495|ALA|spm00001101
TTGCC--TCTC--CAGAAACAC-GACC-G-T-CGAAC-ACG-T--G-ACAG--AAT--G-
C-TG-CY-GC-GG-AGGCGC------------------------------TTGCC-----
-----GC-CTCCT-C-GG---CCCCACCGGYCT-CCTCCCTC-TCG-CCCTT--C---GG
GGC--GCGTYGGTTGCTGGTCGGAATACGGCGCGGGATGA--CGCCAAGGAA--CACGGT
--AA--AGCTGAGGCGCCGGC--GAGCCGCT--C-----AGGGTCT-CCGC-C----GG-
T-----TGC--C-AAGGC-----CA-A--C--------------AAA-AAAA----AATA
TGACTCTCGGCAACGGATATCTCGGCTCTCGCATCGATGAAGAACGTAGCGAAATGCGAT
ACGTGGTGTGAATTGCAGAATCCCGTGAACCATCGAGTCTTTGAACGCAAGTTGCGCCCG
AGGGACCCTCCCGAGGGCACGCCTGCCTCATGGGCGTTAGAAGCCCATCCACGCTCGG-T
-TG-------C-----CTAAC--------TA--------------------A-C------
--GGC----AA---AGATGCGGACATTGGCCCTCCGAGCCGC-GAGGCGCGGTGGGCCTA
AGTGTGCGGCC-GTCGTA-CGTGGCCGGGAGCGGCG-AGTGGTGGGC--T--A--CTGCG
CACGTCA-CCCCGAG-CCCCGTACCGA-CGCAGGGCCTTGTA-CG-ACCCCCT-CACGAG
GAG
>Carex_podocarpa|STARR|B1325|BRC|spm00001932
TTGCC-TTTCC---AGAAACAC-GACC-G-T-CGAAC-ACG-T--G-ACAG--AAT--G-
C-TG-CC-GC-GG-AGGTGC------------------------------TTGCT-----
-----GC-CTCCT-C-GG---CCCCACCGGCCT-CCTCCCTC-TCG-CCCTT--C---GG
GGM--GCGTTGGTTGCTGGTCGGAATACGGCGCGGGATGA--CGCCAAGGAA--YACGGT
--AA--AGCTGAGGCACCGGC--GAGCCGCT--C-----AAGGTCT-CCGT-C----GG-
T-----TGC--C-GAGGC-----CA-A--C---------A----AAA---AA----AATA
TGACTCTCGGCAACGGATATCTCGGCTCTCGCATCGATGAAGAACGTAGCGAAATGCGAT
ACGTGGTGTGAATTGCAGAATCCCGTGAACCATCGAGTCTTTGAACGCAAGTTGCGCCCG
AGGGACCCTCCCGAGGGCACGCCTGCCTCATGGGCGTTAGAAGCCCATCCACGCTCTG-T
-TG-------C-----CTAAC--------TA--------------------A-C------
--GGC----AG---AGATGCGGACATTGGCCCTCCGAGCCGC-GAGGCGCGGTGGGCCTA
AGTGTGCGGCC-GTCGTA-CGTGGCCGGGAGCGGCG-AGTGGTGGGC--T--A--CTGCG
CACGTCA-CTCCGAG-CCCCGTACCGA-CGCAGGGCCTTGTA-CG-ATCCCCT-AACGAG
GAG
>Carex_squarrosa|STARR|B675|ARK|spm00001281
TTGCC-TTTCC---AGAAACAC-GACC-G-T-CGAAC-ACG-T--G-ACAG--AAT--G-
C-TG-CC-GC-GG-AGGCGC------------------------------TCGCC-----
-----GC-CTCCT-C-GG---CCCCACCGGCCT-CCTCCCTC-TCG-CCCTC--C---GG
GGC--GCGTTGGTTGCTGGTCGGAATACGGCGCGGGATGA--CGCCAAGGAA--CACGGT
--AA--AGCTGAGGCACCGGC--GAGCCGCT--C-----AAGGTCT-CCGT-C----GG-
T-----TGC--C-GAGGC-----CA-A--C---------A----AAA-AAAA----AATA
TGACTCTCGGCAACGGATATCTCGGCTCTCGCATCGATGAAGAACGTAGCGAAATGCGAT
ACGTGGTGTGAATTGCAGAATCCCGTGAACCATCGAGTCTTTGAACGCAAGTTGCGCCCG
AGGGACCCTCCCGAGGGCACGCCTGCCTCATGGGCGTTAGAAGCCCATCCACGCTCGG-T
-TG-------C-----CTGAC--------TA--------------------A-C------
--GGC----AG---AGATGCGGACATTGGCCCTCCGAGCCGC-GAGGCGCGGTGGGCCTA
AGTGTGCGGCC-GTCGTA-CGTGGCCGGGAGCGGCG-AGTGGTGGGC--T--A--CTGCG
CACGTCA-CCCCGAG-CCCCGTACCGA-TGCAGGGCCTTGTA-CG-ACCCCCT-AACGAG
GAG
>Carex_bigelowii|LUCENO|||spm00003230
--GCC-TCTCY--A-GAAACAC-GACC-G-T-YGAAC-ACG-T--G-AYAG--AAT--G-
C-TG-CC-GC-GG-AGGCGC------------------------------TTGCC-----
----TGC-CTCCT-C-GG---CCCCACCGGCCT-CCTCCCTC-TCG-TCCTT--C--GGG
GGC--GCGTTGGTTGCTGGTCGGAATACGGCGCGGGATGA--CGCCAAGGAA--CACGGT
--AA--AGCTGAGGCACCGGY--GAGCCGCT--C-----AAGGTCT-CCCT-C----GG-
T-----TGC--C-AAGGC-----YA-A--Y------A--A----AAA----A----AATA
TGACTCTCGGCAACGGATATCTCGGCTCTCGCATCGATGAAGAACGTAGCGAAATGCGAT
ACGTGGTGTGAATTGCAGAATCCCGTGAACCATCGAGTCTTTGAACGCAAGTTGCGCCCG
AGGGACCCTCCCGAGGGCACGCCTGCCTCATGGGCGTTAGAAGCCCATCCACGCTCTG-T
-TG-C-----C-----TAA-C--------TA--------------------A-C------
--GGC----AA---AGATGCGGACATTGGCCCTCCGAGCCGT-GAGGCGCGGTGGGCCTA
AGTGTGCGGCC-GTCGTA-CGTGGCCGGGAGCGGCG-AGTGGTGGGC--T--A--CTGCG
CACGTCA-CCCCGAG-CCCCGTACCGA-CGCAGGGCCTTGTA-CG-ACCCCCT-AACGAG
GAG
>Carex_augustinowiczii|SANGTAE|D0521|KOR?|spm00000322
TTGCC-TTTCC---AGAAACAC-GACC-G-T-CGAAC-ACG-T--G-ACAG--AAT--G-
C-TG-CC-GC-GG-AGGCGC------------------------------TTGCC-----
-----GC-CTCCT-C-GG---CCCCACCGGCCT-CCTCCCTC-TCG-CCCTC--C----G
GGC--GCGTTGGTYGCTGGCCGGAATACGGCGCGGGATGA--CGCCAAGGAA--CACGGT
--AA--AGCTGAGGCACCGGC--GAGCCGCT--C-----AAGGTCT-CCGT-C----GG-
T-----TGC--C-AAGGC-----CA-A--C--------------AAA-AAAA----AATA
TGACTCTCGGCAACGGATATCTCGGCTCTCGCATCGATGAAGAACGTAGCGAAATGCGAT
ACGTGGTGTGAATTGCAGAATCCCGTGAACCATCGAGTCTTTGAACGCAAGTTGCGCCCG
AGGGACCCTCCCGAGGGCACGCCTGCCTCATGGGCGTTAGAAGCCCATCCACGCTCTG-T
-TG-------C-----CTGAC--------TA--------------------A-Y------
--GGC----AA---AGATGCGGACATTGGCCCTCCGAGCCGY-GAGGCGCGGTGGGCCTA
AGTGTGCGGCC-GTCGTA-CGTGGCCGGGAGCGGCG-AGTGGTGGGC--T--A--CTGCG
CACGTCA-CCCCGAG-CCCCGTACCGA-CGCAGGGCCTTGTA-CG-ACCCCCT-AACGAG
GAG
>Carex_senta|STARR|B1278|ARI|spm00001885
TTGCC--TCTC--CAGAAACAC-GACC-G-T-CGAAC-ACG-T--G-ACAG--AAT--G-
C-TG-CC-GC-GG-AGGCGC------------------------------TTGCC-----
-----GC-CTCCT-C-GG---CCCCACCGGCCT-CCTCCCTC-TCG-TCCTT--C---GG
GGC--GCGTTGGTTGCYGGCCGGAATACGGCGCGGGATGA--CGCCAAGGAA--CACGGT
--AA--AGCTGAGGCCCCGGC--GAGCCGCT--C-----AAGGTCT-CCGT-C----GG-
T-----TGC--C-AAGGC-----CA-A-----------------CAA-NAAA----AATA
TGACTCTCGGCAACGGATATCTCGGCTCTCGCATCGATGAAGAACGTAGCGAAATGCGAT
ACGTGGTGTGAATTGCAGAATCCCGTGAACCATCGAGTCTTTGAACGCAAGTTGCGCCCG
AGGGACCCTCCCGAGGGCACGCCTGCCTCATGGGCGTTAGAAGCCCATCCACGCTCTG-T
-TG-------C-----CTAAC--------CA--------------------A-C------
--GGC----AG---AGATGCGGACATTGGCCCTCCGAGCCGT-GAGGCGCGGTGGGCCTA
AGTGTGCGGCC-GTCGTA-CGTGGCCGGGAGCGGCG-AGTGGTGGGC--T--A--CTGCG
CACGTCA-CCCCGAG-TCCCGTACTGA-CGCAGGGCCTTGCA-TG-ACCCCCT-AACGAG
GAG
>Carex_nudata|STARR|B837|CAL|spm00001440
TTGCC--TCTC--CAGAAACAC-GACC-G-T-CGAAC-ACG-T--G-ACAG--AAT--G-
C-TG-CC-GC-GG-AGGCGC------------------------------TTGCC-----
-----GC-CTCCT-C-GG---CCCCACCGGCCT-CCTCCCTC-TCG-TCCTT--C---GG
GGC--GCGTTGGTTGCCGRCCGGAATACGGCGCGGGATGA--CGCCAAGGAA--CACGGT
--AA--AGCTGAGGCCCCGGC--GAGCCGCT--C-----AAGGTCT-CYGT-C----GG-
T-----TGC--C-AAGGC-----CA-A--C---------A----AAA---AA----AATA
TGACTCTCGGCAACGGATATCTCGGCTCTCGCATCGATGAAGAACGTAGCGAAATGCGAT
ACGTGGTGTGAATTGCAGAATCCCGTGAACCATCGAGTCTTTGAACGCAAGTTGCGCCCG
AGGGACCCTCCCGAGGGCACGCCTGCCTCATGGGCGTTAGAAGCCCATCCACGCTCTG-T
-TG-------C-----CTGAC--------CA--------------------A-C------
--GGC----AG---AGATGCGGACATTGGCCCTCCGAGCCGT-GAGGCGCGGTGGGCCTA
AGTGTGCGGCC-GTCGTA-CGTGGCCGGGAGCGGCG-AGTGGTGGGC--T--A--CTGCG
CACGTCA-CCCCGAG-TYCCGTACTGA-CGCAGGGCCTTGCA-TG-ACCCCCT-AACGAG
GAG
>Carex_schottii|STARR|B1074|CAL|spm00001681
TTGCC--TCTC--CAGAAACAC-GACC-G-T-CGAAC-ACG-T--G-ACAG--AAT--G-
C-TG-CC-GC-GG-AGGCGC------------------------------TTGCC-----
-----GC-CTCCT-C-GG---CCCCACCGGCCT-CCTCCCTC-TCG-TCCTT--C---GG
GGC--GCGTTGGTTGCCGGCCGGAATACGGCGCGGGATGA--CGCCAAGGAA--CACGGT
--AA--AGCTGAGGCCCCGGC--GAGCCGCT--C-----AAGGTCT-CCGT-C----GG-
T-----TGC--C-AAGGC-----CA-A--C---------A----AAA---AA----AATA
TGACTCTCGGCAACGGATATCTCGGCTCTCGCATCGATGAAGAACGTAGCGAAATGCGAT
ACGTGGTGTGAATTGCAGAATCCCGTGAACCATCGAGTCTTTGAACGCAAGTTGCGCCCG
AGGGACCCTCCCGAGGGCACGCCTGCCTCATGGGCGTTAGAAGCCCATCCACGCTCTG-T
-TG-------C-----CTAAC--------CA--------------------A-C------
--GGC----AG---AGATGCGGACATTGGCCCTCCGAGCCGT-GAGGCGCGGTGGGCCTA
AGTGTGCGGCC-GTCGTA-CGTGGCCGGGAGCGGCG-AGTGGTGGGC--T--A--CTGCG
CACGTCA-CCCCGAG-TCCCGTACTGA-CGCAGGGCCTTGCA-TG-ACCCCCT-AACGAG
GAG
>Carex_obnupta|STARR|B499|CAL|spm00001105
TTGCC-TTTCC---AGAAACAC-GACC-G-T-CGAAC-ACG-T--G-ACAG--AAT--G-
C-TG-CC-GC-GG-AGGCGC------------------------------TCGCC-----
-----GC-CTCCT-C-GG---CCCCACCGGCCT-CCTCCCTC-TCG-CCCTT--C---GG
GGC--GCGTTGGTTGCTGGTCGGAATACGGCGCGGGATGA--CGCCAAGGAA--CACGGT
--AA--AGCTRAGGCACCGGC--GAGCCGCC--C-----AGGGTCT-CTGT-C----GG-
T-----TGC--C-AAGGC-----CA-A--C--------------AAA-AAAA----AATA
TGACTCTCGGCAACGGATATCTCGGCTCTCGCATCGATGAAGAACGTAGCGAAATGCGAT
ACGTGGTGTGAATTGCAGAATCCCGTGAACCATCGAGTCTTTGAACGCAAGTTGCGCCCG
AGGGACCCTCCCGAGGGCACGCCTGCCTCATGGGCGTTAGAAGCCCATCCACGCTCTG-T
-TG-------C-----CTAAC--------TA--------------------A-C------
--GGC----AG---AGATGCGGACATTGGCCCTCCGAGTCGC-GAGGCGCGGTGGGCCTA
AGTGTGCGGCC-GTCGTA-CRTGGCCGGGAGCGGCG-AGTGGTGGGC--T--A--CTGCG
CACGTCA-CCCCGAG-CCCCGTACCGA-TGCAGGGCCTTGTA-TG-ACCCCCT-AACGAG
GAG
>Carex_barrattii|STARR|B130|ALA|spm00000748
TTGCC--TCTC--CAGAAACAC-GACC-G-T-CGAAC-ACG-T--G-ACAG--AAT--G-
C-TG-CC-GC-GG-AGGCGC------------------------------TTGCC-----
-----GC-CTCCT-C-GG---CCCCACCGGCCT-CCTCCCTC-TCG-CCCTC--C----G
GGC--GCGTTGGTTGCTGGTCGGAATACGGCGCGGGATGA--CGCCAAGGAA--CACGGT
--AA--AGCTGAGGCACCGGC--GAGCCGCT--C-----AAGGTCT-CTCC-C----GG-
T-----TGC--C-AAGGC-----CA-A--C---------A----AAA---AA----AATA
TGACTCTCGGCAACGGATATCTCGGCTCTCGCATCGATGAAGAACGTAGCGAAATGCGAT
ACGTGGTGTGAATTGCAGAATCCCGTGAACCATCGAGTCTTTGAACGCAAGTTGCGCCCG
AGGGACCCTCCCGAGGGCACGCCTGCCTCATGGGCGTTAGAAGCCCATCCACGCTCTG-T
-TG-------C-----CTAAC--------TG--------------------A-C------
--GGC----AA---AGATGCGGACATTGGCCCTYCGAGTCGC-GAGGCGCGGTGGGCCTA
AGTGTGCGGCC-GTCGTA-CGTGGCCGGGAGCGGCG-AGTGGTGGGC--T--A--CTGCG
CACGTCA-CCCCGAG-CCCCGTACCGA-TGCAGGGCCWTGTA-TG-ACCCCCT-AACGAG
GAG
>Carex_mertensii|STARR|B448|ASK|spm00001056
TTGCC--TCTC--CAGAAACAC-GACC-G-T-CGAAC-ACG-T--G-ACAG--AAT--G-
C-TG-CC-GC-GG-AGGCGC------------------------------TTGCC-----
-----GC-CTCCT-C-GG---CCCCACCGGCCT-CCTCCCTC-TCG-CCCTC--C----G
GGC--GCGTTGGTTGCTGGTCGGAATACGGCGCGGGATGA--CGCCAAGGAA--CACGGT
--AA--AGCTGAGGCACCGGC--GAGCCGCT--C-----AAGGTCT-CTCT-C----GG-
T-----TGC--C-AAGGC-----CA-A--C---------A----AAA---AA----AATA
TGACTCTCGGCAACGGATATCTCGGCTCTCGCATCGATGAAGAACGTAGCGAAATGCGAT
ACGTGGTGTGAATTGCAGAATCCCGTGAACCATCGAGTCTTTGAACGCAAGTTGCGCCCG
AGGGACCCTCCCGAGGGCACGCCTGCCTCATGGGCGTTAGAAGCCCATCCACGCTCTG-T
-TG-------C-----CTAAC--------TA--------------------A-C------
--GGC----AG---AGATGCGGACATTGGCCCTCCGAGTCGC-GAGGCGCGGTGGGCCTA
AGTGTGCGGCC-GTCGTA-CGTGGCCGGGAGCGGCG-AGTGGTGGGC--T--A--CTGCG
CACGTCA-CCCCGAG-CCCCGTACCGA-TGCAGGGCCTTGTA-TG-ACCCCCT-AACGAG
GAG
>Carex_interrupta|STARR|B1059|ORE|spm00001666
TTGCC-TCTCC--A-GAAACAC-GACC-G-T-CGAAC-ACG-T--G-ACAG--AAT--G-
C-TG-CC-GC-GG-AGGCGC------------------------------TTGCC-----
-----GC-CTCCT-C-GG---CCCCACCGGCCT-CCTCCCTC-TCG-CCCTT--C---GG
GGC--GCGTTGGTTGCTGGCCGGAATACGGCGCGGGATGA--CGCCAAGGAA--CACGGT
--AA--AGCTGAGGCACCGGC--GAGCCGCT--C-----AAGGTCT-CCGT-C----GG-
T-----TGC--C-GAGGC-----CA-G--C------A--A----GAA----A----AATA
TGACTCTCGGCAACGGATATCTCGGCTCTCGCATCGATGAAGAACGTAGCGAAATGCGAT
ACGTGGTGTGAATTGCAGAATCCCGTGAACCATCGAGTCTTTGAACGCAAGTTGCGCCCG
AGGGACCCTCCCGAGGGCACGCCTGCCTCATGGGCGTTAGAAGCCCATCCACGCTCTG-T
-TG-C-----C-----TGA-C--------CA--------------------T-C------
--GGC----AG---AGATGCGGACATTGGCCCTCCGAGCCGC-GAGGCGCGGTGGGCCTA
AGTGTGCGGCC-GTCGTA-TGTGGCCGGGAGCGGCG-AGTGGTGGGC--T--A--CTGCG
CACGTCA-CCCCGAG-TCCCGTACTGA-CGCAGGGCCTTGTA-CG-ACCCCCT-AACGAG
GAG
>Carex_eleusinoides|STARR|B1016|ARK|spm00001623
TTGCC-TCTYC---AGAAACAC-GACC-G-T-CGAAC-ACG-T--G-ACAG--AAT--G-
C-TG-CC-GC-GG-AGGCGC------------------------------TTGTC-----
-----GC-CTCCT-C-GG---CCCCAYCGGCCT-CCTCCCTC-TCG-CCCTC--C----G
GGC--GCGTTGGTTGCTGGTCGGAATACGGCGCGGGATGA--CGCCAAGGAA--CACGGT
--AA--AGCTGAGGCACCGGC--GAGCCGCT--C-----AAGGTCT-CYGT-C----GG-
T-----TGC--C-AAGGC-----CA-A--C---------A----AAA---AA----AATA
TGACTCTCGGCAACGGATATCTCGGCTCTCGCATCGATGAAGAACGTAGCGAAATGCGAT
ACGTGGTGTGAATTGCAGAATCCCGTGAACCATCGAGTCTTTGAACGCAAGTTGCGCCCG
AGGGACCCTCCCGAGGGCACGCCTGCCTCATGGGCGTTAGAAGCCCATCCACGCTCTG-T
-TG-------C-----CTAAC--------CA--------------------A-C------
--GGC----AA---AGATGCGGACATTGGCCCTCCGAGCCGC-GAGGCGCGGTGGGCCTA
AGTGTGCGGCC-GTCGTA-TGTGGCCGGGAGCGGCG-AGTGGTGGGC--T--A--CTGCG
CACGTCA-CCCCGAG-CCCCGTACCGA-CGAAGGGCCTTGTA-CG-ACCCCCT-AACGAG
GAG
>Carex_stricta|STARR|B690|TEX|spm00001296
TTGCC--TCTC--CAGAAACAC-GACC-G-T-CGAAC-ACG-T--G-ACAG--AAT--G-
C-TG-CC-GC-GG-AGGCGC------------------------------TTGCC-----
-----GC-CTCCT-Y-GG---CCCCACCGGCCT-CCTCCCTC-TCG-YYCTT--C---GG
GGC--GCGTTGGTTGCTGGTCGGAATACGGCGCGGGATGA--CGCCAAGGAA--CACGGT
--AA--AGCTGAGGCACCGGC--GAGCCGCT--C-----AAGGTCT-CCGT-C----GG-
T-----TGC--C-AAGGC-----CA-A--C---------A----AAA---AA----AATA
TGACTCTCGGCAACGGATATCTCGGCTCTCGCATCGATGAAGAACGTAGCGAAATGCGAT
ACGTGGTGTGAATTGCAGAATCCCGTGAACCATCGAGTCTTTGAACGCAAGTTGCGCCCG
AGGGACCCTCCCGAGGGCACGCCTGCCTCATGGGCGTTAGAAGCCCATCCACGCTCTG-T
-TG-------C-----CTAAC--------TA--------------------A-C------
--GGC----AA---AGATGCGGACATTGGCCCTCCGAGCCGT-GAGGCGCGGTGGGCCTA
AGTGTGCGGCC-GTCGTA-CGTGGYCGGGAGCGGCG-AGTGGTGGGC--T--A--CTGCG
CACGTCA-CCCCGAG-CCCCGTACCGA-CGCAGGGCCTTGTA-CG-ACCCCCT-AACGAG
GAG
>Carex_andersonii|LUCENO|NA|AGS|spm00000522
TTGCC--TCTC--CAGAAACAC-GACC-G-T-CGAAC-ACG-T--G-ACAG--AAT--G-
C-TG-CC-GC-GG-AGGCGC------------------------------TTGCC-----
-----GC-CTTCT-C-GG---CCCCACCGGCCT-CCTCCCTC-TCG-CCCTC--C----G
GGC--GCGTTGGTTGCTGGTCGGAATACGGCGCGGGATGA--CGCCAAGGAA--CACGGT
--AA--AGCTGAGGCACCGGC--GAGCCGCT--C-----GAGGTCT-CCGT-C----GG-
C-----TGC--C-AAGGC-----CA-A--C---------A----AAA---AA----AATA
TGACTCTCGGCAACGGATATCTCGGCTCTCGCATCGATGAAGAACGTAGCGAAATGCGAT
ACGTGGTGTGAATTGCAGAATCCCGTGAACCATCGAGTCTTTGAACGCAAGTTGCGCCCG
AGGGACCCTCCCGAGGGCACGCCTGCCTCATGGGCGTTAGAAGCCCATCCACGCTCTG-T
-TG-------C-----CTAAC--------CA--------------------A-C------
--GGC----AA---GGATGCGGACATTGGCCCTCCGAGCCGC-GAGGCGCGGTGGGCCTA
AGTGTGCGGCC-GTCGTA-CGTGGCCGGGAGCGGCG-AGTGGTGGGC--T--G--CTGCG
CACGTCA-CCCCGAG-TCCCGTACTGA-CGCAGGGCCCTGTA-TG-ACCCCCT-AACGAG
GAG
>Carex_decidua|LUCENO|NA|CLS|spm00000570
TTGCC--TCTC--CAGAAACAC-GACC-G-T-CGAAC-ACG-T--G-ACAG--AAT--G-
C-TG-CC-GC-GG-AGGCGC------------------------------TTGCC-----
-----GC-CTTCT-C-GG---CCCCACCGGCCT-CCTCCCTC-TCG-CCCTC--C----G
GGC--GCGTTGGTTGCTGGCCGGAATACGGCGCGGGATGA--CGCCAAGGAA--CACGGT
--AA--AGCTGAGGCACCGGC--GAGCCGCT--C-----GAGGTCT-CCGT-C----GG-
C-----TGC--C-AAGGC-----CA-A--C---------A----AAA---AA----AATA
TGACTCTCGGCAACGGATATCTCGGCTCTCGCATCGATGAAGAACGTAGCGAAATGCGAT
ACGTGGTGTGAATTGCAGAATCCCGTGAACCATCGAGTCTTTGAACGCAAGTTGCGCCCG
AGGGACCCTCCCGAGGGCACGCCTGCCTCATGGGCGTTAGAAGCCCATCCACGCTCTG-T
-TG-------C-----CTAAC--------CA--------------------G-C------
--GGC----AA---AGATGCGGACATTGGCCCTCCGAGCCGC-GAGGCGCGGTGGGCCTA
AGTGTGCGGCC-GTCGTA-CGTGGCCGGGAGCGGCG-AGTGGTGGGC--T--G--CTGCG
CACGTCA-CCCCGAG-TCCCGTACTGA-CGCAGGGCCCTGTA-TG-ACCCCCT-AACGAG
GAG
>Carex_humbertiana|HIPP|NA|KOR|spm00000006
TTGCC--TCTC--CAGAAACAC-GACC-G-T-YGAAC-ACG-T--G-ACAG--AAT--G-
C-TG-CC-GC-GG-AGGCGC------------------------------TTGCC-----
-----GC-CTYCT-C-GG---CCCCACCGGCCT-CCTCCCTC-TCG-CCCTC--C----G
GGC--GCGTTGGTTGCTGGTCGGAATACGGCGCGGGATGA--CGCCAAGGAA--CACGGT
--AA--AGCTGAGGCACCGGC--GAGCCGCT--C-----AAGGTCT-CCGT-C----GG-
T-----TGC--C-AAGGC-----CA-A--C---------A----AAA---AA----AATA
TGACTCTCGGCAACGGATATCTCGGCTCTCGCATCGATGAAGAACGTAGCGAAATGCGAT
ACGTGGTGTGAATTGCAGAATCCCGTGAACCATCGAGTYTTTGAACGCAAGTTGCGCCCG
AGGGACCCTCCCGAGGGCACGCCTGCCTCATGGGCGTTAGAAGCCCATCCACGCTCTG-T
-TG-------C-----CTAAC--------CA--------------------A-C------
--GGC----AR---AGATGCGGACATTGGCCCTCCGAGCCGC-GAGGCGCGGTGGGCCTA
AGTGTGCGGCC-GTCGTA-CGTGGCCGGGAGCGGCG-AGTGGTGGGC--T--A--CTGCG
CACGTCA-CCCCGAG-CCCCGTACCGA-CGAAGGGCCTTGTA-CG-ACCCCCT-AACGAG
GAG
>Carex_paleacea|STARR|B521|MAI|spm00001127
TTGCC--TCTC--CAGAAACAC-GACC-G-T-CGAAC-ACG-T--G-ACAG--AAT--G-
C-TG-CC-GC-GG-AGGCGC------------------------------CTGCC-----
-----GC-CTCCT-C-GG---CCCCACCGGCCT-CCTCCCTC-TCG-CCCTT--C---GG
GGC--GCGTTGGTTGCTGGCCGGAATACGGCGCGGGATGA--CGCCAAGGAA--CACGGT
--AA--AGCTGAGGCACCGGC--GAGCCGCT--C-----AAGGTCT-CCGT-C----GG-
T-----TGC--C-AAGGC-----CA-A--C---------A----AAA---AA----AATA
TGACTCTCGGCAACGGATATCTCGGCTCTCGCATCGATGAAGAACGTAGCGAAATGCGAT
ACGTGGTGTGAATTGCARAATCCCGTGAACCATCGAGTCTTTGAACGCAAGTTGCGCCCG
AGGGATCCTCCCGAGGGCACGCCTGCCTCATGGGCGTTAGAAGCCCATCCACGCTCTGTT
-TG-------C-----CTAAC--------CA--------------------A-T------
--GGC----AA---AGATGCGGACATTGGCCCTCCGAGCCGT-GAGGCGCGGTGGGCCTA
AGTGTGCGGCC-GTCGTA-TGTGGCCGGGAGCGGCG-AGTGGTGGGC--T--M--CTGCG
CACGTCA-CCCCGAG-YCCCGTACTGA-CGCAGGGCCTTGTAYS--ACCCCCT-AACGAG
GAG
>Carex_emoryi|STARR|B267|DEL|spm00000885
TTGCC-TCTCC---AGAAACAC-GACC-G-T-CGAAC-ACG-T--G-ACAG--AAT--G-
C-TG-CC-GC-GG-AGGCGC------------------------------TTGCC-----
-----GC-CTCCC-C-GG---CCCCACCGGCCT-CCTCCCTC-TCG-CCCTT--C---GG
GGC--GCGCTGGTTGCTGGTCGGAATACGGCGCGGGATGW--CGCCAAGGAA--CACGGT
--AA--AGCTGAGGCACCGGC--GAGCCGCT--C-----AAGGTCT-CCGT-C----GG-
----T-TGC--C-AAGGC-----CA-A--C---------A----AAA---AA----AATA
TGACTCTCGGCAACGGATATCTCGGCTCTCGCATCGATGAAGAACGTAGCGAAATGCGAT
ACGTGGTGTGAATTGCAGAATCCCGTGAACCATCGAGTCTTTGAACGCAAGTTGCGCCCG
AGGGACCCTCCCGAGGGCACGCCTGCCTCATGGGCGTTAGAAGCCCATCCACGCTCTG-Y
-TG-------C---------C--------TA--------------------A-C----CA
TCGGC----AG---AGATGCGGACATTGGCCCTCCGAGCCGC-GAGGCGCGGTGGGCCTA
AGTGTGCGGCC-GTCGTA-CGTGGCCGGGAGCGGCG-AGTGGTGGGC--T--A--CTGCG
CACGTCA-CCCCGAG-TCCCGTACTGA-CGCAGGGCCTTGTA-CG-ACCCCCT-AACGAG
GAG
>Carex_buekii|JIMENEZMEJIAS|NA|CZE|spm00000558
TTGCC-TTTCC---AGAAACAC-GACC-G-T-CGAAC-ACG-T--G-ACAG--AAT--G-
C-TG-CC-GC-GG-AGGCGC------------------------------TTGCC-----
-----GC-CTCCT-C-GG---CCCCACCGGCCT-CCTCCCTC-TCG-CCCTC--C----G
GGC--GCGTTGGTTGCTGGTCGGAATACGGCGCGGGATGA--CGCCAAGGAA--CACGGT
--AA--AGCTGAGGCACCGGC--GAGCCGCT--C-----AAGGTCT-CCGT-C----GG-
T-----TGC--C-AAGGC-----CA-A--C---------A----AAA---AA----AATA
TGACTCTCGGCAACGGATATCTCGGCTCTCGCATCGATGAAGAACGTAGCGAAATGCGAT
ACGTGGTGTGAATTGCAGAATCCCGTGAACCATCGAGTCTTTGAACGCAAGTTGCGCCCG
AGGGACCCTCCCGAGGGCACGCCTGCCTCATGGGCGTTAGAAGCCCATCCACGCTCTG-T
-TG-------C-----CTAAC--------TA--------------------A-C------
--GGC----AA---AGATGCGGACATTGGCCCTCCGAGCCGC-GAGGCGCGGTGGGCCTA
AGTGTGCGGCC-GTCGTA-CGTGGCCGGGAGCGGCG-AGTGGTGGGC--T--A--CTGCG
CACGTCA-CCCCGAG-CCCCGTACCGA-CGAAGGGCCTTGTA-CG-ACCCCCT-AACGAG
GAG
>Carex_micrantha|SANGTAE|E0333|KOR?|spm00000339
TTGCC--TCTC--CAGAAACAC-GACC-G-T-CGAAC-ACG-T--G-ACAG--AAT--G-
C-TG-CC-GC-GG-AGGCGC------------------------------TTGCC-----
-----GC-CTCCT-C-GG---CCCCACCGGCCT-CCTCCCTC-TCG-CCCTT--C---GG
GGC--GCGTTGGTTGCTGGTCGGAATACGGCGCGGGATGA--CGCCAAGGAA--CACGGT
--AA--AGCTGAGGCACCGGC--GAGCCGCT--C-----AAGGTCT-CCGT-C----GG-
T-----TGC--C-AAGGC-----CA-A--C--------------AAA-AAAA----AATA
TGACTCTCGGCAACGGATATCTCGGCTCTCGCATCGATGAAGAACGTAGCGAAATGCGAT
ACGTGGTGTGAATTGCAGAATCCCGTGAACCATCGAGTCTTTGAACGCAAGTTGCGCCCG
AGGGACCCTCCCGAGGGCACGCCTGCCTCATGGGCGTTAGAAGCCCATCCACGCTCTG-T
-TG-------C-----CTAAC--------CA--------------------A-C------
--GGC----AA---AGATGCGGACATTGGCCCTCCGAGCCGC-GAGGCGCGGTGGGCCTA
AGTGTGCGGCC-GTCGTA-CGTGGCCGGGAGCGGCG-AGTGGTGGGC--T--A--CTGCG
CACGTCA-CCCCGAG-CCCCGTACCGA-CGAAGGGCCTTGTA-CG-ACCCCCT-AACGAG
GAG
>Carex_panormitana|LUCENO|22E2SMB13|SAR|spm00003779
--GCC-TTTCC---AGAAACAC-GACC-G-T-CGAAC-ACG-T--G-ACAG--AAT--G-
C-TG-CC-GC-GG-AGGCGC------------------------------TTGCC-----
-----GC-CTCCT-C-GG---CCCCACCGGCCT-CCTCCCTC-TCG-CCCTC--C---GG
GGC--GCGTTGGTTGCTGGTCGGAATACGGCGCGGGATGA--CGCCAAGGAA--CACGGT
--AA--AGCTGAGGCACCGGC--GAGCCGCT--C-----AAGGTCT-CCGT-C----GG-
T-----TGC--C-AAGGC-----CA-A--C-------AGA----AAA---------AATA
TGACTCTCGGCAACGGATATCTCGGCTCTCGCATCGATGAAGAACGTAGCGAAATGCGAT
ACGTGGTGTGAATTGCAGAATCCCGTGAACCATCGAGTCTTTGAACGCAAGTTGCGCCCG
AGGGACCCTCCCGAGGGCACGCCTGCCTCATGGGCGTTAGAAGCCCATCCACGCTCTG-T
-TG-------C-----CTAAC--------TA--------------------A-C------
--GGC----AA---AGATGCGGACATTGGCCCTCCGAGCCGC-GAGGCGCGGTGGGCCTA
AGTGTGCGGCC-GTCGTA-CGTGGCCGGGAGCGGCG-AGTGGTGGGC--T--A--CTGCG
CACGTCA-CCCCGAG-CCCCGTACCGA-CGAAGGGCCTTGTA-CG-ACCCCCT-AACGAG
GAG
>Carex_dacica|LUCENO||Iceland|spm00003155
--GCC--TCTC--CAGAAACAC-GACC-G-T-CGAAC-ACG-T--G-ACAG--AAT--G-
C-TG-CC-GC-GG-AGGCGC------------------------------TTGCC-----
-----GC-CTCCT-C-GG---CCCCACCGGCCT-CCTCCCTC-TCG-CCCTC--C---GG
GGC--GCGTTGGTTGCTGGTCGGAATACGGCGCGGGATGA--CGCCAAGGAA--CACGGT
--AA--AGCTGAGGCACCGGC--GAGCCGCT--C-----AAGGTCT-CCGT-C----GG-
T-----TGC--C-AAGGC-----CA-A--C---------A----AAA---AA----AATA
TGACTCTCGGCAACGGATATCTCGGCTCTCGCATCGATGAAGAACGTAGCGAAATGCGAT
ACGTGGTGTGAATTGCAGAATCCCGTGAACCATCGAGTCTTTGAACGCAAGTTGCGCCCG
AGGGACCCTCCCGAGGGCACGCCTGCCTCATGGGCGTTAGAAGCCCATCCACGCTCTG-T
-TG-------C-----CTAAC--------TA--------------------A-C------
--GGC----AA---AGATGCGGACATTGGCCCTCCGAGCCGC-GAGGCGCGGTGGGCCTA
AGTGTGCGGCC-GTCGTA-CGTGGCCGGGAGCGGCG-AGTGGTGGGC--T--A--CTGCG
CACGTCA-CCCCGAG-CCCCGTACCGA-CGAAGGGCCTTGTA-CG-ACCCCCT-AACGAG
GAG
>Carex_nigra|STARR|B894|NFL|spm00001495
TTGCC-TTTCC---AGAAACAC-GACC-G-T-CGAAC-ACG-T--G-ACAG--AAT--G-
C-TG-CC-GC-GG-AGGCGC------------------------------TTGCC-----
-----GC-CTTCT-C-GG---CCCCACCGGCCT-CCTCCCTC-TCG-CCCTC--C----G
GGC--GCGTTGGTTGCTGGTCGGAATACGGCGCGGGATGA--CGCCAAGGAA--CACGGT
--AA--AGCTGAGGCACCGGC--GAGCCGCT--C-----AAGGTCT-CCGT-C----GG-
T-----TGC--C-AAGGC-----CA-A--C---------A----AAA---AA----AATA
TGACTCTCGGCAACGGATATCTCGGCTCTCGCATCGATGAAGAACGTAGCGAAATGCGAT
ACGTGGTGTGAATTGCAGAATCCCGTGAACCATCGAGTCTTTGAACGCAAGTTGCGCCCG
AGGGACCCTCCCGAGGGCACGCCTGCCTCATGGGCGTTAGAAGCCCATCCACGCTCTG-T
-TG-------C-----CTAAC--------TA--------------------A-C------
--GGC----AA---AGATGCGGACATTGGCCCTCCGAGCCGC-GAGGCGCGGTGRGCCTA
AGTGTGCGGCC-GTCGTA-CGTGGCCGGGAGCGGCG-AGTGGTGGGC--T--A--CTGCG
CACGTCA-CCCCGAG-CCCCGTACCGA-CGAAGGGCCTTGTA-CG-ACCCCCT-AACGAG
GAG
>Carex_trinervis|LUCENO|42E10NPJM|SPA|spm00003778
--GCC--TCTC--CAGAAACAC-GACC-G-T-CGAAC-ACG-T--G-ACAG--AAT--G-
C-TG-CC-GC-GG-AGGCGC------------------------------TTGCC-----
-----GC-CTTCT-C-GG---CCCCACCGGCCT-CCTCCCTC-TCG-CCCTC--C---GG
GGC--GCGTTGGTTGCTGGTCGGAATACGGCGCGGGATGA--CGCCAAGGAA--CACGGT
--AA--AGCTGAGGCACCGGC--GAGCCGCT--C-----AAGGTCT-CCGT-C----GG-
T-----TGC--C-AAGGC-----CA-A--C---------A----AAA---AA----AATA
TGACTCTCGGCAACGGATATCTCGGCTCTCGCATCGATGAAGAACGTA-CGAAATGCGAT
ACGTGGTGTGAATTGCAGAATCCCGTGAACCATCGAGTCTTTGAACGCAAGTTGCGCCCG
AGGGACCCTCCCGAGGGCACGCCTGCCTCATGGGCGTTAGAAGCCCATCCACGCTCTG-T
-TG-------C-----CTAAC--------TA--------------------A-C------
--GGC----AA---AGATGCGGACATTGGCCCTCCGAGCCGC-GAGGCGCGGTGGGCCTA
AGTGTGCGGCC-GTCGTA-CGTGGCCGGGAGCGGCG-AGTGGTGGGC--T--A--CTGCG
CACGTCA-CCCCGAG-CCCCGTACCGA-CGAAGGGCCTTGTA-CG-ACCCCCT-AACGAG
GAG
>Carex_appendiculata|LUCENO||Russia|spm00003267
--GCC-TTTCC---AGAAACAC-GACC-G-T-CGAAC-ACG-T--G-ACAG--AAT--G-
C-TG-CC-GC-GG-AGGCGC------------------------------TTGCC-----
-----GC-CTTCT-C-GG---CCCCACCGGCCT-CCTCCCTC-TCG-CCCTC--C---GG
GGC--GCGTTGGTTGCTGGTCGGAATACGGCGCGGGATGA--CGCCAAGGAA--CACGGT
--AA--AGCTGAGGCACCGGC--GAGCCGCT--C-----AAGGTCT-CCGT-C----GG-
T-----TGC--C-AAGGC-----CA-A--C---------A----AAA---AA----AATA
TGACTCTCGGCAACGGATATCTCGGCTCTCGCATCGATGAAGAACGTAGCGAAATGCGAT
ACGTGGTGTGAATTGCAGAATCCCGTGAACCATCGAGTCTTTGAACGCAAGTTGCGCCCG
AGGGACCCTCCCGAGGGCACGCCTGCCTCATGGGCGTTAGAAGCCCATCCACGCTCTG-T
-TG-------C-----CTAAC--------TA--------------------A-C------
--GGC----AA---AGATGCGGACATTGGCCCTCCGAGCCGC-GAGGCGCGGTGAGCCTA
AGTGTGCGGCC-GTCGTA-CGTGGCCGGGAGCGGCG-AGTGGTGGGC--T--A--CTGCG
CACGTCA-CCCCGAG-CCCCGTACCGA-CGAAGGGCCTTGTA-CG-ACCCCCT-AACGAG
GAG
>Carex_kurdica|LUCENO||Iran|spm00003158
--GCC-TTTCC---AGAAACAC-GACC-G-T-CGAAC-ACG-T--G-ACAG--AAT--G-
C-TG-CC-GC-GG-AGGCGC------------------------------TTGCC-----
-----GC-CTTCT-C-GG---CCCCACCGGCCT-CCTCCCTC-TCG-CCCTC--C---GG
GGC--GCGTTGGTTGCTGGTCGGAATACGGCGCGGGATGA--CGCCAAGGAA--CACGGT
--AA--AGCTGAGGCACCGGC--GAGCCGCT--C-----AAGGTCT-CCGT-C----GG-
T-----TGC--C-AAGGC-----CA-A--C---------A----AAA---AA----AATA
TGACTCTCGGCAACGGATATCTCGGCTCTCGCATCGATGAAGAACGTAGCGAAATGCGAT
ACGTGGTGTGAATTGCAGAATCCCGTGAACCATCGAGTCTTTGAACGCAAGTTGCGCCCG
AGGGACCCTCCCGAGGGCACGCCTGCCTCATGGGCGTTAGAAGCCCATCCACGCTCTG-T
-TG-------C-----CTAAC--------TA--------------------A-C------
--GGC----AA---AGATGCGGACATTGGCCCTCCGAGCCGC-GAGGCGCGGTGAGCCTA
AGTGTGCGGCC-GTCGTA-CGTGGCCGGGAGCGGCG-AGTGGTGGGC--T--A--CTGCG
CACGTCA-CCCCGAG-CCCCGTACCGA-CGAAGGGCCTTGTA-CG-ACCCCCT-AACGAG
GAG
>Carex_transcaucasica|LUCENO||Iran|spm00003280
--GCC-TTTCC---AGAAACAC-GACC-G-T-CGAAC-ACG-T--G-ACAG--AAT--G-
C-TG-CC-GC-GG-AGGCGC------------------------------TTGCC-----
-----GC-CTTCT-C-GG---CCCCACCGGCCT-CCTCCCTC-TCG-CCCTC--C---GG
GGC--GCGTTGGTTGCTGGTCGGAATACGGCGCGGGATGA--CGCCAAGGAA--CACGGT
--AA--AGCTGAGGCACCGGC--GAGCCGCT--C-----AAGGTCT-CCGT-C----GG-
T-----TGC--C-AAGGC-----CA-A--C---------A----AAA---AA----AATA
TGACTCTCGGCAACGGATATCTCGGCTCTCGCATCGATGAAGAACGTAGCGAAATGCGAT
ACGTGGTGTGAATTGCAGAATCCCGTGAACCATCGAGTCTTTGAACGCAAGTTGCGCCCG
AGGGACCCTCCCGAGGGCACGCCTGCCTCATGGGCGTTAGAAGCCCATCCACGCTCTG-T
-TG-------C-----CTAAC--------TA--------------------A-C------
--GGC----AA---AGATGCGGACATTGGCCCTCCGAGCCGC-GAGGCGCGGTGGGCCTA
AGTGTGCGGCC-GTCGTA-CGTGGCCGGGAGCGGCG-AGTGGTGGGC--T--A--CTGCG
CACGTCA-CCCCGAG-CCCCGTACCGA-CGAAGGGCCTTGTA-CG-ACCCCCT-AACGAG
GAG
>Carex_angustata|STARR|B095|CAL|spm00000713
TTGCC--TCTC--CAGAAACAC-GACC-G-T-CGAAC-ACG-T--G-AYAG--AAT--G-
C-TG-CC-GC-GG-AGGCGC------------------------------TYGCC-----
-----GC-CTCCT-C-GG---CCCCACCGGCCT-CCTCCCTC-TCG-TCCTT--C---GG
GGC--GCGTTGGTTGCTGGTCGGAATACGGCGCGGGATGA--CGCCAAGGAA--CACGGT
--AA--AGCTGAGGCACCGGC--GAGCCGCT--C-----AAGGTCT-CYGT-C----GG-
T-----TGC--C-AAGGC-----CA-A--C---------A----AAA---AA----AATA
TGACTCTCGGCAACGGATATCTCGGCTCTCGCATCGATGAAGAACGTAGCGAAATGCGAT
ACGTGGTGTGAATTGCAGAATCCCGTGAACCATCGAGTCTTTGAACGCAAGTTGCGCCCG
AGGGACCCTCCCGAGGGCACGCCTGCCTCATGGGCGTTAGAAGCCCATCCACGCTCTG-T
-TG-------C-----CTAAC--------CA--------------------A-C------
--GGC----AA---AGATGCGGACATTGGCCCTCCGAGCCGT-GAGGCGCGGTGGGCCTA
AGTGTGCGGCC-GTCGTA-TGTGGCCGGGAGCGGCG-AGTGGTGGGC--T--A--CTGCG
CACGTCA-CCCCGAG-TCCCGTACCGA-CGCAGGGCCTTGTA-CG-ACCCCCT-AACGAG
GAG
>Carex_randalpina|LUCENO||AUT|spm00003098
TTGCC--TCTC--CAGAAACAC-GACC-G-T-CGAAC-ACG-T--G-ACAG--AAT--G-
C-TG-CC-GC-GG-AGGCGC------------------------------TTGCC-----
-----GC-CTCCT-C-GG---CCCCACCGGCCT-CCTCCCTC-TCG-CCCTT--C---GG
GGC--GCGTTGGTTGCTGGTCGGAATACGGCGCGGGATGA--CGCCAAGGAA--CACGGT
--AA--AGCTGAGGCACCGGC--GAGCCGCT--C-----AAGGTCT-CCGT-C----GG-
------TGC--C-AAGGC-----CA-A--C---------A----AAA---AA----AATA
TGACTCTCGGCAACGGATATCTCGGCTCTCGCATCGATGAAGAACGTAGCGAAATGCGAT
ACGTGGTGTGAATTGCAGAATCCCGTGAACCATCGAGTCTTTGAACGCAAGTTGCGCCCG
AGGGACCCTCCCGAGGGCACGCCTGCCTCATGGGCGTTAGAAGCCCATCCACGCTCTG-T
-TG-------C-----CTAAC--------CA--------------------A-C------
--GGC----AA---AGATGCGGACATTGGCCCTCCGAGCCGY-GAGGCGCGGTGGGCCTA
AGTGTGCGGCC-GTCGTA-TGTGGCCGGGAGCGGCR-AGTGGTGGGC--T--A--CTGCG
CACGTCA-CCCCGAG-TCCYGTACTGA-CGCAGGGCCTTGTA--YGACCCCCT-AACGAG
GAG
>Carex_azuayae|JIMENEZMEJIAS|NA|VEN|spm00000593
TTGCC--TCTC--CAAAAACAC-GACC-G-T-CGAAC-ACG-T--G-ACAA--AAT--G-
C-TG-CC-GC-GG-AGGCGC------------------------------TTGCC-----
-----GC-CTCCT-C-GG---CCCCACCGGCCT-CCTCCCTC-TCG-CCCTT--Y---GG
GGC--GCGTTGGTTGCTGGTCGGAATACGGCGCGGGATGA--CGCCAAGGAA--CACGGT
--AA--AGCTGAGGCACCGGC--GAGCCGCT--C-----AAGGTCT-CCGT-C----GG-
T-----TGC--C-AAGGC-----CA-A--C---------A----AAA-AAAA----AATA
TGACTCTCGGCAACGGATATCTCGGCTCTCGCATCGATGAAGAACGTAGCGAAATGCGAT
ACGTGGTGTGAATTGCAGAATCCCGTGAACCATCGAGTCTTTGAACGCAAGTTGCGCCCG
AGGGACCCTCCCGAGGGCACGCCTGCCTCATGGGCGTTAGAAGCCCATCCACGCTCTG-T
-TG-------C-----CTGAC--------CA--------------------A-C------
--GGC----AA---AGATGCGGACATTGGCCCTCCGAGCCGT-GAGGCGCGGTGGGCCTA
AGTGTGCGGCC-GTCGTA-TGTGGCCGGGAGCGGCG-AGTGGTGGGC--T--A--CTGCG
CACGTCA-CCCCGAG-TCCCGTACTGA-CGCATGGCCTTGTA-TG-ACCCCCT-AACGAG
GAG
>Carex_enneastachya|JIMENEZMEJIAS|NA|ECU|spm00000600
TTGCC--TCTC--CAGAAACAC-GACC-G-T-CGAAC-ACG-T--G-ACAG--AAT--G-
C-TG-CC-GC-GG-AGGCGC------------------------------TTGCC-----
-----GC-CTCCT-C-GG---CCCCACCGGCCT-CCTCCCTC-TCG-CCCTT--C---GG
GGC--GCGTTGGTTGCTGGTCGGAATACGGCGCGGGATGA--CGCCAAGGAA--CACGGT
--AA--AGGTGAGGCACCGGC--GAGCCGCT--C-----AAGGTCT-CCGT-C----GG-
T-----TGC--C-AAGGC-----CA-A--C---------A----AAA---AA----AATA
TGACTCTCGGCAACGGATATCTCGGCTCTCGCATCGATGAAGAACGTAGCGAAATGCGAT
ACGTGGTGTGAATTGCAGAATCCCGTGAACCATCGAGTCTTTGAACGCAAGTTGCGCCCG
AGGGACCCTCCCGAGGGCACGCCTGCCTCATGGGCGTTAGAAGCCCATCCACGCTCTG-T
-TG-------C-----CTGAC--------CA--------------------A-C------
--GGC----AA---AGATGCGGACATTGGCCCTCCGAGCCGC-GAGGCGCGGTGGGCCTA
AGTGTGCGGCC-GTCGTA-CGTGGCCGGGAGCGGCG-AGTGGTGGGC--T--A--CTGCG
CACGTCA-CCCCGAG-TCCCGTACTGA-CGCAGGGCCTTGTA-TG-ACCCCCT-AACGAG
GAG
>Carex_salina|STARR|B1346|QUE|spm00001953
TTGCC--TCTC--CAGAAACAC-GACC-G-T-CGAAC-ACG-T--G-ACAG--AAT--G-
C-TG-CC-GC-GG-AGGCGC------------------------------CTGCC-----
-----GC-CTCCT-C-GG---CCCCACCGGCCT-CCTCCCTC-TCG-CCCTT--C---GG
GGC--GCGTTGGTTGCTGGCCGGAATACGGCGCGGGATGA--CGCCAAGGAA--CACGGT
--AA--AGCTGAGGCACCGGC--GAGCCGCT--C-----AAGGTCT-CCGT-C----GG-
T-----TGC--C-AAGGC-----CA-A--C---------A----AAA---AA----AATA
TGACTCTCGGCAACGGATATCTCGGCTCTCGCATCGATGAAGAACGTAGCGAAATGCGAT
ACGTGGTGTGAATTGCAGAATCCCGTGAACCATCGAGTCTTTGAACGCAAGTTGCGCCCG
AGGGATCCTCCCGAGGGCACGCCTGCCTCATGGGCGTTAGAAGCCCATCCACGCTCTGTT
-TG-------C-----CTAAC--------CA--------------------A-T------
--GGC----AA---AGATGCGGACATTGGCCCTCCGAGCCGT-GAGGCGCGGTGGGCCTA
AGTGTGCGGCC-GTCGTA-TGTGGCCGGGAGCGGCG-AGTGGTGGGC--T--A--CTGCG
CACGTCA-CCCCGAG-TCCCGTACTGA-CGCAGGGCCTTGTA-CG-ACCCCCT-AACGAG
GAG
>Carex_darwinii|LUCENO|NA|CLS|spm00000571
TTGCC--TCTC--CAGAAACAC-GACC-G-T-CGAAC-ACG-T--G-ACAG--AAT--G-
C-TG-CC-GC-GG-AGGCGC------------------------------TTGCC-----
-----GC-CTCCT-C-GG---CCCCACCGGCCT-CCTCCCTC-TCG-CCCTT--C---GG
GGC--GCGTTGGTTGCTGGTCGGAATACGGCGCGGGATGA--CGCCAAGGAA--CACGGT
--AA--AGCTGAGGCACCGGC--GAGCCGCT--C-----AAGGTCT-CCGT-C----GG-
T-----TGC--C-AAGGC-----CA-A--C---------A----AAA---AA----AATA
TGACTCTCGGCAACGGATATCTCGGCTCTCGCATCGATGAAGAACGTAGCGAAATGCGAT
ACGTGGTGTGAATTGCAGAATCCCGTGAACCATCGAGTCTTTGAACGCAAGTTGCGCCCG
AGGGACCCTCCCGAGGGCACGCCTGCCTCATGGGCGTTAGAAGCCCATCCACGCTCTG-T
-TG-------C-----CTAAC--------CA--------------------A-C------
--GGC----AA---AGATGCGGACATTGGCCCTCCGAGCCGC-GAGGCGCGGTGGGCCTA
AGTGTGCGGCC-GTCGTA-TGTGGCCGGGAGCGGCG-AGTGGTGGGC--T--A--CTGCG
CACGTCA-CCCCGAG-TCCCGTACTGA-CGCAGGGCCTTGTA-CG-ACCCCCT-AACGAG
GAG
>Carex_ramenskii|STARR|B836|ARK|spm00001439
TTGCC--TCTC--CAGAAACAC-GACC-G-T-CGAAC-ACG-T--G-ACAG--AAT--G-
C-TG-CC-GC-GG-AGGCGC------------------------------CTGCC-----
-----GC-CTCCT-C-GG---CCCCACCGGCCT-CCTCCCTC-TCG-CCCTC--C---GG
GGC--GCGCTGGTTGCTGGTCGGAATACGGCGCGGGATGA--CGCCAAGGAA--CACGGT
--AA--AGCTGAGGCACCGGC--GAGCCGCT--C-----AAGGTCT-CCGT-C----GG-
T-----TGC--C-AAGGC-----CA-A--C--------------AAA-AARA----AATA
TGACTCTCGGCAACGGATATCTCGGCTCTCGCATCGATGAAGAACGTAGCGAAATGCGAT
ACGTGGTGTGAATTGCAGAATCCCGTGAACCATCGAGTCTTTGAACGCAAGTTGCGCCCG
AGGGACCCTCCCGAGGGCACGCCTGCCTCATGGGCGTTAGAAGCCCATCCACGCTCTG-T
-TG-------C-----CTAAC--------CA--------------------G-C------
--GGC----AA---AGATGCGGACATTGGCCCTCCGAGCCGT-GAGGCGCGGTGGGCCTA
AGTGTGCGGCC-GTCGTA-TGTGGCCGGGAGCGGCG-AGTGGTGGGC--T--A--CTGCG
CACGTCA-CCCCGAG-TCCCGTACTGA-CGCATGGCCTTGTA-TG-ACCCCCT-AACGAG
GAG
>Carex_aquatilis|STARR_FORD||QUE|spm00005232
TTGCC--TCTC--CAGAAACAC-GACC-G-T-CGAAC-ACG-T--G-ACAG--AAT--G-
C-TG-CC-GC-GG-AGGCGC------------------------------CTGCC-----
-----GC-CTCCT-C-GG---CCCCACCGGCCT-CCTCCCTC-TCG-CCCTT--C---GG
GGC--GCGTTGGTTGCTGGTCGGAATACGGCGCGGGATGA--CGCCAAGGAA--CACGGT
--AA--AGCTGAGGCACCGGC--GAGCCGCT--C-----AAGGTCT-CCGT-C----GG-
T-----TGC--C-AAGGC-----CA-A--C--------------AAA-AAAA----AATA
TGACTCTCGGCAACGGATATCTCGGCTCTCGCATCGATGAAGAACGTAGCGAAATGCGAT
ACGTGGTGTGAATTGCAGAATCCCGTGAACCATCGAGTCTTTGAACGCAAGTTGCGCCCG
AGGGACCCTCCCGAGGGCACGCCTGCCTCATGGGCGTTAGAAGCCCATCCACGCTCTG-T
-TG-------C-----CTAAC--------CA--------------------A-C------
--GGC----AA---AGATGCGGACATTGGCCCTCCGAGCCGT-GAGGCGCGGTGGGCCTA
AGTGTGCGGCC-GTCGTA-TGTGGCCGGGAGCGGCG-AGTGGTGGGC--T--A--CTGCG
CACGTCA-CCCCGAG-TCCCGTACTGA-CGCATGGCCTTGTA-TG-ACCCCCT-AACGAG
GAG
>Carex_lyngbyei|STARR|B479|ORE|spm00001085
TTGCC--TCTC--CAGAAACAC-GACC-G-T-CGAAC-ACG-T--G-ACAG--AAT--G-
C-TG-CC-GC-GG-AGGCGC------------------------------CTGCC-----
-----GC-CTCCT-C-GG---CCCCACCGGCCT-CCTCCCTC-TCG-CCCTC--C---GG
GGC--GCGTTGGTTGCTGGTCGGAATACGGCGCGGGATGA--CGCCAAGGAA--CACGGT
--AA--AGCTGAGGCACCGGC--GAGCCGCT--C-----AAGGTCT-CCGT-C----GG-
T-----TGC--C-AAGGC-----CA-A--C--------------AAA-AAAA----AATA
TGACTCTCGGCAACGGATATCTCGGCTCTCGCATCGATGAAGAACGTAGCGAAATGCGAT
ACGTGGTGTGAATTGCAGAATCCCGTGAACCATCGAGTCTTTGAACGCAAGTTGCGCCCG
AGGGACCCTCCCGAGGGCACGCCTGCCTCATGGGCGTTAGAAGCCCATCCACGCTCTG-T
-TG-------C-----CTAAC--------CA--------------------G-C------
--GGC----AA---AGATGCGGACATTGGCCCTCCGAGCCGT-GAGGCGCGGTGGGCCTA
AGTGTGCGGCC-GTCGTA-TGTGGCCGGGAGCGGCG-AGTGGTGGGC--T--A--CTGCG
CACGTCA-CCCCGAG-TCCCGTACTGA-CGCATGGCCTTGTA-TG-ACCCCCT-AACGAG
GAG
>Carex_aperta|STARR|B1235|BRC|spm00001842
TTGCC-TTTCC---AGAAACAC-GACC-G-T-CGAAC-ACG-T--G-ATAG--AAT--G-
C-TG-CC-GG-GG-AGGCGC------------------------------TTGCC-----
-----GC-CTCCT-C-GG---CCCCACCGACCT-CCTCCATC-TCG-CCCTT--C---GG
GGC--GCGTTGGTTGCTGGTCGGAACACGGCGCGGGATGA--CGCCAAGGAA--CACGGT
[truncated: 352,120 more chars]
