# Supplementary material for: Timing and ecological priority shaped the diversification of sedges in the Himalayas
Source: PeerJ. 2019 Jun 7;7:e6792. doi: 10.7717/peerj.6792 (PMC6557248; doi:10.7717/peerj.6792)
Supplement: File S5 — Each sequence labels as species—collector—collector number—country of collection—unique specimen number. Country of specimen’s collection is coded according to three-letter TDWG geographical code. [file peerj-07-6792-s018.txt]

>Carex_bostrychostigma|JAP|spm00003784|Debiles
GCATGTCG------------GGCTCCCTGCACTTTT-GGTGCGGCCAACCG-AACAT-GG
GGC-TGTCTC-TTCACT-CT-CCC-CC-CGTC---A--TGG--AATATG-CCGTGGTT-G
GGAT--GC-TTGCGATCTGTTGCCTG-TGCGGTTCTACCCTC-T-TGCGGGTAGCGAAGT
CGTCCC-TCGATGTAC-CTA---TTTGCTTG-CC-AT-T---CTGACA-TTTCT--TG--
TC-GATCGGG-C-AGCCGAAGTG-TTGGC-GAAATCCCTGTGC--CGCTGC---G-AGGT
CGCG-TG-CCCCG-CTGCCGTCCCTTGGATTT-TTGCCGGCTCTTAAGGATG-CGGTGCC
T-AGTGA--TAGC-TCTGCGGGTC--GT--T--G-CCCCGCAGACTTT-GGG-AGGTCCC
-CC------G-------TAC-GAATC-------------GCTGCTTTTG--CGCTCGT-T
TGTCGTGCTGCCGGTGGTGGCACG-CAGATCGT------GTT------C-----------
-------------C----TTCGC-GTTGTTG---T-TAACGACGCGTC-GGCGAGCAGAA
AGTG-----CGGAGC------AGCGATCGC-GTGC-GG-GCGGA--ATGC--CTCTCTG-
----A-TC---GTACGAGC-AGCGATTTCCGG--TCCGCGTCG-CGCGAAG--------G
-----C------C----C-----G-CCCTC-CC-GGGT-------AG--G-N--NNN
>Carex_indica|HIPP|NA|QLD|spm00002191
SCATGTCG------------GGCTCCCTGCACTTYT-GGTGCGGCCAACCG-AACAT-AG
GGC-TGTCTC-TTCACT-CT-CCCTCC-CGTC---A--TTG--AACATG-TCGTGGTC-G
GGAT--GC-TTTCGATCGGTTGCCTG-TGCGGTTCTACCCTC-G-TGTGGGTAGCGAAGT
CGTCCC-TTGATG--G-ATA---TTTGCTTG-CC-TG-----TTGACA-YTGTT-GTG--
TC-GCTTGGG-C-AGCCGAAATG-TTGGT-GAAATCCTTGTGT--TGGTGC---G-CGGT
TGAA-TG-CCGTG-TTGCTCTCACTTGTATTT-TTGCCGGYTCTCACGGATG-CGGTGCC
T-AGTGT--TAGA-TCTGCGGGAC--TT--T--G-CCTCGCGAACTTC-GGG-AGGTCCC
-TT------G-------TAC-GAATC--------ATT--GCCC-TTATA--CGCC-GT-T
TGTCGTGTTGTCGGTGGCGACACG-CAGATCGT------GTT------C-----------
-------------T----TTCGT-GTTGTCG---T-TGACGGCACGAT-AGCGAACATT-
AGCG---TCGGCAGC-------GTGGTC-TTGTGC-AT-GTGGA--TTGC--CTCTCCC-
----A-TG---GTATGAGC-AGCGATTTTCGG--TTTGCATCA-AGCGAAG---------
---------C--C---TC-----G-CCCGT-TT-GGGTCGGTGCTGGA-G-C--TGA
>Carex_longipes|EHM|spm00005772
GCATGTCG------------GGCTCCCTGCACTTTT-GGTGCGGCCAACCG-AACAT-GG
GGC-TGTCTC-TTCACT-CT-CCCTCC-CGTC---A--TTG--AACGTG-TCGTGGTT-G
GGAT--GC-TTCCGATCGGTTGCCTG-TGCGGTTCTACCCTC-T-TGTGGGTAGCGAAGT
CGTCCC-TTGATG--G-ATA---TTTGCTTG-CC-CA-T---CTGACA-TTTTT-CTG--
TC-GTTTGGG-C-AGCCGAAATG-TTGGC-AAAATTCTTGTGT--TGGCGC---G-CGGT
TGAA-TT-CCGTG-TGGCTATCACTAGTATTT-TTGCTGGCTCTCACGGATG-CGGTGCC
T-AGTGCT-TAGA-TCTGCGGAGC-TTT--T--G-TCCCGCAGATTTC-GGG-AGGTCCC
-TT------G-------TAC-GAATC--------ACT--GCTC-TTATA--CGCC-GT-T
TGTCGTGTTGCCGGTGGCGACACG-CAGATCGT------GTT------C-----------
-------------T----TTCGC-GTTGTCA---T-TGACAGCAAGAT-AGCGAACATT-
AGTG---TCCGGAGC-------GTGGTC-TCGTGC-AC-GTGGA--ATGC--CTCTCCG-
----A-TC---GTATGAGC-AGCGATTTCCGG--TCTGCGTTA-AGCGAAG--------G
-----C------C----T-----G-CCCGT-CC-GGGCTAGTGCTGGA-G-C--TGA
>Carex_ussuriensis|LUCENO|NA|CHS|spm00000533
GCATGTCG------------GGCTCCCTGCACTTTT-GGTGCGGCCAACCG-AACAT-AG
GGC-TGTCTC-TTCACT-CT-CCCTCC-CGTC---A--TTG--AACATG-TCGTGGTT-G
GGAT--GC-TTCGGATCGGTTGCCTG-TGCGGTTCTACCCAC-T-TGTGGGTAGCGAAGT
CGTCCC-TCGATG--G-ATA---TTTGCTTG-CC-CT-T---GTGACA-TTTTY-GTG--
TC-GTTTGGG-C-AGCCGAAATG-TTGGT-GAAATCCTTGTGA--TGGCGC---G-CGGT
CGAA-TG-TCGTG-TTGCTATCCCTTGGATTT-TTTCCGGCTCTCACGGATG-CGGTGCC
T-AGCGG--TAAGATCTGCGGGAC--TT-AT--G-CCCCGCAGACTTC-GGG-AGGTCCC
-TT------G-------TAC-GAATC--------ATT--GCTC-TTATA--CGCC-GT-T
TGTCGTGTTGCCTGTGGTGACACG-CAGATCGT------GTT------C-----------
-------------T----TTCGA-GTTGTCG---T-TGACAGCAAGAT--ACGAACAGA-
AGTG---TCCGGAGC-------GTGTTC-TTGTGCAAA-GCGGA--TTGC--CTCTCCG-
----A-TC---GTATGWGC-AGCGATTTTCGG--TTTGCATCA-AGCGAAG--------G
-----C------C----C-----G-CCCGT-CC-GGGTCGGTGCCGGA-G-C--TGA
>Carex_alba|LUCENO|NA|SPA|spm00000584
GYATGTCG------------GGCTCCCTGCACTTTT-GGTGCGGCCAACCG-AACAT-AG
GGC-TGTCTC-TTCACT-CT-CCCTCC-CGTC---A--TTG--AACATG-TCGTGGTT-G
GGAT--GC-TTCGGATCGGTTGCCTG-TGCGGTTCTACCCAC-T-TGTGGGTAGCGAAGT
CGTCCC-TCGATG--G-ATA---TTTGCTYG-CC-CT-T---GTGACA-TTTTC-GTG--
TC-GTTTGGG-C-AGCCGAAATG-TTGGY-GAAATCCTTGTGA--TGGCGC---G-CGGT
CGAA-TG-TCGTG-TTGCTATCCCTTGGATTT-TTGCCGGCTCTCACGGATG-CGGTGCC
T-AGCGG--TAAGATCTGCGGGAC--TT-AT--G-CCCCGCAGACTTC-GGG-AGGTCCC
-TT------G-------TAC-GAATC--------ATT--GCTC-TTATA--TGCC-GT-T
TGTCGTGTTGCCTGTGGTGACACG-CAGATCGT------GTT------C-----------
-------------T----TTCGA-GTTGTCG---T-TGACAGCAAGAT--ACGAACAGA-
AGTG---TCCGGAGC-------GTGTTC-TTGTGCAAA-GTGGA--TTGC--CTCTCCG-
----A-TC---GTATGTGC-AGCGATTTTCGG--TTTGCATCA-AGCGAAG--------G
-----C------C----C-----G-CCCGTTCCGGGTTCGGTGCTGGAGG-C--TGA
>Carex_eburnea|STARR|B224|MIC|spm00000842
GCATGTCG------------GGCTCCCTGCACTTTT-GGTGCGGCCAACCG-AACAT-AG
GGC-TGTCTC-TTCACT-CT-CCCTCC-CGTC---A--TTG--AACATG-TCGTGGTT-G
GGAT--GC-TTCGGATCGGTTGCCTG-TGCGGTTCTACCCAC-T-TGTGGGTAGCGAAGT
CGTCCC-TCGATG--G-ATA---TTTGCTTG-CC-CT-T---GTGACA-TTTTC-GTG--
TC-GTCTGGG-C-AGCCGAAATG-TTGGT-GAAATCCTTGTGA--TGGCGC---G-CGGT
CGAA-TG-TCGTG-TTGCTATCCCTTGGATTT-TTGCCGGCTCTCACGGATG-CGGTGCC
T-AGCGG--TAATATCTGCGGGAC--TT-AT--G-CCCCGCAGACTTC-GGG-AGGTCCC
-TT------G-------TAC-GAATC--------ATT--GCTC-TTATA--TGCC-GT-T
TGTCGTGTTGCCTGTGGTGACACG-CAGATCGT------GTT------C-----------
-------------T----TTCGA-GTTGTCG---T-TGACAGCAAGAT--ACGAACAGA-
AGTG---TCCGGAGC-------GTGTTC-TTGTGCAAA-GTGGA--TTGC--CTCTYCG-
----A-TC---GTATGTGC-AGCGATTTTCGG--TTTGCATCA-AGCGAAG--------G
-----C------C----C-----G-CCCGT-CC-GGGTCGGTGYCGGA-G-C--TGA
>Carex_gentilis|CHC|spm00006418
NCATGTCG------------GGCTCCCTGCACTTTT-GGTGCGGCCAACCG-AACAT-AG
GGC-TGTCTC-TTCAGT-AT-CCCTCC-CGTC---A--TTG--AACATG-TCGKGGTT-G
GGAT------TCGAATCGGTTGCCTG-TGTGGTTCTACCCAC-T-TGTGGGTAGCGAAGT
CGTCCC-TCGATG--T-ATA---TGTGCTTG-CC-GT-T---CTGACA-TTTTT-GTG--
TC-ATTTGGG-T-AGCCGAAATG-TTGGC-GAAATCCTTGTGA--TGGCGT---G-CGGT
CGAA-TG-CCGTG-CTGCTATCTCTTGGATTT-TTGTCGGCTCTCACGGATG-CAGTGCC
T-ATTGA--TAAGATCTGCGGGACTTTT-----G-CCCCGAAGACTTC-GGG-AGGTCCC
-TT------G-------TGC-GAATC--------ATTGCGCTC-TTATA--CACC-GT-T
TGTCGTGTTGCCTGTGGTGACACG-CAGATCGT------GTT------C-----------
-------------T----TTCGA-GTTGTCG---T-TGACAGCAAGAT--GCGAACAGA-
AGTG---TCCGGAGC-------GTGGTC-TTGTGCAAA-GTGGA--ATGC--CTCACCG-
----A-TC---GTATGAGC-AGCGATTTCCGGTTTTTGCATCA-AGCGAAG--------G
-----C------T----C-----G-CCCGT-TC-GGGTCGGTGCTGGA-G-C--TGA
>Carex_longicruris|EHM|spm00005770
NNNNNNNN------------NNNNNNNNNNNNNTTT-GGTGCGGCCAACCG-AACAT-AG
GGC-TGTCTC-TTCAGT-AT-CCCTCC-CGTC---A--TTK--AACATG-TCGTGGTT-G
GGAT------TCGGATCGGTTGCCTG-TGCGGTTCTACCTAC-T-TTTGGGTAGCGAAGT
CGTCCC-TGGATG--T-ATA---TTTGCTTG-CC-GT-T---CTGACA-TTTTT-GTG--
TC-GTTTGGG-C-AGCCGAAATG-TTGGC-AAAATCCTTGTGA--TGGCGT---T-CGGT
CGAA-TG-CCGTG-CTGCTATCCCTTGGATTT-TTGTCGGCTCTCACGGATG-CAGTGCC
T-ATTGC--TAAGATCTGCTGGACTTTT-----G-CCCCGTAGACTTC-GGG-AGGTCCC
-TT------G-------TGC-GAATC--------ATT--GCTC-TTATA--CGCC-GT-T
TGTCGTGTTGCCTGTGGTGACGCG-CAGATCGT------GTT------C-----------
-------------T----TTCGA-GTTGTCG---T-TGACAGCAAGAT--GCGAACAGA-
AGTG---TCCGGAGC-------GTGGTC-TTGTGCAAT-GTGGA--ATGC--CTCACCG-
----A-TC---GTATGAGC-AGCGATTTTCGG--TTTGCATCA-AGCGAAG--------G
-----C------T----C-----G-CCCGT-TC-GGGTTGGTGCTGGA-G-C--TGA
>Carex_gongshanensis|JIMENEZMEJIAS||CHT|spm00003361
GCATGTCG------------GGCTCCCTGCACTTTT-GGTGCGGCCAACCG-AACAT-AG
GGC-TGTCTC-TTCAGT-AT-CCCTCC-AGTC---A--TTG--AACATG-TCGTGGTT-G
GGAT------TCGAATCGGTTGCCTG-TGCGGATCTACCCAC-T-TGTGGGTAGCGAAGT
CGTCCC-TCGATG--T-ATA---TTTGCTTG-CC-GT-T---CTGACA-TTTTT-ATG--
TC-GTTTGGG-C-AGCCGAAATG-TTGGC-GAAATCCTTGTGA--TGGCGT---G-CGGT
CGAA-TG-CCGTG-CTGCTATCCCTTGGATTT-TTGTCGGCTCTCACGGATA-CAGTGCC
T-ATTGC--TAAGATCTGCGGGACTTTT-----A-CCCCGTAGACTTC-GGG-AGGTCCC
-TT------G-------TGC-GAATC--------ATT--GCTC-TTATA--CGCC-GT-T
TGTCGTGTTGCCTGTGGCGACACG-CAGATCGT------GTT------C-----------
-------------T----TTCGA-GTTGTCG---T-TGACAGCAAGAT--GCGAACAGA-
AGTG---TCCGGAGC-------GTGGTC-TTGTGCAAA-GTGGA--ATTC--CTCACCG-
----A-TC---GTATGAGC-AGCGATTTCCGG--TTTGCATCA-AGCGAAG--------G
-----C------T----C-----G-CCCGT-TC-GGGTCGGTGCTGGA-G-C--TGA
>Carex_brunnea|Uzma|BGH-04|PAK|spm00006582
GAATGTCG------------GGCTCCCTGCACTTTT-GGTGCGGCCAACCG-AACAT-AG
GGC-TGTCTC-TTCAGT-AT-CCCTCC-CGTC---A--TTG--AACATG-TCGTGGTT-G
GGAT------TCGGATCGGTTGCCTG-TGCGGTCCTACCCAC-T-TGTGGGTAGCGAAGT
CGTCCC-TCGATG--T-ATA---TTTGCTTG-CC-GT-T---CTGACA-TTTTT-ATG--
TC-GTTTGGG-C-AGCCGAAATG-TTGGC-RAAATCCTTTTGA--TGGCGT---G-CGGT
CGAA-TG-CCGTG-CTGCTATCCCTTGGATTT-TTGTCGGCTCTCACGGATG-CAGTGCC
T-ATTGCT-AAGA-TCTGCGGGAC--TT--TT-G-CCCCGTAGACTTC-GGG-AGGTCCC
-TT------G-------TGC-GAATC--------ATT--GCTC-TTATA--CGCC-GT-T
TGTCGTGTTGCCTGTGGTGACACG-CAGATCGT------GTT------C-----------
------------------TTTCGAGTTGTCG---T-TGACAGCAAGAT--GCGAACAGA-
AGTG---TCCGGAGC-------GTGGTC-TTGTGCAAA-GTGGA--ATGC--CTCACCG-
----A-TC---GTATGAGC-AGCGATTTTCGG--TTTGCATCA-AGCGAAG--------G
----CT------C----------G-CCTGT-TC-GGGTTGGTGCTGGA-G-C--TGA
>Carex_koshewnikowii|JIMENEZMEJIAS|NA|TZK|spm00003465
GGATGTCG------------GGCTCCCTGCACTTTT-GGTGCGGCCAACCG-AACAT-AG
GGC-TGTCTC-TTCATT-GT-CCCTCC-CGTC---A--TTG--AACATG-TCGGGGTT-G
GGAT--GC-TTCCGATCGGTTGCCTG-TGTGGTCCTACCCTC-A-TGTTGGTAGCGAAGT
TGTCCC-TTGATGG-A-ATA---TTTGCTTG-CC-CT-C---ATGACA-TTTTT-GTG--
TC-TTTTGGG-C-AGTCGAAATG-TTGGT-GAAATCCTTGTAT--TGGCGC---G-TGGT
SGAA-TG-TCGCA-TTGCTATGACTTGGTTTT-TTGCCGGCTCTCACGGATG-TGGTGCC
T-AGTGCT-TATC-TCTGCGGGAC--TT--T--G-CCCCGCAGACTTC-GGG-AGGTCCC
-TT------G-------TAC-AAATC--------ATT--GCTC-ACAGC--TGCC-GT-T
TGACGCGTCGCT-AACGCGACACG-CAGATCGT------GTT------C-----------
-------------T----TTCGT-GCAGTCA---T-TGACAGCACGTT-ACCGAACATT-
AGTG---TCTGGAGC-------GTGGTC-TTGTGC-AA-GTGGA--ATGC--CTCTCCG-
----A-TC---GTATGAAG-AGCGATTTCTGA--TTTGCGTCA-CGCAAAG--------G
-----T------C----C---C-G-CCCAT-CC-GGGTTGGTGCTGGA-G-C--TGA
>Carex_baccans|STARR_FORD|STA_208|TAI|spm00005149
GGATGTCG------------GGCTCCCTGCACTTTT-GGTGCGGCCAACCG-AACAT-AG
GGC-TGTCTCTTTCACT-GT-CCCTCC-CGTC---A--TTG--AACATG-TCGGGGTT-G
GGAT--GC-TTTTGATCGGTTGCCTG-TGCGGTTCTACCCTC-T-TGGTGGTAGCCAAGT
TGTCGC-TTGATGG-A-ATA---TTTGCTTG-CC-CT-G---ATGACA-TTTTT-GTG--
TC-GTTTGGG-C-AGTCGAAATG-TTGGC-GAAATCCTTGGGT--TGGCGT---G-TGGT
CGAA-TG-CCGTG-TTGCTATCACTTGGTTTT-TTGCTGGCTCTCACGGATG-CGGTGCC
T-AGTGC--TAGC-TCTGCGGGAC--TT--T--G-CCCCGCAGACTTT-GGG-AGGTCCC
-TT------G-------TAC-GAATC--------ATT--GCTC-GCAGC--TGCC-GT-T
TGTCGTGTCGCT-AGCGTGACACG-CAGATCGT------GTT------C-----------
-------------T----TTCGT-GCAGTCA---G-TGACAGCACGTT-ACCGAACATT-
AGTG---TCTGGAGC-------GTGGTC-TTGTGC-AT-GTGGA--ATGC--CTCTCTG-
----A-TC---GGATGAAG-AGCGATTTCCGG--TTTGTGTCA-CGCGAAG--------G
-----T------C----C---C-G-CCCAT-CA-GGGTCGGTGCTGGA-G-C--TGA
>Carex_composita|JIMENEZMEJIAS||CHT|spm00003356
GGATGTCG------------GGCTCCCTGCACTTTT-GGTGCGGCCAACCG-AACAT-AG
GGC-TGTCTCTTTCACT-GT-CCCTCC-CATC---A--TTG--AACATG-TTGGGGTT-G
GGAT--GC-TTTTGATCGGTTGCCTG-TGCGGTTCTACCCTC-T-TGTTGGTAGCCAAGT
TGTCCC-TTGATGG-A-ATA---TTTGCTTG-CC-CT-G---ATGACA-TTTTT-GTG--
TC-GTTTGGG-C-AGTCGAAATG-TTGGC-GAAATCCTGGTGT--TGGCGC---G-TGGT
CGAA-TG-CCGTG-TTGCTATCACTTGGTTTT-TTGCTGGCTCTCACGGATG-CGGTGCC
T-AGTGC--TAGC-TCTGCGGGAC--TT--T--G-CCCCGCAGACTTT-GGG-AGGTCCC
-TT------G-------TAC-GAATC--------ATT--GCTC-GCAGC--TGCC-GT-T
TGTCGTGTCACT-AGCGTGACACG-CAGATCGT------GTT------C-----------
-------------T----TTCGT-GCAGTCA---T-TGACAGCACGTT-ACCGAACATT-
AGTG---TCTGGAGC-------GTGGTC-TTGTGC-AT-GTGGA--ATGC--CTCTCTG-
----G-TC---GGATGAAG-AGCGATTTCCGG--TTTGTGTCA-CGCGAAG--------G
-----T------C----C---C-G-CCCAT-CA-GGGTCGGTGCTGGA-G-C--TGA
>Carex_inanis|JIMENEZMEJIAS||CHT|spm00003363
GGATGTCG------------GGCTCCCTGCACTTTT-GGTGCGGCCAACCG-AACAT-AG
GGC-TGTCTCTTTCATT-GT-CCCTCC-TGTC---A--TTG--AACATG-TCGGGGTT-G
GGAT--GC-TTTCGATCGGTTGCCTG-TGCGGTTCTACCCTC-T-TGTTGGTAGCGAAGT
TGTCCC-TTGATG--GAATA---TTTGCTTG-CC-CT-C---ATGACA-TTTTT-GTG--
TC-GTTTGGG-C-AGTCGAAATG-TTGGC-GAAATCCTTGTGT--TAGTGC---G-TGGT
CGAA-TG-CCGTG-TTGCTATCACTTGGTTTT-TTGCCGGCTCTCACGGATG-CGGTGCC
T-AGTGC--TAGC-ACTGCGGGAC--TT--T--G-CCCCGCAGACTTC-GGG-AGGTCCC
-GT------G-------TAC-GAATC--------ATT--GCTC-GCAGC--TGCC-GT-T
TGTCGTGTCGCT-AACGCGACACG-CAGATCGT------GTT------C-----------
-------------T----TTCGT-GCAGTCG---T-TGACAGCACGTT-ACCGAACATT-
AGTG---TCTGGAGC-------GTGGTC-TTGTGC-AC-GTGGA--ATGC--CTCTCTG-
----A-TC---GGATGAAG-AGCGATTTCCGG--TTTGCGTCA-CGCGAAG--------G
----TC------C----C-----G-CCCAT-CC-GGGTCGGTGCTGGA-G-C--TGA
>Carex_haematostoma|JIMENEZMEJIAS||CHT|spm00003383
GGATGTCG------------GGCTCCCTGCACTTTT-GGTGCAGCCAACCG-AACAT-AG
GGC-TGTCTC-TTCACT-GT-CCCTCC-CGTC---A--TTG--AACTTG-TCGGGGTT-G
GGAT--GC-TTCCGATCGGTTGCCTG-TGCGGTTTTACCCTC-T-TGTTGGTAGCGAAGT
TGTCCC-TTGATG--GAATA---TTTGCTTG-CC-CT-C---ATGACA-TTTTT-GTG--
TT-GTTTGGG-C-AGTCGAAATG-TTGGC-GAAATCTTTGTGT--TGGCGG---G-TGGT
CGAA-TG-CTGCG-TTGCTATCACTTGGTTTT-TTGTCGGCTCTCACGGATG-TGGTGCC
T-AGTGC--TATC-TCTGTGGGAC--TT--T--G-CCCCGCAGACTTC-GGG-AGGTCCC
-TT------G-------TAC-GAATC--------ATT--GCTC-GCAGC--TGCC-GT-T
TGTCGTGTTGCT-AACGCAACACG-CAGATCGT------GTT------C-----------
-------------T----TTCGT-GCAGTCA---T-TGACAGCACGTT-ACCGAACATT-
AGTG---TCTGGAGC-------GTGGTC-TTGTGC-AC-GTGGA--ATGC--CTCTTTG-
----A-TC---GAATGAAT-AGCGATTTCCGG--TTTGCGTCA-CGCGAAG--------G
----TC------C----C-----G-CCCAT-CC-GGGTCGGTGCTGGA-G-C--TGA
>Carex_borii|JIMENEZMEJIAS||WHM|spm00003355
GGATGTCG------------GGCTCCCTGCACTTTT-GGTGCGGCCAACCG-AACAT-AG
GGC-TGTCTC-TTCACT-GT-CCCTCC-TGTC---A--TTA--AACATG-TCGGGGTT-G
GGAT--GC-TTCCGATCGGTTGCCTG-TGTGGTTCTACCCTC-T-TGTTGGTAGCGAAGT
TGTCCC-TTGATG--GAATA---TTTGCTTG-CC-CT-C---ATGACA-TTTTT-GTG--
TT-GTTTGGG-C-AGTCGAAATG-TTGGC-GAAGTCCTTGTGT--TGGCGG---G-TGGT
CGAA-TG-CTGCG-TTGCTATCACTTGGTTTT-TTGCCGGCTCTCACGGATG-TGGTGCC
T-AGTGC--TAGC-TCTGCGGGAC--TT--T--G-CCCCGCAGACTTC-GGG-AGGTCCC
-TT------G-------TAC-GAATC--------ATT--GCTC-GCAGC--TGCC-GT-T
TGTCGTGTTGCT-AACGCGACACG-CAGATCGT------GTT------C-----------
-------------T----TTCGT-GCAGTCA---T-TGACAGCACGTT-ACCGAACATT-
AGTG---TCTGGAGC-------GTGGTC-TTGTGC-AT-GTGGA--ATGC--CTCTCCG-
----A-TC---GAATGAAT-AGCGATTTCCGG--TTTGCGTCA-CGCGAAG--------G
----TC------C----C-----G-CCCAT-TC-GGGTTGGTGCTGGA-G-C--TGA
>Carex_nakaoana|JIMENEZMEJIAS||CHT|spm00003374
GGATGTCG------------GGCTCCCTGCACTTTT-GGTGCGGCCAACCG-AACAT-AG
GGC-TGTCTC-TTCACT-GT-CCCTCC-TTTC---A--TTG--AACATG-TCGGGGTT-G
GGAT--GC-TTCCGATCGGTTGCCTG-TGCGGTTCTACCCTC-T-TGTTGGTAGCGAAGT
TGTCCC-TTGATG--GAATA---TTTGCTTG-CC-CT-C---ATGACA-TTTTT-GTG--
TT-GTTTGGG-C-AGTCGAAATG-TTGGC-GAAATCCTTGTGT--TGGTGG---G-TGGT
TGAA-TG-CCGCG-TTGCTATCACTTGGTTTT-TTGCCGGCTCTCACGGATG-CGGTGCC
T-AGTGC--TAGC-TCTGCGGGAC--TT--T--G-CCCCGCAGACTTC-GGG-AGGTCTC
-TT------G-------TAC-GAATC--------ATT--GCTC-GCAGC--TGCC-GT-T
TGTCGTGTTGCT-AACGCGACACG-CAGATCGT------GTT------C-----------
-------------T----TTCGT-GCAGTCA---T-TGACAGCACGTT--ACTTACATT-
AGTG---TCTGGAGC-------GTGGTC-TTGTGC-AT-GTGGA--ATGC--CTCTCCG-
----A-TC---GAATGAAT-AGCGATTTCCGG--TTTGTGTCA-CGCGAAG--------G
----TC------C----C-----G-CCCAT-CC-GGGTTGNNNNNNNN-N-N--NNN
>Carex_montis-everesti|JIMENEZMEJIAS||CHT|spm00003369
GGATGTCG------------GGCTCCCTGCACTTTT-GGTGCGGCCAACCG-AACAT-AG
GGC-TGTCTC-TTCACT-GT-CTCTCC-CGTC---A--TTG--AACATG-TCGGGGTT-G
GGAT--GC-TTCCGATCGGTTGCCTG-TGCGGTTCTACCCTC-T-TGTTGGTAGCGAAGT
TGTCCC-TTGATG--GAATA---TTTGCTTG-CT-CT-C---ATGACA-TTTTT-GTG--
TT-GTTTGGG-C-AGTCGAAATG-TTGGC-GAAATCTTTGTGT--TGGCGG---G-TGGT
CGAA-TG-CCGCG-TTGCTATCACTTGGTTTT-TTGCCGGCTCTCACGGATG-TGGTGCC
T-AGTGC--TAGC-TCTGCGGGAC--TT--T--G-CCCCGCAGACTTC-GGG-AGGTCCC
-TT------G-------TAC-GAATC--------ATT--GCTC-GCAGC--TGCC-GT-T
TGTCGTGTTGCT-AACGCAACACG-CAGATCGT------GTT------C-----------
-------------T----TTCGT-GCAGTCA---T-TGACAGCACGTT-ACCGAACATT-
AGTG---TCTGGAGC-------GTGGTC-TTGTGC-AC-GTGGA--ATGC--CTCTCCG-
----A-TC---GAATGAAT-AGCGATTTCCGA--TTTGCGTCA-TGCGAAG--------G
----TC------C----C-----G-CCCAT-CC-GGGTCGGTGCTGGA-T-C--TGA
>Carex_plectobasis|JIMENEZMEJIAS||CHT|spm00003378
NNNNNNNN------------NNNNNNNNNNNNTTTT-GGTGCGGCCAACCG-AACAT-AG
GGC-TGTCTC-TTCACTGGT-CCCTCC-KTTC---A--TTG--AACATG-TCGGGGTT-G
GGAT--GC-TTCCGATCGGTTGCCTG-TGCGGTTCTACCCTC-T-TGTTGGTAGCGAAGT
TGTCCC-TTGATG--GAATA---TTTGCTTG-CC-CT-C---ATGACA-TTTTT-GTG--
TT-GTTTGGG-C-AGTCGAAATG-TTGGC-GAAATCYTTGTGT--TGGCGG---G-TGGT
CGAA-TG-CCGCG-TTGCTATCACTTGGTTTT-TTGCCGGCTCTCACGGATG-TGGTGCC
T-AGTGC--TAGC-TCTGCGGGAC--TT--T--G-CCCCGCAAACTTC-GGG-AGGTCCC
-TT------G-------TAC-GAATC--------ATT--GCTC-GCAGC--TGCC-GT-T
TGTCGTGTTGCT-AACGCAACACG-CAGATCGT------GTT------C-----------
-------------T----TTCGT-GCAGTC------------------------------
ATTG--------------------------------AC---------AGC----------
----A-------------------------------------------------------
------------C----------G-------TT--------------A---C--NNN
>Carex_litvinovii|JIMENEZMEJIAS|NA|TZK|spm00003467
GGATGTCG------------GGCTCCCTGCACTTTT-GGTGCGGCCAACCG-AACAT-AG
GGC-TGTCTC-TTCACT-GT-CCCTCC-CGTC---A--TTG--AACGTG-TCGGGGTT-G
GGAT--GC-TTCCGATCGGTTGCCTG-TGCGGTTCTACCCTC-T-TGTTGGTAGCGAAGT
TGTCCC-TTGATG--GAATG---TTTGCTTG-CC-CT-C---ATGACA-TTTTT-GTG--
TC-GTTTGGG-C-AGTCGAAATG-TTGGC-GAAATCCTTGTGT-TTTGCGC---G-TGGT
CGAA-TG-ATGCG-TTGCTATCACTTGGTTTT-TTGCCGGCTCTCACGGATG-CGGTGCC
T-TGTGC--TAGC-TCTGCGGGAC--TT--T--G-CCCCGCAGACTTC-GGG-AGGTCCC
-TT------G-------TAC-GAATC--------ATT--GCTC-GCAGC--TGCC-GT-T
TGACGTGTCGCT-AACGCGACACG-CAGATCGT------GTT------C-----------
-------------T----TTCGT-GCAGTCA---T-TGACAGCACGTT-ACCGAACATT-
AGTG---TCTGGAGC-------GTGGTC-TTGTGC-AA-GCGGA--ATGC--CTCTCCG-
----A-TC---GTATGAAG-AGCGATTTCCGG--TTTGCGTCA-CGCGAAG--------G
---------TCCC----C-----G-CCCAT-CC-GGGTTGGTGCTGGA-G-C--TGA
>Carex_schlagintweitiana|Uzma|SAD-11|PAK|spm00006590
NNNNNNNG------------GGCTCCCTGCACTTTT-GGTGCGGCCAACCG-AACAT-AG
GGC-TGTCTC-TTCACT-GT-CCCTCC-CGTC---A--TGG-AAACATG-TCSGGGTT-G
GGAT--GC-TTCCGATCGGTTGCCTG-TGCGGTTCTACCCTC-T-TGTTGGTAGCGAAGT
TGTCCC-TTGATG--GAATA---TTTGCTTG-CC-CT-C---ATGACA-TTTTT-GTG--
TM-GTTTGGG-C-AGTCGAAATG-TTGGC-GAAATCCTTKTGT--TGGCGC---G-TTGT
CGAA-TA-TCGCG-TTGCTATCACTTGGTTTT-TTGCCGGCTCTCACGGATG-CGGTGCC
T-AGTGC--TAGC-TCTGCGGGAC--TT--T--G-CCCCGCAGACTTC-GGG-AGGTCCC
-TT------G-------TAT-GAATC--------ATT--GCTC-GCAGC--TGCC-GT-T
TGACGTGTCGCT-AACGCGACACG-CAGATCGT------GTT------C-----------
-------------T----TTCGT-GCAGTCA---T-TGACAGCACGTT-ACCGAACATT-
AGTG---TCTGGAGC-------GTGGTC-TTGTGC-AA-GTGGA--ATGC--CTCTCCG-
----A-TC---GTATGAAG-AGCGATTTCCGG--TTTGCGTCA-CGCGAAG--------G
---------T-CC----C-----G-CCCAT-CC-GGGTTGGTGCTGGA-G-C--TGA
>Carex_aureolensis|STARR|B152|MSI|spm00000770
GGATGTCG------------GGCTCCCCGCACTTTT-GGTGCGGCCAACCG-AACAT-AG
GGC-TGTCTC-TTCACT-CT-CCCGGC-CGTC---A--CTG--AACGTG-TCGTGGTC-G
GGAT--GG-TTCCGATCGTTTGCCTG-TGCGGTTCTACCCTC-T-TGTGGGTAGCGAAGT
TGTCCC-TTGACG--G-ATA---TTTGCTTG-CC-CT-T---CTGACA-TTTTT-GTG--
TC-GTTCGGG-C-AGCCGAAATG-CTGGT-GAGATCCTYGTGC--TGGCGC---G-TGGC
CGGA-TG-CCGTG-TTGCTGTCACTCGGGTCT-TTGCCGGCTCTCGCGGATG-CGGTGCC
T-AGTGC--TAGC-TCTGTGGGAC--TC--T--G-CCCCGCAGACTTC-GGG-AGGTCCC
-TT------G-------TAC-GAATC--------ACT--GCTC-TTATA--CGCC-GT-T
TGTCGTGCCGCT-GCCGCGGCGCG-CAGATCGT------GTT------C-----------
-------------T----TTCGT-GCAGCCG---T-TGACAGCACGAT-AGCGAACATT-
AGTG---TCCGGAGC-------GTGGTC-CTGTGC-AT-GCGGA--ATGC--CTCTCCG-
----A-AC---GTATGAGC-AGCGATTTCCGG--TCCGCGTCG-CGCGAAG--------G
-----C---C--C----C-----G-CCCGT-CC-GGGTCGGTGCCGGA-G-C--TGA
>Carex_frankii|STARR|B321|ALA|spm00000939
GGATGTCG------------GGCT-CCCGCACTTTT-GGTGCGGCCAACCG-AACAT-AG
GGC-TGTCTC-TTCACT-CT-CCCAGC-CGTC---R--CTG--AACGTG-TCGTGGTC-G
GGAT--GG-TTCCGATCGGTTGCCTG-TGCGGTTCTACCCAC-T-TGTGGGTAGCGGAGT
TGTCCC-TTGATG--G-ATA---TTTGCTTG-CC-CT-T---CTGACA-TTTTT-GTG--
TC-GTTCGGG-C-AGCCGAAATG-TTGGT-GAGATCCTTGTGC--TGGCGC---G-TGGC
CGGA-TG-CCGTG-TTGCTGTCACTCGGGTCT-TTGCCGGCTCTCGCGGATG-CGGTGCC
T-AGTGC--TAGC-TCTGTGGGAC--TC--T--G-CCCCGCAGACTTC-GGG-AGGTCCC
-TT------G-------TAC-GAATC--------ACT--GCTC-TTATA--CGCC-GT-T
TGTCGTGCCGCT-GCCGCGGCGCG-CAGATCGT------GTT------C-----------
-------------T----TTCGT-GCAGTCG---T-TGACAGCACGAT-AGCGAACATC-
AGTG---TCCGGAGC-------GTGGTC-CTGTGC-AT-GCGGA--ATGC--CTCTCCG-
----A-TC---GTATGAGC-AGCGATTTCCGG--TCCGCGTCG-CGCGAAG--------G
-----C---C--C----C-----G-CCCGT-CC-GGGTCGGTGCCGGA-G-C--TGA
>Carex_acutiformis|STARR|B1516|TVL|spm00002122
GGATGTCG------------GGCTCCCTGCACTTTT-GGTGCGGCCAACCG-AACAT-AG
GGC-TGTCTC-TTCACT-CT-CCCGCC-CGTC---A--TTG--AACATG-TCGTGGTC-G
GGAT--GC-TTCGGATCKGTTGCCTG-TGCGGTTCTACCCTC-T-TCTGGGTAGCGAAGT
CGTCCC-TTCATG--G-ATA---TTTGCTTG-CC-CT-T---CTGACA-TTTTT-GTG--
TC-GCTTGGG-C-AGCCGAAATG-TTGGC-GGAATCCTTGTGT--GGGCGC---G-TGGT
TGAA-TG-CCGCG-TCGCTATCACTTGGATTT-TTGCCGGCTCTCACGGRTG-CGGTGCC
T-AGCGT--TCGC-TCTGCGGGAC--TT--T--G-CCCYGCAGACTTC-GGG-AGGTCCC
-TT------G-------TAC-GAATC--------ATT--GCTC-TTATA--CGCC-GTCT
TGTCGTGTCGCC-ACCGCGGCACG-CAGATCGT------GTT------C-----------
-------------T----TTCRT-GCAGTCG---T-TGACGGCACGAT-ATCGAACATT-
AGTG---TCCGGAGC-------GTGGTC-TTGTGC-AC-GTGGA--ATGC--CTCTCCG-
----A-TC---GTATGAGC-AGCGATTTYCGG--TTCGCGTCA-CGCGAAG--------G
-----C---C--C----C-----G-CCCGT-TC-GGGTAGGTGCTGGA-G-C--TGA
>Carex_pseudochinensis|SANGTAE|E0479|KOR?|spm00000346
GGATGTCG------------GGCTCCCTGCACTTTT-GGTGCGGCCAACCG-AACAT-AG
GGC-TGTCTC-TTCACT-CT-CCCGCC-CGTC---A--TTG--AACATG-TCGTGCTT-G
GGAT--GT-TTCCGATCGGTTGCCTG-TGTGGTTCTACCCTC-T-TGTGGGTAGTGAAGT
CGTCCC-TTGATG--G-ATA---TTTGCTTG-CC-CT-T---CCGACA-TTTTT-GTG--
TC-GTTCGGG-C-AGCCGAAATG-TTGGC-GAGATCCTTGTGT--TGGCGC---G-CGGT
CGAA-TG-CCGTG-CCGCTATCACTTGGATTT-TTGCCGGCTCTCACGGATG-CGGTGCC
T-AGCGC--TAGC-TCTGCGGGAC--TT--T--G-CCCCGCAGACTTC-GGG-AGGTCCC
-TT------G-------TAC-GAATC--------ATT--CCTC-TTATA--CGCC-GTCT
TGTCGTGTCGCC-ACCGCGGCACG-CAGATCGT------GTT------C-----------
-------------T----TTCGT-GCAGTCG---T-TGACGGCACGAT-ATCGAACATT-
AGTG---TCCGGAGT-------GTGGTC-TCGTGC-AC-GTGGA--ATGC--CTCTCCG-
----A-TC---GTATGAGC-AGCGATTTYCGG--TTCGCGTCA-CGCGAAG--------G
-----C---C--C----C-----G-CCCGT-CC-GGGTCGGTGCTGGA-G-C--TGA
>Carex_aequialta|SANGTAE|E0001|KOR?|spm00000320
GGATGTCG------------GGATCCCCGCACTTTT-GGTGCGGCCAACCG-AACAT-AG
GGC-TGTYTC-TTCACT-CT-CCCACC-CGTC---A--CTR--AACATG-YCGTGGTT-G
GGAT--GG-TTCCGATCGGTTGCCTG-TGCGGTTCTACCCTC-T-MGTGGGTAGCCATGT
CGTCCC-TTGATG--G-ATA---TTTGCTTG-CC-CT-T---CTGACA-TTTTT-GTG--
TC-GTTTGGG-C-AGCCGAAATG-TTGGT-GAGATCCTTGTGC--TRGCGC---G-TGGT
CGAA-TG-CCGTG-NTGCTATCACTTGGATTT-TTGCCGGCTCTCACGGATG-CGGTGCC
T-AGTGC--TAGC-TCTGTGGGAC--TT--T--G-CCCCGCAGACTTC-GGG-AGGTCCC
-YT------G-------TAC-GAATC--------ATT--GCTC-TTATA--CGCC-GT-T
TGTCGTGCCGCT-ACYGCGGCRCG-CAGATCGT------GTT------C-----------
-------------T----TTCGT-GCGGTCG---T-TGACRGCACGAT-AGCGAACATT-
AGTG---TCCGGAGC-------GTGGTC-YYGTGC-AC-GTGGA--RTGC--CTCTCCG-
----A-TC---GTATGAGC-AGCGATTTCCGG--TTYGCGTCG-CGCGATG--------G
-----C---C--C----C-----G-CCCGT-CC-GGGTCGGTGCCGGA-G-C--TGA
>Carex_brasiliensis|REZNICEK|NA|BZS|spm00000366
GGATGTCG------------GGCTCCCTGCACTTTT-GGTGCGGCCAACCG-AACAT-AG
GGC-TGTCTC-TTCACT-CT-CCCACC-CGTC---A--TTG--AACGTG-TCGTGGTC-G
GGAT--GC-TTCCGATCGGTTGCCTG-TGCGGTTCTACCCTC-T-TGTGGGTAGCGAAGT
CGTCCC-TTGATG--G-ATA---TTTGCTTG-CC-CT-T---GTGACA-ATTTT-GTG--
TC-GTTTGGG-C-AGCCGAAGTG-TTGGC-GATATCCCTGTGT--TGGCGC---G-CGGT
TGAA-TG-CGGCG-TTGCTATCCCTTGGATTT-TTGCCGGCTCTCACGGATG-CGGTGCT
T-AGCGC--CAGC-TCTGCAGGAC--TT--T--G-CCCCGCAGACTTC-GGG-AGGTCCC
-CT------G-------TAC-GAGTC--------ACT--GCTC-TTATA--CGCC-GTCT
TGTCGTGTCGCC-ACCGCGGCACG-CAGATCGT------GTT------C-----------
-------------T----TTCGT-GCAGTCG---T-TGACAGCACGAG-AGCGAACATT-
AGTG---TCCGGAGC-------GTGGTC-TTGTGC-AG-GCGGA--ATGC--CTCTCCG-
----A-TC---GTATGAGC-AGCGATTTCCGG--TTCGCGTCG-YGCGAAG--------G
-----C---G--C----C-----G-CCCGT-CC-GGGTCGGTGCTGGA-G-C--TGA
>Carex_obliquicarpa|XIAOFENG|NA|CHS|spm00000089
GGATGTCG------------GGCTCC-TGCACTTTT-GGTGCGGCCAACCG-AACAT-AG
GGC-TGTCTC-TTCACT-CT-CCCACC-CGTC---A--TTG--AACATG-TCGTGGTC-G
GGAT--GC-TTCTGATCGGTTGCCTG-TGCGGTTCTACCCTC-T-TGTGGGTAGCGAAGT
CGTCCC-TCGATG--G-ATA---TTTGCTTG-CC-CT-T---CTGACA-TTTTT-GTG--
TC-GTTGGGG-C-AGCCGAAATG-TTGGC-GAAATCCTTGTGT--TGGCGC---G-TGGT
CGAA-TG-CCGTG-TCGCTATCACTTGGATTT-TTGCCGGCTCTCACGGATG-CGGTGCC
T-AGCGC--TGGC-TCTGTGGGAC--TT--T--G-CCCCGCAGACTTC-GGG-AGGTCCC
-TT------G-------TAC-GAATC--------ATT--GCTC-TTATA--CGCC-GTCT
TGTCGTGTCGCC-ACCGCGGCACG-CAGATCGT------GTT------C-----------
-------------T----TTCGT-GCAGTCG---T-TGACAGCACGAT-ATCGAACATC-
AGTG---TCCGGAGC-------GTGGTC-TCGTGC-AT-GCGGA--ATGC--CTCTCCG-
----A-TC---GTATGAGC-AGCGATTTTCGG--TTCGTGTCG-TGCGAAG--------G
-----C---C--C----C-----G-CCCGT-CC-GGGTCGGTGCTGGA-G-C--CGA
>Carex_ischnostachya|XIAOFENG|NA|CHS|spm00000062
NNNNNNNN------------GGCTCC-TGCACTTTT-GGTGCGGCCAACCG-AACAT-AG
GGC-TGTCTC-TTCACT-CT-CCCGCC-CGTC---A--TTG--AACATG-TCGTGGTC-G
GGAT--GC-TTCCCATCGGTTGCCTG-TGCGGTTCTACCCTC-T-TGTGGGTAGCGAAGT
CGTCCC-TTGATG--G-ATG---TTTGCTTG-CC-CT-T---CTGACA-TTTTT-GTG--
TC-GTTCGGG-C-AGCCGAAATG-TTGGC-GAAATCCTTGTGT--TGGCGC---G-TGGT
CCCA-TG-CCGTG-TTGCTATCACTTGGATTT-TTGCCGGCTCTCATGGATG-CGGTGCC
T-ACCGC--TGGC-TCTGCGGGAC--TT--T--G-CCCCGCAGACTTC-GGG-AGGTCCC
-TT------G-------TAC-GAATC--------ATT--GCTC-TTATA--CGCC-GTCT
TGTCGTGTCGCC-ACCGCGGCACG-CAGATCGT------GTT------C-----------
-------------T----TTCGT-GCAGTCG---T-TGACAGCACGAT-ATCGAACATC-
AGTG---TCCGGAGC-------GTGGTC-TTGTGC-AC-GTGGA--ATGC--CTCTCCG-
----A-TC---GTATGAGC-AGCGATTTCCGG--TTCGCGTCG-CGCGAAG--------G
-----C---C--C----C-----G-CCCGT-CC-GGGCCGGTGCTGGA-G-C--CGA
>Carex_nemostachys|XIAOFENG|NA|CHS|spm00000088
NGATGTCG------------GGCTCCCTGCACTTTT-GGTGCGGCCAACCG-AACAT-AG
GGC-TGTCTC-TTCACT-CT-CCCGCC-CGTC---A--TTG--AACATG-TCGTGGTC-G
GGAT--GC-TTCCGATCGGTTGCCTG-TGCGGTTCTACCCTC-T-TGTGGGTAGCGAAGT
CGTCCC-TTGATG--G-ATA---TTTGCTTG-CC-CT-T---CTGACA-TTTTT-GTG--
TC-GTTCGGG-C-AGCCGAAATG-TTGGT-GAAATCCTTGTGT--TGGCGC---G-TGGT
CGTA-TG-CCGTG-TCGCTATCACTTGGATTT-TTGTCGGCTCTCACGGATG-CGGTGCC
T-AGCGC--TGGC-TCTGCGGGAC--TT--T--G-CCCCGCAGACTTC-GGG-AGGTCCC
-TT------G-------TAC-GAATC--------ATT--GCTC-TTATA--CGCC-GTCT
TGTCGTGTCGCC-ACCGCGGCACG-CAGATCGT------GTT------C-----------
-------------T----TTCGT-GCAGTCG---T-TGACAGCACGAT-ATGGAACATC-
AGTG---TCCGGAGC-------GTGGTC-TTGTGC-AC-GTGGA--ATGC--CTCTCGG-
----A-TC---GTATGAGC-AGCGATTTCCGG--TTCGCGTCG-CGCGAAG--------G
-----C---C--C----T-----G-CCCGT-CC-GGGTCGGTGCTGGA-G-C--CGA
>Carex_scabrata|STARR|B636|GEO|spm00001243
GGATGTCG------------GGCTCCCTGCACTTTT-GGTGCGGCCAACCG-AACAT-AG
GGC-TGTCTC-TTCACT-CT-CCCTCC-CGTC---A--TGG--AACATG-TCGTGGTC-G
GGAT--GC-TTCCGATCGGTTGCCTG-TGCGGTTCTACCCTC-T-TGTGGGTAGCGAAGT
CGTCCC-TTGATG--G-ATA---TTTGCTTG-CC-CT-T---CTGACA-TTTT--GTG--
TC-GTTTGGT-C-AGCCGAAATG-TYGGT-GAGATCCTTGTGT--TGGCGC---G-TGGT
CAAA-TG-CCGTG-TTGCTATCACTTGGATTT-TTGCCGGCTCTCACGGATG-CGGTGCC
T-AGCGC--TAGC-TCTGTGGGAC--TT--T--G-CCCCGCAGACTTC-GGG-AGGTCCC
-TT------G-------TAC-GAATC--------ACT--GCTC-TTATA--CGCC-GT-T
TGTCGTGCCGCT-ACCGCGGCACG-CAGATCGT------GTT------C-----------
-------------T----TTCGT-GCAGTCG---T-TGACAGCACGAT-GGCGAACATC-
AGTG---TCCGGAGC-------GTGGTC-TTGTGC-AC-GCGGA--ATGC--CTCTCCG-
----A-TT---GTATGAGC-AGCGATTACCGG--TTTGCGTCA-CGCGAAG--------G
-----C---C--C----T-----G-CCCGT-CC-GGGYCGGTGCTGGA-G-C--TGA
>Carex_typhina|STARR|B725|LOU|spm00001330
GGATGTCG------------GGCTCCCTGCACTTTT-GGTGCGGCCAACCG-AACAT-AG
GGC-TGTCTC-TTCGCT-CT-CCCGCC-CGTC---A--TTG--AACGTG-TCGCGGTC-G
GGAT--GC-TTCCGATCGGTTGCCTG-TGCGGTTCTACCCTC-T-CGTGGGTAGCGAAGT
CGTCCC-TCGATG--G-ATA---TTTGCTTG-CC-CT-T---GTGACA-TTCTC-GTG--
TC-GTTTGGG-C-AGCCGAAATG-TTGGC-GACATCCCTGTGT--TGGCGC---G-TGGT
KGAA-TG-CCGTG-TTGCTRTCGCTTGGATTT-TTGCCGGCTCTCACGGATG-CGGTGCC
C-AGCGC--CAGC-TCTGCGGGAC--TT--T--G-CCCCGCAGACTTC-GGG-AGGTCCC
-TT------G-------TAC-GAATC--------ATT--GCTC-TTATA--CGCC-GTCT
TGTCGTGCCGCT-GCCGCGGCACG-CGGATCGT------GTT------C-----------
-------------T----TTCGT-GCAGTCG---T-TGACAGCACGAT-AGCGAACATT-
AGTG---TCCGGAGC-------GTGGTC-TTGTGC-AC-GTAGA--ATGC--CTCTCCG-
----A-TC---GTACGAGC-AGCGATTTCCGG--TTCGCGTCA-CGCGAAG--------G
-----C---C--C----C-----G-CCCGT-CC-GGGTCGGTGCCGGA-G-C--TGA
>Carex_humbertiana|HIPP|NA|KOR|spm00000006
GGATGTCG------------GGCTCCCTGCACTTTT-GGTGCGGCCAACCG-AACAT-AG
GGC-TGTCTC-TTCACT-CT-CCCACC-CGTC---A--TTG--AAAATG-TCGTGGTC-G
GGAT--GC-TTCCGATCGGTTGCCTG-TGCGGTTCTACCCTC-T-TGTGGGTAGCGAAGT
CGTCCC-TTGATG--G-ATA---TTTGCTTG-CC-CT-T---GTGACA-TTTTT-GTG--
TC-GTYTGGG-C-AGCCGAAATG-TTGGC-GAYATCCTTGTGT--TGGCGC---G-TGGT
TGAA-TG-CCGTG-TTGCTATCACTTGGATTT-TTGCCGGCTCTCACGGATG-CGGTGCC
T-AGCGC--TAGC-TYTGCGGGAC--TT--T--G-CCCCGCNGACTTC-GGG-AGGTCCC
-TT------G-------TAC-GAATC--------ATT--GCTY-TTATA--CGCC-GTCT
TGTCGKGCCGTT-ACCGCGGCACG-CARATCGK------GTT------Y-----------
-------------T----TTCGT-GCAGTCG---T-TGACAGCACGAT--GCGAACATC-
AGTG---TCCGGAGC-------GTGGTC-TTGTGC-AT-GTGGA--ATGC--CTCTCCG-
----A-TC---GTATGAGC-AGCGATTTCCGG--TTTGCGTCA-CGCGAAG--------G
-----C---C--C----C-----G-CCCAT-CA-GGGTCGGTGCTGGA-G-C--TGA
>Carex_alopecuroides|SANGTAE|D0055|KOR?|spm00000321
GGATGTCG------------GGCTCCCTGCACTTTT-GGTGCGGCCAACCG-AACAT-AG
GGC-TGTCTC-TTCACT-CT-CCCACC-CGTC---A--TCG--AACATG-TCGTGGTC-G
GGAT--GC-TTCCGATCGGTTGCCTG-TGCGGTTCTACCCTC-G-TGCGGGTAGCGAAGT
CGTCCC-TTGATG--G-ATA---TTTGCTTG-CC-CT-T---CCGACA-TTTTT-GTG--
TC-GTTTGGG-C-AGCCGAAATG-TTGGC-GAGATCCTTGTGT--CGGCGC---G-TGGT
CGAA-TG-CCGTG-TTGCTGTCGCTTGGATTT-TTGCCGGCTCTCACGGATG-CGGTGCC
T-AGCGC--TAGC-TCTGTGGGAC--TY--T--G-CCCCGCAGACTTC-GGG-AGGTCCC
-TT------G-------TAC-GAATC--------ATT--GCTC-CTATA--CGCC-GT-T
TGTCGTGTCGCT-ACCGCGGCACG-CAGATCGT------GTT------C-----------
-------------T----TTCGT-GCAGTCC---T-TGACAGCACGAT--GCGAACATT-
AGTG---TCCGGAGC-------GTGGTC-CTGTGC-AC-GCGGA--ATGC--CTCTCCG-
----A-TC---GTATGAGC-AGCGATTTCCGG--TTCGCGTCA-CGCGAAG--------G
-----C---C--C----C-----G-CCCGT-CC-GGGTCGGTGCCGGA-G-C--TGA
>Carex_doniana|XIAOFENG|NA|CHS|spm00000047
NGATGTCGGACTGTCTGAGTGGCCTCCTGCACTTTT-GGTGCGGCCAACCG-AACAT-AG
GGC-TGTCTC-TTCACT-CT-CCCACC-CGTC---A--TCG--AACATG-TCGTGGTC-G
GGAT--GC-TTCCGATCGGTTGCCTG-TGCGGTTCTACCCTC-G-TGCGGGTAGCGAAGT
CGTCCC-TTGATG--G-ATA---TTTGCTTG-CC-CT-T---CCGACA-TTTTT-GTG--
TC-GTTTGGG-C-AGCCGAAATG-TTGGC-GAGATCCTTGTGT--CGGCGC---G-TGGT
CGAA-TG-CCGTG-TTGCTGTCGCTTGGATTT-TTGCCGGCTCTCACGGATG-CGGTGCC
T-AGCGC--TAGC-TCTGTGGGAC--TT--T--G-CCCCGCAGACTTC-GGG-AGGTCCC
-TT------G-------TAC-GAATC--------ATT--GCTC-CTATA--CGCC-GT-T
TGTCGTGTCGCT-ACCGCGGCACG-CAGATCGT------GTT------C-----------
-------------T----TTCGT-GCAGTCC---T-TGACAGCACGAT--GCGAACATT-
AGTG---TCCGGAGC-------GTGGTC-CTGTGC-AC-GCGGA--ATGC--CTCTCCG-
----A-TC---GTATGAGC-AGCGATTTCCGG--TTCGCGTCA-CGCGAAG--------G
-----C---C--C----C-----G-CCCGT-CC-GGGTCGGTGCCGGA-G-C--TGA
>Carex_verrucosa|STARR|B768|FLA|spm00001373
GGATGTCG------------GGCTCCCTGCACTTTT-GGTGCGGCCAACCG-AACAT-AG
GGC-TGTCTC-TTCACT-CT-CCCACC-CGTC---A--CTG--AACATG-TCGTGGTC-G
GGAT--GC-TTCCGATCGGTTGCCTG-TGCGGTTCTACCCTC-T-TGCGGGTAGCGAAGT
CGTCCC-TTGATG--G-ATA---TTTGCTTG-CC-CT-T---GTGACG-CTTTT-GTG--
TC-GTTTGGG-C-AGCCGAAATG-CTGGC-GGTATCCTTGTGT--TGGCGC---G-CGGT
TGAA-TG-CTGTG-TTGCTGTCACTTGGATTT-TTGCCGGCTCTCACGGATG-CGGTGCC
T-AGCGC--TGGC-TCTGCGGGAC--TT--T--G-CCCCGCAGACTTC-GGG-AGGTCCC
-CT------G-------TAC-GAATC--------ACT--GCTC-TTATA--CGCC-GTCT
CGTCGTGCCGCT-CCCGCGGCACG-CGGATCGT------GTT------C-----------
-------------T----TTCGT-GCAGTCG---T-TGACAGCACGAA-AGCGAACATT-
AGTG---TCCGGAGC-------GTGGTC-CYGTGC-AC-GTGGA--ATGC--CTCTCCG-
----A-TC---GGATGAGC-AGCGATTCCCGG--TTCGCATCA-CGCGAAG--------G
-----C---C--C----C-----G-CCCGT-CC-GGGTCGGTGCCGGA-G-C--TGA
>Carex_glaucescens|STARR|B308|MSI|spm00000926
GGATGTCG------------GGCTCCCTGCACTTTT-GGTGCGGCCAACCG-AACAT-AG
GGC-TGTCTC-TTCACT-CT-CCCACC-CGTC---A--TTG--AACATG-TCGTGGTC-G
GGAT--GC-TTCCGATCGGTTGCCTG-TGCGGTTCTACCCTC-T-TGCGGGTAGCGAAGT
CGTCCC-TTGATG--G-ATA---TTTGCTTG-CC-CT-T---GTGACA-CTTTT-GTG--
TC-GTTTGGG-C-AGCCGAAATG-TTGGC-GGCATCCTTGTGT--TGGCGC---G-YGGT
TGAA-TG-CTGTG-TTGCTGTCACTTGGATTT-TTGCCGGCTCTCACGGATG-CGGTGCC
T-AGCGC--TAGC-TCTGCGGGAC--TT--T--G-CCCCGCAGACTTC-GGG-AGGTCCC
-CT------G-------TAC-GAATC--------ACT--GCTC-TTATA--CGCC-GTCT
CGTCGTGCCGCT-ACCGCGGCACG-CGGATCGT------GTT------C-----------
-------------T----TTCGT-GCAGTCG---T-TGACAGCACGAA-AGCGAACATT-
AGTG---TCCGGAGC-------GTGGTC-CTGTGC-AC-GTGGA--ATGC--CTCTCCG-
----A-TC---GGATGAGC-AGCGATTCCCGG--TTCGCATCA-CGCGAAG--------G
-----C---C--C----C-----G-CCCGT-CC-GGGTCGGTGCTGGA-G-C--TGA
>Carex_joorii|STARR|B367|FLA|spm00000985
GGATGTCG------------GGCTCCCTGCACTTTT-GGTGCGGCCAACCG-AACAT-AG
GGC-TGTCTC-TTCACT-CT-CCCACC-CGTC---A--TTG--AACATG-TCGTGGTC-G
GGAT--GC-TTCCGATCGGTTGCCTG-TGCGGTTCTACCCTC-T-TGCGGGTAGCGAAGT
CGTCCC-TTGATG--G-ATA---TTTGCTTG-CC-CT-T---GTGACA-CTTTT-GTG--
TC-GTTTGGG-C-AGCCGAAATG-TTGGC-GGCATCCTTGTGT--TGGCGC---G-CGGT
TGAA-TG-CTGTG-TTGCTGTCRCTYGGATTT-TTGCCGGCTCTCACGGATG-CGGTGCC
T-AGCGC--TAGC-TCTGCGGGAC--TT--T--G-CCCCGCAGACTTC-GGG-AGGTCCC
-CT------G-------TAC-GAATC--------ACT--GCTC-TTATA--CGCC-GTCT
CGTCGTGCCGCK-RYMGCGGCACG-CGGATCGT------GTT------C-----------
-------------T----TTCGT-GCAGTCG---T-TGACAGCACGAA-AGCGAACATT-
AGTG---TCCGGAGC-------GTGGTC-CTGTGC-AC-GTGGA--ATGC--CTCTCCG-
----A-TC---GGATGAGC-AGCGATTCCCGG--TTCGCATCA-CGCGAAG--------G
-----C---C--C----C-----G-CCCGT-CC-GGGTCGGTGCTGGA-G-C--TGA
>Carex_spectabilis|STARR|B1372|BRC|spm00001979
GGATGTCG------------GGCTCCCTGCACTTTT-GGTGCGGCCAACCG-AACAT-AG
GGC-TGTCTC-TTCACT-CT-CCCACC-CGTC---A--TKG--AACATG-TCGTGGTC-G
GGAT--GC-TTCCGATCGGTTGCCTG-TGCGGTTCTACCCTC-T-TGAGGGTAGCGAAGT
CGTCCC-TTGATG--G-ATA---TTTGCTTG-CC-YT-T---GTGACA-TTTTT-GTG--
TC-GTTTGGG-C-AGCCGAAATG-TTGGC-RATGTCCTTGTGT--TGGCGC---G-YGGT
TGAA-TG-CTGTG-TTGCTATCACTTGGATTT-TTGCCGGCTCTCACGGATG-CGGTGCA
T-AGCGC--TAGC-TCTGYGGGAC--TT--T--G-CCCCGCAGACTTC-GGG-AGGTCCC
-TT------G-------TAC-GAATC--------ATT--GCTC-TTATA--CGCC-GTCT
TGTCGWGCCGCT-ACCGCGGCACG-CAGATCGT------GTT------C-----------
-------------T----TTCGT-GCAGTCG---T-TGACAGCACGAAWARCGAACATY-
AGTG---TCCGGAGC-------GTGGTC-TTGTGC-AC-GTGGA--ATGC--CTCTCCG-
----A-TC---GTATGAGC-AGCGATTTCCGG--TTTGNGTCA-CGCGAAG--------G
-----C---C--C----C-----G-CCCGT-CY-GGGTCGGTGCYGGA-R-C--TGA
>Carex_prasina|STARR|B560|GEO|spm00001166
GGATGTCG------------GGCTCCCTGCACTTTT-GGTGCGGCCAACCG-AACAT-AG
GGC-TGTCTC-TTCACT-CT-CCCACC-CGTC---A--TTG--AACATG-TCGTGGTC-G
GGAT--GC-TTCCGATCGGTTGCCTG-TGCGGTTCTACCCTC-T-TGTGGGTAGCGAAGT
TGTCCC-TTGATG--G-ATA---TTTGCTTG-CC-CT-T---GTGACA-TTTTT-GTG--
TC-GTTTGGG-C-AGCCGAAATG-TTAGT-GATATCCTTGTGT--TGGTGC---G-TGGT
TGAA-TG-CTGTG-TTGCTATCACTTGGATTT-TTGCTGGCTCTCACGGATG-CGGTGCC
T-AGCRC--TAGC-TCTGCGGGAC--TT--T--G-CCCCGCAGACTTC-GGG-AGGTCCC
-TT------G-------TAC-GAATC--------ACT--GCTC-TTATA--CGCC-GTCT
TGTCGTGTCGCT-ACCGCGGCACG-CAGATCGT------GTT------C-----------
-------------T----TTCGT-GCAGTCG---T-TGACAGCACGAT-AGCGAACATT-
AGTG---TCCGGAGC-------GTGGTC-TTGTGC-AC-GTGGA--ATGC--CTCTCCG-
----A-TC---GTATGAGC-AGCGATTTCCGG--TTTGCGTCA-CGCGAAG--------G
-----C---C--C----A-----A-TCTGT-CC-GGGTCGGTGCTGGA-G-C--TGA
>Carex_nigra|STARR|B894|NFL|spm00001495
GGATGTCG------------GGCTCCCTGCACTTTT-GGTGCGGCCAACCG-AACAT-AG
GGC-TGTCTC-TTCACT-CT-CCCACC-CGTC---A--TTG--AACATG-TCGTGGTC-G
GGAT--GC-TTCYGATCGGTTGCCTG-TGYGGTTCTACCCTC-T-TGWGGGTAGCGAACT
CGTYCC-TTGATG--G-ATA---TWTGCTTG-CC-CT-T---GTGACA-TTTTT-GTG--
TC-GTTTGGG-C-AGCCGAAATG-TTGGC-RATRTCCTTGTGT--TGGCGC---G-YGGT
TGAA-TG-CTGTG-TTGCTATCACTTGGATTT-TTGCCGGCTCTCACGGATG-CGGTGCC
T-AGCGC--TAGC-TCTGCGGGAC--TT--T--G-CCCYGCAGACTTC-GGG-AGGTCCC
-TT------G-------TAC-GAATC--------ATT--GCTC-TTATA--CGCC-GTCT
TGTCGTGCCGCT-ACCGCGGCACG-CAGATCGT------GTT------C-----------
-------------T----TTCGT-GCAGTCG---T-TGACAGCACGAA-ACCGAACATY-
AGTG---TYCGGAGC-------GTGGTC-TTGTGC-AC-GTGGA--ATGC--CTCTCCG-
----A-TC---GTATGAGY-ARCGATTTCCGG--TTNGYGTCA-YGCGAAG--------G
-----C---C--C----C-----G-CCCGT-CC-GGGTMGGTGCTGGA-G-C--TGA
>Carex_breedlovei|REZNICEK|NA|MXT|spm00000249
GGATGTCG------------GGCTCCCTGCACTTTT-GGTGCGGCCAACCG-AACAT-AG
GGC-TGTCTC-TTCACT-CT-CCCACC-CGTC---A--TTG--AACATG-TCGTGGTC-G
GGAT--GC-TTCCGATCGGTTGCCTG-TGTGGCTCTACCCTC-T-TGTGGGTAGCGAAGT
CGTCCC-TTGATG--C-ATA---TTTGCTTG-CC-CT-T---GTGACA-TTTTT-GTG--
TC-ATTTGGG-C-GGCCGAAATG-TTGGC-GATATCCTTGTGT--TGGCGC---G-TGGT
TGAA-TG-CTGTG-TTGCTATCACTTGGATTT-TTGCCGGCTCTCACGGATG-CGGTGCC
T-AKCGC--TAGC-TCTGYGGGAC--TT--T--G-CCCCGCAGGCTTC-GGG-AGGTCCC
-TT------G-------TAC-GAATC--------ATT--GCTC-TTATA--CGCC-GTCT
TGTCGTGTCGCT-RYCGCGGCACG-CRGATCGT------GTT------C-----------
-------------T----TTCGT-GCAGTCG---T-TGACAGCACGAT-RGCGAACATY-
AGTG---TCCGGAGC-------GTGGTC-TTGTGC-AC-GTGGA--ATGC--CTCTYCG-
----A-TC---GTATGAGY-AGCGATTTCCGG--TTCGYGTCA-CGCGAAG--------G
-----C---C--T----C-----G-CCCGT-CC-GGGTCGGTGCTGGA-G-C--TGA
>Carex_chordalis|REZNICEK|NA|MXC|spm00000251
GGATGCCG------------GGCTCCCTGCACTTTT-GGTGCGGCCAACCG-AACAT-AG
GGC-TGTCTC-GTCACT-CT-CCCACC-TGTC---A--TTG--AACATG-TCGTGGTC-G
GGAT--GC-TTCCGATCGGTTGCCTG-TGTGGCTCTACCCTC-T-TGTGGGTAGCGAAGT
CGTCCC-TTGATG--G-ATA---TTTGCTTG-CC-CT-T---GTGACA-TTTTT-GTA--
TC-GTTTGGG-CGGGCCGAAATG-GTCGC-GATATCCTTGTGT--TGGCGC---G-TGGT
TGAA-TG-CTGTG-TTGCTATCACTTGGATTT-TTGCCGGCTCTCACGGATG-CGGTGCC
T-AGCGC--TAGC-TCTGCGGGAC--TT--T--G-CCCCGCAGACTTC-GGG-AGGTCCC
-TT------G-------TAC-GAATC--------ATT--GCTC-TTATA--CGCC-GTCT
TGTCGTGTCGCT-ACCGCGGCACG-CAGATCGT------GTT------C-----------
-------------T----TTCGT-GCAGTCG---T-TGACAGCACGAT-AGCGAACATT-
AGTG---TCCGGAGC-------GTGGTC-TTGTGC-AC-GTGGA--ATGC--CTCTCTG-
----A-TC---GTATGAGC-AGCGATTTTCGG--TTCCCGTCA-CGCGAAG--------G
-----C---C--T----C-----G-CCCGT-CC-GGGTCGATGCTGGA-G-C--TGA
>Carex_ehrenbergiana|REZNICEK|NA|MXC|spm00000298
GGATGCCG------------GGCTCCCTGCACTTTT-GGTGCGGCCAACCG-AACAT-AG
GGC-TGTCTC-TTCACT-CT-CCCACC-CGTC---A--TTG--AACATG-TCGTGGTC-G
GGAT--GC-TTCCGATCGGTTGCCTG-TGTGGCCCTACCCTC-T-TGTGGGTAGCGAAGT
CGTCCC-TTGATG--G-ATA---TTTGCTTG-CC-CT-T---GTGACA-TTTTT-GTG--
TC-GTTTGGG-C-GGCCGAAATG-GTCGC-AATATCCTTGTGT--TGGCGC---G-TGGT
TGAA-TG-CTGTG-TTGCTATCACTTGGATTT-TTGCCGGCTCTCACGGATG-CGGTGCC
T-AGCGC--TAGG-TCTGCGGGAC--TT--T--G-CCCCGCAGACTTC-GGG-AGGTCCC
-TT------G-------TAC-GAATC--------ATT--GCTC-TTATA--CGCC-GTCT
TGTCGTGTCGCT-ACCGCGGCACG-CAGATCGT------GTT------C-----------
-------------T----TTCGT-GCAGTCG---T-TGACAGCACGAT-AGCGAACATT-
AGTG---TCCGGAGC-------GTGGTC-TTGTGC-AC-GTGGA--ATGC--CTCTCCG-
----A-TC---GTATRAGC-AGCGATTTCCGG--TTCGCGTCA-CGCGAAG--------G
-----C------C---TC-----G-CCCGT-CC-GGGTCGGTGCTGGA-G-C--TGA
>Carex_tuberculata|REZNICEK|NA|MXC|spm00000300
GGATGCCG------------GGCTCCCTGCACTTTT-GGTGCGGCCAACCG-AACAT-AG
GGC-TGTCTC-TTCACT-CT-CCCACC-CGTC---A--TTG--AACATG-TCGTGGTC-G
GGAT--GC-TTCCGATCGGTTGCCTG-TGTGGCCCTACCCTC-T-TGTGGGTAGCGAAGT
CGTCCC-TTGATG--G-ATA---TTTGCTTG-CC-CT-T---GTGACA-TTTTT-GTG--
TC-GTTTGGG-C-GGCCGAAATG-GTCGC-AATATCCTTGTGT--TGGCGC---G-TGGT
TGAA-TG-CTGTG-TTGCTATCACTTGGATTT-TTGCCGGCTCTCACGGATG-CGGTGCC
T-AGCGC--TAGG-TCTGCGGGAC--TT--T--G-CCCCGCAGACTTC-GGG-AGGTCCC
-TT------G-------TAC-GAATC--------ATT--GCTC-TTATA--CGCC-GTCT
TGTCGTGTCGCT-ACCGCGGCACG-CAGATCGT------GTT------C-----------
-------------T----TTCGT-GCAGTCG---T-TGACAGCACGAT-AGCGAACATT-
AGTG---TCCGGAGC-------GTGGTC-TTGTGC-AC-GTGGA--ATGC--CTCTCCG-
----A-TC---GTATAAGC-AGCGATTTCCGG--TTCGCGTCA-CGCGAAG--------G
-----C------C---TC-----G-CCCGT-CC-GGGTCGGTGCTGGA-G-C--TGA
>Carex_fecunda|STARR_FORD|STA_814|BOL|spm00005222
GGATGTCG------------GGCT-CCTGCACTTTT-GGTGCGGCCAACCG-AACAT-AG
GGC-TGTCTC-TTCACT-CT-CCCGCC-CGTC---A--TTG--AACATG-TCGTGGCC-G
GGAT--GC-TTCCGACCGGTTGCCTG-TGTGGCTCTACCCTC-T-TGTGGGTAGCGAAGT
CGTCCC-TTGATG--G-ATA---TTTGCTTG-CC-CT-T---GTGACA-TTTTT-GTG--
TC-GTTTGGG-C-GGCCGAAATG-TTGGC-GATATCCTTGTGT--TGGCGC---G-TGGT
TGAA-TG-CTGTG-TTGCTATCACTTGGATTT-TTGCCGGCTCTCACGGATG-CGGTGCC
T-AGCGC--TAGC-TCTGCGGGAC--TT--T--G-CCCCGCAGACTTC-GGG-AGGTCCC
-TT------G-------TAC-GAATC--------ATT--GCTC-TTATA--CGCC-GTCT
TGTCGTGCCGCT-ACCGCGGCACG-CAGATCGT------GTT------C-----------
-------------T----TTCGT-GCAGTCG---T-TGACAGCACGTT-AGCGAACATT-
AGTG---TCCGGAGC-------GTGGTC-TTGTGC-AC-GTGGA--ATGC--CTCTCCG-
----A-TC---GTATGAGC-AGCGATTTCCGG--TTCGCGTCA-CGCGAAG--------G
-----C---C--T----C-----G-CCCGT-CC-GGGTCGGTGCTGGA-G-C--TGA
>Carex_pichinchensis|LUCENO|NA|ECU|spm00000538
GGATGTCG------------GGCTCCCTGCACTTTT-GGTGCGGCCAACCG-AACAT-AG
GGC-TGTCTC-CTCACT-CT-CCCACC-CGTC---A--TTG--AACATG-TCGTGGTC-G
GGAT--GC-TTCCGATCGGTTGCCTG-TGTGGCTCTACCCTC-T-TGTGGGTAGCGAAGT
YGTCCC-TTGATG--G-ATA---TTTGCTTG-CC-CT-T---GTGACA-TTTTT-GTG--
TC-GTTTGGG-C-GGCCGGAATG-TTGGC-GATATCCTTGTGT--TGGCGC---G-TGGT
TGAA-TG-CTGTG-TTGCTATCACTTGGATTT-TTGCCGGCTCTCACGGATG-CGGTGCC
T-AGCGC--TAGC-TCTGCGGGAC--TT--T--G-CCCCGCAGACTTC-GGG-TGGTCCC
-TT------G-------TAC-GAATC--------ATT--GCTC-TTATA--CGCC-GTCT
TGTCGTGTCGCT-ACCGCGGCACG-CAGATCGT------GTT------C-----------
-------------T----TTCGT-GCAGTCG---T-TGACAGCACGAT-AGCGAACATT-
AGTG---TCCGGAGC-------GTGGTC-TTGTGC-AC-GTGGA--ATGC--CTCTCCG-
----A-TC---GTACGAGC-AGCGATTTCCGG--TTCGCGTCA-CGCGAAG--------G
-----C---C--T----C-----G-CCCGT-CC-GGGTCGGTGCTGGA-G-C--TGA
>Carex_jamesonii|JIMENEZMEJIAS|NA|VEN|spm00000517
GGATGTCG------------GGCTCCCTGCACTTTT-GGTGCGGCCAACCG-AACAT-AG
GGC-TGTCTC-TTCACT-CT-CCCACC-CGTC---A--TTG--AACATG-TCGTGGTC-G
GGAT--GC-TTCCGATCGGTTGCCTG-TGTGGCTCTACCCTC-T-TGTGGGTAGCGAAGT
CGTCCC-TTGATG--G-ATA---TTTGCTTG-CC-CT-T---GTGACA-TTTTT-GTG--
TC-GTTTGGG-C-GGCCGAAATG-TTGGC-GATATCCTTGTGT--TGGCGC---G-TGGT
TGAA-TG-CTGTG-TTGCTATCACTTGGATTT-TTGCCGGCTCTCACGGATG-CGGTGCC
T-AGCGC--TAGC-TCTGCGGGAC--TT--T--G-CCCCGCAGGCTTC-GGG-AGGTCCC
-TT------G-------TAC-GAATC--------ATT--GCTC-TTATA--CGCC-GTCT
TGTCGTGTCGCT-ACCGCGGCACG-CAGATCGT------GTT------C-----------
-------------T----TTCGT-GCAGTCG---T-TGACAGCACGAT-GGCGAACATT-
AGTG---TCCGGAGC-------GTGGTC-TTGTGC-AC-GTGGA--ATGC--CTCTTCG-
----A-TT---GTATGAGC-AGCGATTTCCGG--TTCGCGTCA-CGCGAAG--------G
-----C---C--T----C-----G-CCCGT-CC-GGGTCGGTGCTGGA-G-C--TGA
>Carex_barbarae|STARR|B846|CAL|spm00001449
GGATGTCG------------GGCTCCCTGCACTTTT-GGTGCGGCCAACCG-AACAT-AG
GGC-TGTCTC-TTCACT-CT-CCCACC-CGYC---A--TTG--AACATG-TCGTGCTC-G
GGAT--GC-TTCCCATCGGTTGCCTG-TGCGGTTCTACCCTC-T-TGTGGGTAGCGAAGT
CGTCCC-TTGATG--G-ATA---TTTGCTTG-TC-CT-T---GTGACA-TTTTT-GTG--
TY-GTTGGGG-C-AGCCGAAATG-TCGGC-GATATCCTTGTGT--TGGCGC---G-TGGT
TGAA-TG-CTGTG-TTGCTATCAATTGGATTT-TTGCCGGCTCTCACGGATG-CGGTGCC
T-AGCGC--TAGC-TCTGCGGGMC--TT--T--G-CCCCGCAGACTTC-GGG-AGGTCCC
-CT------G-------TAT-GAATC--------ATT--GCTC-TTATA--CGCC-GTCT
TGTCGTGTCGCT-ACCGCGGCACG-CAGATCGT------GTT------C-----------
-------------T----TTCGT-GCAGTCG---T-TGACAGCACGAA-AGCGAACATT-
AGTG---TCCGGAGC-------GTGGTC-TTGTGC-AT-GCGGA--ATGC--CTCTCCG-
----A-TC---GTATGAGC-AGCGATTTCCGG--TTCGCGTCA-CGCGAAG--------G
-----C---C--C----C-----G-CCCGT-CC-GGGTCGGTGCTGGA-G-C--TGA
>Carex_squarrosa|STARR|B675|ARK|spm00001281
GGATGTCG------------GGCTCCCTGCACTTTT-GGTGCGGCCAACCG-AACAT-AG
GGC-TGTCTC-TTCACT-CT-CCCACC-CGTC---A--TTG--AACATG-TCGTGGTC-G
GGAT--GC-TTCCGATCGGTTGCCTG-TGCGGTTCTACCCTC-T-TGTGGGTAGCGAAGT
CGTCCC-TTGATG--G-ATA---TTTGCTTG-CC-CT-T---GTGACA-TTCTT-GTG--
TC-GTTTGGG-C-AGCCGAAATG-TTGGT-GATATCCTTGTGT--TGGCGC---G-TGGT
TCAA-TG-CCGTG-TTGCTATCACTTGGATTT-TTGCCGGCTCTCACGGATG-CGGTGCC
T-AGCGC--CAGC-TCTGCGGGAC--TT--T--G-TCCCGCAGACTTC-AGG-AGGTCCC
-TT------G-------TAC-GAATC--------ATT--GCTC-TTATA--CGCC-GTCT
TGTCGTGCCGCT-ACCGCGGCACG-CGGATCGT------GTT------C-----------
-------------T----TTCGT-GCAGTCG---T-TGACAGCACGAT-AGCGAACATT-
AGTG---TCCGGAGC-------GTGGTC-TTGTGC-AC-GTGGA--ATGC--CTCTCTG-
----A-TC---GTATGAGC-AGCGATTTCCGG--TTCGCGTCG-CGCGAAG--------G
-----C---C--C----C-----G-CCCGT-GC-GGGTAGGTGCCGGA-G-C--TGA
>Carex_globularis|JIMENEZMEJIAS||YAK|spm00004387
GGATGTCG------------GGCTCCCTGCACTTTT-GGTGCGGCCAACCG-AACAT-AG
GGC-TGTCTC-TTCACT-CT-CCCACC-CGTC---A--TTG--AACATG-TCGTGGTC-G
GGAT--GC-TTCCGATCGGTTGCCTG-TGCGGTTCTACCCTC-T-TGTGGGTAGCGAAGT
CGTCCC-TTGATG--G-ATA---TTTGCTTG-CC-CT-T---TTGACA-TTTTT-GTG--
TT-GTTTGGG-C-AGCCGAAATG-TTGGC-GAGATCCTTGTGC--TGGCGC---G-TGGT
YGAA-TG-CCGTG-TTGCTATCACTTGGATTT-TTGCCGGCTCTCACGGATG-CGGTGCC
T-AGCGC--TAGC-TCTGTGGGAC--TT--T--G-CCCCGCAGACTTC-GGG-AGGTCCC
-TT------G-------TAC-GAATC--------ATT--GCTC-TTATA--CGCC-GT-T
TGTCGTGTCGCT-ACCGCGGCACG-CAGATCGT------GTT------C-----------
-------------T----TTCGT-GCAGTCG---T-TGACAGCACGAT-AGCGAACATT-
AGTG---TCCGGAGC-------GTGGTC-TTGTGC-AT-GCGGA--ATGC--CTCTCCG-
----A-TC---GTATGAGC-AGCGATTACCGG--TTTGYGTCA-CGCGAAG--------G
-----C---C--C----C-----G-CCCGT-TC-GGGTCGGTGCTGGA-G-C--TGA
>Carex_vestita|STARR|B758|DEL|spm00001363
GGATGTCG------------GGCTCCCTGCACTTTT-GGTGCGGCCAACCG-AACAT-AG
GGC-TGTCTC-TTCACT-CT-CCCACC-CGTC---A--TTG--AACATG-TCGTGGTC-G
GGAT--GC-TTCCGATCGGTTGCCTG-TGCGGTTCTACCCTC-T-TGTGGGTAGCGAAGT
CGTCCC-TTGATG--G-ATA---TTTGCTTG-CC-CT-T---CTGACA-TTTTT-STG--
TC-GTTTGGG-C-AGCCGAAATG-TTGGC-GAGATCCTTGTGC--TGGCGC---G-TGGT
TGAA-TG-CTGTG-TTGCTATCACTTGGATTT-TTGYCGGCTCTCACGGATG-CGGTGCC
T-AGCGC--TAGC-TCTGTGGGAC--TT--T--G-CCCCGCAGACTTC-GGG-AGGTCCC
-TT------G-------TAC-GAATC--------ATT--GCTC-TTATA--CGCC-RT-T
TGTCGTGTCGCT-ACCGCGGCACG-CAGATCGT------GTT------C-----------
-------------T----TTCGT-GCAGTCA---T-TGACAGCACRAT-AGMGAACATT-
AGTG---TCCGGAGC-------GTGGTC-TTGTGC-AT-GCGGA--ATAC--CTCTCCG-
----A-TC---GTATGAGC-AGCGATTACCGG--TTTGTGTCA-CGCGAAG--------G
-----C---C--C----C-----G-CCCGT-TC-GGGTCGGTGCTGGA-G-C--TGA
>Carex_augustinowiczii|SANGTAE|D0521|KOR?|spm00000322
GGATGTCG------------GGCTCCCTGCACTTTT-GGTGCGGCCAACCG-AACAT-AG
GGC-TGTCTC-TTCACT-CT-CCCACC-CGTC---A--TTG--AACATG-TCGTGGTC-G
GGAT--GC-TTCCGATCGGTTGCCTG-TGCGGTTCTACCCTC-T-TGTGGGTAGCAAAGT
CGTCCC-TTGATG--G-ATA---TTTGCTTG-CC-CT-T---GTGACA-TTTTT-GTG--
TC-GTTTGGG-C-AGCCGAAATG-TCGGC-GATATCCTTGTGT--TGGCGC---G-CGGT
CGAA-TG-CCGTG-TTGCTATCACYTGGGTTT-TTGCCGGCTCTCACGGATG-CGGTGCC
T-AGCGC--TTGC-TCTGCGGGAC--TT--T--G-CCCCGCAGAGTTC-GGG-AGGTCCC
-TT------G-------TAC-GAATC--------ATT--GCTC-TTATA--CGCC-GTCT
TGTCGTGCCGCT-ACCGCGGCACG-CAGATCGT------GTT------C-----------
-------------Y----TTCGT-GCAGTCG---T-TGACAGCATGAT-AGCGAACATT-
AGTG---TCCGGAGC-------GTGGTC-TTGTGC-AC-GTGGA--ATGC--CTCTCCG-
----A-TC---GTATGAGC-AGCGATTTCCGG--TTCGTGTCA-CGCGAAG--------G
-----C---C--C----C-----G-CCCGT-CC-GGGTCGGTGCTGGA-G-C--TGA
>Carex_meyeriana|GEBAUER||MON|spm00006158
NNNNGTCG------------GGCTCCCTGCACTTTT-GGTGCGGCCAACCG-AACAT-AG
GGC-TGTCTC-TTCACT-CT-CCCACC-CGTC---A--TTG--AACATG-TCGTGGTC-G
GGAT--GG-TTCCGATCGGTTGCCTG-TGCGGTTCTACCCTC-T-TGTGGGTAGCGAAGT
CGTTCC-TTGATG--G-ATA---TTTGCTTG-CC-CT-T---CTGACA-TTTTT-GTG--
TC-GTTTGGG-C-AGCCGAAATG-TTGGC-GAGATCCTTGTGT--TGGCGC---G-TGGT
CRAA-TG-CTGTG-TTGCTATCACTTGGATTT-TTGTCGGCTCTCACGGATG-CGGTGCC
T-AGCGC--TAGC-TCTGTGGGAC--TT--T--G-CCCCGCAGACTTC-GGG-AGGTCCC
-TT------G-------TAC-GAATC--------ATT--GCTC-TTATA--CGCC-GTCT
TGTCGTGTCGCT-ACCGCGGCACG-CAGATCGT------GTT------C-----------
-------------T----TTCGT-GCAGTCG---T-TGACAGCACGAT-AGCGAACATT-
AGTG---TCCGGAGC-------GTGGTC-TTGTGC-AT-GTGGA--ATGC--CTCTCCG-
----A-TC---GTATGAGC-AGCGATTTCCGA--TTTGCGTCA-CGCGAAG--------G
-----C---C--C----T-----G-CCYGT-CC-GGGTCGGTGCTGGA-G-C--TGA
>Carex_fucata|CHC|spm00006432
GGATGTCG------------GGCTCCCTGCACTTTT-GGTGCGSCCAMCCG-AACAT-AG
GGC-TGTCTC-TTCACT-CT-CCCACC-CGTC---A--TTG--AACATG-TCGTGGTC-G
GGAT--GC-TTCCGATCGGTTGCCTG-TGCGGTTCTACCCTC-T-TGTGGGTAGCGAAGT
CGTCCC-TTGATG--G-ATA---TTTGCTTG-CC-CT-T---GTGACA-TTTTT-GTG--
TC-GTCTGGG-C-AGCCGAAATG-TTGGC-AATGTCCTTGTAT--TGGCGC---A-TGGT
TGAA-TG-CCGTG-TTGCTATCACTTGGATTT-TTGCCGGCTCTCACGGATG-CGGTGCC
T-AGCGC--TAGC-TCTGCGGGAC--TT--T--G-CCCCGCAGACTTC-GGG-AGGTCCC
-TT------G-------TAT-GAATC--------ATT--GCTC-TTATA--CGCC-GTCT
TGTCGTGTCGCT-ACCGCGGCACG-CAGATCGT------GTT------C-----------
-------------T----TTCGT-GCAGTCG---T-TGACAGCACGAT-AGCGAACATC-
AGTG---TCCGGAGC-------GTGGTC-TTGTGC-AT-GTGGA--ATGC--CTCTCTG-
----A-TC---GTATGAGC-AGCGATTTCCGG--TTTGTGTCA-CGCGAAG--------G
-----C---C--C----C-----G-CCCGT-CC-GGGTCGGTGCTGGA-N-N--NNN
>Carex_aperta|STARR|B1235|BRC|spm00001842
GGATGTCG------------GGCTCCCTGCACTTTT-GGTGCGGCCAACCG-AACAT-AG
GGC-TGTCTC-TTCACT-CT-CCCGCC-CGTC---A--TTG--AACATG-TYGTGGTC-G
GGAT--GC-TTCCAATCGGTTGCCTG-TGCGGTTCTACCCTC-T-TGTGGGTAGCGAAGT
CGTCCC-TTGATG--G-ATA---TTTGCTTG-CC-CT-T---GTGACA-TTTTT-GTG--
TC-GTTTGGG-C-AGCCGAAATG-TCGGC-GATATCCTTGTGT--TGCCGC---G-TGGT
CGAA-TG-CCGTG-TTGCTTTCACTTGGATTT-TTGCTGGCTCTCACGGATG-CGGTGCC
T-AGCGC--TAGC-TCTGCGGGAC--TT--T--G-CCCCGCAGACTTC-GGG-AGGTCCC
-TT------G-------TAC-GAATC--------ATT--GCTC-TTATA--CGCC-GTCT
TGTCGTGTCGCT-ACCGCGGCACG-CAGATCGT------GTT------C-----------
-------------T----TTCGT-GCAGTCG---T-TGACAGCACGAT-AGCGAACATC-
AGTG---TCCGGAGC-------GTGGTC-TTGTGC-AC-GTGGA--ATGC--CTCTCCG-
----A-TC---GTATGAGC-AGCGATTTCCGG--TTTGTGTCA-CGCGAAG--------G
-----C---C--C----Y-----G-CCCGT-CC-GGGTCGGTGCTGGA-G-C--TGA
>Carex_haydenii|HIPP|haydenii_501|WIS|spm00002433
GGATGTCG------------GGCTCCCTGCACTTTT-GGTGCGGCCAACCG-AACAT-AG
GGC-TGTCTC-TTCACT-CT-CCCGCC-CGTC---A--TTG--AACATG-TCGTGGTC-G
GGAT--GC-TTCCAATCGGTTGCCTG-TGCGGTTCTACCCTC-T-TGTGGGTAGCGAAGT
CGTCCC-TTGATG--G-ATA---TTTGCTTG-CC-CT-T---GTGACA-TTTTT-GTG--
TC-GTTTGGG-C-AGCCGAAATG-TCGGC-GATATCCTTGTGT--TGNCGC---G-TGGT
CGAA-TG-CCGTG-TTGCTTTCACTTGGATTT-TTGCTGGCTCTCACGGATG-CGGTGCC
T-AGCGC--TAGC-TCTGCGGGAC--TT--T--G-CCCCGCAGACTTC-GGG-AGGTCCC
-TT------G-------TAC-GAATC--------ATT--GCTC-TTATA--CGCC-GTCT
TGTCGTGTCGCT-ACCGCGGCACG-CAGATCGT------GTT------C-----------
-------------T----TTCGT-GCAGTCG---T-TGACAGCACGAT-AGCGAACATC-
AGTG---TCCGGAGC-------GTGGTC-TTGTGC-AC-GTGGA--ATGC--CTCTCCG-
----A-TC---GTATGAGC-AGCGATTTCCGG--TTTGTGTCA-CGCGAAG--------G
-----C---C--C----C-----G-CCCGT-CC-GGGTCGGTGCTGGA-G-C--TGA
>Carex_macrochaeta|STARR|B1064|ORE|spm00001671
GGATGTCG------------GGCTCCCTGCACTTTT-GGTGCGGCCAACCG-AACAT-AG
GGC-TGTCTC-TTCACT-CT-CCCACC-CGTC---A--TTG--AACATG-TCGTGGTC-G
GGAT--GC-TTCCGATCGGTTGCCTG-TGCRGTTCTACCCTC-T-TGAGGGTAGCGAAGT
CGTTCC-TTGATG--G-ATA---TWTGCTTG-CC-CT-T---GTGACA-TTTTT-GTG--
TC-GTTCGGG-C-AGCCGAAATG-TTGGC-AATGTCCTTGTGT--TGGCGC---G-YGGT
YTAA-TG-CTGTG-TTGCTATCACTTGGATTT-TTGCCGGCTCTCACGGATG-CGGTGCA
T-AGCGC--TAGC-TCTGYGGGAC--TT--T--G-CCCCGCAGACTTC-GGG-AGGTCCC
-KT------G-------TAC-GAATC--------ATT--GCTC-TTATA--CGCC-GTCT
TGTCGTGTCGCT-ACCGCGGCACG-CAGATCGT------GTT------C-----------
-------------T----TTCGT-GCAGTCG---T-TGACAGCACGAT-AKCGAACATC-
AGTG---TCCGGAGC-------GTGGTC-TTGTGC-AC-GTGGA--ATGC--CTSTCCG-
----A-TC---GTATGARC-AACGATTTCCGG--TTYGYGTCA-CGCGAAG--------G
-----C---C--C----T-----G-CCCGT-CT-GGGTCGGTGCTGGA-G-C--TGA
>Carex_bigelowii|LUCENO|||spm00003230
NNNNNNNN------------NNNNNNNNNNNNNTTT-GGTGCGGCCAACCG-AACAT-AG
GGC-TGTCTC-TTCACT-CT-CCCACC-CGTC---A--TTG--AACATG-TCGTGGTC-G
GGAT--GC-TTCCGATCGGTTGCCTG-TGCGGTTCTACCCTC-T-TGTGGGTAGCGAACT
TGTCCC-TTGATG--G-ATA---TATGCTTG-CC-CT-T---GTGACA-TTTTT-GTG--
TC-GTTTGGG-C-AGCCGAAATG-TTGGC-GATATCCTTGTGT--TGGCGC---G-CGGT
TGAA-TG-CTGTG-TTGCTATCACTTGGATTT-TTGCCGGCTCTCACGGATG-CGGTGCA
T-AGCGC--TAGC-TCTGTGGGAC--TT--T--G-CCCCGCAGACTTC-GGG-AGGTCCC
-TT------G-------TAC-GAATC--------ATT--GCTC-TTATA--CGCC-GTCT
TGTCGTGC-----TTAGCGGCACG-CAGATCGT------GTT------C-----------
-------------T----TTCGT-GCAGTCG---T-TGACAGCACGTC--GCGAACATT-
AGTG---TCCGGAGC-------GTGGTC-TTGTGC-AC-GTGGA--ATGC--CTCTCCG-
----A-TC---GTATGAGT-AGCGATTTCCGG--TTCGCGTCA-TGCGAAG--------G
----CC------C----C-----G-CCCGT-CC-GGGTTGGTGCTGGA-G-C--TGA
>Carex_stricta|STARR|B690|TEX|spm00001296
GGATGTCG------------GGCTCCCTGCACTTTT-GGTGCGGCCAACCG-AACAT-AG
GGC-TGTCTC-TTCACT-CT-CCCACC-CGTC---A--TTG--AACATG-TCGTGGTC-G
GGAT--GC-TTCCGATCGGTTGCCTG-TGCGGTTCTACCCTC-T-TGTGGGTAGCGAACT
TGTCCC-TTGATG--G-ATA---TATGCTTG-CC-CT-T---GTGACA-TTTTT-GTG--
TC-GTTTGGG-C-AGCCGAAATG-TTGGC-GATATCCTTGTGT--TGGCGC---G-CGGT
TGAA-TG-CTGTG-TTGCTATCACTTGGATTT-TTGCCGGCTCTCACGGATG-CGGTGCM
T-AGCGC--TAGC-TCTGTGGGAC--TT--T--G-CCCCGCAGACTTC-GGG-AGGTCCC
-TT------G-------TAC-GAATC--------ATT--GCTC-TTATA--CGCC-GTCT
TGTCGTGC-----TTAGCGGCACG-CAGATCGT------GTT------C-----------
-------------T----TTCGT-GCAGTCG---T-TGACAGCACGTC--GCGAACATT-
AGTG---TCCGGAGC-------GTGGTC-TTGTGC-AC-GTGGA--ATGC--CTCTCCG-
----A-TC---GTATGAGT-AGCGATTTCCGG--TTCGCGTCA-TGCGAAG--------G
----CC------C----C-----G-CCCGT-CC-GGGTTGGTGCTGGA-G-C--TGA
>Carex_barrattii|STARR|B130|ALA|spm00000748
GGATGTCG------------GGCTCCCTGCACTTTT-GGTGCGGCCAACCG-AACAT-AG
GGC-TGTCTC-TTCACT-CT-CCCACC-CGTC---A--TTG--AACATG-TCGTGGTC-G
GGAT--GC-CTCCGATCGGTTGCCTG-TGCGGTTCTACCCTC-T-TGTGGGTAGCGAAGT
CGTCCC-TTGATG--G-ATA---TTTGCTTG-CC-CT-T---GTGACA-TTTTT-GTG--
TC-GTTTGGG-C-AGCCGAAATG-TTGGC-GATATCCTTGTGC--TGGAGC---G-TGGT
TGAA-TG-CTGTG-TTGCTATCACCTGGATTT-TTGCCGGCTCTCACGGATG-CGGTGCC
T-AGCGC--TAGC-TCTGCGGGAC--TT--T--G-CCCCGCAGACTTC-GGG-AGGTCCC
-TT------G-------TAC-GAATC--------ATT--GCTC-TTATA--CGCC-GTCT
TGTCGTGTCGCT-ACCGC-GCACG-CAGATCGT------GTT------C-----------
-------------T----TTCGT-GCAGTCG---T-TGACAGCACGAA-AGCGAACAGT-
AGTG---TCCGGAGC-------GTGGTC-TTGTGC-AC-GTGGA--ATGC--CTCTCCG-
----A-TC---GTATGAAC-AGCGATTTTCGG--TTCGCGTCA-CGCGAAG--------G
-----C---C--C----C-----G-CCCGT-CC-TGGTCGGTGCTGGA-G-C--TGA
>Carex_torta|STARR|B715|PEN|spm00001320
GGATGTCG------------GGCTCCCTGCACTTTT-GGTGCGGCCAACCG-AACAT-AG
GGC-TGTCTC-TTCACT-CT-CCCGCC-CGTC---A--TTG--AACATG-TTGTGGTC-G
GGAT--GC-TTCCAATCGGTTGCCTG-TGCGGTTCTACCCTC-T-TGTGGGTAGCGAAGT
CGTCCC-TTGATG--G-ATA---TTTGCTTG-CC-CT-T---GTGACA-TTTTT-TTG--
TC-GTTTGGG-C-AGCCGAAATG-TTGGC-GATATCCTTGTGT--TGGCGC---G-TGGT
TGAA-TG-YTGTG-TTGCTATCACTTGGATTT-TTGCCGGCTCTCACGGRTG-CGGTGCC
T-AGCGC--TAGC-TCTGCGGGAC--TT--T--G-CCCCGCAGACTTC-GGG-AGGTCCC
-TT------G-------TAC-GAATC--------ATT--GCTC-TTATA--CGCC-GTCT
TGTTGTGTTGCT-ACCGC-GCACG-CAGATCGT------GTT------C-----------
-------------T----TTCGT-GCAGTCG---T-TGACAGCACGAA-AGCGAACATT-
AGTG---TCCGGAGC-------GTGGTC-TTGTGC-AC-GTGGA--ATGC--CTCTYYG-
----A-TC---GTATGAGC-AGCGATTTTCGG--TTCGTGTCA-CGCGAAG--------G
-----C---C--C----T-----G-CCCGT-CC-GGGTCGGTGCCGGA-G-C--TGA
>Carex_mertensii|STARR|B448|ASK|spm00001056
GGATGTCG------------GGCTCCCTGCACTTTT-GGTGCGGCCAACCG-AACAT-AG
GGC-TGTCTC-TTCACT-CT-CCCACC-CGTC---A--TTG--AACATG-TCGTGGTC-G
GGAT--GC-TTCCGATCGGTTGCCTG-TGCGGTTCTACCCTC-T-TGAGGGTAGCGAAGT
CGTTCC-TTGATG--G-ATA---TTTGCTTG-CC-CT-T---GTGACA-TTTTT-GTG--
TC-GTTCGGG-C-AGCCGAAATG-TTGGC-AATGTCCTTGTGT--TGGCGC---G-CGGT
TTAA-TG-CTGTG-TTGCTATCACTTGGATTT-TTGCCGGCTCTCACGGATG-CGGTGCA
T-AGCGC--TAGC-TCTGTGGGAC--TT--T--G-CCCCGCAGACTTC-GGG-AGGTCCC
-TT------G-------TAC-GAATC--------ATT--GCTC-TTATA--CGCC-GTCT
TGTCGTGTCGCT-ACCGCGGCACG-CAGATCGT------GTT------C-----------
-------------T----TTCGT-GCAGTCG---T-TGACAGCACGAT-AGCGAACATC-
AGTG---TCCGGAGC-------GTGGTC-TTGTGC-AC-GTGGA--ATGC--CTGTCCG-
----A-TC---GTATGAGC-AGCGATTTCCGG--TTTGTGTCA-CGCGAAG--------G
-----C---C--C----T-----G-CCCGT-CT-GGGTCGGTGCTGGA-G-C--TGA
>Carex_shortiana|STARR|B622|KTY|spm00001229
GGATGTCG------------GGCTCCCTGCACTTTT-GGTGCGGCCAACCG-AACAT-AG
GGC-TGTCTC-TTCACT-CT-CCCACC-CGTC---A--TTG--AACATG-TCGTGGTC-G
GGAT--GG-TTCCGATCGGTTGCCTG-TGCGGTTCTACCCTC-T-TGTGGGTAGCGAAGT
CGTCCC-TTGATG--G-ATA---TTTGCTTG-CC-CT-T---GTGACA-TTTTT-GTG--
TC-GTTCGGG-C-AGCCGAAATG-TTGGC-GATATCCTTGTGT--TGGCGC---G-TGGT
TGAA-TG-CTGTG-TTGCTATCGCTTGGATTT-TTGCCGGCTCTCACGGATG-CGGTGCC
T-AGCGC--TGGC-TCTGCGGGAC--TT--TCAG-TCCCGCAGACTTC-GGG-AGGTCCC
-TG------G-------TAC-GAATC--------ACT--GCTC-TTATA--CGCC-GTCT
TGTCGTGTCGCT-GCCGCGGCACG-CAGATCGT------GTT------C-----------
-------------T----TTCGT-GCAGTCG---T-TGACAGCACGAA-AGCGAACATT-
AGTG---TCCGGAGC-------GTGGTC-TTGTGC-AC-GTGGA--ATGC--CTCTCCG-
----A-TC---GTATGAGC-AGCGATTTCCGG--TTCGCGTCA-CGCGAAG--------G
-----C---C--C----C-----G-CCCGT-CC-GGGTCGGTGCCGGA-G-C--TGA
>Carex_congdonii|STARR|B1079|CAL|spm00001686
GGATGTCG------------GGCTCCCTGCACTTTT-GGTGCGGCCAACCG-AACAT-AG
GGC-TGTCTC-TTCACT-CT-CCCACC-CGTC---A--TTG--AACATG-TCGTGGTC-G
GGAT--GC-TTCCGATCGGTTGCCTG-TGTGGTTCTACCCTC-T-TGTGGGTAGCGAAGT
CGTCCC-TTGATT--G-ATA---TTTGCTTG-CC-CT-T---CTGACA-TTTTT-GTG--
TC-GTTTGGG-C-AGCCGAAATG-TTGGC-GATATCCTTGTGT--TGGCGC---G-TGGT
TGAA-TG-CTGTG-TTGCTATCACTTGGATTT-TTGTCGGCTCTCACGGATG-CGGTGCC
T-AGCGC--TAGC-TCTGCGGGAC--TT--T--G-CCCCGCAGACTTC-GGG-AGGTCCC
-TT------G-------TAC-GAATC--------ATT--GCTC-TTATA--CGCC-GTCT
TGTCGTGTCGCT-ACCGCGGCACG-CAGATCGT------GTT------C-----------
-------------T----TTCGT-GCAGTCG---T-TGACAGCACGAT-AGCGAACATT-
AGTG---TCCGGAGC-------GTGGTC-TTGTGC-AC-GTGGA--ATGC--CTCTCTG-
----A-TT---GTATGAGC-AGCGATTTCYGG--TTTGCGTCA-CGCGAAG--------G
-----C---C--C----Y-----G-CCCGT-CC-GGGTCGGTGCTGGA-G-C--TGA
>Carex_sartwelliana|STARR|B1191|CAL|spm00001798
GGATGTCG------------GGCTCCCTGCACTTTT-GGTGCGGCCAACCG-AACAT-AG
GGC-TGTCTC-TTCACT-CT-CCCACC-CGTC---A--TTG--AACATG-TCGTGGTC-G
GGAT--GC-TTCCGATCGGTTGCCTG-TGTGGTTCTACCCTC-T-TGTGGGTAGCGAAGT
CGTCCC-TTGATG--G-ATA---TTTGCTTG-CC-CT-T---CTGACA-TTTTT-GTG--
TC-GTTTGGG-C-AGCCGAAATG-TTGGC-GATATCCTTGTGT--TGGCGC---G-TGGT
TGAA-TG-CTGTG-TTGCTATCACTTGGATTT-TTGCCGGCTCTCACGGATG-TGGTGCT
T-AGCGC--TAGC-TCTGCGGGGC-----------CCCCGCAGACTTC-GGG-AGGTCCC
-TT------G-------TAC-GAATC--------ATT--GCTC-TTATA--CGCC-GTCT
TGTCGTGTCGCT-ACCGCGGCACG-CAGATCGT------GTT------C-----------
-------------T----TTCGT-GCAGTCG---T-TGACAGCACGAT-AGCGAACATT-
AGTG---TCCGGAGC-------GTGGTC-TTGTGC-AC-GTGGA--ATGC--CTCTCTG-
----A-TT---GTATGAGC-AGCGATTTCCGG--TTTGCGTCA-CGCGAAG--------G
-----C---C--C----T-----G-CCCGT-CC-GGGTCGGTGCTGGA-G-C--TGA
>Carex_curatorum|STARR|B1409||spm00002016
GGATGTCG------------GGCTCCCTGCACTTTT-GGTGCGGCCAACCG-AACAT-AG
GGC-TGTCTC-TTCACT-CT-CCCRCC-CGTC---A--TTG--AACATG-TCGTGGTC-G
GGAT--GC-TTCCGATCGGTTGCCTG-TGCGGTTCTACCCTC-T-TGTGGGTAGCGAAGT
CGTCCC-TTGATG--G-ATA---TTTGCTTG-CC-CT-T---GTGACA-TTTTT-GTG--
TC-GTTTGGG-C-AGCCGAAATG-TTGGC-GATATCCTTGTGT--TGGCGC---G-TGGT
TGAA-TG-CTGTG-TTGCTATCACTTGGATTT-TTGCCGGCTCTCATGGATG-CGGTGCC
T-AGTGC--TAGC-TCTGCGGGTC--TT--T--G-CCCCGCAGACTTC-GGG-AGGTCCC
-TT------G-------TAC-GAATC--------ATT--GCTC-TTATA--CGCC-GTCT
TGTTGTGCCGCT-ACCGCGGCACG-CAGATCGT------GTT------C-----------
-------------T----TTCGT-GCAGTCG---T-TGACAGCACGAT-AGCGAACATT-
AGTG---TCCGGAGC-------RTGGTC-TTGTGC-AC-GTGGA--ATGC--CTCTCCG-
----A-TT---GTATGAGC-AACGATTTCCGG--TRTGCGTCA-CGCGAAG--------G
-----C---C--C----C-----G-CCCTT-CC-GGGTCGGTGCTGGA-G-C--TGA
>Carex_crinita|STARR_FORD||QUE|spm00005233
GGATGTCG------------GGCTCCCTGCACTTTT-GGTGCGGCCAACCG-AACAT-AG
GGC-TGTCTC-CTCACT-CT-CCCGCC-CGTC---A--TTG--AACATG-TCGTGGTC-G
GGAT--GC-TTCCGATCGGTTGCCTG-TGCGGTTCTACCCTC-T-TGTGGGTAGCGAAGT
CGTCCC-TTGATG--G-ATA---TTTGCTTG-CC-CT-T---GTGACA-TTTTT-GTG--
TC-GTTTGGG-C-AGCCGAAATG-TTGGC-GATATCCTTGTGT--TGGCGC---G-TGGT
TGAA-TG-CTGTG-TTGCTATCACTTGGATTT-TTGCCGGCTCTCACGGATG-CGGTGCC
T-AGCGC--TAGC-TCTGCGGGAC--TT--T--G-CCCCGCAGACTTC-GGG-AGGTCCC
-TT------G-------TAC-GAATC--------ATT--GCTC-TTATA--CGCC-GTCT
TGTCGTGTTGCT-ACCGC-GCACG-CAGATCGT------GTT------C-----------
-------------T----TTCGT-GCAGTCG---T-TGACAGCACGAA-AGCGAACATT-
AGTG---TCCGGAGC-------GTGGTC-TTGTGC-AC-GTGGA--ATGC--CTCTCCG-
----A-TC---GTATGAGC-AGCGATTTTCGG--TTCGTGTCA-CGCGAAG--------G
-----C---C--C----T-----G-CCCGT-CC-GGGTCGGTGCTGGA-G-C--TGA
>Carex_mitchelliana|STARR|B495|ALA|spm00001101
GGATGTCG------------GGCTCCCTGCACTTTT-GGTGCGGCCAACCG-AACAT-AG
GGC-TGTCTC-TTCACT-CT-CCCGCC-CGTC---A--TTG--AACATG-TCGTGGTC-G
GGAT--GC-TTCCGATCGGTTGCCTG-TGCRGTTCTACCCTC-T-TGTGGGTAGCGAAGT
CGTCCC-TTGATG--G-ATA---TTTGCTTG-CC-CT-T---GTGACA-TTTTT-GTG--
TC-GTTTGGG-C-AGCCGAAATG-TTGGY-GATATCCTTGTGT--TGGCGC---G-TGGT
TGAA-TG-CTGTG-TTGCTATCACTTGGATTT-TTGCCGGCTCTCACGGATG-CGGTGCC
T-AGCGC--TAGC-TCTGCGGGAC--TT--T--G-CCCCGCAGACTTC-GGG-AGGTCCC
-TT------G-------TAC-GAATC--------ATT--GCTC-TTATA--CGCC-GTCT
TGTCGTGTTGCT-ACCGC-GCACG-CAGATCGT------GTT------C-----------
-------------T----TTCGT-GCAGTCG---T-TGACAGCACGAA-AGCGAACATT-
AGTG---TCCGGAGC-------GTGGTC-TTGTGC-AC-GTGGA--ATGC--CTCTCCG-
----A-TC---GTATGAGC-AGCGATTTTCGG--TTCGTGTCA-CGCGAAG--------G
-----C---C--C----T-----G-CCCGT-CC-GGGTCRGTGCTGGA-G-C--TGA
>Carex_gynandra|STARR|B346|DEL|spm00000964
GGATGTCG------------GGCTCCCTGCACTTTT-GGTGCGGCCAACCG-AACAT-AG
GGC-TGTCTC-TTCACT-CT-CCCGCC-CGTC---A--TTG--AACATG-TCGTGGTC-G
GGAT--GC-TTCCGATCGGTTGCCTG-TGCGGTTCTACCCTC-T-TGTGGGTAGCGAAGT
CGTCCC-TTGATG--G-ATA---TTTGCTTG-CC-CT-T---GTCACA-TTTTT-GTG--
TC-GTTTGGG-C-AGCCGAAATG-TTGGC-GATATCCTTGTGT--TGGCGC---G-TGGT
TGAA-TG-CTGTG-TTGCTATCACTTGGATTT-TTGCCGGCTCTCACGGATG-CGGTGCC
T-AGCGC--TAGC-TCTGCGGGAC--TT--T--G-CCCCGCAGACTTC-GGG-AGGTCCC
-TT------G-------TAC-GAWTC--------ATT--GCTC-TTATA--CGCC-GTCT
TGTCGTGTTGCT-ACCGC-GCACG-CAGATCGT------GTT------C-----------
-------------T----TTCGT-GCAGTCG---T-TGACAGCACGAA-AGCGAACATT-
AGTG---TCCGGAGC-------GTGGTC-TTGTGC-AC-GTGGA--ATGC--CTCTCCG-
----A-TC---GTATGAGC-AGCGATTTTCGG--TTCGTGTCA-CGCGAAG--------G
-----C---C--C----T-----G-CCCGT-CC-GGGTCGGTGCTGGA-G-C--TGA
>Carex_emoryi|STARR|B267|DEL|spm00000885
GGATGTCG------------GGCTCCCTGCACTTTT-GGTGCGGCCAACCG-AACAT-AG
GGC-TGTCTC-TTCACT-CT-CCCRCC-CGTC---A--TTG--AACATG-TCGTGGTC-G
GGAT--GC-TTCCGATCGGTTGCCTG-TGCGGTTCTACCCTC-T-TGTGGGTAGCGAAAT
CGTCCC-TTGATG--G-ATA---TATGCTTG-CC-CT-T---GTGACA-TTTTT-GTG--
TC-GTTCGGG-C-AGCCGAAATG-TTGGC-GATATCCTTGTGT--TGGCGC---G-CGGT
TGAA-TG-CTGTG-TTGCTATCACTTGGATTT-TTGCCGGCTCTCACGGATG-CGGTGCA
T-AGCGC--TAGC-TCTGTGGGAC--TT--T--G-CCCCGCAGACTTC-GGG-AGGTCCC
-TT------G-------TAC-SAATC--------ATT--GCTC-TTATA--CGCC-GTCT
TGTCGTGTCGCT-ACCGCGGCACG-CAGATCGT------GTT------C-----------
-------------T----TTCGT-GCAGTCG---T-TGACAGCACGAT-AGCGAACATC-
AGTG---TCCGGAGC-------GTGGTC-TTGTGC-AC-GTGGA--ATGC--CTCTCCG-
----A-TC---GTATGAGC-AGCGATTTCCGG--TTCGTGTCA-CGCGAAG--------G
-----C---C--C----T-----G-CCCGT-CC-GGGTCGGTGCTGGA-G-C--TGA
>Carex_interrupta|STARR|B1059|ORE|spm00001666
GGATGTCG------------GGCTCCCTGCACTTTT-GGTGCGGCCAACCG-AACAT-AG
GGC-TGTCTC-TTCACT-CT-CCCACC-CGTC---A--TTG--AACATG-TCGTGGTC-G
GGAT--GC-TTCCGATCGGTTGCCTG-TGCGGTTCTACCCTC-T-TGTGGGTAGCGAAAT
CGTCCC-TTGATG--G-ATA---TATGCTTG-CC-CT-T---GTGACA-TTTTT-GTG--
TC-GTTCGGG-C-AGCCGAAATG-TTGGC-GATATCCTTGTGT--TGGCGC---G-CGGT
TGAA-TG-CTGTG-TTGCTATCACTTGGATTT-TTGCCGGCTCTCACGGATG-CGGTGCA
T-AGCGC--YAGC-TCTGTGGGAC--TT--T--G-CCCCGCAGACTTC-GGG-AGGTCCC
-TT------G-------TAC-GAATC--------ATT--GCTC-TTATA--CGCC-GTCT
TGTCGTGTCGCT-ACCGCGGCACG-CAGATCGT------GTT------C-----------
-------------T----TTCGT-GCAGTCG---T-TGACAGCACGAT-AGCGAACATC-
AGTG---TCCGGAGC-------GTGGTC-TTGTGC-AC-GTGGA--ATGC--CTCTCCG-
----A-TC---GTATGAGC-AGCGATTTCCGG--TTTGTGTCA-CGCGAAG--------G
-----C------C----C---T-G-CCCGT-CC-GGGTCGGTGCTGGA-G-C--TGA
>Carex_stylosa|STARR|B889|NFL|spm00001490
GGATGTCG------------GGCTCCCTGCACTTTT-GGTGCGGCCAACCG-AACAT-AG
GGC-TGTCTC-TTCACT-CT-CCCACC-CGTC---A--TTG--AATATG-TCGTGGTC-G
GGAT--GC-TTCTGATCGGTTGCCTG-TGCGGTTCTACCCTC-T-TGTGGGTAGCGAAGT
CGTCCC-TTGATG--G-ATA---TATGCTTG-CC-CT-T---GTGACA-TTTTT-GTG--
TC-GTTTGGG-C-AGCCGAAATG-TTGGC-GATATCCTTGTGT--TGGCGC---G-TGGT
TGAA-TG-CTGTG-TTGCTATCACTTGGATTT-TTGCCGGCTCTCACGGATG-CGGTGCC
T-AGCGC--TAGC-TCTGCGGGAC--TT--T--G-CCCCGCAGACTTC-GGG-AGGTCCC
-TT------G-------TAC-GAATC--------ATT--GCTC-TTATA--CGCC-GTCT
TGTCGTGTCGCT-ACCGCGGCACG-CAGATCGT------GTT------C-----------
-------------T----TTCGT-GCAGTCG---T-TGACAGCACGAT-AGCGAACATC-
AGTG---TCCGGAGC-------GTGGTC-TTGTGC-AT-GTGGA--ATGC--CTCTCCG-
----A-TC---GTATGAGT-AGCGATTTTCGG--TTTGTGTCA-CGCGAAG--------G
-----C---C--C----C-----G-CCCGT-CC-GGGTCGGTGCTGGA-G-C--TGA
>Carex_nudata|STARR|B837|CAL|spm00001440
GGATGTCG------------GGCTCCCTGCACTTTT-GGTGCGGCCAACCG-AACAT-AG
GGC-TGTCTC-TTCACT-CT-CCCACC-CGTC---A--TTG--AACATG-TCGTGGTC-G
GGAT--GC-TTCCGATCGGTTGCCTG-TGCGGTTCTACCCTC-T-TGTGGGTAGCGAACT
CGTCCC-TTGATG--G-ATA---TATGCTTG-CC-CT-T---GTGACA-TTTTT-GTG--
TC-GTTTGGG-C-AGCCGAAATG-TTGGC-GATATCCTTGTGT--TGGCGC---G-TGGT
TGAA-TG-CTGTG-TTGCTATCACTTGGATTT-TTGCCGGCTCTCACGGATG-CGGTGCC
T-AGCGC--TAGC-TCTGCGGGAC--TT--T--G-CCCCGCAGACTTC-GGG-AGGTCCC
-TT------G-------TAC-GAATC--------ATT--GCTC-TTATA--CGCC-GTCT
TGTCGTGCCGCT-ACCGCGGCACG-CAGATCGT------GTT------C-----------
-------------T----TTCGT-GCAGTCG---T-TGACAGCACGAT-AGCGAACATC-
AGTG---TCCGGAGC-------GTGGTC-TTGTGC-AC-GTGGA--ATGC--CTGTCCG-
----A-TC---GTATGAGC-AGCGATTTCCGG--TTTGTGTCA-CGCGAAG--------G
-----C---C--C----T-----G-CCCGT-CT-GGGTCGGTGCCGGA-G-C--TGA
>Carex_schottii|STARR|B1074|CAL|spm00001681
GGATGTCG------------GGCTCCCTGCACTTTT-GGTGCGGCCAACCG-AACAT-AG
GGC-TGTCTC-TTCACT-CT-CCCACC-CGTC---A--TTG--AACATG-TCGTGGTC-G
GGAT--GC-TTCCGATCGGTTGCCTG-TGCGGTTCTACCCTC-T-TGTGGGTAGCGAACT
CGTCCC-TTGATG--G-ATA---TATGCTTG-CC-CT-T---GTGACA-TTTTT-GTG--
TC-GTTTGGG-C-AGCCGAAATG-TTGGC-GATATCCTTGTGT--TGGCGC---G-TGGT
TGAA-TG-CTGTG-CTGCTATCACTTGGATTT-TTGYCGGCTCTCACGGATG-CGGTGCC
T-AGCGC--TAGC-TCTGCGGGAC--TT--T--G-CCCCGCAGACTTC-GGG-AGGTCCC
-TT------G-------TAC-GAATC--------ATT--GCTC-TTATA--CGCC-GTCT
TGTCGTGCCGCT-ACCGCGGCACG-CAGATCGT------GTT------C-----------
-------------T----TTCGT-GCAGTCG---T-TGACAGCACGAT-AGCGAACATC-
AGTG---TCCGGAGC-------GTGGTC-TTGTGC-AC-GTGGA--ATGC--CTGTCCG-
----A-TC---GTATGAGC-AGCGATTTCCGG--TTTGTGTCA-CGCGAAG--------G
-----C------C----C---T-G-CCCGT-CT-GGGTCGGTGCTGGA-G-C--TGA
>Carex_senta|STARR|B1278|ARI|spm00001885
GGATGTCG------------GGCTCCCTGCACTTTT-GGTGCGGCCAACCG-AACAT-AG
GGC-TGTCTC-TTCACT-CT-CCCACC-CGTC---A--TTG--AACATG-TCGTGGTC-G
GGAT--GC-TTCCGATCGGTTGCCTG-TGCGGTTCTACCCTC-T-TGTGGGTAGCGAACT
CGTCCC-TTGATG--G-ATA---TATGCTTG-CC-CT-T---GTGACA-TTTTT-GTG--
TC-GTTTGGG-C-AGCCGAAATG-TTGGC-GATATCCTTGTGT--TGGCGC---G-TGGT
TGAA-TG-CTGTG-YTGCTATCACTTGGATTT-TTGCCGGCTCTCACGGATG-CGGTGCC
T-AGCGC--TAGC-TCTGCGGGAC--TT--T--G-CCCCGCAGACTTC-GGG-AGGTCCC
-TT------G-------TAC-GAATC--------ATT--GCTC-TTATA--CGCC-GTCT
TGTCGTGCCGCT-ACCGCGGCACG-CAGATCGT------GTT------C-----------
-------------T----TTCGT-GCAGTCG---T-TGACAGCACGAT-AGCGAACATC-
AGTG---TCCGGAGC-------GTGGTC-TTGTGC-AC-GTGGA--ATGC--CTGTCCG-
----A-TC---GTATGAGC-AGCGATTTCCGG--TTTGTGTCA-CGCGAAG--------G
-----C------C----C---T-G-CCCGT-CT-GGGTCGGTGCTGGA-G-C--TGA
>Carex_scirpoidea|STARR_FORD|STA_180|ABT|spm00005153
GGATGTCG------------GGCTCCCTGCACTTTT-GGTGCGGCCAACCG-AACAT-AG
GGC-TGTCTC-TTCACT-CT-CCCACC-CGTC---A--TTG--AACATG-TCGTGGTT-G
GGAT--GC-TTCCGATCGGTTGCCTG-TGCGGTTCTACCCTC-T-TGTGGGTAGCGAAGT
CGTCCC-TTGATG--G-ATA---TTTGCTTG-CC-CT-T---GTGACA-TTTTT-GTG--
TC-GTTTGGG-C-AGCCGAAATG-TTGGC-GATATCCTTGTGT--TGGCGC---G-TGGT
TGAA-TG-CTGTG-TTGCTATCACTTGGATTT-TTGCCGGCTCTCACGGATG-CGGTGCC
T-AGCGC--TAGC-TCTGCGGGTC-TTT--T--G-CCCCGCAGACTTC-GGG-AGGTCCC
-TT------G-------TAC-GAATC--------ATT--GCTC-TTATA--CGCC-GTCT
TGTCGTGCCGCT-ACCGCGGCACG-CAGATCGT------GTT------C-----------
-------------T----TTCGT-GCAGTCG---T-TGACAGCACGAT-AGCGAACATT-
AGTG---TCCGGAGC-------GTGGTC-TTGTGC-AA-GTGGA--ATGC--CTCTCCG-
----A-TT---GTATGAGC-AGCGATTTCCGG--TATGCGTCA-CGCGAAG--------G
-----C---C--C----C-----G-CCCGT-CC-GGGTCGGTGCTGGA-G-C--TGA
>Carex_eleusinoides|STARR|B1016|ARK|spm00001623
GGATGTCG------------GGCTCCCTGCACTTTT-GGTGCGGCCAACCG-AACAT-AG
GGC-TGTCTC-TYCACT-CT-CCCACC-CGTC---A--TTG--AACATG-TCGTGGTC-G
GGAT--GC-TTCCGATCGGTTGCCTG-TGCGGTTCTACCCTC-T-TGTGGGTAGCGAACT
CGTCCC-TTGATG--G-ATA---TATGCTTG-CC-CT-T---GTGACA-TTTTT-GTG--
TC-GTTTGGG-C-AGCCGAAATG-TTGGC-GATATCCTTGTGT--TGGCGC---G-TGGT
TGAA-TG-CTGTG-TTGCTATCACTTGGATTT-TTGCCGGCTCTCACGGATG-CGGTGCC
T-AGCGC--TAGC-TCTGYGGGAC--TT--T--G-CCCCGCAGACTTC-GGG-AGGTCCC
-TT------G-------YAC-GAATC--------ATT--GCTC-TTATA--CGCC-GTCT
TGTCGTGCCGYT-ACCGCGGCACG-CAGATCGT------GTT------C-----------
-------------T----TTCGT-GCAGTCG---T-TGACAGCACGAA-AGCGAACATT-
AGTG---TCCGGAGC-------RTGGTC-TTGTGC-AC-GTGGA--ATGC--CTCTCCG-
----A-TC---GTATGAGY-AGCGATTTCCGG--TTCGCGTCG-CGCGAAG--------G
-----C---C--C----C-----G-CCTGT-CA-GGGTCGGTGCTGGA-G-C--TGA
>Carex_obnupta|STARR|B499|CAL|spm00001105
GGATGTCG------------GGCTCCCTGCACTTTT-GGTGCGGCCAACCG-AACAT-AG
GGC-TGTCTC-TTCACT-CT-CCCACC-CGTC---A--TTG--AACATG-TCGTGGTC-G
GGAT--GC-TTCCGATCGGTTGCCTG-TGCGGTTCTACCCTC-T-TGTGGGTAGCGAACT
CGTCCC-TTGATG--G-ATA---TATGCTTG-CC-CT-T---GTGACA-TTTTT-ATG--
TC-GTTTGGG-C-AGCCGAAATG-TTSGC-GATATCCTTGTGT--TGGCGC---G-TGGT
TGAA-TG-CTGTG-TTGCTATCACTTGGATTT-TTGCCGGCTCTCACGGATG-CGGTGCC
T-AGCGC--TAGC-TCTGCGGGTC--TT--T--G-CCCCGCAGACTTC-GGG-AGGTCCC
-TT------G-------TAC-GAATC--------ATT--GCTC-TTATA--CGCC-GTCT
TGTCGTGTCGCT-ACCGCGGCACG-CAGATCGT------GTT------C-----------
-------------T----TTCGT-GCAGTCG---T-TGACAGCGCGAA-AGCGAACATT-
AGTG---TCCGGAGC-------GTGGTC-TTGTGC-AC-GTGGA--ATGC--CTCTCCG-
----A-TC---GTATGAGC-AGCGATTTTCGG--TTCGCGTCA-AGCGAAG--------G
-----C---C--C----C-----G-CCCGT-CC-GGGTCGGTGCTGGA-G-C--TGA
>Carex_aquatilis|STARR_FORD||QUE|spm00005232
GGATGTCG------------GGCTCCCTGCACTTTT-GGTGCGGCCAACCG-AACAT-AG
GGC-TGTCTC-TTCACT-CT-CCCACC-CGTC---A--TTG--AACATG-TCGTGGTC-G
GGAT--GC-TTCCGATCGGTTGCCTG-TGCGGTTCTACCCTC-T-TGTGGGTAGCGAACT
CGTCCC-TTGATG--G-ATA---TATGCTTG-CC-CT-T---GTGACA-TTTTT-GTG--
TC-GTTTGGG-C-AGCCGAAATG-TTGGC-GATATCCTTGTGT--TGGNGC---G-TGGT
TGAA-TG-CTGTG-TTGCTATCACTTGGATTT-CTGCCGGCTCTCACGGATG-CGGTGCC
T-AGCGC--TAGC-TCTGCGGGAC--TT--T--G-CCCCGCAGACTTC-GGG-AGGTCCC
-TT------G-------TAC-GAGTC--------ATT--GCTC-TTATA--CGCC-GTCT
TGTCGTGCCGCT-ACCGCGGCACG-CAGATCGT------GTT------C-----------
-------------T----TTCGT-GCAGTCG---T-TGACAGCACGGA-AGCGAACAGT-
AGTG---TCCGGAGC-------GTGGTC-TTGTGC-AC-GTGGA--ATGC--CTCTCCG-
----A-TC---GTATGAGC-AGCGATTTCCGG--TTCGCGTCA-CGCGAAG--------G
-----C---C--C----C-----G-CCCGT-CC-GGGTCGGTGCTGGA-G-C--TGA
>Carex_dacica|LUCENO||Iceland|spm00003155
NNNNNNNN------------NNNNNNNNNNNNNTTT-GGTGCGGCCAACCG-AACAT-AG
GGC-TGTCTC-TTCACT-CT-CCCACC-CGTC---A--TTG--AACATG-TCGTGGTT-G
GGAT--GC-TTCCGATCGGTTGCCTG-TGCGGTTCTACCCTC-T-TGTGGGTAGCGAACT
CGTCCC-TTGATG--G-ATA---TATGCTTG-CC-CT-T---GTGACA-TTTTT-GTG--
TC-GTTTGGG-C-AGCCGAAATG-TTGGC-GATATCCTTGTGT--TGGCGC---G-TGGT
TGAA-TG-CTGTG-TTGCTATCACTTGGATTT-TTGCCGGCTCTCACGGATG-CGGTGCC
T-AGCGC--TAGC-TCTGCGGGAC--TT--T--G-CCCCGCAGACTTC-GGG-AGGTCCC
-TT------G-------CAC-GAATC--------ATT--GCTC-TTATA--CGCC-GTCT
TGTCGTGCTGCT-ACCGCGGCACG-CAGATCGT------GTT------C-----------
-------------T----TTCGT-GCAGTCG---T-TGACAGCACGAT-AGCGAACATC-
AGTG---TCCGGAGC-------GTGGTC-TTGTGC-AT-GTGGA--ATGC--CTCTCCG-
----A-TC---GTATGAGC-AGCGATTTCCGG--TTCGCGTCA-CGCGAAG--------G
-----C---C--C----C-----G-CCCGT-CC-GGGTCGGTGCTGGA-G-C--TGA
>Carex_endlichii|STARR|B1489|ARI|spm00002095
GGATGTCG------------GGCTCCCTGCACGTTT-GTTGCGGCCAACCG-AACAT-AG
GGC-TGTCTC-TTCACT-CT-CCCACC-CGTC---A--TTG--AACATG-TCGTGGTC-G
GGAT--GC-TTCCGATCGGTTGCCTG-TGCGGTTCTACCCTC-T-TGTGGGTAGCGAACT
CGTCCC-TTGATG--G-ATA---TATGCTTG-CC-CT-T---GTGACA-TTTTT-GTG--
TC-GTTTGGG-C-AGCCGAAATG-TTGGC-GATATCCTTGTGT--TGGCGC---G-TGGT
TGAA-TG-CCGTG-TTGCTATCACTTGGATTT-TTGCCGGCTCTCACGGATG-CGGTGCC
T-AGCGC--TAGC-TCTGCGGGAC--TT--T--G-CCCCGCAGACTTC-GGG-AGGTCCC
-TT------G-------TAC-GAATC--------ATT--GCTC-TTATA--CGCC-GTCT
TGTCGTGTCGCT-ACTGCGGCACG-CAGATCGT------GTT------C-----------
-------------T----TTCGT-GCAGTCG---T-TGACAGCACGAA-AGCGAACATT-
AGTG---TCCGGAGC-------GTGGTC-TTGTGC-AC-GTGGA--ATGC--CTCTCCG-
----A-TC---GTATGAGC-AGCGATTTCCGG--TTCGCGTCA-CGCGAAG--------G
-----C------C---TT-----G-CCCGT-CC-GGGTCGGTGCTGGGAG-C--GGA
>Carex_nebraskensis|STARR|B510|CAL|spm00001116
GGATGTCG------------GGCTCCCTGCACGTTT-GTTGCGGCCAACCG-AACAT-AG
GGC-TGTCTC-TTCACT-CT-CCCACC-CGTC---A--TTG--AACATG-TCGTGGTC-G
GGAT--GC-TTCCGATCGGTTGCCTG-TGCGGTTCTACCCTC-T-TGTGGGTAGCGAACT
CGTCCC-TTGATG--G-ATA---TATGCTTG-CC-CT-T---GTGACA-TTTTT-GTG--
TC-GTTTGGG-C-AGCCGAAATG-TTGGC-GATATCCTTGTGT--TGGCGC---G-TGGT
TGAA-TG-CTGTG-TTGCTATCACTTGGATTT-TTGCCGGCTCTCACGGATG-CGGTGCC
T-AGCGC--TAGC-TCTGCGGGGC-TTT--T--G-CCCCGCAGACTTC-GGG-AGGTCCC
-TT------G-------TAC-GAATC--------ATT--GCTC-TTATA--CGCC-GTCT
TGTCGTGTCGCT-ACCGCGGCACG-CAGATCGT------GTT------C-----------
-------------T----TTCGT-GCAGTCG---T-TGACAGCACGAA-AGCGAACATT-
AGTG---TCCGGAGC-------GTGGTC-TTGTGC-AC-GTGGA--ATGC--CTCTCCG-
----A-TC---GTATGAGC-AGCGATTTCCGG--TTCGCGTCA-CGCGAAG--------G
-----C---C--T----T-----G-CCCGT-CC-GGGTCGGTGCTGGA-G-C--TGA
>Carex_micrantha|SANGTAE|E0333|KOR?|spm00000339
GGATGTCG------------GGCTCCCTGCACTTTT-GGTGCGGCCAACCG-AACAT-AG
GGC-TGTCTC-TTCACT-CT-CCCACC-CGTC---A--TTG--AACATG-TCGTGGTC-G
GGAT--GC-TTCCGATCGGTTGCCTG-TGCGGTTCTACCCTC-T-TGTGGGTAGCGAACT
TGTCCC-TTGATG--G-ATA---TATGCTTG-CC-CT-T---GTGACA-TTTT---TG--
TC-GTTTGGG-C-AGCCGAAATG-TTGGC-GATATCCTTGTGT--TGGCGC---G-TGGT
TGAA-TG-CTGTG-TTGCTATCACTTGGATTT-TTGCCGGCTCTCACGGATG-CGGTGCC
T-AGCGC--TAGC-TCTGCGGGAC--TT--T--G-CCCCGCAGACTTC-GGG-AGGTCCC
-TT------G-------TAC-GAATC--------ATT--GCTC-TTATA--CGCC-GTCT
TGTCGTGCTGCT-ACCGCGGCACG-CAGATCGT------GTT------C-----------
-------------T----TTCGT-GCAGTCG---T-TGACAGCACGAA-AGCGAACATT-
AGTG---TCCGGAGC-------GTGGTC-TTGTGC-AT-GTGGA--ATGC--CTCTCCG-
----A-TC---GTATGAGT-AGCGATTTCCGG--TTCGCGTCA-CGCGAAG--------G
-----C---C--C----C-----G-CCCGT-TC-GGGTCGGTGCTGGA-G-C--TGA
>Carex_podocarpa|STARR|B1325|BRC|spm00001932
GGATGTCG------------GGCTCCCTGCACTTTT-GGTGCGGCCAACCG-AACAT-AG
GGC-TGTCTC-TTCACT-CT-CCCACC-CGTC---A--TTG--AACATG-TCGTGGTT-G
GGAT--GC-TTCCGATCGGTTGCCTG-TGCGGTTCTACCCTC-T-TGTGGGTAGCGAAGT
CGTCCC-TTGATG--G-ATA---TATGCTTG-CC-CT-T---GTGACA-TTTTT-GTG--
TC-GTTTGGG-C-AGCCGAAATG-TTGGC-GATATCCTTGTGT--TGGCGC---G-TGGT
TGAA-TG-CTGTG-TTGCTATCACTTGGATTT-TTGCCGGCTCTCACGGATG-CGGTGCC
T-AGCGC--TAGC-TCTGCGGGAC--TT--T--G-CCCCGCAGACTTC-GGG-AGGTCCC
-TT------G-------TAC-GAATC--------ATT--GCTC-TTATA--CGCC-GTCT
TGTCGTGTCGCT-ACCGCGGCGCG-CAGATCGT------GTT------C-----------
-------------T----TTCGT-GCAGTCG---T-TGACAGCACGAA-AGCGAACATT-
AGTG---TCCGGAGC-------GTGGTC-TTGTGC-AC-GTGGA--ATGC--CTCTCCG-
----A-TC---GTATGAGC-AGCGATTTCCGG--TTCGTGTCA-CGCGAAG--------G
-----C---C--C----C-----G-CCCGT-CC-GGGTCGGTGCTGGA-G-C--TGA
>Carex_limosa|STARR|B417|ARK|spm00001035
GGATGTCG------------GGCTCCCTGCACTTTT-GGTGCGGCCAACYG-AACAT-AG
GGC-TGTCTC-TTCACT-CT-CCCACC-CGTC---A--TTG--AACATG-TCGTGGTC-G
GGAT--GC-TTCCGATCGGTTGCCTG-TGCGGTTCTACCCTCTTGTGTGGGTAGCGAAGT
CGTCCC-TTGATG--G-ATA---TATGCTTG-CC-CT-T---GTGACA-TTTTT-GTG--
TC-GTTTGGG-C-AGCCGMAATG-TTGGC-GATATCCTTGTGT--TGGCGC---G-TGGT
TGAA-TG-CTGTG-TTGCTATCACTTGGATTT-TTGCCGGCTCTCACGGATG-CGGTGCC
T-AGCGC--TAGC-TCTGCGGGAC--TT--T--G-CCCCGCAGACTTC-GGG-AGGTCCC
-TT------G-------TAC-GAATC--------ATT--GCTC-TTATA--CGCC-GTCT
TGTCGTGTCGCT-ACCGCGGCACG-CAGATCGT------GTT------C-----------
-------------T----TTCGT-GCAGTCG---T-TGACAGCACGAA-AGCGAACATT-
AGTG---TCCGGAGC-------GTGGTC-TTGTGC-AC-GTGGA--ATGC--CTCTCCG-
----A-TC---GTAYGAGC-AGCGATTTCCGG--TTCKCGTCA-CGCGAAG--------G
-----C---C--C----C-----G-CCCGT-CC-GGGTCGGTGCTGGA-G-C--TGA
>Carex_angustata|STARR|B095|CAL|spm00000713
GGATGTCG------------GGCTCCCTGCACTTTT-GGTGCGGCCAACCG-AACAT-AG
GGC-TGTCTC-TTCACT-CT-CCCACC-CGTC---A--TTG--AACATG-TCGGGGTC-G
GGAT--GC-TTCCGATCGGTTGCCTG-TGCGGTTCTACCCTC-T-TGTGGGTAGCGAACT
CGTCCC-TTGATG--G-ATA---CATGCTTG-CC-CT-T---GTGACA-TTTTT-GTG--
TC-GTTTGGG-C-AGCCGAAATG-TTGGC-GATATCCTTGTGT--TGGCGC---G-TGGT
TGAA-TG-CTGTG-TTGCTATCACTTGGATTT-TTGCCGGCTCTCACGGATG-CGGTGCC
T-AGCGC--TAGC-TCTGCGGGAC--TT--T--G-CCCCGCAGACTTC-GGG-AGGTCCC
-TT------G-------TAC-GAATC--------ATT--GCTC-TTATA--CGCC-GTCT
TGTCGTGCCGCT-ACCGCGGCACG-CRGATCGT------GTT------C-----------
-------------T----TTCGT-GCAGTCG---T-TGACAGCACGAA-AGCGAACATC-
AGTG---TCCGGAGC-------GTGGTC-TTGTGC-AC-GTGGA--ATGC--CTCTCCG-
----A-TC---GTATGAGT-AGCGATTTCCGG--TTCGTGTCA-CGCGAAG--------G
-----C---C--C----C-----G-CCCGT-CC-GGGTCGGTGCTGGA-G-C--TGA
>Carex_azuayae|JIMENEZMEJIAS|NA|VEN|spm00000593
GGATGTCG------------GGCTCCCTGCACTTTT-GGTGCGGCCAACCG-AACAT-AG
GGC-TGTCTC-TTCACT-CT-CCCACC-CGTC---A--TTG--AACATG-TCGTGGTC-G
GGAT--GC-TTTCGATCGGTTGCCTG-TGCGGTTCTACCCTC-T-TGTGGGTAGTGAACT
CGTCCC-TTGATG--G-ATA---TATGCTTG-CC-CT-T---GTGACA-TTTTT-GTG--
TC-GTTTGGG-C-AGCCGAAATG-TTGGC-GATATCCTTGTGT--TGGCGC---G-TGGT
TGAA-TG-CTGTG-TTGCTATCACTTGGATTT-CTGCCGGCTCTCACGGATG-CGGTGCC
T-AGCGC--TAGC-TCTGCGGGAC--TT--T--G-CCCCGCAGACTTC-GGG-AGGTCCC
-TT------G-------TAC-GAATC--------ATT--GCTC-TTATA--CGCC-GTCT
TGTCGTGCTGCT-ACCGCGGCACG-CAGATCGT------GTT------C-----------
-------------T----TTCGT-GCAGTCG---T-TGACAGCACGGA-AGCGAACAGT-
AGTG---TCCGGAGC-------GTGGTC-TTGTGC-AC-GTGGA--ATGC--CTCTCCG-
----A-TC---GTATGAGC-AGCGATTTCCGG--TTCGCGTCA-CGCGAAG--------G
-----C---C--C----C-----G-CCCGT-CA-GGGTCGGTGCTGGA-G-C--TGA
>Carex_panormitana|LUCENO|22E2SMB13|SAR|spm00003779
NNNNNNNN------------NNNNNNNNNNNNNTTT-GGTGCGGCCAACCG-AACAT-AG
GGC-TGTCTC-TTCACT-CT-CCCACC-CGTC---A--TTG--AACATG-TCGTGGTC-G
GGAT--GC-TTCCGATCGGTTGCCTG-TGCGGTTCTACCCTC-T-TGTGGGTAGCGAACT
CGTCCC-TTGATG--G-ATA---TATGCTTG-CC-CT-T---GTGACA-TTTTT-GTG--
TC-GTTTGGG-C-AGCCGAAATG-TTGGC-GATATCCTTGTGT--TGGCGC---G-TGGT
TGAA-TG-CTGTG-TTGCTATCACTTGGATTT-TTGTCGGCTCTCACGGATG-CGGTGCC
T-AGCGC--TAGC-TCTGCGGGAC--TT--T--G-CCCCGCAGACTTC-GGG-AGGTCCC
-KT------G-------TAC-GAATC--------ATT--GCTC-TTATA--CGCC-GTCT
TGTCGTGCCGCT-ACCGCGGCACG-CAGATCGT------GTT------C-----------
-------------T----TTCGT-GCAGTCG---T-TGACAGCACGAA-AGCGAACATT-
AGTG---TCCGGAGC-------GTGGTC-TTGKGC-AC-GTGGA--ATGC--CTCTCCG-
----A-TC---GTATGAGT-AGCGATTTCCGG--TTCGCGTCA-CGCGAAG--------G
-----C---C--C----C-----G-CCTGT-CC-GGGTCGGTGCTGGA-G-C--TGA
>Carex_subspathacea|STARR|B1040|ARK|spm00001647
GGATGTCG------------GGCTCCCTGCACTTTT-GGTGCGGCCAACCG-AACAT-AG
GGC-TGTCTC-TTCACT-CT-CCCACC-CGTC---A--TTG--AACATG-TCGTGGTC-G
GGAT--GC-TTCCGATCGGTTGCCTG-TGCGGTTCTACCCTC-T-TGTGGGTAGCGAACT
CGTCCC-TTGATG--G-ATA---TATGCTTG-CC-CT-T---GTGACA-TTTTT-GTG--
TC-GTTTGGG-C-AGCCGAAATG-TTGGC-GATATCCTTGTGT--TGGCGC---G-TGGT
TGAA-TG-CTGTG-TTGCTATCACTTGGATTT-CTGCCGGCTCTCACGGATG-CGGTGCC
T-AGCGC--TAGC-TCTGCGGGAC--TT--T--G-CCCCGCAGACTTC-GGG-AGGTCCC
-TT------G-------TAC-GARTC--------ATT--GCTC-YTATA--CGCC-GTCT
TGTCGTGCCGCT-ACCGCGGCACG-CAGATCGT------GTT------C-----------
-------------T----TTCGT-GCAGTCG---T-TGACAGCACGGA-AGCGAACAGW-
AGTG---TCCGGAGC-------GTGGTC-TTGTGC-AC-GTGGA--ATGC--CTCTCCG-
----A-TC---GTATGAGC-AGCGATTTCCGG--TTCGCGTCA-CGCGAAG--------G
-----C---C--C----C-----G-CCCGT-CC-GGGTCGGTGCTGGA-N-C--TGA
>Carex_enneastachya|JIMENEZMEJIAS|NA|ECU|spm00000600
GGATGTCG------------GGCTCCCTGCACTTTT-GGTGCGGCCAACCG-AACAT-AG
GGC-TGTCTC-TTCACT-CT-CCCACC-CGTC---A--TTG--AACATG-TCGTGGTC-G
GGAT--GC-TTCCGATCGGTTGCCTG-TGCGGTTCTACCCTC-T-TGTGGGTAGCGAACT
CGTCCC-TTGATG--G-ATA---TATGCTTG-CC-CT-T---GTGACA-TTTTT-GTG--
TC-GTTTGGG-C-AGCCGAAATG-TTGGC-GATATCCTTGTGT--TGGCGC---G-TGGT
TGAA-TG-CTGTG-TTGCTATCACTTGGATTT-CTGCCGGCTCTCACGGATG-CGGTGCC
T-AGCGC--TAGC-TCTGCGGGAC--TT--T--G-CCCCGCAGACTTC-GGG-AGGTCCC
-TT------G-------TAC-GAATC--------ATT--GCTC-TTATA--CGCC-GTCT
TGTCGTGCCGCT-ATCGCGGCACG-CAGATCGT------GTT------C-----------
-------------T----TTCGT-GCAGTCG---T-TGACAGCACGGA-AGCGAACAGT-
AGTG---TCCGGAGC-------GTGGTC-TTGTGC-AC-GTGGA--ATGC--CTCTCCG-
----A-TC---GTATGAGC-AGCGATTTCCGG--TTTGCGTCA-CGCGAAG--------G
-----C---C--C----C-----G-CCCGT-CC-GGGTCGGTGCTGGA-G-C--TGA
>Carex_vacillans|STARR|B1282|MAI|spm00001889
GGATGTCG------------GGCTCCCTGCACTTTT-GGTGCGGCCAACCG-AACAT-AG
GGC-TGTCTC-TTCACT-CT-CCCACC-CGTC---A--TTG--AACATG-TCGTGGTC-G
GGAT--GC-TTCCGATCGGTTGCCTG-TGYGGTTCTACCCTC-T-TGTGGGTAGCGAACT
CGTCCC-TTGATG--G-ATA---TATGCTTG-CC-CT-T---GTGACA-TTTTT-GTG--
TC-GTTTGGG-C-AGCCGAAATG-TTGGC-GATATCCTTGTGT--TGGCGC---G-TGGT
TGAA-TG-CTGTG-TTGCTATCACTTGGATTT-CTGCCGGCTCTCACGGATG-CGGTGCC
T-AGCGC--TAGC-TCTGCGGGAC--TT--T--G-CCCYGCAGACTTC-GGG-AGGTCCC
-TT------G-------TAC-GAATC--------ATT--GCTC-YTATA--CGCC-GTCT
TGTCGTGCCGCT-ACCGCGGCACG-CAGATCGT------GTT------C-----------
-------------T----TTCGT-GCAGTCG---T-TGACAGCACGRA-AGCGAACAGA-
AGTG---TCCGGAGC-------GTGGTC-TTGTGC-AC-GTGGA--ATGC--CTCTCCG-
----A-TC---GTATGAGC-AGCGATTTCCGG--TTCGCGTCA-CGCGAAG--------G
-----C---C--C----C-----G-CCCGT-CC-GGGTCGGTGCTGGA-G-C--TGA
>Carex_ramenskii|STARR|B836|ARK|spm00001439
GGATGTCG------------GGCTCCCTGCACTTTT-GGTGCGGCCAACCG-AACAT-AG
GGC-TGTCTC-TTCACT-CT-CCCACC-CGTC---A--TTG--AACATG-TCGTGGTC-G
GGAT--GC-TTCCGATCGGTTGCCTG-TGCGGTTCTACCCTC-T-TGTGGGTAGCGAACT
CGTCCC-TTGATG--G-ATA---TATGCTTG-CC-CT-T---GTGACA-TTTTT-GTG--
TC-GTTTGGG-C-AGCCGAAATG-TTGGC-GATATCCTTGTGT--TGGCGC---G-TGGT
TGAA-TG-CTGTG-TTGCTATCACTTGGATTT-CTGCCGGCTCTCACGGATG-CGGTGCC
T-AGCGC--TAGC-TCTGCGGGAC--TT--T--G-CCCCGCAGACTTC-GGG-AGGTCCC
-TT------G-------TAC-GAATC--------AYT--GCTC-YTATA--CGCC-GTCT
TGTCGTGCCGCT-ACCGCGGCACG-CAGATCGT------GTT------C-----------
-------------T----TTCGT-GCAGTCG---T-TGACAGCACGGA-AGCGAACAGA-
AGTG---TCCGGAGC-------GTGGTC-TTGTGC-AC-GTGGA--ATGC--CTCTCCG-
----A-TC---GTAYGAGC-AGCGATTTCCGG--TTCGCGTCA-CGCGAAG--------G
-----C---C--C----C-----G-CCCGT-CC-GGGTCGGTGCTGGA-G-C--TGA
>Carex_lyngbyei|STARR|B479|ORE|spm00001085
GGATGTCG------------GGCTCCCTGCACTTTT-GGTGCGGCCAACCG-AACAT-AG
GGC-TGTCTC-TTCACT-CT-CCCACC-CGTC---A--TTG--AACATG-TCGTGGTC-G
GGAT--GC-TTCCGATCGGTTGCCTG-TGCGGTTCTACCCTC-T-TGTGGGTAGCGAACT
CGTCCC-TTGATG--G-ATA---TATGCTTG-CC-CT-T---GTGACA-TTTTT-GTG--
TC-GTTTGGG-C-AGCCGAAATG-TTGGC-GATATCCTTGTGT--TGGCGC---G-TGGT
TGAA-TG-CTGTG-TTGCTATCACTTGGATTT-CTGCCGGCTCTCACGGATG-CGGTGCC
T-AGCGC--TAGC-TCTGCGGGAC--TT--T--G-CCCCGCAGACTTC-GGG-AGGTCCC
-TT------G-------TAC-GAATC--------ACT--GCTC-TTATA--CGCC-GTCT
TGTCGTGCCGCT-ACCGCGGCACG-CAGATCGT------GTT------C-----------
-------------T----TTCGT-GCAGTCG---T-TGACAGCACGGA-AGCGAACAGA-
AGTG---TCCGGAGC-------GTGGTC-TTGTGC-AC-GTGGA--ATGC--CTCTCCG-
----A-TC---GTATGAGC-AGCGATTTCCGG--TTCGCGTCA-CGCGAAG--------G
-----C---C--C----C-----G-CCCGT-CC-GGGTCGGTGCTGGA-G-C--TGA
>Carex_paleacea|STARR|B521|MAI|spm00001127
GGATGTCG------------GGCTCCCTGCACTTTT-GGTGCGGCCAACCG-AACAT-AG
GGC-TGTCTC-TTCACT-CT-CCCACC-CGTC---A--TTG--AACATG-TCGTGGTC-G
GGAT--GC-TTCCGATCGGTTGCCTG-TGCGGTTCTACCCTC-T-TGTGGGTAGCGAACT
CGTCCC-TTGATG--G-ATA---TATGCTTG-CC-CT-T---GTGACA-TTTTT-GTG--
TC-GTTTGGG-C-AGCCGAAATG-TTGGC-GATATCCTTGTGT--TGGCGC---G-TGGT
TGAA-TG-CTGTG-TTGCTATCACTTGGATTT-CTGCCGGCTCTCACGGATG-CGGTGCC
T-AGCGC--TAGC-TCTGCGGGAC--TT--T--G-CCCCGCAGACTTC-GGG-AGGTCCC
-TT------G-------TAC-GAATC--------ATT--GCTC-CTATA--CGCC-GTCT
TGTCGTGCCGCT-ACCGCGGCACG-CAGATCGT------GTT------C-----------
-------------T----TTCGT-GCAGTCG---T-TGACAGCACGGA-AGCGAACAGA-
AGTG---TCCGGAGC-------GTGGTC-TTGTGC-AC-GTGGA--ATGC--CTCTCCG-
----A-TC---GTATGAGC-AGCGATTTCCGG--TTCGCGTCA-CGCGAAG--------G
-----C---C--C----C-----G-CCCGT-CC-GGGTCGGTGCTGGA-G-C--TGA
>Carex_salina|STARR|B1346|QUE|spm00001953
GGATGTCG------------GGCTCCCTGCACTTTT-GGTGCGGCCAACCG-AACAT-AG
GGC-TGTCTC-TTCACT-CT-CCCACC-CGTC---A--TTG--AACATG-TCGTGGTC-G
GGAT--GC-TTCCGATCGGTTGCCTG-TGCGGTTCTACCCTC-T-TGTGGGTAGCGAACT
CGTCCC-TTGATG--G-ATA---TATGCTTG-CC-CT-T---GTGACA-TTTTT-GTG--
TC-GTTTGGG-C-AGCCGAAATG-TTGGC-GATATCCTTGTGT--TGGCGC---G-TGGT
TGAA-TG-CTGTG-TTGCTATCACTTGGATTT-CTGCCGGCTCTCACGGATG-CGGTGCC
T-AGCGC--TAGC-TCTGCGGGAC--TT--T--G-CCCCGCAGACTTY-GGG-AGGTCCC
-TT------G-------TAC-GAATC--------ATT--GCTC-CTATA--CGCC-GTCT
TGTCGTGCCGCT-ACCGCGGCACG-CAGATCGT------GTT------C-----------
-------------T----TTCGT-GCAGTCG---T-TGACAGCACGGA-AGCGAACAGA-
AGTG---TCCGGAGC-------GTGGTC-TTGTGC-AC-GTGGA--ATGC--CTCTCCG-
----A-TC---GTATGAGC-AGCGATTTCCGG--TTCGCGTCA-CGCGAAG--------G
-----C---C--C----C-----G-CCCGT-CC-GGGTCGGTGCTGGA-G-C--TGA
>Carex_paysonis|JIMENEZMEJIAS||ORE|spm00004437
GGATGTCG------------GGCTCCCTGCACTTTT-GGTGCGGCCAACCG-AACAT-AG
GGC-TGTCTC-TTCACT-CT-CCCACC-CGTC---A--TTG--AACATG-TCGTGGTC-G
GGAT--GC-TTCCGATCGGTTGCCTG-TGCGGTTCTACCCTC-T-TGAGGGTAGCGAAGT
CGTCCC-TTGATG--G-ATA---TATGCTTG-CC-CT-T---GTGACA-TTTTT-GTG--
TC-GTTTGGG-C-AGCCGAAATG-TTGGC-GATATCCTTGTGT--TGGCGC---G-TGGT
TGAA-TG-CTGTG-TTGCTATCACTTGGATTT-TTGCCGGCTCTCACGGATG-CGGTGCC
T-AGAGC--TAGC-TCTGCGGGAC--TT--T--G-CCCCGCAGACTTC-GGG-AGGTCCC
-TT------G-------TAC-GAATC--------ATT--GCTC-TTATA--CGCC-GTCT
TGTCGTGCCGCT-ACCGCGGCACG-CAGATCGT------GTT------C-----------
-------------T----TTCGT-GCAGTCG---T-TGACAGCACGAA-AGCGAACATY-
AGTG---TCCGGAGC-------GTGGTC-TTGTGC-AC-GTGGA--ATGC--CTCTCCG-
----A-TC---GTATGAGC-AGCGATTTCCGG--TTYGCGTCA-CGCGAAG--------G
-----C---C--C----C-----G-CCCGT-CC-GGGTCGGTGCTGGA-G-C--TGA
>Carex_andersonii|LUCENO|NA|AGS|spm00000522
GGATGTCG------------GGCTCCCTGCACTTTT-GGTGCGGCCAACCG-AACAT-AG
GGC-TGTCTC-TTCACT-CT-CCCACC-CGTC---A--TTG--AACATG-TCGTGGTG-G
GGAT--GC-TTCCGATCGGTTGCCTG-TGCGGTTCTACCCTC-T-TGTGGGTAGCGAACT
CGTCCC-TTGATG--G-ATA---TATGCTTG-CC-CT-T---GTGACA-TTTTT-GTG--
TC-GTTTGGG-C-AGCCGAAATG-TTGGC-GATATCCTTGTGT--TGGCGC---G-TGGT
TGAA-TG-CTGTG-TTGCTATCACTTGGATTT-CTGCCGGCTCTCACGGATG-CGGTGCC
T-AGCGC--TAGC-TCTGCGGGAC-TTT--T--G-CCCCGCAGACTTC-GGG-AGGTCCC
-TT------G-------CAC-GAATC--------ATT--GCTC-TTATA--CGCC-GTCT
TGTCGTGCCGCT-ACCGCGGCACG-CAGATCGT------GTT------C-----------
-------------T----TTCGT-GCAGTCG---T-TGACAGCACGAA-AGCGAACATT-
AGTG---TCCGGAGC-------GTGGTC-TTGTGC-AC-GTGGA--ATGC--CTCTCCG-
----A-TC---GTATGAGC-AGCGATTTCCGG--TTCGCGTCG-CGCGAAG--------G
-----C---C--C----C-----G-CCCGT-CA-GGGTCGGTGCTGGA-G-C--TGA
>Carex_decidua|LUCENO|NA|CLS|spm00000570
GGATGTCG------------GGCTCCCTGCACTTTT-GGTGCGGCCAACCG-AACAT-AG
GGC-TGTCTC-TTCACT-CT-CCCACC-CGTC---A--TTG--AACATG-TCGTGGTG-G
GGAT--GC-TTCCGATCGGTTGCCTG-TGCGGTTCTACCCTC-T-TGTGGGTAGCGAACT
CGTCCC-TTGATG--G-ATA---TATGCTTG-CC-CT-T---GTGACA-TTTTT-GTG--
TC-GTTTGGG-C-AGCCGAAATG-TTGGC-GATATCCTTGTGT--TGGCGC---G-TGGT
TGAA-TG-CTGTG-TTGCTATCACTTGGATTT-CTGCCGGCTCTCACGGATG-CGGTGCC
T-AGCGC--TAGC-TCTGCGGGAC-TTT--T--G-CCCCGCAGACTTC-GGG-AGGTCCC
-TT------G-------CAC-GAATC--------ATT--GCTC-TTATA--CGCC-GTCT
TGTCGTGCCGCT-ACCGCGGCACG-CAGATCGT------GTT------C-----------
-------------T----TTCGT-GCAGTCG---T-TGACAGCACGAA-AGCGAACATT-
AGTG---TCCGGAGC-------GTGGTC-TTGTGC-AC-GTGGA--ATGC--CTCTCCG-
----A-TC---GTATGAGC-AGCGATTTCCGG--TTCGCGTCG-CGCGAAG--------G
-----C---C--C----C-----G-CCCGT-CA-GGGTCGGTGCTGGA-G-C--TGA
>Carex_kurdica|LUCENO||Iran|spm00003158
NNNNNNNN------------NNNNNNNNNNNNNTTT-GGTGCGGCCAACCG-AACAT-AG
GGC-TGTCTC-TTCACT-CT-CCCACC-CGTC---A--TTG--AACATG-TYGTGGTC-G
GGAT--GC-TTCCGATCGGTTGCCTG-TGTGGTTCTACCCTC-T-TGTGGGTAGCGAACT
CGTCCM-TTGATG--G-ATA---TATGCTTG-CC-CT-T---GTGACA-TTTTT-GTG--
TC-GTTTGGG-C-AGCCGAAATG-TTGGC-GATATCCTTGTGT--TGGCGC---G-TGGT
TGAA-TG-CTGTG-TTGCTATCACTTGGATTT-TTGCCGGCTCTCACGGATG-CGGTGCC
T-AGCGC--TAGC-TCTGCGGGAC--TT--T--G-CCCTGCAGACTTC-GGG-AGGTCCC
-TT------G-------TAC-GAATC--------ATT--GCTC-TTATA--CGCC-GTCT
TGTCGTGCCGCT-ACCGCGGCACG-CAGATCGT------GTT------C-----------
-------------T----TTCGT-GCAGTCG---T-TGACAGCACGAA-ACCGAACATT-
AGTG---TCCGGAGC-------GTGGTC-TTGTGC-AC-GTGGA--ATGC--CTCTCCG-
----A-TC---GTATGAGY-AGCGATTTCCGG--TTCGCGTCA-TGCGAAG--------G
-----C---C--C----C-----G-CCCGT-CC-GGGTAGGTGCTGGA-G-C--TGA
>Carex_acuta|LUCENO||Italy|spm00003084
NNNNNNNN------------NNNNNNNNNNNNNTTT-GGTGCGGCCAACCG-AACAT-AG
GGC-TGTCTC-TTCACT-CT-CCCACC-CGTC---A--TTG--AACATG-TCGTGGTC-G
GGAT--GC-TTCCGATCGGTTGCCTG-TGTGGTTCTACCCTC-T-TGTGGGTAGCGAACT
CGTCCC-TTGATG--G-ATA---TATGCTTG-CC-CT-T---GTGACA-TTTTT-GTG--
TC-GTTTGGG-C-AGCCGAAATG-TTGGC-GATATCCTTGTGT--TGGCGC---G-TGGT
TGAA-TG-CTGTG-TTGCTATCACTTGGATTT-TTGCCGGCTCTCACGGATG-CGGTGCC
T-AGCGC--TAGC-TCTGCGGGAC--TT--T--G-CCCYGCAGACTTC-GGG-AGGTCCC
-TT------G-------TAC-GAATC--------ATT--GCTC-TTATA--CGCC-GTCT
TGTCGTGCCGCT-ACCGCGGCACG-CAGATCGT------GTT------C-----------
-------------T----TTCGT-GCAGTCG---T-TGACAGCACGAA-ACCGAACATT-
AGTG---TCCGGAGC-------GTGGTC-TTGTGC-AC-GTGGA--ATGC--CTCTCCG-
----A-TC---GTATGAGY-AGCGATTTCCGG--TTCGCGTCA-TGCGAAG--------G
-----C---C--C----C-----G-CCCGT-CC-GGGTMGGTGCTGGA-G-C--TGA
>Carex_appendiculata|LUCENO||Russia|spm00003267
NNNNNNNN------------NNNNNNNNNNNNNTTT-GGTGCGGCCAACCG-AACAT-AG
GGC-TGTCTC-TTCACT-CT-CCCACC-CGTC---A--TTG--AACATG-TCGTGGTC-G
GGAT--GC-TTCCGATCGGTTGCCTG-TGTGGTTCTACCCTC-T-TGTGGGTAGCGAACT
CGTCCC-TTGATG--G-ATA---TATGCTTG-CC-CT-T---GTGACA-TTTTT-GTG--
TC-GTTTGGG-C-AGCCGAAATG-TTGGC-GATATCCTTGTGT--TGGCGC---G-TGGT
TGAA-TG-CTGTG-TTGCTATCACTTGGATTT-TTGCCGGCTCTCACGGATG-CGGTGCC
T-AGCGC--TAGC-TCTGCGGGAC--TT--T--G-CCCTGCAGACTTC-GGG-AGGTCCC
-TT------G-------TAC-GAATC--------ATT--GCTC-TTATA--CGCC-GTCT
TGTCGTGCCGCT-ACCGCGGCACG-CAGATCGT------GTT------C-----------
-------------T----TTCGT-GCAGTCG---T-TGACAGCACGAA-ACCGAACATT-
AGTG---TCCGGAGC-------GTGGTC-TTGTGC-AC-GTGGA--ATGC--CTCTCCG-
----A-TC---GTATGAGT-AGCGATTTCCGG--TTCGCGTCA-TGCGAAG--------G
-----C---C--C----C-----G-CCCGT-CC-GGGTAGGTGCTGGA-G-C--TGA
>Carex_trinervis|LUCENO|42E10NPJM|SPA|spm00003778
NNNNNNNN------------NNNNNNNNNNNNNTTT-GGTGCGGCCAACCG-AACAT-AG
GGC-TGTCTC-TTCACT-CT-CCCACC-CGTC---A--TTG--AACATG-TCGTGGTC-G
GGAT--GC-TTCCGATCGGTTGCCTG-TGTGGTTCTACCCTC-T-TGTGGGTAGCGAACT
CGTCCC-TTGATG--G-ATA---TATGCTTG-CC-CT-T---GTGACA-TTTTT-GTG--
TC-GTTTGGG-C-AGCCGAAATG-TTGGC-GATATCCTTGTGT--TGGCGC---G-TGGT
TGAA-TG-CTGTG-TTGCTATCACTTGGATTT-TTGCCGGCTCTCACGGATG-CGGTGCC
T-AGCGC--TAGC-TCTGCGGGAC--TT--T--G-CCCTGCAGACTTC-GGG-AGGTCCC
-TT------G-------TAC-GAATC--------ATT--GCTC-TTATA--CGCC-GTCT
TGTCGTGCCGCT-ACCGCGGCACG-CAGATCGT------GTT------C-----------
-------------T----TTCGT-GCAGTCG---T-TGACAGCACGAA-ACCGAACATT-
AGTG---TCCGGAGC-------GTGGTC-TTGTGC-AC-GTGGA--ATGC--CTCTCCG-
----A-TC---GTATGAGT-AGCGATTTCCGG--TTCGCGTCA-TGCGAAG--------G
-----C---C--C----C-----G-CCCGT-CC-GGGTAGGTGCTGGA-G-C--TGA
>Carex_transcaucasica|LUCENO||Iran|spm00003280
NNNNNNNN------------NNNNNNNNNNNNNTTT-GGTGCGGCCAACCG-AACAT-AG
GGC-TGTCTC-TTCACT-CT-CCCACC-CGTC---A--TTG--AACATG-TCGTGGTC-G
GGAT--GC-TTCCGATCGGTTGCCTG-TGTGGTTCTACCCTC-T-TGTGGGTAGCGAACT
CGTCCC-TTGATG--G-ATA---TATGCTTG-CC-CT-T---GTGACA-TTTTT-GTG--
TY-GTTTGGG-C-AGCCGAAATG-TTGGC-GATATCCTTGTGT--TGGCGC---G-TGGT
TGAA-TG-CTGTG-TTGCTATCACTTGGATTT-TTGCCGGCTCTCACGGATG-CGGTGCC
T-AGCGC--TAGC-TCTGCGGGAC--TT--T--G-CCCTGCAGACTTC-GGG-AGGTCCC
-TT------G-------TAC-GAATC--------ATT--GCTC-TTATA--CGCC-GTCT
TGTCGTGCCGCT-ACCGCGGCACG-CAGATCGT------GTT------C-----------
-------------T----TTCGT-GCAGTCG---T-TGACAGCACGAA-ACCGAACATT-
AGTG---TCCGGAGC-------GTGGTC-TTGTGC-AC-GTGGA--ATGC--CTCTCCG-
----A-TC---GTATGAGT-AGCGATTTCCGG--TTCGCGTCA-TGCGAAG--------G
-----C---C--C----C-----G-CCCGT-CC-GGGTAGGTGCTGGA-G-C--TGA
>Carex_rariflora|STARR|B1392|YUK|spm00001999
GGATGTCG------------GGCTCCCTGCACTTTT-GGTGCGGCCAACCG-AACAT-AG
GGC-TGTCTC-TTCACT-CT-CCCACC-CGTC---A--TTG--AACATG-TCGTGGTC-G
GGAT--GC-TTCCGATCGGTTGCCTG-TGCGGTTCTACCCTCTT-TGTGGGTAGCGAAGT
CGTCCC-TTGATG--G-ATA---TATGCTTG-CC-CT-T---GTGACA-TTTTT-GTG--
TC-GTTTGGG-C-AGCCGAAATG-TTGGC-GATATCCTTGTGT--TGGCGC---G-TGGT
TGAA-TG-CTGTG-TTGCTATCACTTGGATTT-TTGCCGGCTCTCACGGATG-CGGTGCC
T-AGCGC--TAGC-TCTGCGGGAC--TT--T--G-CCCCGCAGACTTC-GGG-AGGTCCC
-TT------G-------TAC-GAATC--------ATT--GCTC-TTATA--CGCC-GTCT
TGTCGTGCCGCT-ACCGCGGCTCG-CAGATCGT------GTT------C-----------
-------------T----TTCGT-GCAGTCG---T-TGACAGCACGAA-AGCGAACAAT-
AGTG---TCCGGAGC-------GTGGTC-TTGTGC-AC-GTGGA--ATGC--CTCTCCG-
----A-TC---GTATGAGT-AGCGATTTCCGG--TTCGCGTCA-CGCGAAG--------G
-----C---C--C----T-----G-CCCGT-CC-GGGTCGGTGCTGGA-G-C--TGA
>Carex_buekii|JIMENEZMEJIAS|NA|CZE|spm00000558
GGATGTCG------------GGCTCCCTGCACTTTT-GGTGCGGCCAACCG-AACAT-AG
GGC-TGTCTC-TTCACT-CT-CCCACC-CGTC---A--TTG--AACATG-TCGTGGTC-G
GGAT--GC-TTCCGATCGGTTGCCTG-TGYGGTTCTACCCTC-T-TGTGGGTAGCGAACT
CGTCCC-TTGATG--G-ATA---TATGCTTG-CC-CT-T---GTGACA-TTTTT-GTG--
TC-GTTTGGG-C-AGCCGAAATG-TTGGC-GATATCCTTGTGT--TGGCGC---G-TGGT
TGAA-TG-CTGTG-TTGCTATCACTTGGATTT-TTGCCGGCTCTCACGGATG-CGGTGCC
T-AGCGC--TAGC-TCTGCGGGAC--TT--T--G-CCCCGCAGACTTC-GGG-AGGTCCC
-TT------G-------TAC-GAATC--------ATT--GCTC-TTATA--CGCC-GTCT
TGTCGTGCCGCT-ACCGCGGCACG-CAGATCGT------GTT------C-----------
-------------T----TTCGT-GCAGTCG---T-TGACAGCACGAA-ASCGAACATT-
AGTG---TCCGGAGC-------GTGGTC-TTGTGC-AC-GTGGA--ATGC--CTCTCCG-
----A-TC---GTATGAGC-AGCGATTTCCGG--TTCGCGTCA-CGCGAAG--------G
-----C---C--C----C-----G-CCCGT-CC-GGGTMGGTGCTGGA-G-C--TGA
>Carex_randalpina|LUCENO||AUT|spm00003098
NNNNNNNN------------NNNNNNNNNNNNNTTT-GGTGCGGCCAACCG-AACAT-AG
GGC-TGTCTC-TTCACT-CT-CCCACC-CGTC---A--TTG--AACATG-TCGTGGTC-G
GGAT--GC-TTCCGATCGGTTGCCTG-TGCGGTTCTACCCTC-T-TGTGGGTAGCGAACT
CGTCCC-TTGATG--G-ATA---TATGCTTG-CC-CT-T---GTGACA-TTTTT-GTG--
TC-GTTTGGG-C-AGCCGAAATG-TTGGC-GATATCCTTGTGT--TGGCGC---G-TGGT
TGAA-TG-CTGTG-TTGCTATCACTTGGATTT-TTGCCGGCTCTCACGGATG-CGGTGCC
T-AGCGC--TAGC-TCTGCGGGAC--TT--T--G-CCCCGCAGACTTC-GGG-AGGTCCC
-TT------G-------TAC-GAATC--------ATT--GCTC-TTATA--CGCC-GTCT
TGTCGTGCCGCT-ACCGCGGCACG-CAGATCGT------GTT------C-----------
-------------T----TTCGT-GCAGTCG---T-TGACAGCACGAA-ASCGAACATT-
AGTG---TCCGGAGC-------GTGGTC-TTGTGC-AC-GTGGA--ATGC--CTCTCCG-
----A-TC---GTATGAGC-AGCGATTTCCGG--TTCGCGTCA-YGCGAAG--------G
-----C---C--C----C-----G-CCCGT-CC-GGGTMGGTGCTGGA-G-C--TGA
>Carex_pluriflora|STARR|B1349|ARK|spm00001956
GGATGTCG------------GGCTCCCTGCACTTTT-GGTGCGGCCAACCG-AACAT-AG
GGC-TGTCTC-TTCACT-CT-CCCACC-CGTC---A--TTG--AACATG-TCGTGGTC-G
GGAT--GC-TTCCGATCGGTTGCCTG-TGCGGTTCTACCCTCTT-TGTGGGTAGCGAAGT
CGTCCC-TTGATG--G-ATA---TATGCTTG-CC-CT-T---GTGACA-TTTTT-GTG--
TC-GTTTGGG-C-AGCCGAAATG-TTGGC-GATATCCTTGTGT--TGGCGC---G-TGGT
TGAA-TG-CTGTG-TTGCTATCACTTGGATTT-TTGCCGGCTCTCACGGATG-CGGTGCC
T-AGCGC--TAGC-TCTGCGGGAC--TT--T--G-CCCCGCAGACTTC-GGG-AGGTCCC
-TT------G-------TAC-GAATC--------ATT--GCTC-TTATA--CGCC-GTCT
TGTCGTGCCGCT-ACCGCGGCACG-CAGATCGT------GTT------C-----------
-------------T----TTCGT-GCAGTCG---T-TGACAGCACGAA-AGCGAACAAT-
AGTG---TCCGGAGC-------GTGGTC-TTGTGC-AC-GTGGA--ATGC--CTCTCCG-
----A-TC---GTATGAGY-AGCGATTTCCGG--TTCGCGTCA-CGCGAAG--------G
-----C---C--C----C-----G-CCCGT-CC-GGGTCGGTGCTGGA-G-C--TGA
>Carex_darwinii|LUCENO|NA|CLS|spm00000571
GGATGTCG------------GGCTCCCTGCACTTTT-GGTGCGGCCAACCG-AACAT-AG
GGC-TGTCTC-TTCACT-CT-CCCACC-CGTC---A--TTG--AACATG-TCGTGGTC-G
GGAT--GC-TTCCGATCGGTTGCCTG-TGCGGTTCTACCCTC-T-TGTGGGTAGCGAACT
CGTCCC-TTGATG--G-ATA---TATGCTTG-CC-CT-T---GTGACA-TTTTT-GTG--
TC-GTTTGGG-C-AGCCGAAATG-TTGGC-GATATCCTTGTGT--TGGCGC---G-TGGT
TGAA-TG-CTGTG-TTGCTATCACTTGGATTT-TTGCCGGCTCTCACGGATG-CGGTGCC
T-AGCGC--TAGC-TCTGCGGGAC--TT--T--G-CCCCGCAGACTTC-GGG-AGGTCCC
-TT------G-------TAC-GAATC--------ATT--GCTC-TTATA--CGCC-GTCT
TGTCGTGCCGCT-GCCGCGGCACG-CAGATCGT------GTT------C-----------
-------------T----TTCGT-GCAGTCG---T-TGACAGCACGAA-AGCGAACATT-
AGTG---TCCGGAGC-------GTGGTC-TTGTGC-AC-GTGGA--ATGC--CTCTCCG-
----A-TC---GTATGAGC-AGCGATTTCCGG--TTCGCGTCA-CGCGAAG--------G
-----C---C--C----C-----G-CCCGT-CC-GGGTCGGTGCTGGA-G-C--TGA
>Carex_fedia|JIMENEZMEJIAS|NA|PAK|spm00003461
GGATGTCG------------GGCTCCCTGCACTTTT-GGTGCGGCCAACCG-AACAT-AG
GGC-TGTCTC-TTCACT-CT-CCCGCC-CGTC---A--CTG--AACGCG-TCGTGGTC-G
GGAT--GG-TTCCGATCGGTTGCCTG-TGCGGTTCTACCCCG---TGTGGGTAGCGAAGC
CGTCCC-TCGATG--G-ATA---TCTGCTTG-CC-CTCT---CTGACA-TTTTT-GTG--
TC-GTTCGGG-C-AGCCGAAATG-TTGGC-GAGATCCCTGTGC--TGTCGC---G-CGGT
TGAA-CG-CCGTG-TTGCCATCGCTCGGACTC-TTGCCGGCTCTCACGGATG-CGGTGCC
T-AGCGC--TGGC-TCTGTGGGAC--TC--T--G-CCCCGCAGGCTTC-GGG-AGGTCCC
-TT------G-------TGC-GAATC--------ACT--GCTC-TTATA--CGCC-GT-T
TGTCGTGCCGCT-GCCGCGGCACG-CAGATCGT------GTT------C-----------
-------------T----TTCGT-GCAGTCG---T-TGACAGCACGAT-AGCGAACATT-
AGTG---TCCGGAGC-------GTGGTC-TCGTGC-AG-GCGGA--ATGC--CTCCCCG-
----A-TC---GTACGAGC-AGCGATTTCCGG--CTCGCGTCA-CGCGAAG--------G
----CC------C----C-----G-CCCGT-CC-GGGTCGGTGCCGGA-G-C--TGA
>Carex_amplifolia|STARR|B097|NEV|spm00000715
GGATGTCG------------GGCTCCCTGCACTTTT-GGTGCGGCCAACCG-AACAT-AG
GGC-TGTCTC-TTCACT-CT-CCCACC-CGTC---A--TTG--AACATG-TCGTGGTC-G
GGAT--GC-TTCCGATCGGTTGCCTG-TGCGGTTCTACCCTC-T-TGTGGGTATCGAAGT
CGTCCC-TGGATG--G-ATA---TTTGCTTG-CC-CT-T---CTGACA-TCTTT-GTG--
TC-GTTTGGG-C-AGCCGAAATG-TTGGC-GAGATTCTTGTGT--TGGCGC---G-TGGT
CGAA-TG-CCGTG-TCGCTATCACTTGGATTT-TTGCCGGCTCTCACGGATG-CAGTGCC
T-AGCGC--TAGC-TCTGTGGGAC--TT--T--G-TCCCGCAGGCTTC-GGG-AGGTCCC
-TT------G-------TAC-GAATC--------ATT--GCTC-TTATA--CGCC-GTCT
TGTCGTGTCGCC-ACCGCGGTACG-CAGATCGT------GTT------C-----------
-------------T----TTCGT-GCAGTCG---T-TGACAGCACGAT-AGCGAACATT-
AGTG---TCCGGAGC-------GTGGTC-TTGTGC-AC-GTGGA--ATGC--CTCTCCG-
----A-TC---GTATGAAC-AGCGATTTCTGG--TTCGCGTCA-CGCGAAG--------G
-----C---A--C----C-----G-CTCGT-CC-GGGTTGGTGCTGGA-G-C--TGA
>Carex_inversonervosa|HIPP|NA|NWC|spm00002193
GGATGTCG------------GGCTCCCTGCACTTTT-GGTGCGGCCAACCG-AACAT-AG
GGC-TGTCTC-TTCACT-CT-CCCACC-CGTC---A--CTG--AACATG-TCGTGGTT-G
GGAT--GG-CTCCGATCGGTTGCCTG-TGCGGTTCTACCCTC-T-TGTGGGTAGCGATGT
CGTCCC-TTGATG--G-ATG---TTTGCTTG-CC-CT-T---CTGACA-TTTTT-GTG--
TC-GTTTGGG-C-AGCCGAAATG-TTGGC-GAGGTCCTTGTGC--TGGCTC---G-TGGT
CGAA-TG-CCGTG-CTGCTATCACTTGGATTT-TTGCCGGCTCTCACGGATG-CGGTGCC
T-AGTGC--CAGC-TCTGCGGGAC--TT--T--G-CCCCGCAGACTTC-GGG-AGGTCCC
-TT------G-------TAC-GAATC--------ATT--GCTC-TTATA--CGCC-GT-C
TGTCGTGCCGCT-ACCGCGGCGCG-CAGATCGT------GTT------C-----------
-------------T----TTCGT-GCAGTCG---T-TGACAGCACGAT-AGCGAACATT-
AGTG---TCCGGAGC-------GTGGTC-TTGTGC-AC-GTGGA--ATGC--CTCTCCG-
----A-TC---GTATGAGC-AGCGATTTCCGA--TTTGCGTCG-CGCGATG--------G
-----C---C--C----C-----G-CCCGT-CC-GGGTCGGTGCCGGA-G-C--TGA
>Carex_rhodesiaca|GEHRKE|Carex_MOR_318||spm00004696
GGATGTCG------------GGCTCCCTGCACTTTT-GGTGCGGCCAACCG-AACAT-AG
GGC-TGTCTC-TTCACT-CT-CCCACC-CGTC---A--CTG--AACATG-TCGTGGTT-G
GGAT--GG-CTCCGATCGGTTGCCTG-TGCGGTTCTACCCTC-T-TGTGGGTAGCGATGT
CGTCCC-TCGATG--G-ATG---TTTGCTTG-CC-CT-T---CTGACA-TTTTT-GTG--
TC-GTTTGGG-C-AGCCGAAATG-TTGGC-GAGGTCCTTGTGC--TGGCTC---G-TGGT
CGAA-TG-CCGTG-TTGCTATCACTTGGATTT-TTGCCGGCTCTCACGGATG-CGGTGCC
T-AGTGC--CAGC-TCTGCGGGAC--TT--T--G-CCCCGCAGACTTC-GGG-AGGTCCC
-TT------G-------TAC-GAATC--------ATT--GCTC-TTATA--CGCC-GT-C
TGTCGTGCCGCT-ACCGCGGCGCG-CAGATCGT------GTT------C-----------
-------------T----TTCGT-GCAGTCG---T-TGACAGCACGAT-AGCGAACATT-
AGTG---TCCGGAGC-------GTGGTC-TTGTGC-AC-GTGGA--ATGC--CTCTCCG-
----A-TC---GTATGAGC-AGCGATTTCCGA--TTTGCGTCG-CGCGATG--------G
-----C---C--C----C-----G-CCCGT-CC-GGGTCGGTGCCGGA-G-C--TGA
>Carex_suifunensis|SANGTAE|E0525|KOR?|spm00000350
GGATGTCG------------GGCTCCCTGCACTTTT-GGTGCGGCCAACCG-AACAT-AG
GGC-TGTCTC-TTCACT-CT-CCCGCC-CGTC---A--CTG--AACATG-CCGTGGTT-G
GGAT--GG-TTCCGATCGGTTGCCTG-TGCAGTTCTACCCTC-T-TGTGGGTAGCGATGT
CGTCCC-TTGATG--G-ATA---TTTGCTTG-CC-CT-T---CTGACA-TTTTT-GTG--
TC-GTTTGGG-C-AGCCGAAATG-TTGGT-GAGATCCCTGTGC--TGGCGC---G-TGG-
CGAA-TG-CCGTG-TTGCTATCGCTTGGATCT-TTGCCGGCTCTCACGGATG-CGGTGCC
T-AGCGC--TAGC-TCTGTGGGAC--TT--T--G-CCCCGCAGACTTC-GGG-AGGTCCC
-TT------G-------TAC-GAATC--------ATT--GCTC-TTATA--CGCC-GT-T
TGTCGTGCCGCT-ACCGCGGCGCG-CAGATCGT------GTT------C-----------
-------------T----TTCGT-GCAGTCG---T-TGACAGCACGAT-AGCGAACATC-
AGTG---TCCGGAGC-------GTGGTC-TTGTGC-AC-GTGGA--ATGC--CTCTCCG-
----A-TC---GTATGAGC-AGCGATTTCCGG--TCTGCGTCG-CGCGATG--------G
-----C---C--C----T-----G-CCCGT-CC-GGGTCGGTGCCGGA-G-C--TGA
>Carex_intumescens|STARR|B357|MAI|spm00000975
GGATGTCG------------GGCTCCCTGCACTTTT-GGTGCGGCCAACCG-AACAT-AG
GGC-TGTCTC-TTCAST-CT-CCCACC-CGTC---A--CTG--AACRTG-TTGTGGTT-G
GGAT--GG-TTCCGATCGGTTGCCTG-TGCGGTTCTACCCTC-T-TGTGGGTAGCTAAGT
CGTCCC-TTGATG--G-ATA---TTTGCTTG-CC-CT-T---CCGACA-TTTTT-GTG--
TC-GTTTGGG-C-AGCCGAAATG-TTGGT-GAGATCCTTGTGT--TGGCGC---G-TGGT
CGAA-TG-CCGTG-CTGCTATCACTTGGATTT-TTGCCGGCTCTCACGGATG-CGGTGCC
T-AGTGC--TAGC-TCTGTGGGAC--TT--T--G-CCCCGCAGACTTC-GGG-AGGTCCC
-TT------G-------TAC-GAATC--------ATT--GCTC-CTATA--CGCC-GT-T
TGTCGTGTTGCT-ACCGCGGCACG-CAGATCGT------GTT------C-----------
-------------T----TTCGT-GCAGTCA---T-TGACAGCACGAT-AGCGAACATT-
AGTG---TCCGGAGC-------GTGGTC-TTGTGC-AC-GTGGA--ATGC--CTCTCCG-
----A-TC---GTATGAGC-AGCGATTTCCGG--TTTGTGTCA-CGCGAAG--------G
-----C---C--C----C-----G-CCCGT-CC-GGGTCGGTTCCGGA-G-C--TGA
>Carex_madagascariensis|HIPP|NA|MDG|spm00002210
GGATGTCG------------GGCTCCCTGCACTTTT-GGTGCGGCCAACCG-AACAT-AG
GGC-TGTCTC-TTCACT-CT-CCCGCC-CGTC---A--CTG--AACACG-TCGTGGTT-G
GGAT--GG-TTCCGATACGTTGCCTG-TGCGGTTCTACCCTC-C-TGTGGGTAGCGAAGT
CGTCCC-TTGATG--G-ATA---TTTGCTTG-CC-CT-T---GTGACA-TTTTT-GTG--
TC-GTTTGGG-C-AGCCGAAATG-TTGGT-GAGATCCTTGTGC--TGGCGC---G-TGGT
CGAA-TG-CCGTG-CTGCTATCACTTGGATTT-TTTCCGGCTCTCACGGATG-CGGTGCC
T-AGTGC--TAGC-TCTGTGGGAC--TT--T--G-CCCCGCAGACTTC-GGG-AGGTCCC
-TT------G-------TAC-GAATC--------ATT--GCTC-TTATA--CGCC-GT-T
TGTCGTGCCGCG-GTAGCGGCACG-CAGATCGT------GTT------C-----------
-------------T----TTCGT-GCAGTCG---G-TGACAGCACGAT-AGCGAACATT-
AGTG---TCCGGAGC-------GTGGTC-TCGTGC-AC-GTGGA--ATGC--CTCTCCG-
----A-TC---GTATGAGC-AGCGATTTCCGG--TCTGCGTCA-CGCGATG--------G
-----C---C--C----C-----G-CCCGT-CC-GGGTCGGTGCCGGA-G-C--TGA
>Carex_grayi|STARR|B306|TEN|spm00000924
GGATGTCG------------GGCTCCCTGCACTTTT-GGTGCGGCCAACCG-AACAT-AG
GGC-TGTCTC-TTCACT-CT-CCCACC-CGTC---A--CTG--AACATG-TTGTGGTT-G
GGAT--GG-TTCCGATCGGTTGCCTG-TGCGGTTCTACCCTC-T-TGTGGGTAGCCGAGT
CGTCCC-TTGATG--G-ATA---TTTGCTTG-CC-CT-T---GTGACA-TTTTT-GTG--
TC-GTTTGGG-C-AGCCGAAATG-TCGGT-GAGATCCCTGTGC--CGGCGC---G-TGGT
CGAA-TG-CCGTG-TTGCTAKCGCTTGGATTT-TTGCCGGCTCTCACGGATG-CGGTGCC
T-AGTGC--TAGC-TCTGTGGGAC--TT--T--G-CCCCGCAGACTTC-GGG-AGGTCGC
-TT------G-------TAC-GAATC--------ATT--GCTC-TTATA--CGCC-GT-T
TGTCGTGTCGCT-ACCGCGGCACG-CAGATCGT------GTT------C-----------
-------------T----TTCGT-GCAGTCG---T-TGACAGCACGAT-AGCGAACATT-
AGTG---TCCGGAGC-------GTGGTC-TCGTGC-AC-GTGGA--ATGC--CTCTCCG-
----A-TC---GTATGAGC-AGCGATTTCCGG--T-CGCGTCA-CGCGAAG--------G
-----C---C--C----C-----G-CCCGT-CC-GGGTCGGTGCTGGA-G-C--TGA
>Carex_gotoi|HIPP|NA|KOR|spm00000020
GGATGTCG------------GGCTCCCTGCACTTTT-GGTGCGGCCAACCG-AACAT-AG
GGC-TGTCTC-TTCACT-CT-CCCGCC-CGTC---A--TTG--AACATG-TYGTGGTC-G
GGAT--GG-TTCCGATCGGTTGCCTG-TGCGGTTCTACCC-C-T-TGAGGGTAGCGAAGT
CGTCCC-TCGATG--G-ATA---TTTGCTTG-CC-CT-T---CYGACA-TTTTT-GTG--
TC-GTTTGGG-C-AGCCGAAATG-TTGGC-GAGATCCTTGTGC--TGYCGC---G-TGGT
TGAA-YGCCCGCG-TTGCCATCACTTGGATTT-TTGCCGGCTCTCACGGATG-CGGTGCC
C-AGCGC--TAGC-TCTGTGGGAC--TC--T--G-CCCCGCAGACTCC-GGG-AGGTCCC
-CT------G-------TAC-GAATC--------ATT--GCTC-TTATA--CGCC-GT-T
TGTCGTGCCGCT-GCCGCGGCACG-CAGATCGT------GTT------C-----------
-------------T----TTCGT-GCAGTCG---T-TGACAGCGCGAT-AGCGAACATT-
AGTG---TCCGGAGC-------GTGGTC-TCGTGC-AG-GCGGA--ATGC--CTCTCCG-
----A-TC---GTACGAGC-AGCGATTTCCGG--TTCGCGTCA-CGCGAAG--------G
-----C---C--C----C-----GCCCCGT-CC-GGGTCGGTGCCGGA-G-C--CGA
>Carex_lacustris|STARR|B373|MAN|spm00000991
GGATGTCG------------GGCTCCCTGCACTCTT-GGTGCGGCCAACCG-AACAT-AG
GGC-TGTCTC-TTCACT-CT-CCCGCC-CGTC---A--TTG--AACGTG-TCGTGGTC-G
GGAT--GG-TTCCGATCGGTTGCCTG-TGCGGTTCTACCCTC-T-TGTGGGTAGCGAAGT
CGTCCC-TTGATG--G-ATA---TTTGCTTG-CC-CT-T---CTGACA-TTTCT-GTG--
TC-GTTTGGG-C-GGCCGAAATG-TCGGC-GAGATCCTTGTGC--TGTCGC---G-TGGT
TGAA-TG-CCGTG-TTGCCATCGCTTGGATTT-GTKCCGGCTCTCACGGATG-CGGTGCC
T-AGCGC--TAGC-TCTGTGGGAC--TC--T--G-CCCCGCAGACTTC-GGG-AGGTCCC
-TT------G-------TAC-GAGTC--------ATT--GCTC-TTATA--CGCC-GT-T
TGTCGTGCCGCT-GCCGCGGCACG-CAGATCGT------GTT------C-----------
-------------T----TTCGT-GCGGTCG---T-TGACAGCGCGAT-AGCGAACATC-
AGTG---TCCGGAGC-------GTGGTC-TTGTGC-GG-GTGGA--ATGC--CTCTCCG-
----A-TC---GTATGAGC-AGCGATTTCCGG--TTCGCGTCG-CGCGAAG--------G
-----C---C--C----C-----GCCCCGT-CC-GGGTCGGCGCCGGA-G-C--TGA
>Carex_pumila|STARR|B1461|NCA|spm00002067
GGATGTCG------------GGCTCCCTGCACTTTT-GGTGCGGCCAACCG-AACAT-AG
GGC-TGTCTC-TTCACT-CT-CCCGCC-CGTC---A--TTG--AGCATG-TCGTGGTC-G
GGAT--GG-TTCCGATCGGTTGCCTG-TGCGGTTCCACCCTC-T-TGTGGGTAGCAAAGT
CGGCCC-TTGATG--G-ATA---TTTGCTTG-CC-CT-T---GTGACA-TTTTT-GTG--
TC-GTTTGGG-C-GGCCGAAATG-CTGGC-GAGATCCTTGTGC--TGTCGC---G-TGGT
TGAA-TG-CCGTG-TTGCCATCACTTGGATTT-GTGCCGGCTCTCACGGATG-CGGTGCC
T-AGCGC--TAGC-TCTGTGGGAC--TC--T--G-CCCCGCAGACTTC-GGG-AGGTCCC
-CT------G-------TAC-GAATC--------ATT--GCTC-TTATA--CGCC-GT-T
TGTCGTGTCGCT-ACCGCGGCACG-CAGATCGT------GTT------C-----------
-------------T----TTCGT-GCAGTCG---T-TGACAGCGCGAT-AGCCAACATT-
AGTG---TCCGGAGC-------GTGGTC-TTGTGC-AG-GTGGA--ATGC--CTCTCCG-
----A-TC---GTACGAGC-AGCGATTTCCGG--TCCGCGTCA-CGCGAAG--------G
-----C---C--C----C-----G-CCCGT-CC-GGGTCGGTGCCGGA-G-C--CGA
>Carex_lupulina|STARR|B472|MRY|spm00001078
GGATGTCG------------GGCTCCCTGCACTTTT-GGTGCGGCCAACCG-AACAT-AG
GGC-TGTCTC-TTCACT-CT-CCCRCC-CGTC---A--TTG--AACATG-TYGTGGTC-G
GGAT--GG-TTCCGATCGGTTGCCTG-TGCGGTTCTACCC-C-T-TGCGGGTAGCGAAGT
CGTCCC-TTGATG--G-ATA---TCTGCTTG-CC-CT-T---CTGACA-TTTCT-GTG--
TC-GTTTGGG-C-AGCCGAAATG-TTGGC-GAGATCCTTGGGC--TGTCGC---G-TGGT
TGAA-TG-CCGYG-TTGCCATCACTTGGATTT-TTGCCGGCTCTCACGGAYG-CGGTGCG
T-AGCGC--TAGC-TCTGTGGGAC--TT--T--G-CCCCGCAGACTTC-GGG-AGGTCCC
-TT------G-------TAC-GAATC--------ATT--GCTC-TTATA--CGCC-GT-T
TGTCGTGTCGCT-RCCGCGGCACG-CAGATCGT------GTT------C-----------
-------------T----TTCGT-GCAGTCG---T-TGACAGCACGAT-AGCGAACATT-
AGTG---TCCGGAGC-------GTGGTC-TTGTGC-AG-GCGGA--ATGC--CTCTCCG-
----A-TC---ATRTGAGC-AGCGATTTCCGG--TCTGCGTCA-YGCGAAG--------G
-----C---C--C----M-----G-CCCGT-CC-GGGTCGGTGCTGGA-G-C--TGA
>Carex_louisianica|STARR|B390|FLA|spm00001008
GGATGTCG------------GGCTCCCTGCACTTTT-GGTGCGGCCAACCG-AACAT-AG
GGC-TGTCTC-TTCACT-CT-CCCACC-CGTC---A--TTG--AACATG-TCGTGGTC-G
GGAT--GG-TTCCGATCGGTTGCCTG-TGCGGTTCTACCC-C-T-CGTGGGTAGCGAAGT
CGTCCC-TTGATG--G-ATA---TCTGCTTG-CC-CT-T---CTGACA-TTTCT-GTG--
TC-GTTTGGG-C-AGCCGAAATG-TTGGC-GAGATCCTTGGGC--TGTCGC---G-TGGT
TGAA-TG-CCGTG-TTGCCATCACTTGGATTT-TTGTCGGCTCTCACGGATG-CKGTGCG
T-AGCGC--TAGC-TCTGTGGGAC--TT--T--G-CCCCGCAGACTTC-GGG-AGGTCCC
-TT------G-------TAC-GAATC--------ATT--GCTC-TTATA--CGCC-GT-T
TGTCGTGTCGCT-ACCGCGGCACG-CAGATCGT------GTT------C-----------
-------------T----TTCGT-GCAGTCG---T-TGACAGCACGAT-AGCGAACATT-
AGTG---TCCGGAGC-------GTGGTC-TTGTGC-AG-GCGGA--ATGC--CTCTCCG-
----A-TC---ATATGAGC-AGCGATTTCCGG--TCCGCGTCA-CGCGAAG--------G
-----C---C--C----C-----G-CCCGT-CC-GGGTCGGTGCCGGA-G-C--TGA
>Carex_lupuliformis|STARR|B393|FLA|spm00001011
GGATGTCG------------GGCTCCCTGCACTTTT-GGTGCGGCCAACCG-AACAT-AG
GGC-TGTCTC-TTCACT-CT-CCCACC-CGTC---A--TTG--AACRTG-TCGTGGTC-G
GGAT--GG-TTCCGATCGGTTGCCTG-TGCGGTTCTACCC-C-T-TGCGGGTAGCGAAGT
CGTCCC-TTGATG--G-ATA---TCTGCTTG-CC-CT-T---CTGACA-TTTCT-GTG--
TC-GTTTGGG-C-AGCCGAAATG-TTGGC-GAGATCCTTGGGC--TGTYGC---G-TGGT
TGAA-TG-CCGYG-TTGCCATCACTTGGATTT-TTGCCGGCTCTCACGGATG-CGGTGCG
T-AGCGC--TAGC-TCTGTGGGAC--TT--T--G-CCCCGCAGACTTC-GGG-AGGTCCC
-TT------G-------TAC-GAATC--------ATT--GCTC-TTATA--CGCC-GT-T
TGTCGTGTCGCT-ACCGCGGCACG-CAGATCGT------GTT------C-----------
-------------T----TTCGT-GCAGTCG---T-TGACAGCACGAT-AGCGAACATT-
AGTG---TCCGGAGC-------GTGGTC-TTGTGC-AG-GCGGA--ATGC--CTCTCCG-
----A-TC---ATGTGAGC-AGCGATTTCCGG--TCCGCGTCA-CGCGAAG--------G
-----C---C--C----C-----G-CCCGT-CC-GGGTCGGTGCTGGA-G-C--TGA
>Carex_melanostachya|STARR|B947b||spm00001550
GGATGTCG------------GGCTCCCTGCACTTTT-GGTGCGGCCAACCG-AACAT-AG
GGC-TGTCTC-TTCACT-CT-CCCGCC-CGTC---A--TTG--AACATG-TCGTGGTC-G
GGAT--GG-TTCCGATCGGTTGCCTG-TGCGGTTCTACCCTC-T-TGCGGGTAGCGAAGT
CGTCCC-TTGATG--G-ATA---TTTGCTTG-CC-CT-T---GTGACA-TTTTT-GTG--
TC-GTTTGGG-C-AGCCGAAATG-TTGGC-GAGATCCTTGTGC--TGTCGC---G-TGGT
TGAA-TG-CCGTG-TCGCCATCACTTGGATTT-GTGCCGGCTCTCACGGATG-CGGTGCC
T-AGCGC--TAGC-TCTGTGGGAC--TC--T--G-CCCCGCAGACTTC-GGG-AGGTCCC
-TT------G-------TAC-GAATC--------ATT--GCTC-TTATA--CGCC-GT-T
TGTCGTGCCGCT-GCCGCGGCACG-CAGATCGT------GTT------C-----------
-------------T----TTCGT-GCAGTCG---T-TGACAGCGCGAT-AGCGAACATT-
AGTG---TCCGGAGC-------GTGGTC-TCGTGC-GG-GTGGA--ATGC--CTCTCCG-
----A-TC---GTATGAGC-AGCGATTTCCGG--TCTGCGTCA-CGCGAAG--------G
-----C---C--C----C-----GCCCCGT-CC-GGGTCGGCGCCGGA-G-C--TGA
>Carex_aematorrhyncha|LUCENO|NA|CLS|spm00000532
GGATGTCG------------GGCTCCCTGCACTTTT-GGTGCGGCCAACCG-AACAT-AG
GGC-TGTCTC-TTCACT-CT-CCCGCC-CGTC---A--TTG--AACATG-TCGTGGTC-G
GGAT--GG-TTCCGATCGGTTGCCTG-TGCGGTTCTACCCTC-T-TGTGGGTAGCGAAGT
CGTCCC-TTGATG--G-ATA---TTTGCTTG-CC-CT-T---GTGACA-TTTTT-GTG--
TC-GTTTGGG-C-AGCCGAAATG-TTGGC-GAGATCCTTGTGC--TGTCGC---G-TGGT
TGAA-TG-CCGTG-TTGCCATCACTTGGATTT-GTGCCGGCTCTCACGGATG-CGGTGCC
T-AGCGC--TAGC-TCTGTGGGAC--TC--T--G-CCCCGCAGACTTC-GGG-AGGTCCC
-TT------G-------TAC-GAATC--------ATT--GCTC-TTATA--CGCC-GT-T
TGTCGTGCCGCT-ACCGCGGCACG-CAGATCGT------GTT------C-----------
-------------T----TTCGT-GCAGTCG---T-TGACAGCGCGAT-AGCGAACATT-
AGTG---TCCGGAGC-------GTGGTC-TCGTGC-AG-GTGGA--ATGC--CTCTCCG-
----A-TC---GTATGAGC-AGCGATTTCCGG--TTTGCGTCA-CGCGAAG--------G
-----C---C--C----C-----GCCCCGT-CC-GGGTCGGTGCTGGA-G-C--TGA
>Carex_striata|STARR|B668|FLA|spm00001274
GGATGTCG------------GGCTCCCTGCACTTTT-GGTGCGGCCAACCG-AACAT-AG
GGC-TGTCTC-TTCACT-CT-CCCACC-CGTC---A--TTG--AACATG-TCGTGGTC-G
GGAT--GG-TTCCGATCGGTTGCCTG-TGCGGTTCTACCCTC-T-TGTGGGTAGCGAAGT
CGTCCC-TTGATG--G-ATA---TTTGCTTG-CC-CT-T---GTGACA-TTTTT-GTG--
TC-GTTTGGG-C-AGCCGAAATG-TTGGC-GAGATCCTTGTGT--TGTCGC---G-TGGT
TGAA-TG-CCGTG-TTGCCATCACTTGGATTT-GTGCCGGCTCTCACGGATG-CGGTGCC
T-AGCGC--TAGC-TCTGTGGGAC--TT--T--G-CCCCGCAGACTTC-GGG-AGGTCCC
-TT------G-------TAT-GAATC--------ATT--GCTC-TTATA--CGCC-GT-T
TGTCGTGTCGCT-ACCGCGGCACG-CAGATCGT------GTT------C-----------
-------------T----TTCGT-GCAGTCG---T-TGACAGCGCGAT-AGCGAACATT-
AGTG---TCCGGAGC-------GTGGTC-TTGTGC-GG-GTGGA--ATGC--CTCTCCG-
----A-TC---GTATGAGC-AGCGATTTCCGG--TTTGCGTCA-CGCGAAG--------G
-----C---C--C----C-----GCCCCGT-CC-GGGTCGGTGCTGGA-G-C--TGA
>Carex_lasiocarpa|STARR|B379|ARK|spm00000997
GGATGTCG------------GGCTCCCTGCACTTTT-GGTGCGGCCAACCG-AACAT-AG
GGC-TGTCTC-TTCACT-CT-CCCACC-CGTC---A--TTG--AACATG-TCGTGGTC-G
GGAT--GG-TTCCGATCGGTTGCCTG-TGCGGTTCTACCCTC-T-TGTGGGTAGCGAAGT
CGTCCC-TTGATG--G-ATA---TTTGCTTG-CC-CT-T---GTGACA-TTTTT-GTG--
TC-GTTTGGG-C-AGCCGAAATG-TTGGC-GAGATCCTTGTGC--TGTCGC---G-TGGT
TGAA-TG-CCGTG-TTGCCATCACTTGGATTT-GTGCCGGCTCTCACGGATG-CGGTGCC
T-AGCGC--TAGC-TCTGTGGGAC--TT--T--G-CCCCGCAGACTTC-GGG-AGGTCCC
-TT------G-------TAC-GAATC--------ATT--GCTC-TTATA--CGCC-GT-T
TGTCGTGTCGCT-ACCGCGGCACG-CAGATCGT------GTT------C-----------
-------------T----TTCGT-GCAGTCG---T-TGACAGCGCGAT-AGCGAACATT-
AGTG---TCCGGAGC-------GTGGTC-TTGTGC-GG-GTGGA--ATGC--CTCTCCG-
----A-TC---GTATGAGC-AGCGATTTCCGG--TTTGCGTCA-CGCGAAG--------G
-----C---C--C----C-----GCCCCGT-CC-GGGTCGGTGCTGGA-G-C--CGA
>Carex_pellita|STARR|B542|CAL|spm00001148
GGATGTCG------------GGCTCCCTGCACTTTT-GGTGCGGCCAACCG-AACAT-AG
GGC-TGTCTC-TTCACT-CT-CCCRCC-CGTC---A--TTG--AACATG-TCGTGGTC-G
GGAT--GG-TTCCGATCGGTTGCCTG-TGCGGTTCTACCCTC-T-TGTGGGTAGCGAAGT
CGTCCC-TTGATG--G-ATA---TTTGCTTG-CC-CT-T---GTGACA-TTTTT-GTG--
TC-GTTTGGG-C-AGCCGAAATG-TTGGC-GAGATCCTTGTGC--TGTCGC---G-TGGT
TGAA-TG-CCGTG-TTGCCATCACTTGGATTT-GTGCCGGCTCTCACGGATG-CGGTGCC
T-AGCGC--TAGC-TCTGTGGGAC--TT--T--G-CCCCGCAGACTTC-GGG-AGGTCCC
-TT------G-------TAC-GAATC--------ATT--GCTC-TTATA--CGCC-GT-T
TGTCGTGTTGCT-ACCGCGGCACG-CAGATCGT------GTT------C-----------
-------------T----TTCGT-GCAGTCG---T-TGACAGCGCGAT-AGCGAACATT-
AGTG---TCCGGAGC-------GTGGTC-TTGTGC-GG-GTGGA--ATGC--CTCTCCG-
----A-TC---GTATGAGC-AGCGATTTCCGG--TTTGCGTCA-CGCGAAG--------G
-----C---C--C----C-----GCCCCGT-CC-GGGTCGGTGCTGGA-G-C--CGA
>Carex_hyalinolepis|STARR|B338|TEX|spm00000956
GGATGTCG------------GGCTCCCTGCACTTTT-GGTGCGGCCAACCG-AACAT-AG
GGC-TGTCTC-TTCACT-CT-CCCGCC-CGTC---A--TTG--AACATG-TCGTGGTC-G
GGAT--GG-TTCCGATCGGTTGCCTG-TGCGGTTCTACCCTC-T-TGTGGGTAGCGAAGT
CGTCCC-TCGATG--G-ATA---TTTGCTTG-CC-CT-T---CCGACA-TTTTT-GTG--
TC-GTTTGGG-C-AGCCGAAATG-TTGGC-GAGATCCTTGTGC--TGTCGC---G-TGGC
TGAA-TG-CCGTG-TTGCCATCACTCGGATTT-GTGCCGGCTCTCACGGATG-CGGTGCC
T-AGCGC--TAGC-TCTGTGGGAC--TC--T--G-CCCCGCAGACTTC-GGG-AGGTCCC
-TT------G-------TAC-GAATC--------ATT--GCTC-TTATA--CGCC-GT-T
TGTCGTGCCGCT-GCCGCGGCACG-CAGATCGT------GTT------C-----------
-------------T----TTCGT-GCAGTCG---T-TGACAGCGCGAT-AGCGAACATT-
AGTG---TCCGGAGC-------GTGGTC-TTGTGC-GG-GCGGA--ATGC--CTCTCCG-
----A-TC---GTATGAGC-AGCGATTTCCGG--TTTGCGTCG-CGCGAAG--------G
-----C---C--C----C-----GCCCCGT-CC-GGGTCGGTGCTGGA-G-C--CGA
>Carex_rugulosa|SANGTAE|E0485|KOR?|spm00000348
GGATGTCG------------GGCTCCCTGCACTTTT-GGTGCGGCCAACCG-AACAT-AG
GGC-TGTCTC-TTCACT-CT-CCCGCC-CGTC---A--TTG--AACATG-TCGTGGTC-G
GGAT--GG-TTCCGATCGGTTGCCTG-TGCGGTTCTACCCTC-T-TGTGGGTAGCGAAGT
CGTCCC-TCGATG--G-ATA---TTTGCTTG-CC-CT-T---CTGACA-TTTTC-GTG--
TC-GTTTGGG-C-AGCCGAAATG-TTGGC-GAGATCCTTGTGC--TGTCGC---G-TGGT
CGAA-TG-CCGTG-TTGCCATCACTTGGATTT-GTGCCGGCTCTCACGGATG-CGGTGCC
T-AGCGC--TAGC-TCTGTGGGAC-TTT--T--G-CCCCGCAGACTTC-GGG-AGGTCCC
-TC------G-------TAC-GAATC--------ATT--GCTC-TTATA--CGCC-GT-T
TGTCGTGCCGCT-GCCGCGGCACG-CAGATCGT------GTT------C-----------
-------------T----TTCGT-GCAGTCG---T-TGACAGCGCGAT-AGCGAACATT-
AGTG---TCCGGAGC-------GTGGTC-TTGTGC-GG-GTGGA--ATGC--CTCTCCG-
----A-TC---GTATGAGC-AGCGATTTCCGG--TTTGCGTCG-CGCGAAG--------G
-----C---C--C----C-----GCCCCGT-CC-GGGTCGGTGCTGGA-G-C--TGA
>Carex_hystericina|STARR|B475|ARK|spm00001081
GGATGTCG------------GGCTCCCTGCACTTTT-GGTGCGGCCAACCG-AACAT-AG
GGC-TGTCTC-TTCACT-CT-CCCGCC-CGTC---A--TTG--AACATG-TCGTGGTC-G
GGAT--KG-TTCCGATAGGTTGCCTG-TGCGGTTCTACCC-C-A-TGGGGGTAGCGAAGT
CGTCCC-TTGATG--G-ATA---TYTGCTTG-CC-CT-T---CTGACA-CTTTT-GTG--
TC-GTTTGGG-C-AGCCGAAATG-TTGGC-GAGATCCCTGTGC--TGTTGC---G-TGGT
TGAA-TG-CCGTG-TTGCCATCACTTGGATTT-TTGCCGGCTCTCACGGATG-CGGTGCC
T-AGCGC--TAGC-TCTGTGGGAC--TT--T--G-CCCCGCAGACTTC-GGG-AGGTCCC
-TT------G-------TAC-GAATC--------ATT--GCTC-TTATA--CGCC-GT-T
TGTCGTGCCGCT-GCCGCGGCACG-CAGATCGT------GTT------C-----------
-------------T----TTCGT-GCAGTCG---T-TGACAGCACGAT-AGCGAACATT-
AGTG---TCCGGAGC-------GTGGTC-TTGTGC-AG-GYGGA--ATGC--CTCTCCG-
----A-TC---GTATGAGC-AGCGATTTCCGG--TTTGCGTCA-CGCGAAG--------G
-----C---C--C----C-----G-CCCGT-CC-GGGTCGGTGCTGGA-G-C--TGA
>Carex_elliottii|STARR|B1309|FLA|spm00001916
GGATGTCG------------GGCTCCCTGCACTCTT-GGTGCGGCCAACCG-AACAT-AG
GGC-TGTCTC-TTCACT-CT-CCCCCC-CGTC---A--CTG--AACATG-TCGTGGTC-G
GGAT--GG-TTCCGATCGGTTGCCTG-TGCGGTTCTACCCTC-T-TGTGGGTAGCGAAGT
CGTCCC-TTGATG--G-ATA---TTTGCTTG-CC-CT-T---CTGACA-TTTTT-GTG--
TC-GTTTGGG-C-AGCCGAAATG-TTGGC-GATATCCTTGTGC--TGGCGC---G-TGGT
TGAA-TG-CCGTG-TTGCYATCACTTGGATTT-TTGCCGGCTCTCACGGATG-CGGTGCC
T-AGCGC--TAGC-TCTGTGGGAC--TC--T--G-CCCCGCAGACTTC-GGG-AGGTCCC
-TT------G-------TAC-GAATC--------ACT--GCTC-TTATA--CGCC-GT-T
TGTCGTGCCGCT-ACCGCGGCACG-CAGATCGT------GTT------C-----------
-------------T----TTCGT-GCAGTCG---T-TGACAGCACGAT-AGCGAACATT-
AGTG---TCCGGAGC-------GTGGTC-TCGTGC-AG-GCGGA--ATGC--CTCTCCG-
----A-TC---GTACGAGC-AGCGATTTCCGG--TTCGCGTCA-CGCGAAG--------G
-----C---C--C----C-----G-CCCGT-CC-GGGTCGGTGCCGGA-G-C--TGA
>Carex_sphaerogyna|GEHRKE|NA|MDG|spm00000237
GGATGTCG------------GGCTCCCTGCACTTTT-GGTGCGGCCAACCG-AACAT-AG
GGC-TGTCTC-TTCACT-CT-CCCACC-CGTC---A--TTG--AACATG-TCGTGGTC-G
GGAT--GG-TTCCGATCGGTTGCCTG-TGCGGTTCTACCC-C-T-TGTGGGTAGCGAAGT
CGTCCC-TGGATG--G-ATA---TCTGCTTG-CC-CT-T---CTGACA-TTTTT-GTG--
TC-GTTTGGG-C-AGCCGAAAGG-TTGGC-GAGATCCTTGTGC--TGTCGC---G-TGGT
TGAA-TG-CCGTG-TTGCCATCACTTGGATTT-TTGCCGGCTCTCACGGATG-CGGTGCC
T-AGCGC--TGGC-TCTGTGGGAC--TT--T--G-CCCCGCAGACTTC-GGG-AGGTCCC
-CC------G-------TAC-GAATC--------ATT--GCTC-TTATA--CGCC-GT-T
TGTCGTGCCGCT-ACCGCGGCACG-CAGATCGT------GTT------C-----------
-------------T----TTCGT-GCAGTCG---T-TGACAGCACGAT-AGCGAACATT-
AGTG---TCCGGAGC-------GTGGTC-CTGTGC-AG-GTGGA--ATGC--CTCTCCG-
----A-TC---GTATGAGC-AGCGATTTCCGG--TTTGCGTCA-CGCGAAG--------G
-----C---C--C----C-----G-CCCTT-CC-GGGTCGGTGCCGGA-G-C--TGA
>Carex_glabrescens|SANGTAE|D0449|KOR?|spm00000332
GGATGTCG------------GGCTCCCTGCACTTTT-GGTGCGGCCAACCG-AACAT-AG
GGC-TGTCTC-TTCACT-CT-CCCGCC-CGTC---A--TTG--AACATG-TCGTGGTC-G
GGAT--GG-TTCCGATCGGTTGCCTG-TGCGGTTCTACCC-C-T-TGAGGGTAGCGAAGT
CGTCCC-TCGATG--G-ATA---TTTGCTTG-CC-CT-T---GTGACA-TTTTT-GTG--
TC-GTTCGGG-C-AGCCGAAATG-TTGGC-GAGATCCTTGTGC--TGTCGC---G-CGGT
TGAA-TG-CCGCG-TTGCCATCACTTGGATTT-TYGCCGGCTCTCACGGATG-CGGTGCC
T-AGCGC--TAGC-TCTGTGGGAC--TC--T--G-CCCCGCAGACTTC-GGG-AGGTCCC
-TT------G-------TGC-GAATC--------ACT--GCTC-TTATA--CGCC-GT-T
TGTCGTGCCGCT-GCCGCGGCACG-CAGATCGT------GTT------C-----------
-------------T----TTCGT-GCAGTCG---T-TGACAGCACGAT-AGCGAACATC-
AGTG---TCCGGAGC-------GTGGTC-TCGTGC-AG-GCGGA--ATGC--CTCTCCG-
----A-TC---GTATGAGC-AGCGATTTCCGG--TTCGCGTCG-CGCGAAG--------G
-----C---C--C----C-----G-CCCGT-CC-GGGTCGGTGCCGGA-G-C--TGA
>Carex_hirta|STARR|B329|PEN|spm00000947
GGATGTCG------------GGCTCCCTGCACTTTT-GGTGCGGCCAACCG-AACAT-AG
GGC-TGTCTC-TTCACT-CT-CCCGCC-CGTC---A--TTG--AACATG-TCGTGGTC-G
GGAT--GG-TTCCGATCGGTTGCCTG-TGTGGTTCTACCC-C-T-TGAGGGTAGCGAAGT
CGTCCC-TCGATG--G-ATA---TTTGCTTG-CC-CT-T---CTGACA-TTTTT-GTG--
TC-GTTTGGG-C-AGCCGAAATG-TTGGC-GAGATCCTTGTGC--TGTCGC---G-TGGT
TGAA-TG-CCGTG-TTGCCATCACTTGGATTT-TTGCCGGCTCTCACGGATG-CGGTGCC
T-AGCGC--TAGC-TCTGTGGGAC--TT--T--G-CCCCGCAGAGTTC-GGG-AGGTCCC
-TT------G-------TAC-GAATC--------ATT--GCTC-TTATA--CGCC-GT-T
TGTCGTGCCGCT-GCCGCGGCACG-CAGATCGT------GTT------C-----------
-------------T----TTCGT-GCAGTCG---T-TGACAGCACGAT-AGCGAACATT-
AGTG---TCCGGAGC-------GTGGTC-TCGTGC-AG-GCGGA--ATGC--CTCTCCG-
----A-TC---GTATGAGC-AGCGATTTCCGG--TTTGCGTCC-CGCGAAG--------G
-----C---C--C----T-----G-CCCGT-CC-GGGTCGGTGCCGGA-G-C--TGA
>Carex_oligosperma|STARR|B506|NWH|spm00001112
GGATGTCG------------GGCTCCCTGCACTTTT-GGTGCGGCCAACCG-AACAT-AG
GGC-TGTCTC-TTCACT-CT-CCCGCC-CGTC---A--TTG--AACATG-TCGTGGTC-G
GGAT--GG-TTCCGATCGGTTGCCTG-TGCGGTTCTACCCTC-T-TGTGGGTAGCGAAGT
CGTCCC-TCGATG--G-ATA---TTTGCTTG-CC-CT-T---CTGACA-TTTTT-GTG--
TC-GTTTGGG-C-AGCCGAAATG-TTGGC-GAGATCCTCGTGC--TGTCGC---G-TGGT
TGAA-TG-CCGCG-TTGCCATCGCTTGGATTT-TTGCCGGCTCTCACGGATG-CGGTGCC
T-AGCGC--TAGC-TCTGTGGGAC--TT--T--G-CCCCGCAGACTTC-GGG-AGGTCCC
-TT------G-------TAC-GAATC--------ATT--GCTC-TTATA--CGCC-GT-T
TGTCGTGCCGCT-GCCGCGGCACG-CAGATCGT------GTT------C-----------
-------------T----TTCGT-GCAGTCG---T-TGACAGCACGAT-AGCGAACATT-
AGTG---TCCGGAGC-------GTGGTC-TTGTGC-AG-GCGGA--ATGC--CTCTCCG-
----A-TC---GTATGAGC-AGCGATTTCCGG--TTTGCGTCG-CGCGAAG--------G
-----C---C--C----C-----G-CCCGT-CC-GGGTCGGTGCTGGA-G-C--TGA
>Carex_eriophylla|JIMENEZMEJIAS|NA|CHM|spm00003460
GGATGTCG------------GGCTCCCTGCACTTTT-GGTGCGGCCAACCG-AACAT-AG
GGC-TGTCTC-TTCACT-CT-CCCGCC-CGTC---A--TTG--AACATG-GCGTGGTC-G
GGAT--GG-TTCCGATCGGTTGCCTG-TGCGGTTCTACCCCT---TGAGGGTAGCGAAGT
CGTCCC-TCGATG--G-ATG---TTTGCTTG-CC-CT-T---CTGACA-TTTTT-GTG--
TC-GTTTGGG-C-AGCCGAAATG-TTGGC-GAGATCCTTGTGC--TGTCGC---G-TGGT
TGAA-TG-CCGCG-TTGCCATCACTTGGATTT-TTGCCGGCTCTCACGGATG-CGGTGCC
T-AGCGC--TAGC-TCTGTGGGAC--TT--T--G-CCCCGCAGACTTC-GGG-AGGTCCC
-TT------G-------TGC-GAATC--------ATT--GCTC-TTATA--CGCC-GT-T
TGTCGTGCCGCT-GCCGCGGCACG-CAGATCGT------GTT------C-----------
-------------T----TTCGT-GCAGTCG---T-TGACAGCACGAT-AGCGAACATC-
AGTG---TCCGGAGC-------GTGGTC-TCGTGC-AG-GCGGA--ATGC--CTCTCCG-
----A-TC---GTACGAGC-AGCGATTTCCGG--TTCGCGTCA-CGCGAAG--------G
----CC------C----C-----G-CCCGT-CC-GGGTCGGTGCCGGA-G-C--TGA
>Carex_houghtoniana|STARR|B843|MAN|spm00001446
GGATGTCG------------GGCTCCCTGCACTTTT-GGTGCGGCCAACCG-AACAT-AG
GGC-TGTCTC-TTCACT-CT-CCCGCC-CGTC---A--TTG--AACATG-TCGTGGTC-G
GGAT--GG-TTCCGATCGGTTGCCTG-TGCGGTTCTACCCTC-T-TGTGGGTAGCGAAGT
CGTCCC-TCGATG--G-ATA---TTTGCTTG-CC-CT-T---CTGACA-TTTTT-GTG--
TC-GTTTGGG-C-AGCCGAAATG-TTGGC-GAGATCCTTGTGC--TGTCGC---G-TGGT
TGAA-TG-CCGTG-TTGCCATCACTTGGATTT-TTGCCGGCTCTCACGGATG-CGGTGCC
T-AGCGC--TAGC-TCTGTGGGAC--TT--T--G-CCCCGCAGACTTC-GGG-AGGTCCC
-TT------G-------TAC-GAATC--------ATT--GCTC-TTATA--CGCC-GT-T
TGTCGTGCCGCT-GCCGCGGCACG-CAGATCGT------GTT------C-----------
-------------T----TTCGT-GCAGTCG---T-TGACAGCACGAT-AGCGAACATT-
AGTG---TCCGGAGC-------GTGGTC-TCGTGC-AG-GCGGA--ATGC--CTCTCCG-
----A-TC---GTATGAGC-AGCGATTTCCGG--TTTGCGTCA-CGCGAAG--------G
-----C---C--C----C-----G-CCCGT-CC-GGGTCGGTGCCGGA-G-C--TGA
>Carex_atherodes|STARR|B1242|BRC|spm00001849
GGATGTCG------------GGCTCCCTGCACTTTT-GGTGCGGCCAACCG-AACAT-AG
GGC-TGTCTC-TTCACT-CT-CCCGCC-CGTC---A--TTG--AACATG-TCGTGGTC-G
GGAT--GG-TTCCGATCGGTTGCCTG-TGCGGTTCTACCCCT---TGAGGGTAGCGAAGT
CGTCCC-TCGATG--G-ATA---TTTGCTTG-CC-CT-T---CTGACA-TTTTT-GTG--
TC-GTTTGGG-C-AGCCGAAATG-TTGGC-GAGATCCTTGTGC--TGTCGC---G-TGGT
TGAA-TG-CCGCG-TTGCCATCACTTGGATTT-TTGCCGGCTCTCACGGATG-CGGTGCC
T-AGCGC--TAGC-TCTGTGGGAC--TT--T--G-CCCCGCAGACTTC-GGG-AGGTCCC
-TT------G-------TGC-GAATC--------ATT--GCTC-TTATA--CGCC-GT-T
TGTCGTGCCGCT-GCCGCGGCACG-CAGATCGT------GTT------C-----------
-------------T----TTCGT-GCAGTCG---T-TGACAGCACGAT-AGCGAACATC-
AGTG---TCCGGAGC-------GTGGTC-TCGTGC-AG-GCGGA--ATGC--CTCTCCG-
----A-TC---GTATGAGC-AGCGATTTCCGG--TTTGCGTCA-CGCGAAG--------G
----CC------C----C-----G-CCCGT-CC-GGGTCGGTGCCGGA-G-C--TGA
>Carex_songorica|JIMENEZMEJIAS||TZK|spm00003384
GGATGTCG------------GGCTCCCTGCACTTTT-GGTGCGGCCAACCG-AACAT-AG
GGC-TGTCTC-TTCACT-CT-CCCGCC-CGTC---A--TTG--AACATG-TCGTGGTC-G
GGAT--GG-TTCCGATCGGTTGCCTG-TGCGGTTCTACCCCT---TGAGGGTAGCGAAGT
CGTCCC-TCGATG--G-ATA---TTTGCTTG-CC-CT-T---CTGACA-TTTTT-GTG--
TC-GTTTGGG-C-AGCCGAAATG-TTGGC-GAGATCCTTGTGC--TGTCGC---G-TGGT
TGAA-TG-CCGCG-TTGCCATCACTTGGATTT-TTGCCGGCTCTCRCGGATG-CGGTGCC
T-AGCGC--TAGC-TCTGTGGGAC--TT--T--G-CCCCGCAGACTTC-GGG-AGGTCCC
-TT------G-------TAC-GAATC--------ATT--GCTC-TTATA--CGCC-GT-T
TGTCGTGCCGCT-GCCGCGGCACG-CAGATCGT------GTT------C-----------
-------------T----TTCGT-GCAGTCG---T-TGACAGCACGAT-AGCGAACATC-
AGTG---TCCGGAGC-------GTGGTC-TCGTGC-GG-GCGGA--ATGC--CTCTCCG-
----A-TC---GTATGAGC-AGCGATTTCCGG--TTTGCGTCA-CGCGAAG--------G
----CC------C----C-----G-CCCGT-CC-GGGTCGGTGCCGGA-G-C--TGA
>Carex_trichocarpa|STARR|B726|DEL|spm00001331
GGATGTCG------------GGCTCCCTGCACTTTT-GGTGCGGCCAACCG-AACAT-AG
GGC-TGTCTC-TTCACT-CT-CCCGCC-CGTC---A--TTG--AACATG-YCGTGGTC-G
GGAT--GG-TTCCGATCGGTTGCCTG-TGCGGTTCTACCCCT---TGCGGGTAGCGAAGT
CGTCCC-TCGATG--G-ATA---TTTGCTTG-CC-CT-T---GTGACA-TTTTT-GTG--
TC-GTTTGGG-C-AGCCGAAATG-TTGGC-GAGATCCTTGTGC--YGTCGC---G-TGGT
TGAA-TG-CCGCG-TTGCCATCACTTGGATTT-TTGCCGGCTCTCACGGATG-CGGTGCC
T-AGCGC--TAGC-GCTGTGGGAC--TT--T--G-CCCCGCAGACTTC-GGG-AGGTCCC
-TT------G-------TGC-GAATC--------ATT--GCTC-TTATA--CGCC-GT-T
TGTCGTGCCGCT-GCCGCGGCACG-CAGATCGT------GTT------C-----------
-------------T----TTCGT-GCAGTCR---T-TGACAGCACGAT-AGCGAACATC-
AGTG---TCCGGAGC-------GTGGTC-TCGTGC-AG-GCGGA--ATGC--CTCTCCG-
----A-TC---KTAYGAGC-AGCGATTTCCGG--TTCGCGTCA-CGCGAAG--------G
----CC------C----C-----G-CCCGT-CC-GGGTCGGTGCCGGA-G-C--TGA
>Carex_laeviconica|STARR|B1280|TEN|spm00001887
GGATGTCG------------GGCTCCCTGCACTTTT-GGTGCGGCCAACCG-AACAT-AG
GGC-TGTCTC-TTCACT-CT-CCCGCC-CGTC---A--TTG--AACATG-CCGTGGTC-G
GGAT--GG-TTCCGATCGGTTGCCTG-TGCGGTTCTACCCCT---TGCGGGTAGCGAAGT
CGTCCC-TCGATG--G-ATA---TTTGCTTG-CC-CT-T---GTGACA-TTTTT-GTG--
TC-GTTTGGG-C-AGCCGAAATG-TTGGC-GAGATCCTTGTGC--TGTCGC---G-TGGT
TGAA-TG-CCGCG-TTGCCATCACTTGGATTT-TTGCCGGCTCTCACGGATG-CGGTGCC
T-AGCGC--TAGC-GCTGTGGGAC--TT--T--G-CCCCGCAGACTTC-GGG-AGGTCCC
-TT------G-------TGC-GAATC--------ATT--GCTC-TTATA--CGCC-GT-T
TGTCGTGCCGCT-GCCGCGGCACG-CAGATCGT------GTT------C-----------
-------------T----TTCGT-GCAGTCA---T-TGACAGCACGAT-AGCGAACATC-
AGTG---TCCGGAGC-------GTGGTC-TCGTGC-AG-GCGGA--ATGC--CTCTCCG-
----A-TC---GTATGAGC-AGCGATTTCCGG--TTCGCGTCA-CGCGAAG--------G
----CC------C----C-----G-CCCGT-CC-GGGTCGGTGCCGGA-G-C--TGA
>Carex_sheldonii|STARR|B1086|CAL|spm00001693
GGATGTCG------------GGCTCCCTGCACTTTT-GGTGCGGCCAACCG-AACAT-AG
GGC-TGTCTC-TTCACT-CT-CCCGCC-CGTC---A--TTG--AACATG-CCGTGGTC-G
GGAT--GG-TTCCGATCGGTTGCCTG-TGCGGTTCTACCCCT---TGCGGGTAGCGAAGT
CGTCCC-TCGATG--G-ATA---TTTGCTTG-CC-CT-T---GTGACA-TTTTT-GTG--
TC-GTTTGGG-C-AGCCGAAATG-TTGGC-GAGATCCTTGTGC--GGTCGC---G-TGGT
TGAA-TG-CCGCG-TTGCCATCACTTGGATTT-TTGCCGGCTCTCACGGATG-CGGTGCC
T-AGCGC--TAGC-GCTGTGGGAC--TT--T--G-CCCCGCAGACTTC-GGG-AGGTCCC
-TT------G-------TGC-GAATC--------ATT--GCTC-TTATA--CGCC-GT-T
TGTCGTGCCGCT-GCCGCGGCACG-CAGATCGT------GTT------C-----------
-------------T----TTCGT-GCAGTCG---T-TGACAGCACGAT-AGCGAACATC-
AGTG---TCCGGAGC-------GTGGTC-TCGTGC-AG-GCGGA--ATGC--CTCTCCG-
----A-TC---GTATGAGC-AGCGATTTCCGG--TTCGCGTCA-CGCGAAG--------G
----CC------C----C-----G-CCCGT-CC-GGGTCGGTGCCGGA-G-C--TGA
>Carex_polysticha|REZNICEK|NA|DOM|spm00000292
GGATGTCG------------GGCTCCCTGCACTTTT-GGTGCGGCCAACCG-AACAT-AG
GGC-TGTCTC-TTCACT-CT-CCCACC-CGTC---A--TTG--AACGTG-TCGTGGTC-G
GGAT--GG-TTCTGATCGGTTGCCTG-TGCGGTTCTACCC-C-T-TGTGGGTAGCGAAGT
CGTCCC-TGGATG--G-ATA---TCTGCTTG-CC-CT-T---CTGACA-TTTTT-GTG--
TC-GTTTGGG-C-AGCCGAAAGG-TTGGC-GAGATCCTTGTGC--TGTCGC---G-TGGT
TGAA-TG-CCGTG-TTGCCATCACTTGGATTT-TTGCCGGCTCTCACGGATG-CGGTGCM
C-AGCGC--TAGC-TCTGTGGGAC--TT--T--G-CCCCGCAGACTTC-GGG-AGGTCCC
-TT------G-------TAC-GAATC--------ATT--GCTC-TTATA--CGCC-GT-T
TGTCGTGSCGCT-ACCGCGGCACG-CAGATCGT------GTT------C-----------
-------------T----TTCGT-GCAGTCG---T-TGACAGCACGAT-AGCGAACATT-
AGTG---TCCGGAGC-------GTGGTC-TTGTGC-AG-GTGGA--ATGC--CTCTCCG-
----A-TC---GTATGAGC-AGCGATTTCCGG--TTTGCGTCA-CGCGAAG--------G
-----C---C--C----C-----G-CCCTT-CC-GGGTCGGTGCTGGA-G-C--TGA
>Carex_thurberi|STARR|B1209|ARI|spm00001816
GGATGTCG------------GGCTCCCTGCACTTTT-GGTGCGGCCAACCG-AACAT-MG
GGC-TGTCTC-TTCACT-CT-CCCACC-CGTC---A--TTG--AACATG-TCGCGGTC-G
GGAT--GG-TTCCGATCGGTTGCCTG-TGCGGTTCTACCC-C-T-TGTGGGTAGCGAAGT
CGTCCC-TTGATG--G-ATA---TCTGCTTG-CC-CT-T---CTGACA-TTTTT-GTG--
TC-GTTTGGG-C-AGCCGAAATG-TTGGC-GAGATCCTTGTGC--TGTCGC---G-TGGT
GGAA-TG-CCGTG-TTGCCATCACTTGGATTT-TTGCCGGCTCTCACGGATG-CGGTGCC
T-AGCGC--TAGC-TCTGTGGGAC--TT--T--G-CCCCGCAGACTTC-GGG-AGGTCCC
-TT------G-------TAC-GAATC--------ATT--GCTC-TTATA--CGCC-GT-T
TGTCGTGCCGCT-ACCGCGGCACG-CAGATCGT------GTT------C-----------
-------------T----TTCGT-GCAGTCG---T-TGACAGCACGAT-AGCGAACATT-
AGTG---TCCGGAGC-------GTGGTC-TTGTGC-AG-GYGGA--ATGC--CTCTCCG-
----A-TC---GTATGAGC-AGCGATTTCCGG--TTCGCGTCA-CGCGAAG--------G
-----C---C--C----C-----G-CCCGT-CC-GGGTCGGTGCCGGA-G-C--TGA
>Carex_gigantea|STARR|B299|FLA|spm00000917
GGATGTCG------------GGCTCCCTGCACTTTT-GGTGCGGCCAACCG-AACAT-AG
GGC-TGTCTC-TTCACT-CT-CCCACC-CGTC---A--TTG--AACATG-TCGTGGTC-G
GGAT--GG-TTCCGATCGGTTGCCTG-TGCGGTTCTACCC-C-T-TGCGGGTAGCGAAGT
CGTCCC-TTGATG--G-ATA---TCTGCTTG-CC-CT-T---CTGACA-TTTTT-GTG--
TC-GTTTGGG-C-AGCCGAAATG-TTGGC-GAGATCCTTGTGC--TGTCGC---G-TGGT
TGAA-TG-CCGTG-TTGCCATCGCTTGGATTT-TTGCCGGCTCTCACGGATG-CGGTGCC
T-AGCGC--TAGC-TCTGCGGGAC--TT--T--G-CCCCGCAGACTTC-GGG-AGGTCCC
-TT------G-------TAC-GAATC--------ATT--GCTC-TTATA--CGCC-GT-T
TGTCGTGTCGCT-GCCGCGGCACG-CAGATCGT------GTT------C-----------
-------------T----TTCGT-GCAGTCG---T-TGACAGCGCGAT-AGCGAACATT-
AGTG---TCCGGAGC-------GTGGTC-TTGTGC-AG-GTGGA--ATGC--CTCTCCG-
----A-TC---ATATGAGC-AGCGATTTCCGG--TCTGCGTCA-CGCGAAG--------G
-----C---C--C----C-----G-CCCGT-CC-GGGTCGGTGCTGGA-G-C--TGA
>Carex_nakasimae|SANGTAE|E0483|KOR?|spm00000341
GGATGTCG------------GGCTCCCTGCACTTTT-GGTGCGGCCAACCG-AACAT-AG
GGC-TGTCTC-TTCACT-CT-CCCACCAAGTC---A--TTG--AACATG-TCGTGGTC-G
GGAT--GG-TTCCGATCGGTTGCCTG-TGCGGTTCTACCCTC-T-TGTGGGTAGCGAAGT
CGTCCC-TCGACG--G-ATA---TTTGCTTG-CC-CT-C---GTGACA-TTTTT-GTG--
TC-GTTTGGG-C-AGCCGAAATG-TTGGC-GGGATCCTTGTGC--TGTCGC---G-TGGT
TGAA-TG-CCGTG-CTGCCATCACTTGGATTT-TTGCCGGCTCTCACGGATG-CGGTGCC
T-AGCGC--TAGC-TCTGCGGGAC--TT--T--G-CCCCGCAGACTTC-GGG-AGGTCCC
-TT------G-------TAC-GAATC--------ACT--GCTC-TTATA--CGCC-GT-T
TGTCGTGCCGCT-GCCGCGGCACG-CAGATCGT------GTT------C-----------
-------------T----TTCGT-GCAGTCG---T-TGACAGCACGAT-AGCGAACATT-
AGTG---TCCGGAGC-------GTGGTC-TTGTGC-GG-GCGGA--ATGC--CTCTCCG-
----A-TC---GTATGAGC-AGCGATTTCCGG--TTTGCGTCA-CGCGAAG--------G
-----C---C--C----C-----G-CCCGT-CC-GGGTCGGTGCCGGA-G-C--TGA
>Carex_raddei|HIPP|NA|KOR|spm00000007
GNATGTCG------------GGCTCCCTGCACTTTT-GGTGCGGCCAACCG-AACAT-AG
GGC-TGTCTC-TTCACT-CT-CCCACCAAGTC---A--TTG--AACATG-TCGTGGTC-G
GGAT--GG-TTCCGRTCGGTTGCCTG-TGCGGTTCTACCCTC-T-TGTGGGTAGCGAAGT
CGTCCC-TCGACG--G-ATA---TTTGCTTG-CC-CT-C---GTGACA-TTTTT-GTG--
TC-GTTTGGG-C-AGCCGAAATG-TTGGC-GGGATCCTTGTGC--TGTCGC---G-TGGT
TGAA-TG-CCGTG-CTGCCATCACTTGGATTT-TTGCCGGCTCTCACGGATG-CGGTGCC
T-AGCGC--TAGC-TCTGCGGGAC--TT--T--G-CCCCGCAGACTTC-GGG-AGGTCCC
-TT------G-------TAC-GAATC--------ACT--GCTC-TTATA--CGCC-GT-T
TGTCGTGCCGCT-GCCGCGGCACG-CAGATCGT------GTT------C-----------
-------------T----TTCGT-GCAGTCG---T-TGACAGCACGAT-AGCGAACATT-
AGTG---TCCGGAGC-------GTGGTC-TTGTGC-GG-GCGGA--ATGC--CTCTCCG-
----A-TC---GTATGAGC-AGCGATTTCCGG--TTTGCGTCA-CGCGAAG--------G
----CC------C----C-----G-CCCGT-CC-GGGTCGGTGCCGGA-G-C--TGA
>Carex_congolensis|GEHRKE|NA|MLW|spm00000181
GGATGTCG------------GGCTCCCTGCACTTTT-GGTGCGGCCAACCG-AACAT-AG
GGC-TGTCTC-TTCACT-CT-CCCACC-CGTC---A--TTG--AACATG-TCGTGGTC-G
GGAT--GG-TTCCGATCGGTTGCCTG-TGCGGTTCTACCC-C-T-TGTGGGTAGCGAAGT
CGTCCC-TGGATG--G-ATA---TCTGCTTG-CC-CT-T---CTGACA-TTTTT-GTG--
TC-GTTTGGG-C-AGCCGAAATG-TTGGC-GAGATCCTTGTGC--CGTCGC---G-TGGT
TGAA-TG-CCGTG-TTGCMATCACTTGGATTT-TTGCCGGCTCTCACGGATG-CGGTGCC
T-AGCGC--TAGC-TCTGTGGGAC--TC--T--G-CCCCGCAGACTTC-GGG-AGGTCCC
-TT------G-------TAC-GAATC--------ATT--GCTC-TTATA--CGCC-GT-T
TGTCGTGCCGCT-ACCGCGGCACG-CAGATCGT------GTT------C-----------
-------------T----TTCGT-GCAGTCG---T-TGACAGCACGAT-AGCGAACATT-
AGTG---TCCGGAGC-------GTGGTC-TTGTGC-AG-GTGGA--ATGC--CTCTCCG-
----A-TC---GTATGAGC-AGCGATTTCCGG--TTTGCGTCA-CGCGAAG--------G
-----C---C--C----C-----G-CCCGT-CC-GGGTCGGTGCTGGA-G-C--TGA
>Carex_rotundata|STARR|B1142|MAN|spm00001749
GGAWGTCR------------GGCTCCCTGCACTTTT-GTTGCGGCCAACCG-AACAT-AG
GGC-TGTCTC-TTCACT-CT-CCCACC-CGTC---A--TTG--AACATG-TCGTGGTC-G
GGAT--GG-TTCCGATCGGTTGCCTG-TGCGGTTCTACCCTC-T-TGTGGGTAGCGAAGT
CGTCCC-TCGATG--G-ATA---TTTGCTTG-CC-CT-T---GTGACA-TTTTT-GTG--
TC-GTTTGGG-C-AGCCGAAATG-TTGGC-GGGATCCTTGTGC--TGTCGC---G-TGGT
TGAA-TG-CCGTG-TTGCCATCACTTGGATTT-TTGCCGGCTCTCACGGATG-CGGTGCC
T-AGCGC--TAGC-TCTGTGGGAC--TT--T--G-CCCCGCAGACTTC-GGG-AGGTCCC
-TT------G-------TAC-GAATC--------ATT--GCTC-TTATA--CGCC-GT-T
TGTCGTGCCGCT-GCCGCGGCACG-CAGATCGT------GTT------C-----------
-------------T----TTCGT-GCAGTCG---T-TGACAGCACGAT-AGCGAACATT-
AGTG---TCCGGAGC-------GTGGTC-TTGTGC-GG-GTGGA--ATGC--CTCTCCG-
----A-TC---GTATGAGC-AGCGATTTCCGG--TTTGCGTCA-CGCGAAG--------G
-----C---C--C----C-----G-CCCGT-CC-GGGTCGGTGCTGGA-G-C--TGA
>Carex_utriculata|STARR|B774|ARK|spm00001379
GGATGTCG------------GGCTCCCTGCACTTTT-GGTGCGGCCAACCG-AACAT-AG
GGC-TGTCTC-TTCACT-CT-CCCACC-CGTC---A--TTG--AACATG-TSGTGGTC-G
GGAT--GG-TTCCGATCGGTTGCCTG-TGCGGTTCTACCCTC-T-TGTGGGTAGCGAAGT
CGTCCC-TCGATG--G-ATA---TTTGCTTG-CC-CT-T---GTGACA-TTTTT-GTG--
TC-GTTTGGG-C-AGCCGAAATG-TTGGC-GGGATCCTTGTGC--TGTCGC---G-TGGT
TGAA-TG-CCGTG-TTGCCATCACTTGGATTT-TTGCCGGCTCTCACGGATG-CGGTGCC
T-AGCGC--TAGC-TCTGTGGGAC--TT--T--G-CCCCGCRGACTTC-GGG-AGGTCCC
-TT------G-------TAC-GAATC--------ATT--GCTC-TTATA--CGCC-GT-T
TGTCGTGYCGCT-GCCGCGGCACG-CAGATCGT------GTT------C-----------
-------------T----TTCGT-GCAGTCG---T-TGACAGCACGAT-AGCGAACATT-
AGTG---TCCGGAGC-------GTGGTC-TTGTGC-GG-GTGGA--ATGC--CTCTCCG-
----A-TY---GTATGAGC-AGCGATTTCCGG--TTTGCGTCA-CGCGAAG--------G
-----C---C--C----C-----K-CCCGT-CC-GGGTCGGTGCTGGA-G-C--TGA
>Carex_halliana|STARR|B1082|CAL|spm00001689
GGATGTCG------------GGCTCCCTGCACTTTT-GGTGCGGCCAACCG-AACAT-AG
GGC-TGTCTC-TTCACT-CT-CCCACC-CGTC---A--TTG--AACAAG-TCGTGGKT-G
GGAT--GG-TTCCGATCGGTTGCCTG-TGCGGTTCTACCCTC-T-TGTGGGTAGCGAAGT
CGTCCC-TCGATG--G-ATA---TTTGCTTG-CC-CT-T---CTGACA-TTTTT-GTG--
TC-GTTTGGG-C-AGCCGAAATG-TTGGC-GAGATCCTTGTGC--TGTCGC---G-TGGT
TGAA-TG-CCGTG-TTGCCATCACTTGGATTT-TTGCCGGCTCTCACGGATG-CGGTGCC
T-AGCGC--TAGC-TCTGTGGGAC--TT--T--G-CCCCGCAGACTTC-GGG-AGGTCCC
-TT------G-------TAC-GAATC--------ATT--GCTC-TTATA--CGCC-GT-T
TGTCGTGCCGCT-ACCGCGGCACG-CAGATCGT------GTT------C-----------
-------------T----TTCGT-GCAGTCG---T-TGACAGCACGAT-AGCGAACATT-
AGTG---TCCGGAGC-------GTGGTC-TTGTGC-AG-GTGGA--ATGC--CTCTCCG-
----A-TC---GTATGAGC-AGCGATTTCCGG--TTTGCGTCA-CGCGAAG--------G
-----C---C--C----C-----G-CCCGT-CC-GGGTCGGTGCTGGA-G-C--TGA
>Carex_baileyi|STARR|B133|KTY|spm00000751
GGATGTCG------------GGCTCCCTGCACTTTT-GGTGCGGCCAACCG-AACAT-AG
GGC-TGTCTC-TTCACT-CT-CCCACC-CGTC---A--TTG--AACATG-TCGTGGTC-G
GGAT--GG-TTCCGATCGGTTGCCTG-TGCGGTTCTACCCTC-T-TGTGGGTAGCGAAGT
CGTCCC-TCGATG--G-ATA---TTTGCTTG-CC-CT-T---CTGACA-TTTTT-GTG--
TC-GTTTGGG-C-AGCCGAAATG-TTGGC-GAGATCCTTGTGC--TGTCGC---G-TGGT
TGAA-TG-CCGTG-TTGCCATCACTTGGATTT-TTGCCGGCTCTCACGGATG-CGGTGCC
T-AGCGC--TAGC-TCTGTGGGAC--TT--T--G-CCCCGCAGACTTC-GGG-AGGTCCC
-TT------G-------TAC-GAATC--------ACT--GCTC-TTATA--CGCC-GT-T
TGTCGTGCCGCT-ACCGCGGCACG-CAGATCGT------GTT------C-----------
-------------T----TTCGT-GCAGTCG---T-TGACAGCACGAT-AGCGAACATT-
AGTG---TCCGGAGC-------GTGGTC-TTGTGC-AG-GTGGA--ATGC--CTCTCCG-
----A-TC---GTATGAGC-AGCGATTTCCGG--TTCGCGTCA-CGCGAAG--------G
-----C---C--C----C-----G-CCCGT-CC-GGGTCGGTGCTGGA-G-C--TGA
>Carex_lurida|STARR|B476|FLA|spm00001082
GGATGTCG------------GGCTCCCTGCACTTTT-GGTGCGGCCAACCG-AACAT-AG
GGC-TGTCTC-TTCACT-CT-CCCACC-CGTC---A--TTG--AACATG-TCGTGGTC-G
GGAT--GG-TTCCGATCGGTTGCCTG-TGCGGTTCTACCCTC-T-TGTGGGTAGCGAAGT
CGTCCC-TCGATG--G-ATA---TTTGCTTG-CC-CT-T---CTGACA-TTTTT-GTG--
TC-GTTTGGG-C-AGCCGAAATG-TTGGC-GAGATCCTTGTGC--TGTCGC---G-TGGT
TGAA-TG-CCGTG-TTGCCATCACTTGGATTT-TTGCCGGCTCTCACGGATG-CGGTGCC
T-AGCGC--TAGC-TCTGTGGGAC--TT--T--G-CCCCGCAGACTTC-GGG-AGGTCCC
-TT------G-------TAC-GAATC--------ACT--GCTC-TTATA--CGCC-GT-T
TGTCGTGCCGCT-ACCGCGGCACG-CAGATCGT------GTT------C-----------
-------------T----TTCGT-GCAGTCG---T-TGACAGCACGAT-AGCGAACATT-
AGTG---TCCGGAGC-------GTGGTC-TTGTGC-AG-GTGGA--ATGC--CTCTCCG-
----A-TC---GTATGAGC-AGCGATTTCCGG--TTCGCGTCA-CGCGAAG--------G
-----C---C--C----C-----G-CCCGT-CC-GGGTCGGTGCTGGA-G-C--TGA
>Carex_durangensis|REZNICEK|NA|MXE|spm00000272
GGATGTCG------------GGCTCCCTGCACTTTT-GGTGCGGCCAACCG-AACAT-AG
GGC-TGTCCC-TTCACT-CT-CCCACC-CGTC---A--TTG--AACATG-TCGTGGTC-G
GGAT--GG-TTCCGATCGGTTGCCTG-TGCGGTTCTACCCTC-T-TGCGGGTAGCGAAGT
CGTCCC-TCGATG--G-ATA---TTTGCTTG-CC-CT-T---CTGACA-TTTTT-GTG--
TC-GTTTGGG-C-AGCCGAAATG-TTGGC-GAGATCCTTGTGC--TGTCGC---G-TGGT
TGAA-TG-CCGTG-TTGCCATCACTTGGATTT-TTGCCGGCTCTCACGGATG-CGGTGCC
T-AGCGC--TAGC-TCTGTGGGAC--TT--T--G-CCCCGCAGACTTC-GGG-AGGTCCC
-TT------G-------TAC-GAATC--------ACT--GCTC-TTATA--CGCC-GT-T
TGTCGTGCCGCT-ACCGCGGCACG-CAGATCGT------GTT------C-----------
-------------T----TTCGT-GCAGTCG---T-TGACAGCACGAT-AGCGAACATT-
AGTG---TCCGGAGC-------GTGGTC-TTGTGC-AG-GTGGA--ATGC--CTCTCCG-
----A-TC---GTATGAGC-AGCGATTTCCGG--TTCGCGTCA-CGCGAAG--------G
-----C---C--C----C-----G-CCCGT-CC-GGGTCGGTGCTGGA-G-C--TGA
>Carex_retrorsa|STARR|B603|MIC|spm00001210
GGATGTCG------------GGCTCCCTGCACTTTT-GGTGCGGCCAACCG-AACAT-AG
GGC-TGTCTC-TTCACT-CT-CCCACC-CGTC---A--TTG--AACATG-TCGTGGTC-G
GGAT--GG-TTCCGATCGGTTGCCTG-TGCGGTTCTACCCCC---TGTGGGTAGCGAAGT
CGTCCC-TTGATG--G-ATA---TCTGCTTG-CA-CT-T---CTGACA-TTTTT-GTG--
TC-GTTTGGG-C-AGCCGAAATG-TTGGC-GAGATCCTTGTGC--TGTCGC---G-TGGT
TGAA-TG-CCGTG-TTGCCATCACTTGGATTT-TTGCCGGCTCTCACGGATG-CGGTGCC
T-AGCGC--TAGC-TCTGTGGGAC--TT--T--G-CCCCGCAGACTTC-GGG-AGGTCCC
-TT------G-------TAC-GAATC--------ATT--GCTC-TTATA--CGCC-GT-T
TGTCGTGTCGCT-ACCGCGGCACG-CAGATCGT------GTT------C-----------
-------------T----TTCGT-GCAGTCG---T-TGACAGCACGAT-AGCGAACATT-
AGTG---TCCGGAGC-------GTGGTC-TTGTGC-AG-GCGGA--ATGC--CTCTCCG-
----A-TC---ATATGAGC-AGCGATTTCCGG--TTTGCGTCA-CGCGAAG--------G
----CC------C----C-----G-CCCGT-CC-GGGTCGGTGCTGGA-G-C--TGA
>Carex_bullata|STARR|B157|MAS|spm00000775
GGATGTCG------------GGCTCCCTGCACTTTT-GGTGCGGCCAACCG-AACAT-AG
GGC-TGTCTC-TTCACT-CT-CCCACC-CGTC---A--TTG--AACATG-TCGTGGTC-G
GGAT--GG-TTCCGATCGGTTGCCTG-TGCGGTTCTACCCCT---TGTGGGTAGCGAAGT
CGTCCC-TTGATG--G-ATA---TCTGCTTG-CC-CT-T---CTGACA-TTTTT-GTG--
TC-GTTTGGG-C-AGCCGAAATG-TTGGC-GAGATCCGTGTGC--TGTCGC---G-TGGT
TGAA-TG-CCGTG-TTGCCATCACTTGGATTT-TTGCCGGCTCTCACGGATG-CGGTGCC
T-AGCGC--TAGC-TCTGTGGGAC--TT--T--G-CCCCGCAGACTTC-GGG-AGGTCCC
-TT------G-------TAC-GAATC--------ATT--GCTC-TTATA--CGCC-GT-T
TGTCGTGTCGCT-ACCGCGGCACG-CAGATCGT------GTT------C-----------
-------------T----TTCGT-GCAGTCG---T-TGACAGCACGAT-AGCGAACATT-
AGTG---TCCGGAGC-------GTGGTC-TTGTGC-AG-GTGGA--ATGC--CTCTCCG-
----A-TC---GTATGAGC-AGCGATTTCCGG--TTTGCGTCA-CGCGAAG--------G
----CC------C----C-----G-CCCGT-CC-GGGTCGGTGCTGGA-G-C--TGA
>Carex_comosa|STARR|B208|CAL|spm00000826
GGATGTCG------------GGCTCCCTGCACTTTT-GGTGCGGCCAACCG-AACAT-AG
GGC-TGTCTC-TTCACT-CT-CCCACC-CGTC---A--TTG--AACATG-TCGTGGTC-G
GGAT--GG-TTCCGATCGGTTGCCTG-TGCGGTTCTACCCCT---TGTGGGTAGCGAAGT
CGTCCC-TCGATG--G-ATA---TCTGCTTG-CC-CT-T---CTGACA-TTTTT-GTG--
TC-GTTTGGG-C-AGCCGAAATG-CTGGC-GAGATCCGTGTGC--TGTCGC---G-TGGT
TGAA-TG-CCGTG-TTGCCATCACTTGGATTT-TTGCCGGCTCTCACGGATG-CGGTGCC
T-AGCGC--TAGC-TCTGTGGGAC--TT--T--G-CCCCGCAGACTTC-GGG-AGGTCCC
-TT------G-------TGC-GAATC--------ATT--GCTC-TTRTA--CGCC-GT-T
TGTCGTGCCGCT-ACCGCGGCACG-CAGATCGT------GTT------C-----------
-------------T----TTCGT-GCAGTCG---T-TGACAGCACGAT-AGCGAACATT-
AGTG---TCCGGAGC-------GTGGTC-TTGTGC-AG-GTGGA--ATGC--CTCTCCG-
----A-TC---GTATGAGC-AGCGATTTCCGG--TTTGCGTCA-CGCGAAG--------G
----CC------C----C-----G-CCCGT-CC-GGGTCGGTGCTGGA-G-C--TGA
>Carex_antoniensis|MESTERHAZY|NA|CVI|spm00002181
GGATGTCG------------GGCTCCCTGCACTTTT-GGTGCGGCCAACCG-AACAT-AG
GGC-TGTCTC-TTCACT-CT-CCCACC-CGTC---A--TTG--AACATG-TCGTGGTC-G
GGAT--GG-TTCCGATCGGTTGCCTG-TGCGGTTCTACCCCT---TGTGGGTAGCGAAGT
CGTCCC-TCGATG--G-ATA---TCTGCTTG-CC-CT-T---CTGACA-TTTTT-GTG--
TC-GTTTGGG-C-AGCCGAAATG-TTGGC-GAGATCCGTGTGC--TGTCGC---G-TGGT
TGAA-TG-CCGTG-TTGCCATCACTTGGATTT-TTGCCGGCTCTCACGGATG-CGGTGCC
T-AGCGC--TAGC-TCTGTGGGAC--TT--T--G-CCCCGCAGACTTC-GGG-AGGTCCC
-TT------G-------TGC-GAATC--------ATT--GCTC-TTATA--CGCC-GT-T
TGTCGTGCCGCT-ACCGCGGCACG-CAGATCGT------GTT------C-----------
-------------T----TTCGT-GCAGTCG---T-TGACAGCACGAT-AGCGAACATT-
AGTG---TCCGGAGC-------GTGGTC-TTGTGC-AG-GTGGA--ATGC--CTCTCCG-
----A-TC---GTATGAGC-AGCGATTTCCGG--TTTGCGTCA-CGCGAAG--------G
----CC------C----C-----G-CCCGT-CC-GGGTCGGTGCTGGA-G-C--TGA
>Carex_pseudocyperus|STARR|B573|MIC|spm00001179
GGATGTCG------------GGCTCCCTGCACTTTT-GGTGCGGCCAACCG-AACAT-AG
GGC-TGTCTC-TTCACT-CT-CCCACC-CGTC---A--TTG--AACATG-TCGTGGTC-G
GGAT--GG-TTCCGATCGGTTGCCTG-TGCGGTTCTACCCCT---TGTGGGTAGCGAAGT
CGTCCC-TCGATG--G-WTA---TCTGCTTG-CC-CT-T---CTGACA-TTTTT-GTG--
TC-GTTTGGG-C-AGCCGAAATG-TTGGC-GAGATCCGTGTGC--TGTCGC---G-TGGT
TGAA-TG-CCGTG-TTGCCATCACTTGGATTT-TTGCCGGCTCTCACGGATG-CGGTGCC
T-AGCGC--TAGC-TCTGTGGGAC--TT--T--G-CCCCGCAGACTTC-GGG-AGGTCCC
-TT------G-------TGC-GAATC--------ATT--GCTC-TTATA--CGCC-GT-T
TGTCGTGCCGCT-ACCGCGGCACG-CAGATCGT------GTT------C-----------
-------------T----TTCGT-GCAGTCG---T-TGACAGCACGAT-AGCGAACATT-
AGTG---TCCGGAGC-------GTGGTC-TTGTGC-AG-GTGGA--ATGC--CTCTCCG-
----A-TC---GTATGAGC-AGCGATTTCCGG--TTTGCGTCA-CGCGAAG--------G
----CC------C----C-----G-CCCGT-CC-GGGTCGGTGCTGGA-G-C--TGA
>Carex_membranacea|STARR|B442|ASK|spm00001050
GGATGTCG------------GGCTCCCTGCACTTTT-GGTGCGGCCAACCG-AACAT-AG
GGC-TGTCTC-TTCATT-CT-CCCACC-CGTC---A--TTG--AACATG-TCGTGGTC-G
GGAT--GG-TTCCGATCGGTTGCCTG-TGCGGTTCTACCCTC-T-TGTGGGTAGCGAAGT
CGTCCC-TCGATG--G-ATA---TTTGCTTG-CC-CT-T---GTGACA-TTTYT-GTG--
TT-GTTTGGG-C-AGCCGAAATG-TTGGC-GGGATCCTTGTGC--TGTCGC---G-TGGT
TGAA-TG-CCGTG-TTGCCATCACTTGGATTT-TTGCCGGCTCTCACGGATG-CGGTGCC
T-AGCGC--TAGC-TCTGTGGGAC--TT--T--G-CCCCGCAGAATTC-GGG-AGGTCCC
-TT------G-------TAC-GAATC--------ATT--GCTC-TTATA--CGCC-GT-T
TGTCGTGCCGCT-ACCGCGGCACG-CAGATCGT------GTT------C-----------
-------------T----TTCGT-GCAGTCG---T-TGACAGCACGAT-AGCGAACATT-
AGTG---TCCGGAGC-------GTGGTC-TTGTGC-GG-GTGGA--ATGC--CTCTCCG-
----A-TC---GTATGAGC-AGCGATTTCCGG--TTTGCGTCA-CGCGAAG--------G
-----C---C--C----C-----G-CCCGT-CC-GGGTCGGTGCTGGA-G-C--TGA
>Carex_rostrata|STARR|B993|WAS|spm00001600
GGATGTCG------------GGCTCCCTGCACTTTT-GGTGCGGCCAACCG-AACAT-AG
GGC-TGTCTC-TTCACT-CT-CCCACC-CGTC---A--TTG--AACATG-TCGTGGTC-G
GGAT--GG-TTCCGATCGGTAGCCTG-TGCGGTTCTACCCTC-T-TGTGGGTAGCGAAGT
CGTCCC-TCGATG--G-ATA---TTTGCTTG-CC-CT-T---GTGACA-TTTCT-GTG--
TC-GTTTGGG-C-AGCCGAAAAG-TTGGC-GGGATCCTTGTGC--TGTCGC---G-TGGT
TGAA-TG-CCGTG-TTGCCATCACTTGGATTT-TTGCCGGCTCTCACGGATG-CGGTGCC
T-AGCGC--TAGC-TCTGTGGGAC--TT--T--G-CCCCGCAGACTTC-GGG-AGGTCCC
-TT------G-------TAC-GAATC--------ATT--GCTC-TTATA--CGCC-GT-T
TGTCGTGCCGCT-ACCGCGGCACG-CAGATCGT------GTT------C-----------
-------------T----TTCGT-GCAGTCG---T-TGACAGCACGAT-AGCGAACATT-
AGTG---TCCGGAGC-------GTGGTC-TTGTGC-GG-GTGGA--ATGC--CTCTCCG-
----A-TC---GTATGAGC-AGCGATTTCCGG--TTTGCGTCA-CGCGAAG--------G
-----C---C--C----C-----G-CCCGT-CC-GGGTCGGTGCTGGA-G-C--TGA
>Carex_schweinitzii|STARR|B649|MIC|spm00001256
GGATGTCG------------GGCTCCCTGCACTTTT-GGTGCGGCCAACCG-AACAT-AG
GGC-TGTCCC-TTCACT-CT-CCCACC-CGTC---A--TTG--AACATG-TCGTGGTC-G
GGAT--GG-TTCCGATCGGTTGCCTG-TGCGGTTCTACCCTC-T-TGTGGGTAGCGAAGT
CGTCCC-TCGATG--G-ATA--TTTTGCTTG-CC-CT-T---GTGACC-TTTTT-GTG--
TC-GTTTGGG-C-AGCCGAAATG-TTGGC-GGGATCCTTGTGC--TGTCGC---G-TGGT
TGAA-TG-CCGTG-TTGACATCACTTGGATTT-TTGCCGGCTCTCACGGATG-CGGTGCC
T-AGCGC--TAGC-TCTGTGGGAC--TT--T--G-CCCCGCAGACTTC-GGG-AGGTCCC
-TT------G-------TAC-GAATC--------ATT--GCTC-TTATA--CGCC-GT-T
TGTCGTGCCGCT-ACCGCGGCACG-CAGATCGT------GTT------C-----------
-------------T----TTCGT-GCAGTCG---T-TGACAGCACGAT-AGCGAACATT-
AGTG---TCCGGAGC-------GTGGTC-TTGTGC-GG-GTGGA--ATGC--CTCTCCG-
----A-TC---GTATGAGC-AGCGATTTCCGG--TTTGCGTCA-CGCGAAG--------G
-----C---C--C----C-----G-CCCGT-CC-GGGTCGGTGCCGGA-G-C--TGA
>Carex_tuckermanii|STARR|B740|MIC|spm00001345
GGATGTCG------------GGCTCCCTGCACTTTT-GGTGCGGCCAACCG-AACAT-AG
GGC-TGTCTC-TTCACT-CT-TCCACCAAGTC---A--TTG--AACATG-TCGTGGTC-G
GGAT--GG-TTCCGATCGGTTGCCTG-TGCGGTTCTACCCTC-T-TGTGGGTAGCGAAGT
CGTCCC-TCGATG--G-ATA---TTTGCTTG-CC-CT-T---GTGACA-TTTTT-GTG--
TC-GTTTGGG-C-AGCCGAAATG-TTGGC-GGGATCCTTGTGC--TGTCGC-GTG-TGGT
TGAA-TG-CCATG-TTGCCATCACTTGGATTT-TTGCCGGCTCTCACGGATG-CGGTGCC
T-AGCGC--TAGC-TCTGCGGGAC--TT--T--G-CCCCGCAGACTTC-GGG-AGGTCCC
-TT------G-------TAC-GAATC--------ATT--GCTC-TTATA--CGCC-GT-T
TGTCGTGCTGCT-ACCGCGGCACG-CAGATCGT------GTT------C-----------
-------------T----TTCGT-GCAGTCG---T-TGACAGCACGAT-AGCGAACATT-
AGTG---TCCGGAGC-------GTGGTC-TTGTGC-GG-GTGGA--ATGC--CTCTCCG-
----A-TT---GTATGAGC-AGCGATTTCCGG--TTTGCGTCA-CGCGAAG--------G
-----C---C--C----C-----G-CCCGT-CC-GGGTCGGTGCTGGA-G-C--TGA
>Carex_vesicaria|STARR|B755|DEL|spm00001360
GGATGTCG------------GGCTCCCTGCACTTTT-GGTGCGGCCAACCG-AACAT-AG
GGC-TGTCTC-TTCACT-CT-CCCACCAAGTC---A--TTG--AACATG-TCGTGGTC-G
GGAT--GG-TTCCGATCGGTTGCCTG-TGCGGTTCTACCCTC-T-TGTGGGTAGCGAAGT
CGTCCC-TCGATG--G-ATA---TTTGCTTG-CC-CT-C---GTGACA-TTTTT-GTG--
TC-GTTTGGG-C-AGCCGAAATG-TTGGC-GGGATCCTTGTGC--TGTCGC---G-TGGT
TGAA-TG-CCGTG-TTGCCATCACTTGGATTT-TTGCCGGCTCTCACGGAAG-CGGTGCC
T-AGCGC--TAGC-TCTGCGGGAC--TT--T--G-CCCCGCAGACTTC-GGG-AGGTCCC
-TT------G-------TAC-GAATC--------ATT--GCTC-TTATA--CGCC-GT-T
TGTCGTGCCGCT-ACCGCGGCACG-CAGATCGT------GTT------C-----------
-------------T----TTCGT-GCAGTCG---T-TGACAGCACGAT-AGCGAACATT-
AGTG---TCCGGAGC-------GTGGTC-TTGTGC-GG-GTGGA--ATGC--CTCTCCG-
----A-TC---GTATGAGC-AGCGATTTCCGG--TTTGCGTCA-CGCGAAG--------G
-----C---C--C----C-----G-CCCGT-CC-GGGTCGGTGCTGGA-G-C--TGA
>Carex_exsiccata|STARR|B1369|BRC|spm00001976
GGATGTCG------------GGCTCCCTGCACTTTT-GGTGCGGCCAACCG-AACAT-AG
GGC-TGTCTC-TTCACT-CT-CCCACCAAGTC---A--TTG--AACATG-TCGTGGTC-G
GGAT--GG-TTCCGATCGGTTGCCTG-TGCGGTTCTACCCTC-T-TGTGGGTAGCGAAGT
CGTCCC-TCGATG--G-ATA---TTTGCTTG-CC-CT-T---GTGACA-TTTTT-GTG--
TC-GTTTGGG-C-AGCCGAAATG-TTGGC-GGGATCCTTGTGC--TGTCGC---G-TGGT
TGAA-TG-CCGTG-TTGCCATCACTTGGATTT-TTGCCGGCTCTCACGGATG-CGGTGCC
T-AGCGC--TAGC-TCTGCGGGAC--TT--T--G-CCCCGCAGACTTC-GGG-AGGTCCC
-TT------G-------TAC-GAATC--------ATT--GCTC-TTATA--CGCC-GT-T
TGTCGTGCCGCT-ACCGCGGCACG-CAGATCGT------GTT------C-----------
-------------T----TTCGT-GCAGTCG---T-TGACAGCACGAT-AGCGAACATT-
AGTG---TCCGGAGC-------GTGGTC-TTGTGC-GG-GTGGA--ATGC--CTCTCCG-
----A-TC---GTATGAGC-AGCGATTTCCGG--TTTGCGTCA-CGCGAAG--------G
-----C---C--C----C-----G-CCCGT-CC-GGGTCGGTGCTGGA-G-C--TGA
>Carex_saxatilis|STARR|B616|UTA|spm00001223
GGATGTCG------------GGCTCCCTGCACTTTT-GGTGCGGCCAACCG-AACAT-AG
GGC-TGTCTC-TTCACT-CT-CCCACCAAGTC---A--TTG--AACATG-TCGTGGTC-G
GGAT--GG-TTCCGATCGGTTGCCTG-TGCGGTTCTACCCTC-T-TGTGGGTAGCGAAGT
CGTCCC-TCGATG--G-ATA---TTTGCTTG-CC-CT-T---GTGACA-TTTTT-GTG--
TC-GTTTGGG-C-AGCCGAAATG-TTGGC-GGGATCCTTGTGC--TGTCGC---G-TGGT
TGAA-TG-CCGTG-TTGCCATCACTTGGATTT-TTGCCGGCTCTCACGGATG-CGGTGCC
T-AGCGC--TAGC-TCTGTGGGAC--TT--T--G-CCCCGCAGACTTC-GGG-AGGTCCC
-TT------G-------TAC-GAATC--------ATT--GCTC-TTATA--CGCC-GT-T
TGTCGTGCCGCT-ACCGCGGCACG-CAGATCGT------GTT------C-----------
-------------T----TTCGT-GCAGTCG---T-TGACAGCACGAT-AGCGAACATT-
AGTG---TCCGGAGC-------GTGGTC-TTGTGC-GG-GTGGA--ATGC--CTCTCCG-
----A-TC---GTATGAGC-AGCGATTTCCGG--TTTGCGTCA-CGCGAAG--------G
-----C---C--C----C-----G-CCCGT-CC-GGGTCGGTGCTGGA-G-C--TGA
>Carex_baltzellii|STARR|B1307|FLA|spm00001914
NNNNNNNN------------NNNNNNNNNNNNTTTT-GGTGTGGCCAACCG-AACAT-AG
GGC-TGTCTC-TTCACT-CT-CCCTCC-CGTC---A--TTG--AACATG-TCGTGGTC-G
GGAT--GT-TTTTGATCGGTTGCCTG-TGCGGTTCTACCCTC-T-TGTGGGTAGCGAAGT
CGTCCC-TTGATG--G-ATA---TTTGCTTG-CC-CT-T---ATTGCA-TTTTT-GTG--
TC-ATTTGGG-C-AGCCGAAATG-TTGGC-GAGATCCTTGTGT--TGGCGC---G-TGGT
TGAA-TG-TCGTG-TCGCTATCANTTGGATTT-TCGCCGGCTCTCACGGATG-CGGTGCC
T-AGTGCTATAGC-TCTGCGGGTC--TT--T--G-CCCCGCARACTTC-GGG-AGGTCCC
-TT------G-------TAT-GAATC--------ATT--GCTC-TTGGAAGCACC-GTCT
TGTCGTGTCGCC-ACCGCGGCACG-CGGATCGT------GTT------C-----------
-------------T----TTCGT-GCAGTCA---T-TGACAGCACGAT-AGCGAACATT-
AGTG---TCCGGAGC-------GKGGTC-TTGTGC-AT-GTGGA--ATGC--CTCTCCG-
----A-TC---GTATGAGC-AGCGATTTTCGG--TTTGCGTCA-CGCGAAG--------G
-----C---C--C----T-----G-CCCGT-CC-GGGTTGGTGCTGGA-G-C--TGA
>Carex_pedunculata|STARR|B541|MAS|spm00001147
GGATGTCG------------GGCTCCCTGCACTTTT-GGTGCGGCCAACCG-AACAT-AG
GGC-TGTCTC-TTCACT-CT-CCCTCC-CGTC---A--TTG--AACGTG-TCGTTGTT-G
GGAT--GT-TTCTGATCGGTTGCCTG-TGCGGTTCTACCCTC-T-TGTGGGTAGCGAAGT
TGTCCC-TTGATG--G-ATA---TTTGCTTG-CC-CT-T---ATGACA-TTTTT-GTG--
TC-GTCYGGG-C-AGCCGAAATG-TTGGC-GAAATCCTTGTGT--TGGCGC---G-TGGT
CGAA-TG-CCGTG-TCGCTATCACTTGGATTT-TCGCCGGCTCTCACGGATG-CGGTGCC
T-AGTGCTATAGC-TCTGCGGGTC--TT--T--G-GCCCGCAGACTTC-GGG-AGGTCCC
-TT------G-------TAC-GAATC--------ATT--GCTC-TCGGAATCACC-GTCT
TGTCGTGYCGCC-ACCGCGGCACG-CGGATCGT------GTT------C-----------
-------------T----TTCGT-GCAGTCG---T-TGACAGCACGAT-AGCGAACATT-
AGTG---TCCGGAGC-------GTGGTC-TTGTGC-AC-GNGGA--ATGC--CTCTCCG-
----A-TC---GTATGAGC-AGCGATTTCCGG--TTTGCTTCA-CGCGAAG--------G
-----C---C--C----C-----G-CCCGT-CC-GGGTTGGTGCTGGA-G-C--TGT
>Carex_picta|STARR|B553|GEO|spm00001159
GGATGTCG------------GGCTCCCTGCACTTTT-GGTGCGGCCAACCG-AACAT-AG
GGC-TGTCTC-TTCACT-CT-CCCTCC-CGTC---A--TTG--AACATG-TCGTGGAC-G
GGAT--GT-TTCTGATCGGTTGCCTG-TGCAGTTCTACCCTC-T-TGTGGGTAGCGAAGT
CGTCCC-TTGATG--G-ATA---TTTGCTTG-CC-CT-T---ATGACA-TTTTT-GTG--
TT-GTTTGGG-C-AGCCGAAATG-TTGGT-GAAATCCTTGTGT--TGGCGC---G-TGGT
CGAA-TG-CCGTG-TCGCTATCACTTGGATTT-TTGTCGGCTCTCACGGATG-CGGTGCC
T-AGTGCCATAGC-TCTGCGGGTC--TT--T--G-CCCCGCAGACTTC-GGG-AGGTCCC
-TT------G-------TAC-GAATC--------ATT--GCTC-TTGGAATCACC-GTCT
TGTCGTGTCGCC-ACCGCGGCACG-CGGATCGT------GTT------C-----------
-------------T----TTCGT-GCAGTCG---T-TGACAGCACGAT-AGCGAACATT-
AGTG---TCCGGAGC-------GTGGTC-TTGTGC-AT-GTGGA--ATGC--CTCTCCG-
----A-TT---GTATGGGC-TGCGATTTTCGG--TTTGCGTCA-CGCGAAG--------G
-----C---C--C----T-----G-CCCGT-CC-GGGTTGGTGCTGGA-G-C--TGA
>Carex_ivanoviae|JIMENEZMEJIAS||CHQ|spm00003371
GGATGTCG------------GGCTCCCTGCACTTTT-GGTGCGGCCAACCG-AACAT-AG
GGC-TGTCTC-TTCACT-GT-CCCTCC-CGTC---A--TTG--AACATG-TCGGGGTT-G
GGAT--GC-TTCTGATCGGTTGCCTG-TGCGGTTCTACCCTC-T-TGTTGGTAGCGAAGT
TGTCCC-TTGATGG-A-ATA---TTTGCTTG-CC-CT-T---ATGACA-TTTTT-GTG--
TC-GTTTGGG-C-AGCCGAAATG-TTGGC-GAAATCCTTGTGT--TGGCGC---G-TCGT
CGAA-TG-CCGCG-TTGCTACCACTTGGTTTT-TTGCCGGCTCTCACGGATG-CGGTGCC
T-AGTGC--TAGC-TCTGCGGGAC--TT--T--G-CCCCGCAGACTTC-GGG-AGGTCCC
-TT------G-------TGC-GAACC--------ATT--GCTC-TTATG--CGCC-GT-T
TGTCGTGCCGCC-ACTGTGGCACG-CAGATCGT------GTT------C-----------
-------------T----TTCGT-GTAGTCA---T-TGACAGCACGTT-AGCGAACATT-
AGCGAAAATTAGAGC-------GTGGTC-TTGTGC-AC-GTGGA--ATGC--CTCTCCG-
----A-TC---GTATGAGC-GGCGATTTTCGG--TTTGCGTCA-CGCGAAG--------G
-----C---C--C----C-----G-CCCGT-CC-GGGTCGGTGCTGGA-G-C--TGA
>Carex_strigosa|LUCENO|||spm00003302
GCATGTCG------------GGCTCCCTGCACTTTT-GGTGCGGCCAACCG-AACAT-AG
GGC-TGTCTC-TTCACT-CT-CCCTCC-CGTC---A--TTG--AACATG-TCGTGGTC-G
GGAT--GC-TTCCGATCGGTTGCCTG-TGCGGTACTACCCTC-T-TGTGGGTAGCGAAGT
CGTCCC-TTGATG--G-ATA---TTTGCTAG-CC-CG-A---ATGACA-TTCTT-TTG--
TC-GTTTGGG-C-AGCCGAAATG-TTGGC-GAAATCCCGGGGT--TGGCGC---G-TGGT
ACAA-TG-CCGTGTTTGCTATCGCTTGGATTT-TTGCCGGCTCTCATGGATG-CGGTGCC
T-AGTGC--TAGC-TCTGTGGGAC--TT--T--G-CCCCACAGACTTC-GGG-AGGTCCC
-TT------G-------TAC-GAACC--------ATT--GCTC-TTATA--CGCC-GT-T
TGTCGTGTCGCC-ACCGCGGCACG-CAGATCGT------GTT------C-----------
-------------T----TTCGT-GCAGTCC-G---TGACAGCACGTT-AGCGAACAGA-
AGTG---TCCGGAGC-------GTGGTCTTTGTGC-GG-GTGGA--GTGC--CTCTCCG-
----A-TC---GTATGAAT-AGCGATTTCCGG--TCTGCGTCA-CGCGAAG--------G
-----C------C----C-----G-CCCGT-CC-GGGTCGGTGCTGGA-G-C--CGA
>Carex_monotropa|GEHRKE|NA|NAT|spm00000215
GCATGTCS------------GGCTCCCTGCACTTTT-GGTGCGGCCAACCG-AACAT-AG
GGC-TGTCTC-TTCACT-GT-CCCTCC-CGTC---A--TTG--RACATG-TTGTGGTTGG
GGAT--TC-TTCCGATCGGTTGCCTG-TGCGGTTCTACCCTC-T-TGTGGGTAGCGAAGT
CGTCCC-TTAATG--G-ATA---ATTGCTTG-CC-CT-T---ATGACA-TTTTT-GTG--
TT-GTTTAGG-C-AGCCGAAATG-TTGGC-GAAATCCTTGTGT--TGGCGC---G-TGGT
CGAA-TG-CTGTG-TTGCTATCACTTGGATTT-TTGCCGGCTCTCACGGATG-CGGTGCC
T-AGTGC--TAGC-TCTGCGTGAC--TT--T--G-TCCCGCAGACTTC-GGG-AGGTCCC
-TT------G-------TMC-GAACC--------ATT--GCTC-TTATA--CGCC-GTCT
TGTCGTGTCGCC-ACCGCGGCGCG-CAGATCGT------GTT------C-----------
-------------T----TBCGT-GCAGTCC-G---TGACAGCGCGTT-A--GAACAGA-
AGTG---TCCGGAGC-------GTGGTC-TTGTGC-AG-GTGGG--GTGC--CTCTCCA-
----A-TC---GTATGAGC-AGCGATTTCSGG--TTTGCGTCA-CGCGAAG--------G
-----C------C----C-----G-CCCAT-CC-GGGTCGGTGCTGGA-G-C--TGA
>Carex_demissa|STARR|B1341|NSC|spm00001948
GCATGTCG------------GGCTCCCTGCACTTTT-GGTGCGGCCAACCG-AACAT-AG
GGC-TGTCTC-TTCACT-CT-CCCTCC-CGTC---A--TTG--AACATG-TCGTGGTCGG
GGAT--TC-TTCCGATCGGTTGCCTG-TGCGGTTCTACCCTC-T-TGTGGGTAGCRAAGT
CGTCCC-TTGATG--G-ATA---ATTGCTTG-CC-CA-T---ATGACA-TTTTT-GTG--
TC-GTTTGGG-C-AGCCGAAATG-TTGGC-GAAATCCTTGTGT--TGGCGC---G-TGGT
CGAA-TG-CTGTG-TTGCTTTCACTTGGATTT-TTGCCGGCTCTCACGGATG-CGGTGCC
T-AGTGC--TAGC-TCTGTGGGAC--TT--T--G-TCCCGCAGACTTC-GGG-AGGTCCC
-TT------G-------TAC-GAACC--------ATT--GCTC-TTATA--TGCC-GTCT
TGTCGTGTCGCC-ACCGCGGCGCG-CAGATCGT------GTT------C-----------
-------------T----TTCGT-GCAGTCC-G---TGACAGCGCGTT---AGAACAGA-
AGTG---TCCGGAGC-------GTGGTC-TTGTGC-AG-GTGGG--GTGC--CTCTCCG-
----A-TC---GTATGAGT-AGCGATTTCCGG--TTTGCGTCA-CGYGAAG--------G
-----C------C----C-----G-CCCGT-CC-GGGTCGGTGCTGGA-G-C--CGA
>Carex_cryptolepis|STARR|B1123|ILL|spm00001730
GCAWGTCG------------GGCTCCCTGCACTTTT-GGTGCGGCCAACCG-AACAT-AG
GGC-TGTCTC-TTCACT-CT-CCCTCC-CGTC---A--TTG--AACATG-TCGTGGTCGG
GGAT--TC-TTCCGATCGGTTGCCTG-TGCGGTTCTACCCTC-T-TGTGGGTAGCGAAGT
CGTCCC-TTGATG--G-ATA---ATTGCTTG-CC-CA-T---ATGACA-TTTTT-GTG--
TC-GTTTGGG-C-AGCCGAAATG-TTGGC-GAAATCCTTGTGT--TGGCGC---G-TGGT
CGAA-TG-CTGTG-TTGCTTTCACTTGGATTT-TTGCCGGCTCTCACGGATG-CGGTGCC
T-AGTGC--TAGC-TCTGTGGGAC--TT--T--G-TCCCGCAGACTTC-GGG-AGGTCCC
-TT------G-------TAC-GAACC--------ATT--GCTC-TTATA--TGCC-GTCT
TGTCGTGTCGCC-ACCGCGGTGCG-CAGATCGT------GTT------C-----------
-------------T----TTCGT-GCAGTCC-G---TGACAGCGCGTT---AGAACAGA-
AGTG---TCCGGAGC-------GTGGTC-TTGTGC-AG-GTGGG--GTGC--CTCTCCG-
----A-TC---GTATGAGY-AGCGATTTCCGG--TTTGCGTCA-CGTGAAG--------G
-----C------C----C-----G-CCCGT-CC-GGGTCGGTGCTGGA-G-C--CGA
>Carex_derelicta|JIMENEZMEJIAS||CZE|spm00003350
GCATGTCG------------GGCTCCCTGCACTTTT-GGTGCGGCCAACCG-AACAT-AG
GGC-TGTCTC-TTCACT-CT-CCCTCC-CGTC---A--TTG--AACATG-TCGTGGTCGG
GGAT--TC-TTYCGATCGGTTGCCTG-TGCGGTTCTACCCTC-T-TGTGGGTAGCGAAGT
CGTCCC-TTGATG--G-ATA---ATTGCTTG-CC-CA-T---ATGACA-TTTTT-GTG--
TC-GTTTGGG-C-AGCCGAAATG-TTGGC-GAAATCCTTGTGT--TGGCGC---G-TGGT
CGAA-TG-CTGTG-TTGCTTTCACTTGGATTT-TTGCCGGCTCTCACGGATG-CGGTGCC
T-AGTGC--TAGC-TCTGTGGGAC--TT--T--G-TCCCGCAGACTTC-GGG-AGGTCCC
-TT------G-------TAC-GAACC--------ATT--GCTC-TTATA--TGCC-GTCT
TGTCGTGTCGCC-ACCGCGGCGCG-CAGATCGT------GTT------C-----------
-------------T----TTCGT-GCAGTCC-G---TGACAGCGCGTT---AGAACAGA-
AGTG---TCCGGAGC-------GTGGTC-TTGTGC-AG-GTGGG--GTGC--CTCTCCG-
----A-TC---GTATGAGT-AGCGATTTCCGG--TTTGCGTCA-CGTGAAG--------G
-----C------C----C-----G-CCCGT-CC-GGGTCGGTGCTGGA-G-C--CGA
>Carex_flava|STARR|B881|NFL|spm00001483
GCATGTCG------------GGCTCCCTGCACTTTT-GGTGCGGCCAACCG-AACAT-AG
GGC-TGTCTC-TTCACT-CT-CCCTCC-CGTC---A--TTG--AACATG-TCGTGGTCGG
GGAT--TC-TTCCGATCGGTTGCCTG-TGCGGTTCTACCCTC-T-TGTGGGTAGCGAAGT
CGTCCC-TTGATG--G-ATA---ATTGCTTG-CC-CA-T---ATGACA-TTTTT-GTG--
TC-GTTTGGG-C-AGCCGAAATG-TTGGC-GAAATCCTTGTGT--TGGCGC---G-TGGT
CGAA-TG-CTGTG-TTGCTTTCACTTGGATTT-TTGCCGGCTCTCACGGATG-CGGTGCC
T-AGTGC--TAGC-TCTGTGGGAC--TT--T--G-TCCCGCAGACTTC-GGG-AGGTCCC
-TT------G-------TAC-GAACC--------ATT--GCTC-TTATA--TGCC-GTCT
TGTCGTGTCGCC-ACCGCGGCGCG-CAGATCGT------GTT------C-----------
-------------T----TTCGA-GCAGTCC-G---TGACAGCGCGTT-A--GAACAGA-
AGTG---TCCGGAGC-------GTGGTC-TTGTGC-AG-GTGGG--GTGC--CTCTCCG-
----A-TC---GTATGAGT-AGCGATTTCCGG--TTTGCGTCA-CGTGAAG--------G
-----C------C----C-----G-CCCGT-CC-GGGTCGGTGCTGGA-G-C--CGA
>Carex_viridula|JIMENEZMEJIAS|NA|KGZ|spm00003481
GCATGTCG------------GGCTCCCTGCACTTTT-GGTGCGGCCAACCG-AACAT-AG
GGC-TGTCTC-TTCACT-CT-CCCTCC-CGTC---A--TTG--AACATG-TCGTGGTTGG
GGAT--TC-TTCCGATCGGTTGCCTG-TGCGGTTCTACCCTC-T-TGTGGGTAGCGAAGT
CGTCCC-TTGATG--G-ATA---ATTGCTTG-CC-CA-T---ATGACA-TTTTT-GTG--
TC-GTTTGGG-C-AGCCGAAATG-TTGGC-GAAATCCTTGTGT--TGGCGC---G-TGGT
CGAA-TG-CTGTG-TTGCTTTCACTTGGATTT-TTGCCGGCTCTCACGGATG-CGGTGCC
T-AGTGC--TAGC-TCTGTGGGAC--TT--T--G-TCCCGCAGACTTC-GGG-AGGTCCC
-TT------G-------TAC-GAACC--------ATT--GCTC-TTATA--TGCC-GTCT
TGTCGTGTCGCC-ACCGCGGCGCG-CAGATCGT------GTT------C-----------
-------------T----TTCGT-GCAGTCC---G-TGACAGCGCGTT---AGAACAGA-
AGTG---TCCGGAGC-------GTGGTC-TTGTGC-AG-GTGGG--GTGC--CTCTCCG-
----A-TC---GTATGAGT-AGCGATTTCCGG--TTTGCGTCA-CGTGAAG--------G
------------C----C---C-G-CCCGT-CC-GGGTCGGTGCTGGA-G-C--CGA
>Carex_larensis|JIMENEZMEJIAS|NA|VEN|spm00000601
GCATGTCG------------GGCTCCCTGCACTTTT-GGTGCGGCCAACCG-AACAT-AG
GGC-TGTCTC-TTCACT-CT-CCCTCC-CGTC---A--TTG--AACATG-TCGTGGTCGG
GGAT--TC-TTCCGATCGGTTGCCTG-TGCGGTTCTACCCTC-T-TGTGGGTAGCGAAGT
CGTCCC-TTGATG--G-ATA---ATTGCTTG-CC-CA-T---ATGACA-TTTTT-GTG--
TC-GTTTGGG-C-AGCCGAAATG-TTGGC-GAAATCCTTGTGT--TGGCGC---G-TGGT
CGAA-TG-CTGTG-TTGCTTTCACTTGGATTT-TTGCCGGCTCTCACGGATG-CGGTGCC
T-AGTGC--TAGC-TCTGTGGGAC--TT--T--G-TCCCACATACTTC-GGG-AGGTCCC
-TT------G-------TAC-GAACC--------ATT--GCTC-TTATA--TGCC-GTCT
TGTCGTGTCGCC-ACCGCGGCGCG-CAGATCGT------GTT------C-----------
-------------T----TTCGT-GCAGTCC-G---TGACAGCGCGTT---AGAACAGA-
AGTG---TCCGGAGC-------GTGGTC-TTGTGC-AG-GTGGG--GTGC--CTCTCCG-
----A-TC---GTATGAGT-AGCGATTTCCGG--TTTGCGTCA-CGTGAAG--------G
-----C------C----C-----G-CCCGT-CC-GGGTCGGTGCTGGA-G-C--CGA
>Carex_sagei|LUCENO|NA|AGS|spm00000548
GCATGTCG------------GGCTCCCTGCACTTTT-GGTGCGGCCAACCG-AACAT-AG
GGC-TGTCTC-TTCACT-CT-CCCTCC-CGTC---A--TTG--AACATG-TCGTGGTCGG
GGAT--TC-TTCCGATCGGTTGCCTG-TGCGGTTCTACCCTC-T-TGTGGGTAGCGAAGT
CGTCCC-TTGATG--G-ATA---ATTGCTTG-CC-CA-T---ATGACA-TTTTT-GTG--
TC-GTTTGGG-C-AGCCGAAATG-TTGGC-GAAATCCTTGTGT--TGGCGC---G-TGGT
CGAA-TG-CTGTG-TTGCTTTCACTTGGATTT-TTGCCGGCTCTCACGGATG-CGGTGCC
T-AGTGC--TAGC-TCTGTGGGAC--TT--T--G-TCCCACAGACTTC-GGG-AGGTCCC
-TT------G-------TAC-GAACC--------ATT--GCTC-TTATA--TGCC-GTCT
TGTCGTGTCGCC-ACCGCGGCGCG-CAGATCGT------GTT------C-----------
-------------T----TTCGT-GCAGTCC---G-TGACAGCGCGTT---AGAACAGA-
AGTG---TCCGGAGC-------GTGGTC-TTGTGC-AG-GTGGG--GTGC--CTCTCCG-
----A-TC---GTATGAGT-AGCGATTTCCGG--TTTGCGTCA-CGTGAAG--------G
------------C----C---C-G-CCCGT-CC-GGGTCGGTGCTGGA-G-C--CGA
>Carex_lutea|STARR|B1158|NCA|spm00001765
GCATGTCG------------GGCTCCCTGCACTTTT-GGTGCGGCCAACCG-AACAT-AG
GGC-TGTCTC-TTCACT-CT-CTCTCC-CGTC---A--TTG--AACATG-GCGTGGTGGG
GGAT--TC-TTCCGATCGGTTGCCTG-TGCGGTTCTACCCTC-T-TGTGGGTAGCGAAGA
CGTCCC-TTGATG--G-ATA---ATTGCTTG-CC-CA-T---ATGACA-TTTTT-GTG--
TT-GTTTGGG-C-AGCCGAAATG-TTGGC-GAAATCCTTGTGT--TGGCGC---G-TGGT
CGAA-TG-CTGTG-TTGCTTTCACTTGGATTT-TTGCCGGCTCTCACGGATG-CGGTGCC
T-AGTGC--TAGC-TCTGTGGGAC--TC--T--G-TCCCGCAGACTTC-GGG-AGGTCCC
-TT------G-------TAC-GAACC--------ATT--GCTC-TTATA--CGCC-GTCT
TGTCGTGTCGCC-ACCGCGGTGCG-CAGATCGT------GTT------C-----------
-------------T----TTCGT-GCAGTCC-G---TGACAGCGCGTT---AGAACAGA-
AGTG---TCCGGAGC-------GTGGTC-TTGTGC-AG-GTGGG--GTGC--CTCTCCG-
----A-TC---GTATGAGC-AGCGATTTCCGG--TTTGCGTCA-CGCGAAG--------G
-----C------C----C-----G-CCCGT-CC-GGGTCGGTGCTGGA-G-C--CGA
>Carex_viridistellata|STARR|B1411||spm00002018
GCATGTCG------------GGCTCCCTGCACTTTT-GGTGCGGCCAACCG-AACAT-AG
GGC-TGTCTC-TTCACT-CT-CCCTCC-CGTC---A--TTG--AACATG-GCGTGGTCGG
GGAT--TC-TTCCGATCGGTTGCCTG-TGCGGTTCTACCCTC-T-TGTGGGTAGCGAAGA
CGTCCC-TTGATG--G-ATA---ATTGCTTG-CC-CA-T---ATGACA-TTTTT-GTG--
TC-GTTTGGG-C-GGCCGAAATG-TTGGC-GAAATCCTTGTGT--TGGCGC---G-TGGT
TGAA-TG-CTGTG-TTGCTTTCGCTTGGATTT-TTGTCGGCTCTCACGGATG-CGGTGCC
T-AGTGC--TAGC-TCTGTGGGAC--TC--T--G-TCCCGTAGACTTC-GGG-AGGTCCC
-TT------G-------TAC-GAACC--------ATT--GCTC-TTATA--CGCC-GTCT
TGTCGTGTCGCC-ACCGCGGTGCG-CAGATCGT------GTT------C-----------
-------------T----TTCGT-GCAGTCC-G---TGACAGCGCGTT---AGAACAGA-
AGTG---TCCGGAGC-------GTGGTC-TTGTGC-AG-GTGGG--GTGC--CTCTCCG-
----A-TC---GTATGAGC-AGCGATTTCCGG--TTTGCGTCA-CGCGAAG--------G
-----C------C----C-----G-CCCGT-CC-GGGTCGGTGCTGGA-G-C--CGA
>Carex_blepharicarpa|HIPP|NA|KOR|spm00000012
GTATGTCG------------GGCTCCCTGCACTTTT-GGTGCGGCCAACCG-AACAT-AG
GGC-TGTCTC-TTCACT-CT-CCCTCC-CGTC---A--TTG--AACATG-TCGTGGTC-G
GGAT--GC-TTCCGATCGGTTGCCTG-TGCGGTTCTACCCTY-T-TGTGGGTAGCGAAGT
CGTCCC-TTGATG--G-ATA---TTTGCTTG-CC-CT-T---CTGACA-TTTTT-GTG--
TC-ATTCGGG-C-AGCCGAAATG-TTGAC-GAAATCCTTGTGT--TGGCGT---G-TGST
CGAA-TG-CCGTG-TCGCTATCGCTTGGATTT-TTGCCGGCTCTCACGGATG-CGGTGCC
T-AGTGC--TAGC-TCTGTGGGAC--TT--T--G-CCCCACAGACTTC-GGG-AGGTCCC
-TT------G-------TAC-GAATC--------ATT--GCTC-TTATA--CGCC-GTCT
TGTCGTGTTGCC-ACAGCGGCACG-CAGATCGT------GTT------C-----------
-------------Y----TTCGT-GC---CC---A-CAATAGCACGAT-GTYGAACATT-
AGTG---TCCGGAGC-------GTGGTC-TTGTGC-AC-GTGGA--ATGC--CTTTCCG-
----A-TC---GTATGAGC-AGCGATTTCCGG--TTTGCATCA-CGCGAAG--------G
-----C---G--C----T-----G-CCCGC-TT-GGGTCGGTGCTGGA-G-C--TGA
>Carex_hypochlora|XIAOFENG|NA|CHN|spm00000060
GTATGTCG------------GGCTCCCTGCACTTTT-GGTGCGGCCAACCG-AACAT-AG
GGC-TGTCTC-TTCAYT-CT-CCCTCC-CGTC---A--TTG--AACATG-WTGTGGWY-G
GGAT--GC-TTCCGATYGGTTGCCTG-TGCGGTTCTACCCTC-T-TGTGGGTAGCGAAGT
CGTCCC-TTGATG--G-ATA---TTTGCTTG-CC-MT-T---TTGACA-TTTTT-GTG--
TC-ATTCGGG-C-AGCCGAAATG-TTGAY-GAAATCCTTGTGT--TGGTGC---G-TGGT
CGAA-TG-CTGTG-TTGCTATCGCTTGGATTT-TTGTCGGCTCTCATGGATG-CGGTGCC
T-AGTGC--TAGC-TCTGYGGGAC--TT--T--G-CCYCGYAGATTTC-GGG-AGGTCCC
-TT------G-------TAC-GAATC--------ATT--GCTC-TTATA--CGCC-GTCT
TGTCGTGTCGCC-ACCGCGGCACG-CAGATCGT------GTT------C-----------
-------------C----TTCGT-GCAGTCC---G-TGACAGCACGAT-GTCGAACATT-
AGTG---TCCGGAGC-------GTGGTC-TTGTGC-AY-GTGGA--ATGC--CTCTCCG-
----A-TC---GTATGAGC-AGCGATTTCCGG--TTTGCRTCA-CGCGAAG--------G
-----C---C--C----T-----G-CCCGT-CC-GGGTCGGTGCTGGA-G-C--TGA
>Carex_umbrosa|LUCENO|NA|BUL|spm00000537
GTATGTCG------------GGCTCCCTGCACTTTT-GGTGCGGCCAACCG-AACAT-AG
GGC-TGTCTC-TTCACT-CT-CCCTCC-CGTC---A--TTG--AACATG-TTGTGGAT-G
GGAT--GC-TTCCGATCGGTTGCCTG-TGCGGTTCTACCCTC-T-TGTGGGTAGCGAAGT
CGTCCC-TTGATG--G-ATA---TTTGCTTG-CC-AT-T---TTGACA-TTTTT-GTG--
TC-ATTCCGG-C-AGCCGAAGTG-TTGAC-GAAATCCTTGTGT--TGGTGC---G-TGGT
CGAA-TG-CTGTG-TTGCTATCGCTTGGATTT-TTGTCGGCTCTCATGGATG-CGGTGCC
T-AGTGC--AAGC-TCTGTGGGAC--TT--T--G-CCTCGCAGATTTC-GGG-AGGTCCC
-TT------G-------TAC-GAATC--------ATT--GCTC-TTATA--CGCC-GTCT
TGTCGTGTCGCC-ACCGCGGCACG-CAGATCGT------GTT------C-----------
-------------C----TTCGT-GCAGTCC---G-TGACAGCACGAT-GTCGAACATT-
AGTG---TCCGGAGC-------GTGTTC-TTGTGC-AT-GTGGA--ATGC--CTCTCCG-
----T-CC---GTATGAGC-AGCGATTTCCGG--TTTGCATCA-CGCGAAG--------G
-----C---C--C----T-----G-CCCGT-CC-GGGTCGGTGCTGGA-G-C--TGA
>Carex_obispoensis|STARR|B1190|CAL|spm00001797
GCATGTCG------------GGCTCCCTGCACTTTT-GGTGCGGCCAACCG-AACAT-AG
GGC-TGTCTC-TTCACT-CT-CCCTCC-CGTC---A--TTG--AACATG-TCGTGGTC-G
GGAT--GC-TTCTGATCGGTTGCCTG-TGCGGTTCTACCCTC-T-TGTGGGTAGCGAAGT
CGTCCC-TTGATG--T-ATA--TTTTGCTTG-TCTTT-T---CTGACA-TTTTT-GTG--
TCGGTTCRGG-A-AGCCAAAATG-TTGGT-AAAATCCTTGTGT--TGGCGC---G-TGGT
CAAA-TGCCCGTG-TCTCTGTCACTTGGATTT-TTGCCGGCTCTCACGGATG-CGGTACC
T-AGTGC--TAGC-TCTGCGGGAC--TT--T--G-CTCCGTAGACTTC-GGG-AGGTCCC
-TT------G-------TAC-GAATC--------ACT--GCTC-TTATA--CGCC-GTCT
TGTCGTGTTGCC-ACCGCGGCACG-CAGATCGT------GTT------C-----------
-------------C----TTTGT-GCAGTCC---G-TGACAGCACGAT-GTTGAACATT-
AGTG---TCCGGAGC-------GTGGTC-TTGTGC-AC-GTGGA--ATGC--CTCTCCG-
----A-TC---GWATGAGC-AGCGATTTTCGG--TTCGCGTCA-CGCGAAG--------G
-----C---C--C----C-----G-CCCGT-CC-GGGTTGGTGCTGGA-G-C--TGA
>Carex_cherokeensis|STARR|B212|FLA|spm00000830
GCATGTCG------------GGCTCCCTGCACTTTT-GGTGCGGCCAACCG-AACAT-AG
GGC-TGTCTC-TTCACT-CT-CCCTCC-CGTC---A--TTG--AACATG-TCGTGGTC-G
GGAT--GC-TTCGGATCTGTTGCCTG-TGCGGTTCTACCCTC-T-TGTGGGTAGCGAAGT
CGTCCC-TTGATG--G-ATA--TTTTGCTTG-CCTTT-T---CTGACA-TTTTT-GTG--
TC-GTTCGGG-A-AGCCGAAATG-TTGGT-AAAATCCTTGTGT--TGGCGC---G-TGGT
CAAA-TG-CCGTG-TCTCTGTCACTTGGATTT-TTGCCGGCTCTCACGGATG-CGGTGCC
T-AGTGC--TAGC-TCTGCGGGGC--TT--T--G-CTCCGCAGACTTC-GGG-AGGTCCC
-TT------G-------TAC-GAATC--------ATT--GCTC-TTATA--CGCC-GTCT
TGTCGTGTTGCC-ACCGCGGCACG-CAGATCGT------GTT------C-----------
-------------C----TTTGT-GCAGTCG---T-TGACAGCACGAT-GTCGAACATT-
AGTG---TCCGGAGC-------GTGGTC-TTGTGC-AC-GTGGA--ATGC--CTCTCCG-
----A-TC---GTATGTGC-AGCGATTTTCGG--TTTGCGTCA-CGCGAAG--------G
-----C---C--C----C-----G-CCCGT-CC-GGGTTGGTGCTGGA-G-C--TGA
>Carex_tunimanensis|REZNICEK|NA|MXT|spm00000303
GCATGTCG------------GGCTCCCTGCACTTTT-GGTGCGGCCAACCG-AACAT-AG
GGC-TGTCTC-TTCACT-CT-CCCTCC-CGTC---A--TTG--AACATG-TCGTGGTC-G
GGAT--GC-TTCGGATCTGTTGCCTG-TGCGGTTCTACCCTC-T-TGTGGGTAGCGAAGT
CGTCCC-TTGATG--G-ATA--TTTTGCTTG-CCTTT-T---YTGACA-TTTTT-GTG--
TC-GTTCGGG-A-AGCCGAAATG-TTGGT-AAAATCCTTGTGT--TGGCGC---G-TGGT
CAAA-TG-CCGTG-TCTCTGTCACTTGGAYTT-TTGCCGGCTCTCACGGATG-CGGTGCC
T-AGTGC--TAGC-TCTGCGGGGC--TT--T--G-CTCCGCAGACTTC-GGG-AGGTCCC
-TT------G-------TAC-GAATC--------ATT--GCTC-TTATA--CGCC-GTCT
TGTCGTGTTGCC-ACCGCGGCACG-CAGATCGT------GTT------C-----------
-------------C----TTTGT-GCAGTCG---T-TGACAGCACGAT-GTCGAACATT-
AGTG---TCCGGAGC-------GTGGTC-TTGTGC-AC-GTGGA--ATGC--CTCTCCG-
----A-TC---GTATGTGC-AGCGATTTTCGG--TTTGCGTCA-CGCGAAG--------G
-----C---C--C----C-----G-CCCGT-CC-GGGTTGGTGCTGGA-G-C--TGA
>Carex_qiyunensis|XIAOFENG|NA|CHS|spm00000102
GTATGTCG------------GGCTCCCTGCACTTTT-GGTGCGGCTAACCG-AACAT-AG
GGC-TGTCTC-TTCACT-CT-CCCTCC-CGTC---A--TTT--AACATG-TCGTGGTT-G
GGAT--GC-TTCCTATCGGTTGCCTG-TGCGGTTCTACCCTA-T-TGTGGGTAGCGAAGT
TGTCCC-TTGATG--G-ATA---TTTGCTTG-CC-CT-T---CTGACA-TTTTT-ATG--
TC-ATTTTGG-C-AGCCGAAATG-TTGAC-GAAATCCTTGTGT--TGGTGC---G-TGGT
TGAA-TG-CCGTG-TCGCTGTCGCTTGGATTT-TTKCCGGCTCTCACGGATG-CGGTGCC
T-AGTGC--TAGC-TCTGCGGGAC--TT--T--G-CCCCGCAGACTTC-GGG-AGGTCCC
-TT------G-------TAC-GAATC--------ATT--GCTC-TTATA--CGCC-GTCT
TGTCGTGTTGCC-ACAGCGGCACG-CAGATCGT------GTT------C-----------
-------------C----TTCGT-GCAGTCY----GTGACAGCACGAT-GTTGAACATT-
AGTG---TCCGGAGC-------GTGGTC-TTGTGC-AT-GTGGA--ATGC--CTCTCCG-
----A-TC---GTATGAGC-AGCGATTTCCGG--TTTGCATCA-CGCGAAG--------G
-----CCCT--------------G-CCCGT-CT-GGGTCGGTGCTGGA-G-C--TGA
>Carex_kobresiformis|XIAOFENG|NA|CHS|spm00000067
GGATGTCG------------GGCT-CCTGCACTTTT-GGTGCGGCCAACCG-AACAT-AG
GGC-TGTCTC-TTCACT-CT-CCCTCC-CGTC---A--TTG--AACATG-TCGTGGTG-G
GGAT--GC-TTCCGATCAGTTGCCTG-TGTGGTTCTACCTCT---TTTGGGTAGCGAAGT
TGTCCC-TTATTG--G-ATA---TTTGCTTG-CC-TT-T---ATGACA-TTTTT-GTG--
TC-GTTAGGG-T-AGCCGAAATG-TTGGT-GAAATCCTTGTGT--TGGTGC---G-TGGT
TGAA-TG-CTGTG-TCGCTGTCACTTGGATTT-TTGCCGGCTCTCACGGATG-CGGTGCC
T-AGTGC--TAGC-TCTGTGGGAC--TT--T--G-CCCCGCAGACTTC-GGG-AGGTCCC
-TT------G-------TAC-GAATC--------ATT--GCTC-TTATA--CGCC-GTCT
TGTCGTGTNGCC-ACCGCGGCACG-CAGATCGT------GTT------CCTTTGTGCAGT
CGTTGACAGCATGATGTCTTTGT-GCAGTCG---T-TGACAGCACGAT-GTTGAACATT-
AGTG---TCCGGAGC-------ATGGTC-TTGTGC-AT-GTGGA--ATGC--CTCTCCG-
----T-TC---GTATGAGC-AGCGATTTCCGG--TTTGCGTCA-CGCGAAG--------G
----CC------C----C-----G-CCTAT-CC-GGGTTGGTGCTGGA-G-C--TGA
>Carex_lianchengensis|XIAOFENG|NA|CHS|spm00000073
GGATGTCG------------GGCTCCCTGCACTTTT-GGTGCGGCCAACCG-AACAT-AG
GGC-TGTCTC-TTCACT-CT-CCCTCC-CGTC---A--TTG--AACATG-TCGTGGTG-G
GGAT--GC-TTTCGATCAGTTGCCTG-TGTGGTTCTA-CCTC-T-TTTGGGTAGCGAAGT
TGTCCC-TTATTG--G-ATA---TTTGCTTG-CC-TT-T---ATGACA-TTTTT-GTG--
TC-GTTAGGG-T-AGCCGAAATG-TTGGT-GAAATCCTTGTGT--TGGTGC---G-TGGT
TGAA-TG-CTGTG-TCGCTGTCACTTGGATTT-TTGCCGGCTCTCACGGATG-CGGTGCC
T-AGTGC--TAGC-TCTGTGGGAC--TT--T--G-CCCCGCAGACTTC-GGG-AGGTCCC
-TT------G-------TAC-GAATC--------ATT--GCTC-TTATA--CGCC-GTCT
TGTCGTGTCGCC-ACCGCGGCACG-CAGATCGT------GTT------CCTTTGTGCAGT
CGTTGACAGCATGATGTCTTTGT-GCAGTCG---T-TGACAGCACGAT-GTTGAACATT-
AGTG---TCCGGAGC-------ATGGTC-TTGTGC-AT-GTGGA--ATGC--CTCTCCG-
----T-TC---GTATGAGC-AGCGATTTCCGG--TTTGCGTCA-CGCGAAG--------G
-------CCC--C----------G-CCTAT-CC-GGGTTGGTGCTGGA-G-C--TGA
>Carex_shangchengensis|XIAOFENG|NA|CHS|spm00000071
GGATGTCG------------GGCTCCCTGCACTTTT-GGTGCGGCCAACCG-AACAT-AG
GGC-TGTCTC-TTCACT-CT-CCCTCC-CGTC---A--TTG--AACATG-TCGTGGTG-G
GGAT--GC-TTTCGATCGGTTGCCTG-TGCGGTTCTA-CCTC-T-TGTGGGTAGCGAAGT
CGTCCC-TTATTG--G-ATA---TTTGCTTG-CC-CT-T---TTGACA-TTTTT-GTG--
TC-GTTTGGG-C-AGCCGAAATG-TTGGC-GAAATCCTTGTGT--TGKTGC---G-TGGT
CGAA-TG-CTGTG-TCGCTATCACTTGGATTT-TTGCCGGCTCTCACGGATG-CGGTGCC
T-AGTGC--TAGC-TTTGCGGGAC--TT--T--G-CCCCGCAGACTTC-GGG-AGGTCCC
-TT------G-------TAC-GAATC--------ATT--GCTC-TTATA--CGCC-GTCT
TGTCGTGTCGCC-ACCGCGGCACG-CAGATCGT------GTT------CCTTTATGCAGT
CGTTGACAGCATGATGTCTTTGT-GCAGTCG---T-TGACAGCACAAT-ATTGAACAGA-
AGTG---TCCGGAGC-------ATGGTC-TTGTGC-AT-GTGGA--ATGC--CTCTCCG-
----A-TC---GTACGAGC-AGCGATTTCCGG--TTTGCGTCA-CGCGAAG--------G
-------CCC--C----------G-CCCAT-TC-GGGTTGGTGCTGGA-G-C--TGA
>Carex_giraldiana|XIAOFENG|NA|CHN|spm00000054
GGATGTCG------------GGCTCCCTGCACTTTT-GGTGCGGCCAACCG-AACAT-AG
GGC-TGTCTC-TTCACT-CT-CCCTCC-CGTC---A--TTG--AACATG-TCGTGGTG-G
GGAT--GC-TTCCGATTGGTTGCCTG-TGCGGTTCTACCTCT---TGTGGGTAGCGAAGT
CGTCCC-TTATTG--G-ATA---TTTGCTTG-CC-TT-T---ATGACA-TTTTT-GTG--
TC-GTTTGGG-C-AGCCGAAATG-TTGGT-GAAATCCTTGTGT--TGGTGC---G-TGGT
CGAA-TG-CTATG-TCGCTATCACTTGGATTT-TTGTCGGCTCTCACGGATG-CGGTGCC
T-AGTGC--TAGC-TCTGCGGGAC--TT--T--G-CCCCGCAGACTTC-GGG-AGGTCCC
-TT------G-------TAY-GAATC--------ATT--GCTC-TTATA--CGCC-GTCT
CGTCGTGTCGCC-ACCGCGGCACG-CAGATCGT------GTT------CCTTTATGCAGT
CATTGACAGCATAATGTCTTTGT-GCAGTCG---T-TGACAGCACGAT-GTTGAACATT-
AGTG---TCCGGAGC-------ATGGTC-TTGTGC-AT-GTGGA--ATGC--CTCTCCG-
----A-TC---GTACGAGT-AGCGATTTCCGG--TTTGCGTCA-CGCGAAG--------G
-----C------C----CT----G-CCCAT-CT-GGGTCGGTGCTGGA-G-C--TGA
>Carex_longirostrata|XIAOFENG|NA|CHS|spm00000077
GGATGTCG------------GGCTCCCTGCACTTTT-GGTGCGGCCAACCG-AACAT-AG
GGC-TGTCTC-TTCACT-CT-CCCTCC-CGTC---A--TTG--AACATG-TCGTGGTG-G
GGAT--GC-TTCCGATCGGTTGCCTG-TGCGGTTCTACCTCT---TGTGGGTAGCGAAGT
CGTCCC-TTATTG--G-ATA---TTTGCTTG-CC-TT-T---ATGACA-TTTTT-GTG--
TC-GTTTGGG-C-AGCCGAAATG-TTGGT-GAAATCCTTGTGT--TGGTGC---G-TGGT
CGAA-TG-CTATG-TCGCTATCACTTGGATTT-TTGTCGGCTCTCACGGATG-CGGTGCC
T-AGTGC--TAGC-TCTGCGGGAC--TT--T--G-CCCCGCAGACTTC-GGG-AGGTCCC
-TT------G-------TAC-GAATC--------ATT--GCTC-TTATA--CGCC-GTCT
CGTCGTGTCGCC-ACCGCGGCACG-CAGATCGT------GTT------CCTTTATGCAGT
CATTGACAGCATAATGTCTTTGT-GCAGTCG---T-TGACAGCACGAT-GTTGAACATT-
AGTG---TCCGGAGC-------ATGGTC-TTGTGC-AT-GTGGA--ATGC--CTCTCCG-
----A-TC---GTACGAGT-AGCGATTTCCGG--TTTGCGTCA-CGCGAAG--------G
---------C-CC----T-----G-CCCAT-CT-GGGTCGGTGCTGGA-G-C--TGA
>Carex_nodaeana|JIMENEZMEJIAS|NA|CHM|spm00003470
GGATGTCG------------GGCTCCCTGCACTTTT-GGTGCGGCCAACCG-AACAT-AG
GGC-TGTCTC-TTCACT-CT-CCCTCC-CGTC---A--TTG--AACATG-TCGTGGTG-G
GGAT--GC-TTCCGATCGGTTGCCTG-TGCGGTTCTACCTCT---TGTGGGTAGCGAAGT
CGTCCC-TTATTG--G-ATA---TTTGCTTG-CC-TT-T---ATGACA-TTTTT-GTG--
TC-GTTTGGG-C-AGCCGAAATG-TTGGT-GAAATCCTTGTGT--TGGTGC---G-TGGT
CGAA-TG-CTATG-TCGCTATCACTTGGATTT-TTGTCGGCTCTCACGGATG-CGGTGCC
T-AGTGC--TAGC-TCTGCGGGAC--TT--T--G-CCCCGCAGACTTC-GGG-AGGTCCC
-TT------G-------TAC-GAATC--------ATT--GCTC-TTATA--CGCC-GTCT
CGTCGTGT--CC-ACCGCGGCACG-CAGATCGT------GTT------CCTTTATGCAGT
CATTGACAGCATAATGTCTTTGT-GCAGTCG---T-TGACAGCACGAT-GTTGAACATT-
AGTG---TCCGGAGC-------ATGGTC-TTGTGC-AT-GTGGA--ATGC--CTCTCCG-
----A-TC---GTACGAGT-AGCGATTTCCGG--TTTGCGTCA-CGCGAAG--------G
---------C-CC----T-----G-CCCAT-CT-GGGTCGGTGCTGGA-G-C--TGA
>Carex_brevicollis|JIMENEZMEJIAS|NA|TCS|spm00003478
GGATGTCG------------GGCTCCCTGCACTTTT-GGTGCGGCCAACCG-AACAT-AG
GGC-TGTCTC-TTCACT-CT-CCCTCC-CGTC---A--TTG--AACATG-TCGTGGTG-G
GGAT--GC-TTCCGATCGGTTGCCTG-TGCGGTTCTACCTCT---TGTGGGTAGCGAAGT
CGTCCC-TTATTG--G-ATA---TTTGCTTG-CC-TT-T---ATGACA-TTTTT-GTG--
TC-GTTTGGG-C-AGCCGAAATG-TTGGC-GAAATCCTTGTGT--TGGTGC---G-TGGT
TGAA-TG-CTATG-TCGCTATCACTTGGATTT-TTGCCGGCTCTCACGGATG-CGGTGCC
T-AGTGC--TAGC-TCTGCGGGAC--TT--T--G-CCCCGCAGACTTC-GGG-AGGTCCC
-TT------G-------TAY-GAATC--------ATT--GCTC-TTATA--CGCC-GTCT
TGTCGTGTCGCC-ACCGCGGCACG-CAGATCGT------GTT------CCTTTATGCAGT
CGTTGACAGCATAATGTCTTTGT-GCAGTCG---T-TGACAGCACGAT-GTTGAACATT-
AGTG---TCCGGAGC-------ATGGTC-TTGTGC-AT-GTGGA--ATGC--CTCTCAG-
----A-TC---GTACGAGC-AGCGATTTCCGG--TTTGCGTCACCGCGAAG--------G
----CC------C----C-----GCCCCAT-CT-GGGTCGGTGCTGGAGG-C--TGA
>Carex_michelii|MESTERHAZY|NA|HUN|spm00002175
GGATGTCG------------GGCTCCCTGCACTTTT-GGTGCGGCCAACCG-AACAT-AG
GGC-TGTCTC-TTCACT-CT-TCCTCC-CGTC---A--TTG--AACATG-TCGTGGTG-G
GGAT--GC-TTCCGATCGGTTGCCTG-TGCGGTTCTACCTCT---TGTGGGTAGCGAAGT
CGTCCC-TTATTG--G-ATA---TTTGCTTG-CC-TT-T---ATGACA-TTTTT-GTG--
TC-GTTTGGG-C-AGCCGAAATG-TTGGC-GAAATCCTTGTGT--TGGTGC---G-TGGT
TGAA-TG-CTATG-TCGCTATCACTTGGATTT-TTGCCGGCTCTCACGGATG-CGGTGCC
T-AGTGC--TAGC-TCTGCGGGAC--TT--T--G-CCCCGCAGACTTC-GGG-AGGTCCC
-TT------G-------TAC-GAATC--------ATT--GCTC-TTATA--CGCC-GTCT
TGTCGTGTCGCC-ACCGCGGCACG-CAGATCGT------GTT------CCTTTATGCAGT
CATTGACAGCATAATGTCTTTGT-GCAGTCG---T-TGACAGCACGAT-GTTGAACATT-
AGTG---TCCGGAGC-------ATGGTC-TTGTGC-AT-GTGGA--ATGC--CTCTCAG-
----A-TC---GTACGAGC-AGCGATTTCCGG--TTTGCGTCA-CGCGAAG--------G
----CC------C----C-----G-CCCAT-CT-GGGTCGGTGCTGGA-G-C--TGA
>Carex_chaofangii|XIAOFENG|NA|CHS|spm00000093
GGATGTCG------------GGCTCCCTGCACTCTT-GGTGCGGCCAACCG-AACAT-AG
GGC-TGTCTC-TTCACT-CT-CCCTCC-CGTC---A--TTG--AACATG-TCGTGGTG-G
GGAT--GC-TTTCWATCGGTTGCCTG-TGCGGTTCTA-CCTC-T-TGTGGGTAGCGAAGT
CGTCCC-TTATTG--G-ATA---TTTGCTTG-CC-TT-T---ATGACA-TTTTT-GTG--
TC-GTTTGGG-C-AGCCGAAATG-TTGGC-GTAATCCTTGTGT--TGGTGC---A-TGGT
CGAA-TG-CTGTG-TCGCTATCACTTGGATTT-TTGCCRGCTCTCACGGATG-CGGTGCC
T-AGTGC--TAGC-TCTGCGGGAC--TT--T--G-CCCCGCAGACTTC-GGG-AGGTCCC
-TT------G-------TAC-AAATC--------ATT--GCTC-TTATA--CGCC-GTCT
TGTCGTGTCGCC-ACCGCGGCACG-CAGATCGT------GTT------CCTTTGTGCAGT
CGTTGACAGCATGATGTCTTTGT-GCAGTCG---T-TGACAGCATGAT-RTTGAACATT-
AGTG---TCCGGAGC-------ATGGTC-TTGTGC-AT-GTGGA--ATGC--CTCTCCG-
----A-TC---GTACGAGT-AGCGATTTCCGG--TTTGCGTCA-CGCGAAG--------G
-------CCY--C----------G-CCCAT-CC-GGGTCGGTGCTGGA-G-C--TGA
>Carex_baimaensis|XIAOFENG|NA|CHS|spm00000027
GGATGTCG------------GGCTCCCTGCACTTTT-GGTGCGGCCAACCG-AACAT-AG
GGC-TGTCTC-TTCACT-CT-CCCTCC-CGTC---A--TTG--AACATG-TCGTGGTG-G
GGAT--GC-TTTCTATCGGTTGCCTG-TGCGGTTCTACCTCT---TGTGGGTAGCGAAGT
CGTCCC-TTATTG--G-ATA---TTTGCTTG-CC-TT-T---ATGACA-TTTTT-GTG--
TC-GTTTGGG-C-AGCCGAAATG-TTGGC-GTAATCCTTGTGT--TGGTGC---A-TGGT
CGAA-TG-CTGTG-TCGCTATCACTTGGATTT-TTGCCGGCTCTCACGGATG-CGGTGCC
T-AGTGY--TAGC-TCTGCGGGAC--TT--T--G-CCCCACAGACTTC-GGG-AGGTCCC
-TT------G-------TAC-AAATC--------ATT--GCTC-TTATA--CGCC-GTCT
CGTCGTGTCGCC-ACCGCGGCACG-CAGATCGT------GTT------CCTTTGTGCAGT
CGTTGACAGCATGATGTCTTTGT-GCAGTCG---T-TGACAGCATGAT-GTTGAACAA--
AGTG---TCCGGAGC-------ATGGTC-TTGTGC-AT-GTGGA--ATGC--CTCTCCG-
----A-TC---GTACGAGT-AGCGATTTCCGG--TTTGCGTCA-CGCGAAG--------G
---------CCCC----------G-CCCAT-CC-GGGTCGGTGCTGGA-G-C--TGA
>Carex_yandangshanica|XIAOFENG|NA|CHS|spm00000138
GGATGTCG------------GGCTCCCTGCACTTTT-GGTGCGGCCAACCG-AACAT-AG
GGC-TGTCTC-TTCACT-CT-CCCTCC-CGTC---A--TTG--AACATG-TCGTGGTG-G
GGAT--GC-TTTCTATCGGTTGCCTG-TGCGGTTCTA-CCTC-T-TGTGGGTAGCGAAGT
CGTCCC-TTATTG--G-ATA---TTTGCTTG-CC-TT-T---ATGACA-TTTTT-GTG--
TC-GTTTGGG-C-AGCCGAAATG-TTGGC-GTAATCCTTGTGT--TGGTGC---A-TGGT
CGAA-TG-CTGTG-TCGTTATCACTTGGATTT-TTGCCGGCTCTCACGGATG-CGGTGCC
T-AGTGC--TAGC-TCTGCGGGAC--TT--T--G-CCCCACAGACTTC-GGG-AGGTCCC
-TT------G-------TAC-AAATC--------ATT--GCTC-TTATA--CGCC-GTCT
CGTCGTGTCGCC-ACCGCGGCACG-CAGATCGT------GTT------CCTTTGTGCAGT
CGTTGACAGCATGATGTCTTTGT-GCAGTCG---T-TGACAGCATGAT-GTTGAACATT-
AGTG---TCCGGAGC-------ATGGTC-TTGTGC-AT-GTGGA--ATGC--CTCTCCG-
----A-TC---GTACGAGT-AGCGATTTCCGG--TTTGCGTCA-CGCGAAG--------G
-------CCC--C----------G-CCCAT-CC-GGGTCAGTGCTGGA-G-C--TGA
>Carex_foraminata|XIAOFENG|NA|CHS|spm00000052
GGATGTCG------------GGCTCCCTGCACTTTT-GGTGCAGCCAACCG-AACAT-AG
GGC-TGTCTC-TTCACT-CT-CCCTCC-CGTC---A--TTG--AACATG-TCGTGGTG-G
TGAT--GC-TTCCGATCGGTTGCCTG-TGCGGTTCTACCCTC-T-TGTGGGTAGCGAAGT
CGTCCC-TTGTTG--G-ATA---TTTGCTTG-CC-CT-T---ATGACA-TTTTT-GTG--
TC-GTTCGGG-C-AGCCGAAATG-TTGGC-GAAATCCTTGTGT--TGGCGC---G-TGGT
CGAA-TG-CCGTG-TCGCTATCGCTTGGATTT-TTGCCGGCTCTCACGGATG-CGGTGCC
T-AGTGC--TAGC-TCTGCGGGAC--TT--K--G-CCCCGCWGACTTC-GGG-AGGTCCC
-TT------G-------TAC-GAATC--------ATT--GCTC-TTATA--CGCC-GTCT
TGTCGTGTTGCC-ACAGCGGCACG-CAGATCGT------GTT------C-----------
-----------------CTTCGT-GCAGTCC---G-TGACAGCACGAT-GTCGAACATT-
AGTG---TCCGGAGC-------ATGGTC-TTGTGC-AC-GTGGA--ATGC--CTCTCCG-
----A-TC---GTATGAGC-AGCGATTTTCGG--TTTGCGTCA-CGCAAAG--------G
-------CCC--C----------G-CCCGT-CC-GGGTCGGTGCTGGA-G-C--TGA
>Carex_davidii|XIAOFENG|NA|CHN|spm00000040
GCATGTCG------------GGCTCCCTGCACTTTT-GGTGCGGCCAACCG-AACAT-GG
GGC-TGTCTC-TTCACT-CT-CCCTCC-CGTC---A--TTG--AACATG-TCGTGGTC-G
GGAT--GC-TTCCGATCGGTTGCCTG-TGCGGTTCTACCCTC-T-TGTGGGTAGCGAAGT
CGTCCC-TTGATG--G-ATA---TTTGCTTG-CC-CT-T---CTGACA-TTTTT-GTG--
TC-ATTCGGG-C-AGCCGAAATG-TTGAC-TAAATCCTTGTGT--TGGTGC---G-TGGT
CGAA-TG-CCGTG-TCTCTATCGCTTGGATTT-TTGTCGGCTCTCACGGATG-CGGTGCC
T-AGTGC--TAGC-TCTGCGGGAC--TT--T--G-CCCCGCAGACTTC-GGG-AGGTCCC
-TT------G-------TAC-GAATC--------ATT--GCTC-TTATA--CGCC-GTCT
AGTCGTGTTGCG-GAAGCGGCACG-CAGATCGT------GTT------C-----------
-----------------CTTCGT-GCAGTCC---G-TGACAGCACGAT-GTCGAACATT-
AGTG---TCCGGAGC-------GTGGTC-TTGTGC-AC-GTGGA--ATGC--CTCTCCG-
----A-TC---GTATGAGC-AGCGATTTCTGG--TTTGCGTCA-CGCGAAA--------G
-------CCC--T----------G-CCCGT-CC-GGGTCGGTGCTGGA-G-C--TGA
>Carex_hastata|XIAOFENG|NA|CHS|spm00000058
GCATGTCG------------GGCTCCCTGCACTTTT-GGTGCGGCCAACCG-AACAT-GG
GGC-TGTCTC-TTCACT-CT-CCCTCC-CGTC---A--TTG--AACATG-TCGTGGTC-G
GGAT--GC-TTCCGATCGGTTGCCTG-TGCGGTTCTACCCTC-T-TGTGGGTAGCGAAGT
CGTCCC-TTGATG--G-ATA---TTTGCTTG-CC-CT-T---CTGACA-TTTTT-GTG--
TC-ATTCGGG-C-AGCCGAAATG-TTGAC-TAAATCCTTGTGT--TGGTGC---G-TGGT
CGAA-TG-CCGTG-TCGCTATCGCTTGGATTT-TTGTCGGCTCTCACGGATG-CRGTGCC
T-AGTGC--TAGC-TCTGCGGGAC--TT--T--G-CCCCGCAGACTTC-GGG-AGGTCCC
-TT------G-------TAC-GAATC--------ATT--GCTC-TTATA--CGCC-GTCT
TGTCGTGTTGCG-GAAGCGGCACG-CAGATCGT------GTT------C-----------
-----------------CTTCGT-GCAGTCC---G-TGACAGCACGAT-GTCGAACATT-
AGTG---TCCGGAGC-------GTGGTC-TTGTGC-AC-GTGGA--ATGC--CTCTCCG-
----A-TC---GTATGAGC-AGCGATTTCTGG--TTTGCGTCA-CGCGAAA--------G
-------C-C--C----T-----G-CCCGT-CC-GGGTCGGTGCTGGA-G-C--TGA
>Carex_tsushimensis|SANGTAE|E0541|KOR?|spm00000353
GCATGTCG------------GGCTCCCTGCACTTTT-GGTGCGGCCAACCG-AACAT-GG
GGC-TGTCTC-TTCACT-CT-CCCTCC-CGTC---A--TTG--AACATG-TCGTGGTC-G
GGAT--GC-TTCCGATCGGTTGCCTG-TGCGGTTCTACCCTC-T-TGTGGGTAGCGAAGT
CGTCCC-TTGATG--G-ATA---TTTGCTTG-CC-CT-T---CTGACA-TTTTT-GTG--
TC-ATTCGGG-C-AGCCGAAATG-TTGAC-TAAATCCTTGTGT--TGGTGC---G-TGGT
CGAA-TG-CCGTG-TCGCTATCGCTTGGATTT-TTGTCGGCTCTCACGGATG-CRGTGCC
T-AGTGC--TAGC-TCTGCGGGAC--TT--T--G-CCCCGCAGACTTC-GGG-AGGTCCC
-TT------G-------TAC-GAATC--------ATT--GCTC-TTATA--CGCC-GTCT
TGTCGTGTTGCG-GAAGCGGCACG-CAGATCGT------GTT------C-----------
-----------------CTTCGT-GCAGTCC---G-TGACAGCACGAT-GTCGAACATT-
AGTG---TCCGGAGC-------GTGGTC-TTGTGC-AC-GTGGA--ATGC--CTCTCCG-
----A-TC---GTATGAGC-AGCGATTTCTGG--TTTGCGTCA-CGCGAAA--------G
-------C-C--C----T-----G-CCCGT-CC-GGGTCGGTGCTGGA-G-C--TGA
>Carex_morii|SANGTAE|F0014|KOR?|spm00000340
GCATGTCG------------GGCTCCCTGCACTTTT-GGTGCGGCCAACCG-AACAT-AG
GGC-TGTCTC-TTCACT-CT-CCCTCC-CGTC---A--TTG--AACATG-TCGTGGTC-G
GGAT--GC-TTCCGWTCGGTTGCCTG-TGCGGTTCTACCCTN-T-TGTGGGTAGCGAAGT
TGTCCC-TTGATG--G-ATA---TTTGCTTG-CC-CT-T---CTGACA-TTTTT-GTG--
TC-GTTTGGG-C-AGCCGAAATG-TTGGT-GAAATCCTTGTGT--TGGCAT---G-TGGT
TGAA-TG-CCTTG-TTGCTATTACTTGGATTT-TTGCCGGCTCTCACGGATG-CGGTGCC
T-AGTGC--TAGC-TCTGCGGGAC--TT--T--G-CCCCGCAGACTTC-GGG-AGGTCCC
-TT------G-------TAT-GAATC--------ATT--GCTC-TTATA--YGCC-GTCT
TGTCGTGTTGCC-ACCGC-GCACG-CAGATCGT------GTT------C-----------
-------------C----TTCGT-GCAGTCG---T-TGACAGCACGTT-GCCGAACGTT-
AGTG---TCCGGAGC-------ATGGTC-TTGTGC-AC-GTGGA--ATGC--CTCTCCG-
----A-TT---GTCTGAGC-AGCGATTTCTGG--TTTGTGTCA-CGCGAAG--------G
------------C----C--CT-G-CCCGT-CC-GGGTCGGTGCTGGA-G-C--TGA
>Carex_breviaristata|XIAOFENG|NA|CHS|spm00000029
GTATGTCG------------GGCTCCCTGCACTTTT-GGTGCGGCCAACYG-AACAT-AG
GGC-TGTCTC-TTCACT-CT-CCCTCC-CGTC---A--TTG--AACATG-TCGTGGTT-G
GGAT--GC-TTCCTATCGGTTGCCTG-TGCGGTTCTACCCTCTT-TGTGGGTAGCGAAGT
TGTCCC-TTGATG--G-ATA---TTTGCTTG-CC-CT-T---CYGACA-TTTTT-GTG--
TC-GTTCGGG-C-AGCCGAAATG-TTGGT-GAAATCCTTGTGT--TGGCGC---G-TGGT
CGAG-TG-CTGTG-TCGCTTTCACTTGGATTT-TTGCCGGCTCTCACGGATG-CGGTGCC
T-AGTGC--TAGC-TCTGTGGGAC--TT--T--G-CCCCGCAGACTTC-GGG-AGGTCCC
-TT------G-------TAT-GAATC--------ATT--GCTC-TTATA--CGCC-GTCT
TGTCGTGTCGCC-ACCGCGGCACG-CAGATCGT------GTT------C-----------
-------------C----TTCGT-GCAGTCG---T-TGACAGCACGAT-GTCGAACATT-
AGTG---TCCGGAGC-------ATGGTC-TTGTGC-AC-GTGGA--ATGC--CTCTCCG-
----A-TT---GTATGAGC-AGCGATTTCTGG--TTTGCGTCA-CGCGAAG--------G
------------C----C--CT-G-CCCTT-CC-GGGTCGGTGCTGGA-G-C--TGA
>Carex_lancifolia|XIAOFENG|NA|CHN|spm00000070
GTATGTCG------------GGCTCCCTGCACTTTT-GGTGCGGCCAACCG-AACAT-AG
GGC-TGTCTC-TTCACT-CT-CCCTCC-CGTC---A--TTG--AACATG-TCGTGGTT-G
GGAT--GC-TTCCTATCGGTTGCCTG-TGCGGTTCTACCCTCTT-TGTGGGTAGCGAAGT
TGTCCC-TTGATG--G-AKA---TTTGCTTG-CC-CT-T---CCGACA-TTTTT-GTG--
TC-GTTCGGG-C-AGCCGAAATG-TTGGT-GAAATCCTTGTGT--TGGCGC---G-TGGT
CGAG-TG-CTGTG-TCGCTTTCACTTGGATTT-TTGCCGGCTCTCACGGATG-CGGTGCC
T-AGTGC--TAGC-TCTGTGGGAC--TT--T--G-CCCCGCAGACTTC-GGG-AGGTCCC
-TT------G-------TAT-GAATC--------ATT--GCTC-TTATA--CGCC-GTCT
TGTCGTGTCGCC-ACCGCGGCACG-CAGATCGT------GTT------C-----------
-------------C----TTCGT-GCAGTCG---T-TGACAGCACGAT-GTCGAACATT-
AGTG---TCCGGAGC-------ATGGTC-TTGTGC-AC-GTGGA--ATGC--CTCTCCG-
----A-TT---GTATGAGC-AGCGATTTCTGG--TTTGCGTCA-CGCGAAG--------G
------------C-------CCTG-CCCTT-AC-GGGTCGGTGCTGGA-G-C--TGA
>Carex_adelostoma|STARR|B1012|ARK|spm00001619
GGAKGTCS------------GGCTCCCTGCACTTTT-GGTGCGGCCAACCG-AACAT-TG
GGC-TGTCTC-TTCACT-CT-CCCTCC-CGTC---A--TTG--AACATG-TCGTGGTT-G
GGAT--GC-CTCGGATCGGTTGCCTG-TGCGGTTCTACCCTS-T-TTTGGGTAGCGAAGT
CGTCCC-TTGATG--G-ATA---TTTGCTTG-CC-CT-G---ATGACA-TTTTT-GTG--
TC-TTTTGGGGC-AGCCGAAATG-TTGGC-GAAATCCTTGTGT--TGGCGT---G-NGGT
GAAG-TG-CCGCG-TTGCTATCACTTGGATTT-TTGCTGGCTCTCACGGATG-TGGTGCC
T-AGTGC--TAGC-TCTGTGGGAC--TY--T--G-CCCCGCAGACTTC-GGG-AGGTCCC
-TT------G-------TNC-GAACC--------ATT--GCTC-TTATA--CGCC-GTCT
CGTCGTGTCGCC-ACCGCGGCACG-CAGATCGT------GTT------C-----------
-------------T----TTCGT-GCAGTCG---T-TGACAGCACGTT--ACGAACATC-
AGCG----AAGAGGC-------GT-----TTGTGC-AG-GNGGA--TAGC--CTCTCTG-
----A-CC---GTATGAGN-AGCGATTTCCGG--TTTGCGTCG-CGCGAAG--------G
-----C------C----T-----G-CCCGT-CT-GGKTNGGTGCCGGA-G-C--CGA
>Carex_hartmanii|GEBAUER||GER|spm00006155
NNNNGTCG------------GGCTCCCTGCACTTTT-GGTGCGGCCAACCG-AACAT-TG
GGC-TGTCTC-TTCACT-CT-CCCTCC-CGTC---A--TTG--AACATG-TCGTGGTT-G
GGAT--GC-CYCGGATCGGTTGCCTG-TGCGGTTCTACCCTC-T-TTTGGGTAGCGAAGT
CGTCCC-TTGATG--G-ATA---TTTGCTTG-CC-CT-G---ATGACA-TTTTT-GTG--
TC-TTYTGGGGC-AGCCGAAATG-TTGGC-GAAATCCTTGTGT--TGGCGT---G-TGGT
GAAG-YG-CCGCG-TTGCTATCACTTGGATTT-TTGCTGGCTCTCACGGATG-TGGTGCC
T-AGTGC--TAGC-TCTGTGGGAC--TY--T--G-CCCCGCAGACTTC-GGG-AGGTCCC
-TT------G-------TAC-GAACC--------ATT--GCTC-TTATA--CGCC-GTCT
CGTCGTGTCGCC-ACCGCGGCACG-CAGATCGT------GTT------C-----------
-------------T----TTCGT-GCAGTCG---T-TGACAGCACGTT--RCGAACATC-
AGCG----AAGAGGC-------GT-----TTGTGC-AG-GCGGA--TAGC--CTCTCTG-
----A-CC---GTAYGAGT-AGCGATTTCCGG--TTYGCGTCG-CGCGAAG--------G
-----C------C----T-----G-CCCGT-CT-GGGTCGGTGCCGGA-G-C--GGA
>Carex_buxbaumii|STARR|B147|ASK|spm00000765
GGATGTCG------------GGCTCCCTGCACTTTT-GGTGCGGCCAACCG-AACAT-TG
GGC-TGTCTC-TTCACT-CT-CCCTCC-CGTC---A--TTG--AACATG-TCGTGGTT-G
GGAT--GC-CTCGGATCGGTTGCCTG-TGCGGTTCTACCCTC-T-TTTGGGTAGCGAAGT
CGTCCC-TTGATG--G-ATA---TTTGCTTG-CC-CT-G---ATGACA-TTTTT-GTG--
TC-TTTTGGGGC-AGCCGAAAYG-TTGGC-GAAATCCTTGTGT--TGGCGT---G-YGGT
GAAG-TG-CCGCG-TTGCTATCACTTGGATTT-TTGCTGGCTCTCACGGATG-TGGTGCM
T-AGTGC--TAGC-TCTGTGGGAC--TT--T--G-CCCCGCAGACTTC-GGG-AGGTCCC
-TT------G-------TAC-GAACC--------ATT--GCTC-TTATA--CGCC-GTCT
CGTCGTGTCGCC-ACCGCGGCACG-CAGATCGT------GTT------C-----------
-------------T----TTCGT-GCAGTCG----TTGACAGCACGTT--ACGAACATC-
AGCG----AAGAGGC-------GT-----TTGTGC-AG-GCGGA--TAGC--CTCTCTG-
----A-CC---GTATGAGT-AGCGATTTCCSG--TTTGCGTCG-CGCGAAG--------G
-----C------C----T-----G-CCCGT-CT-GGGTSGGTGCCGGA-G-C--CGA
>Carex_atropicta|LUCENO|NA|AGS|spm00000519
GGATGTCG------------GGCTCCCTGCACTTTT-GGTGCGGCCAACCG-AACAT-AG
GGC-TGTCTC-TTCACT-CT-CCCTCC-CGTC---A--TTG--AACATG-TYGTGGTG-G
GGAT--GC-CTCCGATYGGTTGCCTG-TGCGGTTCTACCCTC-T-TCTGGGTAGCGAAGT
CGTCCC-TTGATG--G-ATA---TTTGCTTG-CC-CT-T---CTGACA-TTTTT-GTG--
TC-GTTTGGG-C-AGCCGAAATG-TTGGC-GAAATCCTWATGT--TGGCGC---G-TGGT
CGAA-TG-TCGCG-TTGCTATCACTTGGATTT-TTGCCGGCTCTCACGGATG-CGGTGCC
T-AGTGC--TAGC-TCTGCGGGAC--TT--T--G-ACCCGCAGACTTT-GGG-AGGTCCC
-TT------G-------TAC-GAACC--------ATT--GCTC-TTATA--CGCC-GTCT
TGTCGTGTTGCC-RCCGCGGCACG-CAGATCGT------GTT------C-----------
-------------T----TTCGT-GCAGTCG---T-TGACAGCACGTT--ACGAACAGA-
AGTG---TCCGGAGC-------GTGGTC-TTGTGC-AC-GTGGA--ATGC--CTCTCTG-
----A-CC---GTATGAGC-AGCGATTTCCGG--TTTGCATCA-CGCGAAG--------G
-----C------C----C-----G-CCCGT-CT-GGGTCGGTGCTGGA-G-C--TGA
>Carex_melanantha|JIMENEZMEJIAS||KAZ|spm00003368
GGATGTCG------------GGCTCCCTGCACTTTT-GGTGCGGCCAACCG-AACAT-AG
GGC-TGTCTC-TTCACT-CT-CCCTCC-CGTC---A--TTA--AACATG-TCGTGGTT-G
GGAT--GT-CTCGGATCGGTTGCCTG-TGCGGTTCTACCCTC-T-TTTGGGTAGCGAAGT
CGCCCC-TTGATGGAG-ATA---TTTGCTTG-CC-CT-T---ATGACAGTTTTG------
TC-TTTTGGGGC-AGCCGAAATG-TTGGC-GAAATCCTTGTGT--TGGTGT---G-TGGT
GGAA-TG-CCGTG-TTGCTATCACTTGGATTT-TTGCTGGCTCTCACGGATG-TGGTGCC
T-AGTGCTGTAGC-TCTGTGGGAC--TT--T--G-GCCCGCAGACCCC-GGG-AGGTCCC
-TT------G-------TAC-GAACC--------ATT--GCTC-TTATA--CGCC-GTCT
TGTCGTGTCGCC-ACCGCGGCACG-CAGATCGT------GTT------C-----------
-------------T----TTCGT-GCAGTCG---T-TGACAGCACGTT--ACGAACATC-
AGTG---TCCGGAGC-------GTGGTC-TTGTGC-AG-GTGGA--ATGC--CTCTCTG-
----A-CC---GTATGAGT-AGCGATTTCCGG--TTTGCGTCA-CGCGAAG--------G
-----C------C----T-----G-CCCGT-CT-GGGTCGGTGCCGGA-G-C--TGA
>Carex_hallii|STARR|B1147|MAN|spm00001754
NNNNNNNN------------NNNNNNCTGCACTTTT-GGTGCGGCCAACCG-AACAT-AG
GGC-TGTCTC-TTCACT-CT-CCCTCC-CGTC---A--TTG--AACATG-TCGTGGTT-G
GGAT--GC-CTCGGATCGGTTGCCTG-TGCGGTTCTACCCTC-T-TTTGGGTAGCGAAGT
CGTCCC-TTGATG--G-ATA---TTTGTTTG-CC-CT-T---ATGACA-TTTTT---G--
TC-TTTTGGGGC-AGCCGAAATG-TTGGC-GAAATCCTTGTGT--TGGTGT---G-TGGT
CGAA-TG-CCGTG-TTGCTAWYACTTGGATTT-TTGCCGGCTCTCATGGATG-TGGTGCC
T-AGTGTTATAAC-TCTGTGGGAC--TT--T--G-CCCCGCARACTYC-GGG-AGGTCCC
-TT------G-------TAC-GAACC--------ATT--GCTC-TTATA--CGCC-GTCT
TGTCGTGTTGCC-ACCGCGGCACG-CARATCGT------GTT------C-----------
-------------T----TTCGT-GCAGTCG---T-TGACAGCACGTT--ACGAACATC-
AGTG---TCCGGAGC-------GTGGTC-TTGTGC-AG-GTGGA--ATGC--CTCTCTG-
----A-CC---GTATGAGT-AGCGATTTCCGG--TTTGCGTCA-CGTGAAG--------G
-----C------C----T-----G-CCCGT-CT-GGGTCGGTGCTGGA-GCT--TGA
>Carex_parryana|STARR|B1027|ARK|spm00001634
GGATGTCG------------GGCTCCCTGCACTTTT-GGTGCGGCCAACCG-AACAT-AG
GGC-TGTCTC-TTCACT-CT-CCCTCC-CGTC---A--TTG--AACATG-TCGTGGTT-G
GGAT--GC-CTCGGATCGGTTGCCTG-TGCGGTTCTACCCTC-T-TTTGGGTAGCGAAGT
CGTCCC-TTGATG--G-ATA---TTTGTTTG-CC-CT-T---ATGACA-TTTTT---G--
TC-TTTTGGGGC-AGCCGAAATG-TTGGC-GAAATCCTTGTGT--TGGTGT---G-TGGT
CGAA-TG-CCGTG-TTGCTAATACTTGGATTT-TTGCCGGCTCTCATGGATG-TGGTGCC
T-AGTGTTATAGC-TCTGTGGGAC--TT--T--G-CCCCGCAGACTTC-GGG-AGGTCCC
-TT------G-------TAC-GAACC--------ATT--GCTC-TTATA--CGCC-GTCT
TGTCGTGTTGCC-ACCGCGGCACG-CAGATCGT------GTT------C-----------
-------------T----TTCGT-GCAGTCG---T-TGACAGCACGTT--ACGAACATC-
AGTG---TCCGGAGC-------GTGGTC-TTGTGC-AG-GTGGA--ATGC--CTCTCTG-
----A-CC---GTATGAGT-AGCGATTTCCGG--TTTGTGTCA-CGTGAAG--------G
-----C------C----T-----G-CCCGT-CT-GGGTCGGTGCTGGA-G-C--TGA
>Carex_specuicola|STARR|B1207|ARI|spm00001814
GGATGTCG------------GGCTCCCTGCACTTTT-GGTGCGGCCAACCG-AACAT-AG
GGC-TGTCTC-TTCACT-CT-CCCTCC-CGTC---A--TTG--AACATG-TCGTGGTT-G
GGAT--GC-CTCGGATCGGTTGCCTG-TGCGGTTCTACCCTC-T-TTTGGGTAGCGAAGT
CGTCCC-TTGATG--G-ATA---TTTGTTTG-CC-CT-T---ATGACA-TTTTT---G--
TC-TTTTGGGGC-AGCCGAAATG-TTGGC-GAAATCCTTGTGT--TGGTGT---G-TGGT
CGAA-TG-CCGTG-TTGCTATCACTTGGATTT-TTGCCGGCTCTCATGGATG-TGGTGCC
T-AGTGTTATAAC-TCTGTGGGAC--TT--T--G-CCCCGCAGACTTC-GGG-AGGTCCC
-TT------G-------TAC-GAACC--------ATT--GCTC-TTATA--CGCC-GTCT
TGTCGTGTTGCC-ACCGCGGCACG-CAGATCGT------GTT------C-----------
-------------T----TTCGT-GCAGTCG---T-TGACAGCACGTT--ACGAACATC-
AGTG---TCCGGAGC-------GTGGTC-TTGTGC-AG-GTGGA--ATGC--CTCTCTG-
----A-CC---GTATGAGT-AGCGATTTCTGG--TTTGCGTCA-CGTGAAG--------G
-----C------C----T-----G-CCCGT-CT-GGGTTGGTGCTGGA-GCT--TGA
>Carex_serratodens|STARR|B619|CAL|spm00001226
GGATGTCG------------GGCTCCCTGCACTTTT-GGTGCGGCCAACCG-AACAT-AG
GGC-TGTCTC-TTCACT-CT-CCCTCC-CGTC---A--TTG--AACATG-TCGTGGTT-G
GGAT--GC-CTCGGATCGGTTGCCTG-TGCGGTTCTACCCTC-T-TTTGGGTAGYGAAGT
CGTCCC-TTGATG--G-ATA---TTTGTTTG-CC-CT-T---GTGACA-TTTTT---G--
TC-TTTGGGGGC-AGCCGAACTG-TTGGC-GAAATCCTTGTGT--TGGTGT---G-TGGT
CGAA-TG-CCGTG-TTGCTATCACTTGGATTT-TTGCCGGCTCTCCCGGATG-TGGTGCC
T-AGTGCTATAGC-TCTGTGGGAC--TT--T--G-CCCCGCAGATTTC-GGG-AGGTCCC
-TT------G-------TAC-GAACC--------ATT--GCTC-TTATA--CGCC-GTCT
TGTCGTGTTGCC-ACCGCGGCACG-CAGATCGT------GTT------C-----------
-------------T----TTCGC-GCAGTCG---T-TGACAGCACGTT--ACGAACATC-
AGTG---TCCGGAGC-------GTGGTC-TTGTGC-AG-GTGGA--ATGC--CTCTCTG-
----A-CC---GTATGAGT-AGCGATTGCCGG--TTTGCGTCA-CGTGAAG--------G
------------C----T-----G-CCCGT-CT-GGGTCGGTGCTGGA-G-C--TGA
>Carex_kansuensis|JIMENEZMEJIAS||CHC|spm00003365
GGATGTCG------------GGCTCCCTGCACTTTT-GGTGCGGCCAACCG-AACAT-AG
GGC-TGTCTC-TTCACT-CT-CCCTCC-CGTC---A--TTG--AACATG-TCGTGGTT-G
GGAT--GC-CTCGGATCGGTTGCCTG-TGCGGTTCTACCCTC-T-TTTGGGTAGCGAAGT
CGTCCC-TTGATG--G-ATA---TTTGCTTG-CC-CT-T---ATGACA-TTTTT---G--
TC-TTCCGGGGC-AGCCGAAATG-TTGGC-GAAATCCTTGTGT--TGGTGT---G-TGGT
CGAA-TG-CCGTG-TCGCTATCACTTGGATTT-TTGCCGGCTCTCACGGATG-TGGTGCC
T-AGTGCTATAGC-TCTGTGGGAC--TT--T--G-CCCCGCAGACTTY-GGG-AGGTCCC
-TT------G-------TAC-GAACC--------ACT--GCTC-TTATA--CGCC-GTCT
TGTCGTGTTGCC-ACCGCAGCACG-CAGATCGT------GTT------C-----------
-------------T----TTCGT-GCAGTCG---T-TGACAGCACGTT--ACGAACATC-
AGTG---TCCGGAGC-------GTGGTC-TTGTGC-AG-GTGGA--ATGC--CTCTCTG-
----A-CC---GTATGAGT-AGCGATTTCCGG--TTTGCGTCA-CGCGAAG--------G
-----C------C----C-----G-CCCGT-CT-GGGTCGGTGCTGGA-G-C--TGA
>Carex_caucasica|JIMENEZMEJIAS||IRN|spm00003593
GGATGTCG------------GGCTCCCTGCACTTTT-GGTGCGGCCAACCG-AACAT-AG
GGC-TGTCTC-TTCACT-CT-CCCTCC-CGTC---A--TTG--AACATG-TCGTGGTT-G
GGAT--GC-CTCGGATCGGTTGCCTG-TGCGGTTCTACCCTC-T-TTTGGGTAGCGAAGT
CGTCCC-TTGATG--G-ATA---TTTGTTTG-CC-CT-T---GTGACA-TTTTT---G--
TC-TTTTGGGGC-AGCCGAAATG-TTGGC-GAAATCCTTGTGT--TGGTGT---G-TGGC
CGAA-TG-CCGTG-TTGCTATCACTTGGATTT-TTGCCGGCTCTCACGGATG-CGGTGCC
T-AGTGC--TAGC-TCTGCGGGAC--TT--T--G-CCCCGCAGACTTC-GGG-AGGTCCC
-TT------G-------TAC-GAATC--------ATT--GCTC-TTATA--CGCC-GT-C
TGTCGTGTCGCC-ACCGCGGCACG-CAGATCGT------GTT------C-----------
-------------T----TTCGT-GCCGTCG-GTC-TGACAGCACGTT--ACGAACATC-
AGTG---TCCGGAGC-------GTGGTC-TTGTGC-AG-GTGGA--ATGC--CTCTCTG-
----A-CC---GTATGAGT-AGCGATTTCCGG--TTTGCGTCA-CGCGAAG--------G
-----C------C----T-----G-CCCGT-CT-GGGTCGGTGCTGGA-G-C--TGA
>Carex_infuscata|Uzma|FMS-07|PAK|spm00006571
GGATGTCG------------GGCTCCCTGCACTTTT-GGTGCGGCCAACCG-AACAT-AG
GGC-TGTCTC-TTCACT-CT-CCCTCC-CGTC---A--TTG--AACATG-TCGTGGTT-G
GGAT--GC-CTCGGATCGGTTGCCTG-TGCGGTTCTACCCTC-T-TTTGGGTAGCGAAGT
CGTCCC-TTGATG--G-ATA---TTTGTTTG-CC-CT-T---ATGACA-TTTTT---G--
TC-TTTTGGGGC-AGCCGAAATG-TTGGC-GAAATCCTTGTGT--TGGTGT---G-TGGC
CGAA-TG-CCGTG-TTGCTATCACTTGGATTT-TTGCTGGCTCTCACGGATG-CGGTGCC
T-AGTGC--TAGC-TCTGCGGGAC--TT--T--G-CCCCGCAGACTTC-GGG-AGGTCCC
-TT------G-------TAC-GAATC--------ATT--GCTC-TTATA--CGCC-GT-C
TGTCGTGTTGCC-ACCGCGGCACG-CAGATCGT------GTT------C-----------
-------------T----TTCGT-GCCGTCG-GTC-TGACAGCACGTT--ACGAACATC-
AGTG---TCCGGAGC-------GTGGTC-TTGTGC-AG-GTGGA--ATGC--CTCTCTG-
----A-CT---GTATGAGT-AGCGATTTCCGG--TTTGCGTCA-CGCGAAG--------G
-----C------C----T-----G-CCCGT-CT-GGGTCGGTGCTGGA-G-C--TGA
>Carex_nigerrima|JIMENEZMEJIAS|NA|PAK|spm00003469
GGATGTCG------------GGCTCCCTGCACTTTT-GGTGCGGCCAACCG-AACAT-AG
GGC-TGTCTC-TTCACT-CT-CCCTCC-CGTC---A--TTG--AACATG-TCGTGGTT-G
GGAT--GC-CTCGGATCGGTTGCCTG-TGCGGTTCTACCCTC-T-TTTGGGTAGCGAAGT
CGTCCC-TTGATG--G-ATA---TTTGTTTG-CC-CT-T---ATGACA-TTTTT---G--
TC-TTTTGGGGC-AGCCGAAATG-TTGGC-GAAATCCTTGTGT--TGGTGT---G-TGGC
CGAA-TG-CCGTG-TTGCTATCACTTGGATTT-TTGCTGGCTCTCACGGATG-CGGTGCC
T-AGTGC--TAGC-TCTGCGGGAC--TT--T--G-CCCCGCAGACTTC-GGG-AGGTCCC
-TT------G-------TAC-GAATC--------ATT--GCTC-TTATA--CGCC-GT-C
TGTCGTGTTGCC-ACCGCGGCACG-CAGATCGT------GTT------C-----------
-------------T----TTCGT-GCCGTCG--GTCTGACAGCACGTT--ACGAACATC-
AGTG---TCCGGAGC-------GTGGTC-TTGTGC-AG-GTGGA--ATGC--CTCTCTG-
----A-CT---GTATGAGT-AGCGATTTCCGG--TTTGCGTCA-CGCGAAG--------G
-----C------C----T-----G-CCCGT-CT-GGGTCGGTGCTGGA-G-C--TGA
>Carex_moorcroftii|JIMENEZMEJIAS||CHQ|spm00003370
GGATGTCG------------GGCTCCCTGCACTTTT-GGTGCGGCCAACCG-AACAT-AG
GGC-TGTCTT-TTCACT-CT-CCCTCC-CGTC---A--TTG--AACATG-TCGTGGTT-G
GGAT--GC-CTCGGATCGGTTGCCTG-TGCGGTTCTACCCTC-T-TTTGGGTAGCGAAGT
CGTCCC-TTGATG--G-ATA---TTTGCTTG-CC-CT-T---GTGACA-TTTTT-GTG--
TC-TTTTGGGGC-AGCCGCAATG-TTGGC-GAAATCCTTGTGT--TGGTGT---G-TGGT
GGAA-TG-CCGTG-TTGCTATCACTTGGATTT-TCGCTGGCTCTCACGGATG-TGGTGCC
T-AGTGCTATAGC-TCTGTGGGAC--TT--T--G-CCCCGCAGACTCC-GGG-AGGTCCC
-TT------G-------TAC-GAACC--------ATT--GCTC-TTATA--CGCC-GTCT
TGTCGTGCTGCC-ACCGCGGCACG-CAGATCGT------GTT------C-----------
-------------T----TTCGT-GCAGTCG---T-TGACAGCGCGTT--ACGAACATC-
AGTG---TCCGGAGC-------GTGGTC-TTGTGC-AG-GTGGA--ATGC--CTCTCTG-
----A-CC---GTATGAGT-AGCGATTTCCGG--TTTGCGTCA-CGCGAAG--------G
-----C------C----T-----G-CCCGT-CT-GGGTCGGTGCTGGA-G-C--TGA
>Carex_sabulosa|STARR|B1039|YUK|spm00001646
NNNNNNNN------------NNNNNNNNNNNNNNNN-NNNNNNNNNNNNNN-NNNNN-NN
NNN-NNNNNN-NNCACT-CTCCCCTCC-CGTC---A--TTG--AACATG-TCGTGGTT-G
GGAT--GC-CTCGGATCGGTTGCCTG-TGCGGTTCTACCCTC-T-TTTGGGTAGCGAAGT
CGTCCC-TGGATG--G-ATA--TTTTGCTTG-CC-CT-T---ATGACA-TTTTT-GTG--
TC-TTTTGGGGC-AGCCGCAATG-TTGGC-GAAATCCTTGTGT--TGGTGT---G-TGGT
GGAA-TG-CCGTG-TTGCTATCACTTGGATTT-TCGCTGGCTCTCACGGATG-TGGTGCC
T-AGTGCTATAGC-TCTGTGGGAC--TT--T--G-CCCCGCAGACTCC-GGG-AGGTCCC
-TT------G-------TAC-GAACC--------ATT--GCTC-TTATA--CGCC-GTCT
TGTCGTGTTGCC-ACCGCGGCACG-CAGATCGT------GTT------C-----------
-------------T----TTCGT-GCAGTCG---T-TGACAGCGCGTT--ACGAACATC-
AGTG---TCCGGAGC-------GTGGTC-TTGTGC-AG-GTGGA--ATGC--CTCTCTG-
----A-CC---GTATGAGT-AGCGATTTCCGG--TTTGCGTCA-CGCAAAG--------G
-----C------C----T-----G-CCCGT---------------------C--TGG
>Carex_norvegica|STARR|B1009|ORE|spm00001616
GGATGTCG------------GGCTCCCTGCACTTTT-GGTGCGGCCAACCG-AACAT-AG
GGC-TGTCTC-TTCACT-CT-CCCTCC-CGTC---A--TTG--AACATG-TCGTGGTT-G
GGAT--GC-CTCGGATCGGTTGCCTG-TGCGGTTCTACCCTC-T-TTTGGGTAGCGAAGT
CGTCCC-TTGATG--G-ATA---TTTGTTTG-CC-CT-T---GTGACA-TTTTT---G--
TC-TTTTGGGGC-AGCCGAAATG-TTGGC-GAAATCCTTGTGT--TGGTGT---G-TGGT
CGAA-TG-CCGCG-TTGCTATCACTTGGATTT-TTGCTGGCTCTCACGGATG-TGGTGCC
C-AGTGCTATAGC-TCTGTGGGAC--TT--T--G-CCCCGCAGACTTC-GGG-AGGTCCC
-TT------G-------TAC-GAACC--------ACT--GCTC-TTATA--CGCC-GTCT
TGTCGTGTTGCC-ACCGCGGCACG-CAGATCGT------GTT------C-----------
-------------T----TTCGT-GCAGTCG---T-TGACGGCACGTT--ACGAACATC-
AGTG---TCCGGAGC-------GTGGTC-TTGTGC-AG-GTGGA--ATGC--CTCTCTG-
----A-CC---GTATGAGT-AGCGATTTCCGG--TTCGCGTCA-CGCGAAG--------G
-----C------C----T-----G-CCCGT-CT-GGGTCGGTGCTGGA-S-C--TGA
>Carex_stevenii|STARR|B1103|COL|spm00001710
GGATGTCG------------GGCTCCCTGCACTTTT-GGTGCGGCCAACCG-AACAT-AG
GGC-TGTCTC-TTCACT-CT-CCCTCC-CGTC---A--TTG--AACATG-TCGTGGTT-G
GGAT--GC-CTCGGATCGGTTGCCTG-TGCGGTTCTACCCTC-T-TTTGGGTAGCGAAGT
CGTCCC-TTGATG--G-ATA---TTTGTTTG-CC-CT-T---RTGACA-TTTTT---G--
TC-TTTTGGGGC-AGCCGAAATG-TTGGC-GAAATCCTTGTGT--TGGTGT---G-TGGT
CGAA-TG-CCGCG-TTGCTATCACTTGGATTT-TTGCTGGCTCTCACGGATG-TGGTGCC
C-AGTGCTATAGC-TCTGTGGGAC--TT--T--G-CCCCGCAGACTTC-GGG-AGGTCCC
-TT------G-------TAC-GAACC--------ACT--GCTC-TTATA--CGCC-GTCT
TGTCGTGTTGCC-ACCGCGGCACG-CAGATCGT------GTT------C-----------
-------------T----TTCGT-GCAGTCG---T-TGACRGCACGTT--ACGAACATC-
AGTG---TCCGGAGC-------GTGGTC-TTGTGC-AG-GTGGA--ATGC--CTCTCTG-
----A-CC---GTATGAGT-AGCGATTTCCGG--TTCGCGTCA-CGCGAAG--------G
-----C------C----T-----G-CCCGT-CT-GGGTCGGTGCTGGA-G-C--TGA
>Carex_atrosquama|STARR|B1113|MNT|spm00001720
GGANGTCG------------GGCTCCCTGCACTTTT-GGTGCGGCCAACCG-AACAT-AG
GGC-TGTCTC-TTCACT-CT-CCCTCC-CGTC---A--TTG--AACATG-TCGTGGTT-G
GGAT--GC-CTCGGATCGGTTGCCTG-TGCGGTTCTACCCTC-T-TTTGGGTAGCGAAGT
CGTCCC-TTGATG--G-ATA---TCTGTTTG-CC-CT-T---ATGACA-TTTTT---G--
TC-TTTTGGGGC-AGCCGAAATG-TTGGC-GAAATCCTTGTGT--TGGTGT---G-TGGT
CGAA-TG-CCGTG-TTGCTATCACTTGGATTT-TTGCTGGCTCTCACGGATG-TGGTGCC
T-AGTGCTATAGC-TCTGTGGGAC--TT--T--G-CCCCGCAGACTTC-GGG-AGGTCCC
-TT------G-------TAC-GGACC--------ATT--GCTC-TTATA--CGCC-GTCT
TGTCGTGTTGCC-ACCGCGGCACG-CAGATCGT------GTT------C-----------
-------------T----TTCGT-GCAGTCG---T-TGACAGCGCGTT--ACGAACATC-
AGTG---TCCGGAGC-------GTGGTC-TTGTGC-AG-GTGGA--ATGC--CTCTCTG-
----A-CC---GTATGAGT-AGCGATTTCCGG--TTTGCGTCA-CGCGAAG--------G
-----C------C----T-----G-CCCGT-CT-GGGTCGGTGCTGGA-G-C--TGA
>Carex_gmelinii|STARR|B1022|ARK|spm00001629
GGATGTCG------------GGCTCCCTGCACTTTT-GGTGCGGCCAACCG-AACAT-AG
GGC-TGTCTC-TTCACT-CT-CCCTCC-CGTC---A--TTG--AACATG-TCGTGGTT-G
GGAT--GC-CTCGGATCGGTTGCCTG-TGCGGTTCTACCCTC-T-TTCGGGTAGCGAAGT
CGTCCC-TTGATG--G-ATA---TTTGTTTG-CC-CT-T---ATGACA-TTTTT---G--
TC-TTTTGGGGC-AGCCGAAATG-TTGGC-GAAATCCTTGTGT--TGGTGT---G-TGGT
CGAA-TG-CCGTG-TTGCTATCACTTGGATTT-TTGCCTGCTCTCACGGATG-TGGTGCC
T-AGTGCTATAGC-TCTGTGGGAC--TT--T--G-CCCCGCAGACTTC-GGG-AGGTCCC
-TT------G-------TAC-GAACC--------ATT--GCTC-TTATA--CGCC-GTCT
TGTCGTGTTGCC-ACCGCGGCACG-CAGATCGT------GTT------C-----------
-------------T----TTCGT-GCAGTCG-G---TGACAGCACGTT--ACGAACATC-
AGTG---TCCGGAGC-------GTGGTC-TTGTGC-AG-GTGGA--ATGC--CTCTCTG-
----A-CC---GTATGAGT-AGCGATTTCCGG--TTTGCGTCA-CGCGAAG--------G
-----C------C----T-----G-CCCGT-CT-GGGTTGGTGCTGGA-G-C--GGA
>Carex_pseudobicolor|JIMENEZMEJIAS||PAK|spm00003380
GGATGTCG------------GGCTCCCTGCACTTTT-GGTGCGGCCAACCG-AACAT-AG
GGC-TGTCTC-TTCACT-CT-CCCTCC-CGTC---A--TTG--AACATG-TCGTGGTT-G
GGAT--GC-CTCGGATCGGTTGCCTG-TGCGGTTCTACCCTC-T-TTTGGGTAGCGAAGT
CGTCCC-TTGATG--G-ATA---TCTGTTTG-CC-CT-G---ATGACA-TTTTT---G--
TC-TTTTGGGGC-AGCCGAAATG-TTGGC-GAAATCCTTGTGT--TGGTGT---G-TGGT
TGAA-TG-CCGTG-TTGCTATCACTTGGATTT-TTGCCGGCTCTCACGGATG-TGGTGCC
T-AGTGCTATAGC-TCTGTGGGAC--TT--T--G-CCCCGCAGACTTC-GGG-AGGTCCC
-TT------G-------TAC-GAATC--------ATT--GCTC-TTATA--CGCC-GTCT
TGTCGTGTTGCC-ACCGCGGCACG-CAGATCGT------GTT------C-----------
-------------T----TTCGT-GCAGTCG-GAC-TGACAGCACGTT--ACGAACATC-
AGTG---TCCGGAGC-------GTGGTC-TTGTGC-AG-GTGGA--ATGC--CTCTCTG-
----A-CC---GTATGAGC-AGCGATTTCCGG--TTTGCGTCA-CGCGAAG--------G
-----C------C----T-----G-CCCGT-CT-GGGTCGGTGCTGGA-G-C--TGA
>Carex_heterostachya|JIMENEZMEJIAS|NA|CHN|spm00003464
GGATGTCG------------GGCTCCCTGCACTTTT-GGTGCGGCCAACCG-AACAT-AG
GGC-TGTCTA-TTCACT-CT-CCCTCC-CGTC---A--TTG--AACATG-TCGTGGTT-G
GGAT--GC-CTCGGATCGGTTGCCTG-TGCGGTTCTACCCTC-T-TTTGGGTAGCGAAGT
CGTCCC-TTGATG--G-ATA---TTTGCTTG-CC-CT-TATGATGACA-TTTTT---G--
TC-TTTTGGGGC-AGCCGAAATG-TTGGC-GAAATCCTTGTGT--TGGTGT---G-TGGC
CGAA-TG-CCGCG-TTGCTATCACTTGGATTT-CTGCTGGCTCTCACGGATG-TGGTGCC
T-AGTGCTGTAGC-TCTGTGGGAC--TT--T--G-CCCCGCAGACTTC-GGG-AGGTCCC
-TT------G-------TAC-GAACC--------ATT--GCTC-TTATA--CGCC-GTCT
TGTCGTGTCGCC-ACCGCGGCACG-CAGATCGT------GTT------C-----------
-------------T----TTCGT-GCAGTCG---T-TGACAGCACGTT--ACGAACATC-
AGTG---TCCGGAGC-------GTGGTC-TTGTGC-AG-GTGGA--ATGC--CTCTCTG-
----A-CC---GTATGAGT-AGCGATTTCCGG--TTTGCGTCA-CGCGAAG--------G
-----C------C----C-----G-CCCGT-CT-GGGTCGGTGCTGGA-G-C--TGA
>Carex_aboriginum|STARR|B1231|IDA|spm00001838
GGATGTCG------------GGCTCCCTGCACTTTT-GGTGCGGCCAACCG-AACAT-AG
GGC-TGTCTC-TTCACT-CT-CCCTCC-CGTC---A--TTG--AACATG-TCGTGGTT-G
GGAT--GC-CTCGGATCGGTTGCCTG-TGCGGTTCTACCCTC-T-TTTGGGTAGCGAAGT
CGTCCC-TTGATG--G-ATA---TTTGTTTG-CC-CT-T---ATGACA-TTTTT---G--
TC-TTTTGGGGC-AGCCGAAATG-TTGGC-GAAATCCTTGTGT--TGGTGC---G-TGGT
CGAA-TG-CCGTG-TTGCTATCACTTGGATTT-TTGCTGGCTCTCACGGATG-TGGTGCC
T-AGTGCTATAGC-TCTGTGGGAC--TT--T--G-CCCCGCAGACCTC-GGG-AGGTCCC
-TT------G-------TAC-GAACC--------ATT--GCTC-TTATA--CGCC-GTCT
TGTCGTGTTGCC-ACCGCGGCACG-CAGATCGT------GTT------C-----------
-------------T----TTCGC-GCAGTCG-G---TGACAGCACGTT--ACGAACATC-
AGTG---TCCGGAGC-------GTGGTC-TTGTGC-AG-GCGGA--ATGC--CTCTCTG-
----A-CC---GTATGAGT-AGCGATTGCCGG--TTTGCGTCA-CGTGAAG--------G
-----C------C----T-----G-CCCGT-CT-GGGTCGGTGCTGGA-G-C--TGA
>Carex_praeclara|JIMENEZMEJIAS||CHT|spm00003379
GGATGTCG------------GGCTCCCTGCACTTTT-GGTGCGGCCAACCG-AACAT-AG
GGC-TGTCTC-TYCACT-CT-CCCTCC-CGTC---A--TTG--AACATG-TCGTGGTT-G
GGAT--GC-CTCGGATCGGTTGCCTG-TGCGGTTCTACCCTC-T-TTTGGGTAGCGAAGT
CGTCCC-TTGATG--G-ATA---TTTGCTTG-CC-CT-A---ATGACA-TTTTT-GTG--
TC-TTTTGGGGC-AGCCGAAATG-TTGGC-GAAATCCTTGTGT--TGGTGT---G-TGGT
CGAA-TG-CCGTG-TTGCTATCACTTGGATTT-TCGCTGGCTCTCACGGATG-TGGTGCC
T-AGTGCTATAGC-TCTGTGGGAC--TT--T--G-CCCCGCAGACTTC-GGG-AGGTCCC
-TT------G-------TAC-GAACC--------ATT--GCTC-TTATA--CGCC-GTCT
TGTCGTGCTGCC-ACCGCGGCACG-CAGATCGT------GTT------C-----------
-------------T----TTCGT-GCAGTCG---T-TGACAGCACGTT--ACGAACATC-
AGTG---TCCGGAGC-------GTGGTC-TTGTGC-AG-GTGGA--ATGC--CTCTCTG-
----A-CC---GTATGAGT-AGCGATTTCCGG--TTTGCGTCA-CGCGAAG--------G
-----C------C----T-----G-CCCGT-CT-GGGTCGGTGCTGGA-G-C--TGA
>Carex_idahoa|STARR|B956|MNT|spm00001563
GGATGTCG------------GGCTCCCTGCACTTTT-GGTGCGGCCAACCG-AACAT-AG
GGC-TGTCTC-TTCACT-CT-CCCTCC-CGTC---A--TTG--AACATG-TCGTGGTT-G
GGAT--GC-CTCGGATCGGTTGCCTG-TGCGGTTCTACCCTC-T-TTTGGGTAGCGAAGT
CGTCCC-TTGATG--G-ATA---TTTGTTTG-CC-CT-T---GTGACA-TTTTT---G--
TC-TTTTGGGGC-AGCCGAATTG-TTGGC-GAAATCCTTGTGT--TGGTGT---G-TGGT
CGAA-TG-CCGTG-TTGCTATCACTTGGATTT-TTGCTGGCTCTCACGGATG-TGGTGCC
T-AGTGCTATAGC-TCTGTGGGAC--TT--T--G-CCCCGCAGACTTC-GGG-AGGTCCC
-TT------G-------TAC-GAACC--------ATT--GCTC-TCATA--CGCC-GTCT
TGTCGTGTTGCC-ACCGCGGCACG-CAGATCGT------GTT------C-----------
-------------T----TTCGT-GCAGTCG---T-TGACAGCACGTT--ACGAACATC-
AGTG---TCCGGAGC-------GTGGTC-TTGTGC-AG-GTGGA--ATGC--CTCTCTG-
----A-CC---GTATGAGT-AGCGATTTCCGG--TTTGCGTCA-CGTGAAG--------G
-----C------C----T-----G-CCCGT-CT-GGGTCGGTGCTGGA-G-C--TGA
>Carex_lehmannii|JIMENEZMEJIAS||CHC|spm00003367
GGANGTCG------------GGCT-CCTGCACTCTT-GGTGCGGCCAACCG-AACAT-AG
GGC-TGTCTC-TTCACT-CT-CCCTCC-CGTC---A--CTG--AACATG-TCGTGGTT-G
GGAT--GC-CTCGGATCGGTTGCCTG-TGCGGTTCTACCCTC-T-TTTGGGTAGCGAAGT
CGTCCC-TTGATG--G-ATA---TTTGCTTG-CC-CT-T---ATGACA-TTTTT---G--
TC-TTTTGGGGC-AGCCGAAATG-TTGGC-GAAATCCTTGTGT--TGGTGT---G-TGGT
CGAA-TG-CCGTG-TTGCTATCACTTGGATTT-TTGCTGGCTCTCACGGATG-TGGTGCC
T-AGTGCTATAGC-TCTGTGGGAN--TT--T--G-CCCCGCAGACTTC-GGG-AGGTCCC
-TT------G-------TAC-GAACC--------ATT--GCTC-TTATA--CGCC-GTCT
TGTCGTGTTGCC-ACCGCGGCACG-CAGATCGT------GTT------C-----------
-------------T----TTCGT-GCAGTCG---T-TGACAGCACGTT--ACGAACATC-
AGTG---TCCGGAGC-------GTGGTC-TTGTGC-AG-GTGGA--ATGC--CTCTCTG-
----A-CC---GTATGAGT-AGCGATTTCCGG--TTTGCGTCA-CGCGAAG--------G
-----C------C----T-----G-CCCGT-CT-GGGTCGGTGCTGGAAG-C--TGA
>Carex_bijiangensis|JIMENEZMEJIAS||CHT|spm00003354
GGATGTCG------------GGCTCCCTGCACTTTT-GGTGCGGCCAACCG-AACAT-AG
GGC-TGTCTC-TTCACT-CT-CCCTCC-CGTC---A--TTG--AACATG-TCGTGGTT-G
GGAT--GC-CTCGGATCGGTTGCCTG-TGCGGTTCTACCCTC-T-TTCGGGTAGCGAAGT
CGTCCC-TTGATG--G-ATA---TTTGTTTG-CC-CT-T---ATGACA-TTTTT---G--
TC-TTTTGGGGC-AGCCGAAATG-TTGGC-GAAATCCTTGTGT--TGGTGT---G-TGGT
CGAA-TG-CCGTG-TTGCTATCACTTGGATTT-TTGCTGGCTCTCACGGATG-TGGTGCC
T-AGTGCTATAGC-TCTGTGGGAC--TT--T--G-CCCCGCAGACTTC-GGG-AGGTCCC
-TT------G-------TAC-GAACC--------ATT--GCTC-TTATA--CGCC-GTCT
TGTCGTGTTGCC-ACCGCGGCACG-CAGATCGT------GTT------C-----------
-------------T----TCCGT-GCAGTCG---T-TGACAGCACGTT--ACGAACATC-
AGTG---TCCGGAGC-------GTGGTC-TTGTGC-AG-GTGGA--ATGC--CTCTCTG-
----A-CC---GTATGAGC-AGCGATTTCCGG--CTTGCGTCA-CGCGAAG--------G
-----C------C----T-----G-CCCGT-CC-GGGTCGGTGCCGGA-G-C--TGA
>Carex_nova|STARR|B081|COL|spm00000700
GGATGTCG------------GGCTCCCTGCACTTTT-GGTGCGGCCAACCG-AACAT-AG
GGC-TGTCTC-TTCACT-CT-CCCTCC-CGTC---A--TTG--AACATG-TCGTGGTT-G
GGAT--GC-CTCGGATCGGTTGCCTG-TGCGGTTCTACCCTC-T-TTTGGGTAGCGAAGT
CGTCCC-TTGATG--G-ATA---TTTGTTTG-CC-CT-T---ATGACA-TTTTT---G--
TC-TTTTGGGGC-AGCCGAAATG-TTGGC-GAAATCCTTGTGT--TGGTGT---G-TGGT
CGAG-TG-CCGTG-TTGCTATCACTTGGATTT-TTGCTGGCTCTCACGGATG-TGGTGCC
T-AGTGCTATAGC-TCTGTGGGAC--TT--T--G-CCCCGCAGACTCC-GGG-AGGTCCC
-TT------G-------TAC-GAACC--------ATT--GCTC-TTATA--CGCC-GTCT
TGTCGTGTTGCC-ACCGCGGCACG-CAGATCGT------GTT------C-----------
-------------T----TTCGT-GCAGTCG---T-TGACAGCACGTT--ACGAACATC-
AGTG---TCCGGAGC-------GTGGTC-TTGTGC-AG-GGGGA--ATGC--CTCTCTG-
----A-CC---GTATGAGT-AGCGATTTCCGG--TTTGCGTCA-CGCGAAG--------G
-----C------C----T-----G-CCCGT-CT-GGGTCGGTGCTGGA-G-C--TGA
>Carex_melanocephala|GEBAUER||ALT|spm00006156
GGATGTCG------------GGCTCCCTGCACTTTT-GGTGCGGCCAACCG-AACAT-AG
GGC-TGTCTC-TTCACT-CT-CCCTCC-CGTC---A--TTG--AACATG-TCGTGGTT-G
GGAT--GC-CTCGGATCGGTTGCCTG-TGCGGTTCTACCCTC-T-TTTGGGTAGCGAAGT
CGTCCC-TTGATG--G-ATA---TTTGTTTG-CC-CT-Y---ATGACA-TTTTT---G--
TC-TTTTGGGGC-AGCCGAAATG-TTGGC-GAAATCCTTGTGT--TGGTGT---G-TGGT
CGAA-TG-CCGTG-TTGCTATCACTTGGATTT-CTGCTGGCTCTCACGGATG-TGGTGCC
T-AGTGCTATAGC-TCTGTGGGAC--TT--T--G-CCCCGCAGACTTC-GGG-AGGTCCC
-TT------G-------TAC-GAACC--------ATT--GCTC-TTATA--CGCC-GTCT
TGTCGTGCTGCC-ACCGCGGCACG-CAGATCGT------GTT------C-----------
-------------T----TTCGT-GCAGTCG---T-TGACAGCACGTT--ACGAACATC-
AGTG---TCCGGAGC-------GTGGTC-TTGTGC-AG-GCGGA--ATGC--CTCTCTG-
----A-CC---GTATGAGT-AGCGATTTCCGG--TTTGCGTCA-CGCGAAG--------G
-----C------C----T-----G-CCCGT-CT-GGGTCGGTGCTGGA-G-C--TGA
>Carex_media|STARR|B1165|NBR|spm00001772
GGATGTCG------------GGCTCCCTGCACTTTT-GGTGCGGCCAACCG-AACAT-AG
GGC-TGTCTC-TTCACT-CT-CCCTCC-CGTC---A--TTG--AACATG-TCGTGGTT-G
GGAT--GC-CTCGGATCGGTTGCCTG-TGCGGTTCTACCCTC-T-TTTGGGTAGCGAAGC
CGTCCC-TTGATG--G-ATA---TTTGTTTG-CC-CT-T---ATGACA-TTTTT---G--
TC-TTTTGGGGC-AGCCGAAATG-TTGGC-GAAATCCTTGTGT--TGGTGT---G-TGGT
CGAA-TG-CCGCG-TTGCTATCACTTGGATTT-TTGCTGGCTCTCACGGATG-TGGTGCC
T-AGTGCTATAGC-TCTGTGGGAC--TT--T--G-CCCCGCAGACTTC-GGG-AGGTCCC
-TT------G-------TAC-GAACC--------ATT--GCTC-TTATA--CGCC-GTCT
TGTCGTGCTGCC-ACCGCGGCACG-CAGATCGT------GTT------C-----------
-------------T----TTCGT-GCAGTCG---T-TGACAGCACGTT--ACGAACATC-
AGTG---TCCGGAGC-------GTGGTC-TTGTGC-AG-GTGGA--ATGC--CTCTCCG-
----A-CC---GTATGAGT-AGCGATTTCCGG--TTTGCGTCA-CGCGAAG--------G
-----C------C----T-----G-CCCGT-CT-GGGTCGGTGCTGGA-G-C--TGA
>Carex_atrata|MESTERHAZY|NA|AUT|spm00002172
GGATGTCG------------GGCTCCCTGCACTCTT-GGTGCGGCCAACCG-AACAT-AG
GGC-TGTCTC-TTCACT-CT-CCCTCC-CGTC---A--TTG--AACATG-TCGTGGTT-G
GGAT--GC-CTCGGATCGGTTGCCTG-TGCGGTTCTACCCTC-T-TTTGGGTAGCGAAGT
CGTCCC-TTGATG--G-ATA---TTTGTTTG-CC-CT-T---GTGACA-TTTTT---G--
TC-TTTTGGGGC-GGCCGAAATG-TTGGC-GAAATCCTTGTGT--TGGTGT---G-TGGT
CGAA-TG-CCGTG-TTGCTATCACTTGGATTT-TTGCCGGCTCTCACGGATG-TGGTGCC
T-AGTGCTATAGC-TCTGTGGGAC--TT--T--G-CCCCGCAGACTTC-GGG-AGGTCCC
-TT------G-------TAC-GAACC--------ATT--GCTC-TTATA--CGCC-GTCT
TGTCGTGTTGCC-ACCGCGGCACG-CAGATCGT------GTT------C-----------
-------------T----TTCGT-GCAGTCG---T-TGACAGCACGTT--ACGAACATC-
AGTG---TCCGGAGC-------GTGGTC-TTGTGC-AG-GTGGA--ATGC--CTCTCTG-
----A-CC---GTATGAGT-AGCGATTTCCGG--TTTGCGTCA-CGCGAAG--------G
-----C------C----T-----G-CCCGT-CT-GGGTCGGTGCTGGA-G-C--TGA
>Carex_atratiformis|STARR|B1144|ABT|spm00001751
GGATGTCG------------GGCTCCCTGCACTCTT-GGTGCGGCCAACCG-AACAT-AG
GGC-TGTCTC-TTCACT-CT-CCCTCC-CGTC---A--TTG--AACATG-TCGTGGTT-G
GGAT--GC-CTCGGATTGGTTGCCTG-TGCGGTTCTACCCTC-T-TTTGGGTAGCGAAGT
CGTCCC-TTGATG--G-ATA---TTTGTTTG-CC-CT-T---ATGACA-TTTTT---G--
TC-TTTTGGGGC-AGCCGAAATG-TTGGC-GAAATCCTTGTGT--TGGTGT---G-TGGT
CGAA-TG-CCGTG-TTGCTATCACTCGGATTT-TTGCTGGCTCTCACGGATG-TGGTGCC
T-AGTGCTATAGC-TCTGTGGGAC--TT--T--G-CCCCGCAGACTTC-GGG-AGGTCCC
-TT------G-------TAC-GAACC--------ACT--GCTC-TTATA--CGCC-GTCT
TGTCGTGTTGCC-ACCGCGGCACG-CAGATCGT------GTT------C-----------
-------------T----TTCGTTGCAGTCG---T-TGACAGCACGTT--ACGAACATC-
AGTG---TCCGGAGC-------GTGGTC-TTGTGC-AG-GTGGA--ATGC--CTCTCTG-
----A-CC---GTATGAGT-AGCGATTTCCGG--TTTGCGTCA-CGCGAAG--------G
-----C------C----T-----G-CCCGT-CT-GGGTCGGTGCTGGA-G-C--TGA
>Carex_parviflora|LUCENO|NA|SWI|spm00000544
GGATGTCG------------GGCTCCCTGCACTTTT-GGTGCGGCCAACCG-AACAT-AG
GGC-TGTCTC-TTCACT-CT-CCCTCC-CGTC---A--TTG--AACATG-TCGTGGTT-G
GGAT--GC-CTCGGATCGGTTGCCTG-TGCGGTTCTACCCTC-T-TTTGGGTAGCGAAGT
CGTCCC-TTGATG--G-ATA---TTTGCTTG-CC-CT-T---ATGACA-TTTTT-GTG--
TC-TTTTGGGGC-AGCCGAAATG-TTGGC-GAAATCCTTGTGT--TGGTGT---G-TGGT
CGAA-TG-CCGCG-TTGCTATCACTTGGATTT-TTGCTGGCTCTCACGGATG-TGGTGCC
T-AGTGCTATAGC-TCTGTGGGAC--TT--T--G-CCCCGCAGACTTC-GGG-AGGTCCC
-TT------G-------TAC-GAACC--------ATT--GCTC-TTATA--CGCC-GTCT
TGTCGTGTTGCC-ACCGCGGCACG-CAGATCGT------GTT------C-----------
-------------T----TTCGT-GCAGTCGG----TGACAGCACGTT--ACGAACATC-
AGTG---TCCGGAGC-------GTGGTC-TTGTGC-AG-GCGGA--ATGC--CTCTCTG-
----A-CC---GTATGAGT-AGCGATTTCCGG--TTTGCGTCA-CGCGAAG--------G
-----C------C---TT-----G-CCCGT-CT-GGGTCGGTGCTGGA-G-C--TGA
>Carex_chalciolepis|STARR|B175|TAI|spm00000793
GGATGTCG------------GGCTCCCTGCACTTTT-GGTGCGGCCAACCG-AACAT-AG
GGC-TGTCTC-TTCACT-CT-CCCTCC-CGTC---A--TTG--AACATG-TCGTGGTT-G
GGAT--GC-CTCGGATCGGTTGCCTG-TGCGGTTCTACCCTG-T-TTTGGGTAGCGAAGT
CGTCCC-TTGATG--G-ATA---TTTGTTTG-CC-CT-T---ATGACA-TTTTT---G--
TC-TTTTGGGGC-AGCCGAAATG-TTGGT-GAAATCCTTGTGT--TGGTGT---G-TGGT
CGAA-TG-CCGTG-TTGCTATCACTTGGATTT-TTGCTGGCTCTCACGGATG-TGGTGCC
T-AGTGCTATAGC-TCTGTGGGAC--TGACTTTG-CCCCGCAGACTTC-GGG-AGGTCCC
-TT------G-------TAC-GAACC--------ATT--GCTC-TTATA--CGCC-GTCT
TGTCGTGTTGCC-ACCGCGGCACG-CAGATCGT------GTT------C-----------
-------------T----TTCGT-GCAGTCG---T-TGACAGCACGTT--ACGAACATC-
AGTG---TCCGGAGC-------GTGGTC-TTGTGC-AG-GTGGA--ATGC--CTCTCTG-
----A-CC---GTATGAGT-AGCGATTTCCGG--TTTGCGTCA-CGCGAAG--------G
-----C------C----T-----G-CCCGT-CT-GGGTCGGTGCTGGA-G-C--GGA
>Carex_hancockiana|JIMENEZMEJIAS|NA|CHM|spm00003463
GGATGTCG------------GGCTCCCTGCACTTTT-GGTGCGGCCAACCG-AACAT-AG
GGC-TGTCTC-TTCACT-CT-CCCTCC-CGTC---A--TTG--AACATG-TCGTGGTT-G
GGAT--GC-CTCGGATCGGTTGCCTG-TGCGGTTCTACCCTC-T-TTTGGGTAGCGAAGT
CGTCCC-TTGATG--G-ATA---TTTGTTTG-CC-CT-T---ATGACA-TTTTT---G--
TC-TTTTGGGGC-AGCCGAAATG-TTGGC-GAAATCCTTGTGT--TGGTGT---G-TGGT
CGAA-TG-CCGTG-TTGCTATCACTTGGATTT-TTGCTGGCTCTCACGGATG-TGGTGCC
T-AGTGCTATAGC-TCTGTGGGAC--TT--T--G-CCCCGCAGACTTC-GGG-AGGTCCC
-TT------G-------TAC-GAACC--------ATT--GCTC-TTATA--CGCC-GTCT
TGTCGTGTTGCC-ACCGCGGCACG-CAGATCGT------GTT------C-----------
-------------T----CTCGT-GCAGTCG---T-TGACAGCACGTT--ACGAACATC-
AGTG---TCCGGAGC-------GTGGTC-TTGTGC-AG-GTGGA--ATGC--CTCTCTG-
----A-CC---GTATGAGT-AGCGATTTCCGG--TTTGCGTCA-CGCGAAG--------G
-----C------C----T-----G-CCCGT-CT-GGGTCGGTGCTGGA-G-C--GGA
>Carex_raynoldsii|STARR|B578|CAL|spm00001184
GGATGTCG------------GGCTCCCTGCACTTTT-GGTGCGGCCAACCG-AACAT-AG
GGC-TGTCTC-TTCACT-CT-CCCTCC-CGTC---A--TTG--AACATG-TTGTGGTT-G
GGAT--GC-CTCGGATCGGTTGCCTG-TGCGGTTCTACCCTC-T-TTTGGGTAGCGAAGT
CGTCCC-TTGATG--G-ATA---TTTGTTTG-CC-CT-T---ATGACA-TTTTT---G--
TC-TTTTGGGGC-AGCCGAAATG-TTGGC-GAAATCCTTGTGT--TGGTGT---G-TGGT
CGAA-TG-CCGTG-TTGCTATCACTTGGATTT-TTGCTGGCTCTCACGGATG-TGGTGCC
T-AGTGCTATAGC-TCTGTGGGAC--TT--T--G-CCCCGCAGACTTC-GGG-AGGTCCC
-TT------G-------TAC-GAACC--------ATT--GCTC-TTATA--CGCC-GTCT
TGTCGTGTTGCC-ACCGCGGCACG-CAGATCGT------GTT------C-----------
-------------T----TTCGT-GCAGTCG---G-TGACAGCACGTT--ACGAACATC-
AGTG---TCCGGAGC-------GTGGTC-TTGTGC-AG-GTGGA--ATGC--CTCTCTG-
----A-CC---GTATGAGT-AGCGATTTCCGG--TTTGCGTCA-CGCGAAG--------G
------------C----C--T--G-CCCGT-CT-GGGTCGGTGCTGGA-G-C--TGA
>Carex_pelocarpa|STARR|B589|NEV|spm00001195
GGATGTCG------------GGCTCCCTGCACTTTT-GGTGCGGCCAACCG-AACAT-AG
GGC-TGTCTC-TTCACT-CT-CCCTCC-CGTC---A--TTG--AACATG-TCGTGGTT-G
GGAT--GC-CTCGGATCGGTTGCCTG-TGCGGTTCTACCCTC-T-TTTGGGTAGCGAAGT
CGTYCC-TTGATG--G-ATA---TTTGTTTG-CC-CT-T---ATGACA-TTTTT---G--
TC-TTTTGGGGC-AGCCGAAATG-TTGGC-GAAATCCTTGTGT--TGGTGT---G-TGGT
CGAA-TG-CTGTG-TTGCTATCACTTGGATTT-TTGCTGGCTCTCACGGATG-TGGTGCC
T-AGTGCTATAGC-TCTGTGGGACTTTT--T--G-CCCCGCAGACTTT-GGG-AGGTCCC
-TT------G-------TAC-GAACC--------ATT--GCTC-TTATA--CGCC-GTCT
TGTCGTGTTGCC-ACCGCGGCACG-CAGATCGT------GTT------C-----------
-------------T----TTCGT-GCAGTCG---T-TGACAGCACGTT--ACGAACATC-
AGTG---TCCGGAGC-------GTGGTC-TTGTGC-AG-GTGGA--ATGC--CTCTCTG-
----A-CC---GTATGAGT-AGCGATTTCCGG--TTTGCGTCA-CGCGAAG--------G
-----C------C----T-----G-CCCGT-CT-GGGTCGGTGCTGGA-G-C--TGA
>Carex_heteroneura|STARR|B307|NEV|spm00000925
GGATGTCG------------GGCTCCCTGCACTTTT-GGTGCGGCCAACCG-AACAT-AG
GGC-TGTCTC-TTCACT-CT-CCCTCC-CGTC---A--TTG--AACATG-TCGTGGTT-G
GGAT--GC-CTCGGATCGGTTGCCTG-TGCGGTTCTACCCTC-T-TTTGGGTAGCGAAGT
CGTCCC-TTGATG--G-ATA---TTTGTTTG-CC-CT-T---ATGACA-TTTTT---G--
TC-TTTTGGGGC-AGCCGAAATG-TTGGC-GAAATCCTTGTGT--TGGTGT---G-TGGT
CGAA-TG-CCGTG-TTGCTATCACTTGGATTT-TTGCTGGCTCTCACGGATG-TGGTGCC
T-AGTGCTATAGC-TCTGTGGGAC--TT--T--G-CCCCGCAGACTTC-GGG-AGGTCCC
-TT------G-------TAC-GAACC--------ATT--GCTC-TTATA--CGCC-GTCT
TGTCGTGTTGCC-RCCGCGGCACG-CAGATCGT------GTT------C-----------
-------------T----TTCGT-GCAGTCG---T-TGACAGCACGTT--ACGAACATC-
AGTG---TCCGGAGC-------GTGGTC-TTGTGC-AG-GTGGA--ATGC--CTCTCTG-
----A-CC---GTATGAGT-AGCGATTTCCGG--TTTGCGTCA-CGCGAAG--------G
-----C------C----T-----G-CCCGT-CT-GGGTCGGTGCTGGA-G-C--TGA
>Carex_helleri|STARR|B861|CAL|spm00001464
GGATGTCG------------GGCTCCCTGCACTTTT-GGTGCGGCCAACCG-AACAT-AG
GGC-TGTCTC-TTCACT-CT-CCCTCC-CGTC---A--TTG--AACATG-TCGTGGTT-G
GGAT--GC-CTCGGATCGGTTGCCTG-TGCGGTTCTACCCTC-T-TTTGGGTAGCGAAGT
CGTCCC-TTGATG--G-ATA---TTTGTTTG-CC-CC-T---ATGACA-TTTTT---G--
TC-TTTTGGGGC-AGCCGAAATG-TTGGC-GAAATCCTTGTGT--TGGTGT---G-TGGT
TGAA-TG-CCGTG-TTGCTATCACTTGGATTT-TTGCTGGCTCTCACGGATG-TGGTGCC
T-AGTGCTATAGC-TCTGTGGGAC--TT--T--G-CCCCGCAGACTTC-GGG-AGGTCCC
-TT------G-------TAC-GAACC--------ATT--GCTC-TTATA--CGCC-GTCT
TGTCGTGTTGCC-ACCGCGGCACG-CAGATCGT------GTT------C-----------
-------------T----TTCGT-GCAGTCG---T-TGACAGCACGTT--ACGAACATC-
AGTG---TCCGGAGC-------GTGGTC-TTGTGC-AG-GTGGA--ATGC--CTCTCTG-
----A-CC---GTATGAGT-AGCGATTTCCGG--TTTGCGTCA-CGCGAAG--------G
-----C------C----T-----G-CCYGT-CT-GGGTCGGTGCTGGA-G-C--TGA
>Carex_nelsonii|STARR|B1225|MNT|spm00001832
GGATGTCG------------GGCTCCCTGCACTTTT-GGTGCGGCCAACCG-AACAT-AG
GGC-TGTCTC-TTCACT-CT-CCCTCC-CGTC---A--TTG--AACATG-TCGTGGTT-G
GGAT--GC-CTCGGATCGGTTGCCTG-TGCGGTTCTACCCTC-T-TTTGGGTAGCGAAGT
CGTCGC-TTGATG--G-ATA---TTTGTTTG-CC-CT-T---ATGACA-TTTTT---G--
TC-TTTTGGGGC-AGCCGAAATG-TTGGC-GAAATCCTTGTGT--TGGTGT---G-TGGT
CGAA-TG-CCGTG-TTGCTATCACTTGGATTT-TTGCTGGCTCTCACGGATG-TGGTGCC
T-AGTGCTATAGC-TCTGTGGGAC--TT--T--G-CCCCGCAGACTTC-GGG-AGGTCCC
-TT------G-------TAC-GAACC--------ATT--GCTC-TTATA--CGCC-GTCT
TGTCGTGTTGCC-ACCGCGGCACG-CAGATCGT------GTT------C-----------
-------------T----TTCGT-GCAGTCG---T-TGACAGCACGTT--ACGAACATC-
AGTG---TCCGGAGC-------GTGGTC-TTGTGC-AG-GTGGA--ATGC--CTCTCTG-
----A-CC---GTATGAGT-AGCGATTTCCGG--TTTGCGTCA-CGCGAAG--------G
-----C------C----T-----G-CCCGT-CT-GGGTCGGTGCTGGA-G-C--TGA
>Carex_albonigra|STARR|B1014|ARK|spm00001621
GGATGTCG------------GGCTCCCTGCACTTTT-GGTGCGGCCAACCG-AACAT-AG
GGC-TGTCTC-TTCACT-CT-CCCTCC-CGTC---A--TTG--AACATG-TCGTGGTT-G
GGAT--GC-CTCGGATCGGTTGCCTG-TGCGGTTCTACCCTC-T-TTTGGGTAGCGAAGT
CGTCCC-TTGATG--G-ATA---TTTGTTTG-CC-CT-T---ATGACA-TTTTT---G--
TC-TTTTGGGGC-AGCCGAAATG-TTGGC-GAAATCCTTGTGT--TGGTGT---G-TGGT
CGAA-TG-CCGTG-TTGCTATCACTTGGATTT-TTGCTGGCTCTCACGGATG-TGGTGCC
T-AGTGCTATAGC-TCTGTGGGAC--TT--T--G-CCCCGCAGACTTC-GGG-AGGTCCC
-TT------G-------TAC-GAACC--------ATT--GCTC-TTATA--CGCC-GTCT
TGTCGTGTTGCC-ACCGCGGCACG-CAGATCGT------GTT------C-----------
-------------T----TCCGT-GCAGTCG---T-TGACAGCACGTT--ACGAACATC-
AGTG---TCCGGAGC-------GTGGTC-TTGTGC-AG-GTGGA--ATGC--CTCTCTG-
----A-CC---GTATGAGT-AGCGATTTCCGG--TTTGCGTCA-CGCGAAG--------G
-----C------C----T-----G-CCCGT-CT-GGGTCGGTGCTGGA-G-C--TGA
>Carex_bella|STARR|B1114|COL|spm00001721
GGAWGTCG------------GGCTCCCTGCACTTTT-GGTGCGGCCAACCG-AACAT-AG
GGC-TGTCTC-TTCACT-CT-CCCTCC-CGTC---A--TTG--AACATG-TCGTGGTT-G
GGAT--GC-CTCGGATCGGTTGCCTG-TGCGGTTCTACCCTC-T-TTTGGGTAGCGAAGT
CGTCCC-TTGATG--G-ATA---TTTGTTTG-CC-CT-T---ATGACA-TTTTT---G--
TC-TTTTGGGGC-AGCCGAAATG-TTGGC-GAAATCCTTGTGT--TGGTGT---G-TGGT
CGAA-TG-CCGTG-TTGCTATCACTTGGATTT-TTGCTGGCTCTCACGGATG-TGGTGCC
T-AGTGCTATAGC-TCTGTGGGAC--TT--T--G-CCCCGCAGACTTC-GGG-AGGTCCC
-TT------G-------TAC-GAACC--------ATT--GCTC-TTATA--CGCC-GTCT
TGTCGTGTTGCC-ACCGCGGCACG-CAGATCGT------GTT------C-----------
-------------T----TTCGT-GCAGTCG---T-TGACAGCACGTT--ACGAACATC-
AGTG---TCCGGAGC-------GTGGTC-TTGTGC-AG-GTGGA--ATGC--CTCTCTG-
----A-CC---GTATGAGT-AGCGATTTCCGG--TTTGCGTCA-CGCGAAG--------G
-----C------C----T-----G-CCCGT-CT-GGGTCGGTGCTGGA-G-C--TGA
>Carex_polyschoenoides|XIAOFENG|NA|CHN|spm00000096
GGATGTCG------------GGCTCCCTGCACTTTT-GGTGCGGCCAACCG-AACAT-AG
GGC-TGTCCC-TTCACT-ST-CCCTCC-CGTC---A--TTG--AATATG-TCGTGGTC-G
GGAT--GC-TTCCGATCGGTTGCCTG-TGCGGTTCTACCCTC-T-TTTGGGTAGCGAAGT
CGTCCC-TTGATG--G-ATA---TTTGCTTG-CC-CT-T---GTGACA-TTTTT-TTG--
TC-GTTCGGG-C-AGCCGAAATG-TTGGC-GAAATCCTTGTGT--TGGCGC---G-TGGT
CGAA-TG-CCGTG-CNGCCATCACTTGNATTT-TTGCCGGCTCTCACGGATG-CGGTGCC
T-AGTGC--TAGC-TCTGCGGGAC--TT--T--G-CCCCGCAGACTTC-GGG-AGGTCCC
-TT------G-------TAC-GAATCATTGAATAATT--GCTC-TCAT---CGCC-GTCT
TGTCGTGCCGCC-ACCGCGGCACG-CGGATCGT------GTT------C-----------
-------------C----TTCGT-GCAGTCG---T-TGACAGCACGAT-GTCGGACATT-
AG-------CGGAGAGTTTTCGGTGGTC-TCGTGC-AT-GCGGA--ATGC--CTCTCCG-
----A-TC---GTATGAGC-AGCGATTTCCGG--ATTGCGCCG-CGCGAAG--------G
-----C---C--C----T-----G-CCCGT-TC-GGGTCGGGGCTGGA-G-C--CGA
>Carex_chungii|XIAOFENG|NA|CHS|spm00000022
GGATGTCG------------GGCTCCCTGCACTTTT-GGTGCGGCCAACCG-AACAT-AG
GGC-AGTCCC-TTCACT-CT-CCCTCC-CGTC---A--TTG--AACATG-TCGTGGTC-G
GGAT--GC-TTCCGATYGGTTGCCTG-TGCGGTTCTACCCTC-T-TTTGGGTAGCGAAGT
TGTCCC-TTGATG--G-ATA---TTTGCTTG-CC-CT-T---GTGACA-TTTTT-TTG--
TC-GTTCGGG-C-AGCCGAAATG-TTGGC-GAAATCCTTGTGT--TGGCGC---G-TGGT
CGAA-TG-CCGTG-CCGCTATCACTTGKATTT-TTGCCGGCTCTCACGGATG-CGGTGCC
T-AGTGC--TAGC-TCTGCGGGAC--TT--T--G-CCCCGCAGACTTC-GGG-AGGTCCC
-TT------G-------TAC-GAATCATTGAATCATT--GCTC-TCAT---CGCC-GTCT
TGTCGTGCCGCT-ACCGCGGCACG-CGGATCGT------GTT------C-----------
-------------C----TTCGT-GCAGTCG---T-TGACAGCACGAT-GKCGGACATT-
AGCG-------GAGRGTTTTTGGTGGTC-TCGTGC-AT-GCGGA--ATGC--CTCTCCG-
----A-TC---GTATGAGC-AGCGATTTCCGG--ATTGCGCCG-CGCGAAG--------G
------------C----C---CTG-CCCGT-TC-GGGTCGGGGCTGGA-G-C--CGA
>Carex_pisiformis|XIAOFENG|NA|CHS|spm00000095
GGA-GTGG------------GGCT-CCTGCACTTTT-GGTGCGGCCAACCG-AACAT-AG
GGC-AGTCCC-TTCACT-CT-CCCTCC-CGTC---A--TTG--AACATG-TCGTGGTC-G
GGAT--GC-TTCCGATTGGTTGCCTG-TGCGGTTCTACCCTC-T-TTTGGGTAGCGAAGT
TGTCCC-TTGATG--G-ATA---TTTGCTTG-CC-CT-T---CTGACA-TTTTT-TTG--
TC-GTTCGGG-C-AGCCGAAATG-TTGGC-GAAATCCTTGTGT--TGGCGC---G-TGGT
CGAA-TG-CCGTG-CCGCTATCACTTGTATTT-TTGCCGGCTCTCACGGATG-CGGTGCC
T-AGTGC--TAGC-TCTGCGGGAC--TT--T--G-CCCCGCAGACTTC-GGG-AGGTCCC
-TT------G-------TAC-GAATCATTGAATCATT--GCTC-TCAT---CGCC-GTCT
TGTCGTGCCGCC-ACCGCGGCACG-CGGATCGT------GTT------C-----------
-------------C----TTCGT-GCAGTCG---T-TGACAGCACGAT-GGCGGACATT-
AGCG-------GAGAGTTTTTGGTGGTC-TCGTGC-AT-GCGGA--ATGC--CTCTCCG-
----A-TC---GTATGAGC-AGCGATTTCCGG--ATTGCGCCG-CGCGAAG--------G
------------C----C---CTG-CCCGT-TC-GGGTCGGGGCTGGA-G-C--CGA
>Carex_nervata|HIPP|NA|KOR|spm00000010
TTATGTCG------------GGCTCCCTGCACTTTT-GGTGCGGCCAACCG-AACAT-AG
GGC-TGTCCC-TTCACT-CT-CCCTCC-CGTC---A--TTG--AACATG-TCGTGGTC-G
GGAT--GC-TTCCGATCGGTTGCCTG-TGCGGTTCTACCCTC-T-TTTGGGTAGCGAAGT
CGTCCC-TTGATG--G-ATA---TTTGCTTG-CC-CT-T---CTGACA-TTTTT-TTG--
TC-GTTCGGG-C-AGCCGAAATG-TTGGC-GAAATCCTTGTGT--TGGCGC---G-CGGT
CGAA-TG-CCGTG-CCGCTGTCACTTGGATTTCTTGCCGGCTCTCACGGATG-CGGTGCC
T-AGCGC--TAGC-TCTGCGGGAC--TT--T--G-CCCCGCAGACTTC-GGG-AGGTCCC
-TT------G-------TAC-GAATCATCGAATCATT--GCTC-TCAA---CGCC-GTCT
TGTCGTGCTGCC-ACCGCGGCACG-CGGATCGT------GTT------C-----------
-------------C----TTCGT-GCAGTCA---T-TGACAGCGCGAT-GTCGGACATT-
AG-------CGGAGGGTTTTTGGTGGTC-TCGTGC-AT-GCGGA--ATGC--CTCTCCG-
----A-TC---ACATGAGC-AGCGATTTYCGG--ACTGCGTCG-CGCGAAG--------G
-----C---C--C----T-----G-CCCGT-TC-GGGTCGGGGCCGGA-G-C--CGA
>Carex_candolleana|SANGTAE|E0109|KOR?|spm00000327
GTATGTCG------------GGCTCCCTGCACTTTT-GGTGCGGCCAACCG-AACAT-AG
GGC-TGTCCC-TTCACT-CT-CCCTCC-CGTC---A--TTG--AACATG-TCGTGGTC-G
GGAT--GC-TTYCGATCGGTTGCCTG-TGCGGTTCTACCCTC-T-TTTGGGTAGCGAAGT
CGTCCC-TTGATG--G-ATA---TTTGCTTG-CC-CT-T---CTGACA-TTTTT-TTG--
TC-GTTCGGG-C-AGCCGAAATG-TTGGC-GAAATCCCTGTGT--TGGCGC---G-CGGT
CGAA-TG-CCGTG-CCGCTATCACTTGGATTT-TTGCCGGCTCTCACGGATG-CGGTGCC
T-AGCGC--TAGC-TCTGCGGGGC--TT--T--G-CCCCGCAGACTTC-GGG-AGGTCCC
-TT------G-------TAC-GAATCATCGAATCATT--GCTC-TCAA---CGCC-GTCT
TGTCGTGCCGCC-ACCGCGGCACG-CGGATCGT------GTT------C-----------
-------------C----TTCGT-GCAGTCA---T-TGACAGCGCGAT-GTCGGACATT-
AG-------CGGAGAGTTTTTGGTGGTC-TCGTGC-AT-GCGGA--ATGC--CTCTCCG-
----A-TC---ACATGAGC-AGCGATTTCCGG--ACTGCGTCG-CGCGAAG--------G
-----C---C--C----T-----G-CCCGT-TC-GGGTCGGGGCCGGA-G-C--TGA
>Carex_kamagariensis|SANGTAE|D0218|KOR?|spm00000336
NNNNGTCG------------GGCTCCCTGCACTTTT-GGTGCGGCCAACCG-AACAT-AG
GGC-TGTCCC-TTCACT-CT-CCCTCC-CGTC---A--TTG--AACATG-TCGTGGTC-G
GGAT--GC-TTCCGATCGGTTGCCTG-TGCGGTTCTACCCTC-T-TTTGGGTAGCGAAGT
CGTCCC-TTGATG--G-ATA---TTTGCTTG-CC-CT-T---CTGACA-TTTTT-TTG--
TC-GTTCGGG-C-AGCCGAAATG-TTGGC-GAAATCCTTGTGT--TGGCGC---G-CGGT
CGAA-TG-CCGTG-CCGCTATCACTTGGATTTYTTGCCGGCTCTCACGGATG-CGGTGCC
T-AGCGC--TAGC-TCTGCGGGAC--TT--T--G-CCCCGCAGACTTC-GGG-AGGTCCC
-TT------G-------TAC-GAATCATCGAATCATT--GCTC-TCAA---CGCC-GTCT
TGTCGTGCNGCC-ACCGCGGCACG-CGGATCGT------GTT------C-----------
-------------C----TTCGT-GCAGTCA---T-TGACAGCGCGAT-GTCGGACATT-
AG-------CGGAGGGTTTTTGGTGGTC-TCGTGC-AT-GCGGA--ATGC--CTCTCCG-
----A-TC---ACATGAGC-AGCGATTTCCGG--ACTGCGTCG-CGCGAAG--------G
-----C---C--C----T-----G-CCCGT-TC-GGGTCGGGGCCGGA-G-C--TGA
>Carex_meridiana|SANGTAE|D0660|KOR?|spm00000338
GTATGTCG------------GGCTCCCTGCACTTTT-GGTGCGGCCAACCG-AACAT-AG
GGC-TGTCCC-TTCACT-CT-CCCTCC-CGTC---A--TTG--AACATG-TCGTGGTC-G
GGAT--GC-TTCCGATCGGTTGCCTG-TGCGGTTCTACCCTC-T-TTTGGGTAGCGAAGT
CGTCCC-TTGATG--G-ATA---TTTGCTTG-CC-CT-T---CTGACA-TTTTT-TTG--
TC-GTTCAGG-C-AGCCGAAATG-TTGGC-GAAATCCTTGTGT--TGGCGC---G-CGGT
CGAA-TG-CCGTG-CCGCTATCACTTGGATTTTTTGCCGGCTCTCACGGATG-CGGTGCC
T-AGCGC--TAGC-TCTGCGGGAC--TT--T--G-CCCCGCAGACTTC-GGG-AGGTCCC
-TT------G-------TAC-GAATCATCGAATCATT--GCTC-TCAA---CGCC-GTCT
TGTCGTGCCGCC-ACCGCGGCACG-CGGATCGT------GTT------C-----------
-------------C----TTCGT-GCAGTCA---T-TGACAGCGCGAT-GTCGGACATT-
AGCG-------GAGGGTTTTTGGTGGTC-TCGTGC-AT-GCGGA--ATGC--CTCTCCG-
----A-TC---ACATGAGC-AGCGATTTCCGG--ACTGCGTCG-CGCGAAG--------G
-----C------C----C---T-G-CCCGT-TC-GGGTCGGGGCCGGA-G-C--TGA
>Carex_caryophyllea|STARR|B1457|SPA|spm00002063
GTATGTCG------------GGCTCCCTGCACTTTT-GGTGCGGCCAACCG-AACAT-AG
GGC-TGTCCC-TTCACT-CT-CCCTCC-CGTC---A--TTG--AATATG-TCGTGGTC-G
GGAT--GC-TTCCGATCGGTTGCCTG-TGCGGTTCTACCCTC-T-TTTGGGTAGCGAAGT
CGTCCC-TTGATG--G-ATA---TTTGCTTG-CC-CT-T---NTGACA-TTTTT-TTG--
TC-GTTCGGG-C-AGCCGAAATG-TTGGC-GAAATCCTTGTGY--TGGCGC---G-TGGT
CGAA-TG-CCGTG-CCGCTATCACTTGGATTT-TTGCCGGCTCTCACGGATG-CGGTGCC
T-AGTGC--TAGC-TCTGCGGGAC--TT--T--G-CCCCGCAGACTTC-GGG-AGGTCCC
-TT------G-------TAC-GAATCAYTGAATMATT--GCTC-TCAA---CGCC-GTCT
TGTCGTGCCGCC-ACCGCGGCACG-CGGATCGT------GTT------C-----------
-------------C----TTCGT-GCAGTCG---T-TGACAGCRCGAT-GTCGGACATT-
AG-------CGGAGAGTTTTYGGTGGTC-TCGTGC-AT-GCGGA--ATGC--CTCTCCG-
----A-TC---GTATGAGC-AGCGATTTCCGG--ATTGCGTCG-CGCGAAG--------G
-----C---C--C----T-----G-CCCGT-TC-GGGTCGGGGCCGGA-G-C--YGA
>Carex_mitrata|XIAOFENG|NA|CHS|spm00000085
GGATGTCG------------GGCTCCCTGCACTTTT-GGTGCGGCCAACCG-AACAT-AG
GGC-TGTCCC-TTCACT-CT-CCCTCC-CGTC---A--TTG--AATATG-TCGTGGTC-G
GGAT--GC-TTCCGATCGGTTGCCTG-TGCGGTTCTACCCTC-T-TTTGGGTAGCGAAGT
YGTCCC-TTGATG--G-ATA---TTTGCTTG-CC-CC-T---CTGACA-TTTTT-TTG--
TC-GTTCGGG-C-AGCCGAAATG-TTGGC-GAAATCCTTGTGC--TGGCGC---G-TGGT
CGAG-TG-CCGTG-CCGCTATCACTTGGATYT-TTGCCGGCTCTCACGGATG-CGGTGCC
T-AGTGC--TAGC-TCTGCGGGAC--TT--T--G-CCCCGCAGACTTC-GGG-AGGTCCC
-TT------G-------TAC-GAATCACCGAATAATT--GCTC-TCAA---CGCC-GTCT
TGTCGTGCCGCC-ACCGCGGCACG-CGGATCGT------GTT------C-----------
-------------C----TTCGT-GCAGTCG---T-TGACAGCGCGTT-GTCGGACATT-
AG-------CGGAGAGTTTTTGGTGGTC-TCGTGC-AT-GCGGA--ATGC--CTCTCCG-
----A-TC---GTATGAGC-AGCGATTTCCGG--ATTGCGTCG-CGCGAAG--------G
-----C---C--C----T-----G-CCCGT-TC-GGGTCGGGGCCGGA-G-C--CGA
>Carex_dapanshanica|XIAOFENG|NA|CHS|spm00000039
GCATGTCG------------GGCTCCCTGCACTTTT-GGTGCGGCCAACCG-AACAT-AG
GGC-TGTCCC-TTCACT-CT-CCCTCC-CGTC---A--TTG--AAAATG-TCGTGGTC-G
GGAT--GC-TTCCGATCGGTTGCCTG-TGCGGTTCTACCCTC-T-TTTGGGTAGCGAAGT
CGTCCC-TTGATG--G-ATA---TTTGCTTG-CC-CT-T---CTGACA-TTTTT-TTG--
TC-GTTCGGG-C-AGCCGAAATG-TTGGC-GAAATCCTTGTGT--TGGCGC---G-TGGT
CGAG-TG-CCGTG-CCGCTATCACTTGGATTT-TTGCCGGCTCTCACGGATG-CGGTGCC
T-AGTGC--TAGC-TCTGCGGGAC--TT--T--G-CCCCGCAGACTTC-GGG-AGGTCCC
-TT------G-------TGC-GAATCATTGAATAATT--GCTC-TCAT---CGCC-GTCT
TGTCGTGCCGCC-ACCGCGGCACG-CGGATCGT------GTT------C-----------
-------------C----TTCGT-GCAGTCG---T-TGACAGCGCGAT-GTCGGACATT-
AG-------CGGAGGGTTTTTGGTGGTC-TCGTGC-AT-GCGGA--ATGC--CTCTCCG-
----A-TC---GTATGAGC-AGCGATTTYCGG--ATTGCGTCG-CGCGAAG--------G
-----C---C--C----T-----G-CCCGT-TC-GGGTCGGGGCCGGA-G-C--TGA
>Carex_jiuhuaensis|XIAOFENG|NA|CHS|spm00000063
GCATGTCG------------GGCTCCCTGCACTTTT-GGTGCGGCCAACCG-AACAT-AG
GGC-TGTCCC-TTCACT-CT-CCCTCC-CGTC---A--TTG--AAAATG-TCGTGGTC-G
GGAT--GC-TTCCGATCGGTTGCCTG-TGCGGTTCTACCCTN-T-TTTGGGTAGCGAAGT
CGTCCC-TTGATG--G-ATA---TTTGCTTG-CC-CT-T---CTGACA-TTTTT-TTG--
TC-GTTCGGG-C-AGCCGAAATG-TTGGC-GAAATCCTTGTGT--TGGCGC---G-TGGT
CGAA-TG-CCGTG-CCGCTATCACTTGGATTT-TTGCCGGCTCTCACGGATG-CGGTGCC
T-AGTGC--TAGC-TCTGCGGGAC--TT--T--G-CCCCGCAGACTTC-GGG-AGGTCCC
-TT------G-------TGC-GAATCATTGAATAATT--GCTC-TCAT---CGCC-GTCT
TGTCGTGCCGCC-ACCGCGGCACG-CGGATCGT------GTT------C-----------
-------------C----TTCGT-GCAGTCG---T-TGACAGCGCGAT-GTCGGACATT-
AGCG-------GAGGGTTTTTGGTGGTC-TCGTGC-AT-GCGGA--ATGC--CTCTCCG-
----A-TC---GTATGAGC-AGCGATTTCCGG--ATTGCGTCG-CGCGAAG--------G
-----C------C----C---T-G-CCCGT-TC-GGGTCGGGGCYGGA-G-C--TGA
>Carex_densipilosa|XIAOFENG|NA|CHS|spm00000042
GCATGTCG------------GGCTCCCTGCACTTTT-GGTGCGGCCAACCG-AACAT-AG
GGC-TGTCCC-TTCACT-GT-CCCTCC-CGTC---A--TTG--AAAATG-TCGTGGTC-G
GGAT--GC-TTCCGATCGGTTGCCTG-TGCGGTTCTACCCTC-T-TTTGGGTAGCGAAGT
CGTCCC-TTGATG--G-ATA---TTTGCTTG-CC-CT-T---CTGACA-TTTTT-TTG--
TC-GTTCGGG-C-AGCCGAAATG-TTGGC-GAAATCCTTGTGT--TGGAGC---G-TGGT
CGAA-TG-CCGTG-CTGCTATCACTTGGATTT-TTGCCGGCTCTCACGGATG-CGGTGCC
T-AGTGC--TAGC-TCTGCGGGTC--TT--T--G-CCCCGCAGACTTC-GGG-AGGTCCC
-TT------G-------TGC-GAATCATTGAATAATT--GCTC-TCAT---CGCC-GTCT
TGTCGTGCCGCC-ACCGCGGCACG-CGGATCGT------GTT------C-----------
-------------C----TTCGT-GCAGTCG---T-TGACAGCGCGAT-GTCGGACATT-
AG-------CGGAGGGTTTTYGGTGGTC-TCGTGC-AT-GCGGA--ATGC--CTCTCCG-
----A-TC---GTATGAGC-AGCGATTTCCGG--ATTGCGTCG-CGCGAAA--------G
-----C---C--C----T-----G-CCCGT-TC-GGGTCGGGGCTGGA-G-C--CGA
>Carex_genkaiensis|HIPP|NA|KOR|spm00000011
GCATGTCG------------GGCTCCCTGCACTTTT-GGTGCGGCCAACCG-AACAT-AG
GGC-TGTCCC-TTCACT-GT-CCCTCC-CGTC---A--TTG--AAAATG-TCGTGGTC-G
GGAT--GC-TTCCGATCGGTTGCCTG-TGCGGTTCTACCCTC-T-TTTGGGTAGCGAAGT
CGTCCC-TTGATG--G-ATA---TTTGCTTG-CC-CT-T---CTGACA-TTTTT-TTG--
TC-GTTCGGG-C-AGCCGAAATG-TTGGC-GAAATCCCTGTGT--TGGCGC---G-TGGT
CGAA-TG-CCGTG-CTGCTATCACTTGGATTT-TTGCCGGCTCTCACGGATG-CGGTGCC
T-AGTGC--TAGC-TCTGCGGGTC--TC--T--G-CCCCGCAGACTTC-GGG-AGGTCCC
-TT------G-------TGC-GAATCATTGAATAATT--GCTC-TCAT---CGCC-GTCT
TGTCGTGCCGCC-ACCGCGGCACG-CGGATCGT------GTT------C-----------
-------------C----TTCGT-GCAGTCG---T-TGACAGCGCGAT-GTCGGACATT-
AGCG-------GAGGGTTTTCGGTGGTC-TCGTGC-AT-GCGGA--GTGC--CTCTCCG-
----A-TC---GTATGAGC-AGCGATTTCCGG--ATTGCGTCG-CGCGAAG--------G
------------C----C---CTG-CCCGT-TC-GGGTCGGGGCTGGA-G-C--CGA
>Carex_jackiana|EHM|spm00005760
NNNNNNNN------------NNNTCCCTGCACTTTT-GGTGCGGCCAACCG-AACAT-AG
GGC-TGTCTC-CTCACT-CT-CCCTCC-CGTC---A--TTG--AGCATG-TCGCGGCC-G
GGAT--GC-TTCCGATCGGTTGCCTG-TGCGGTTCTACCCTC-T-TGCGGGTAGCGAAGT
CGTCCC-TCGATG--G-ATA---TTTGCTTG-CC-CT-T---CTGACA-TCTCT-GTG--
TC-GTTTGGG-C-AGCCGAAATG-TTGGC-GAAATCCTTGTGC--TGGCGC---G-TGGT
CGAA-CG-CCGTG-CTGCCATCGCTTGGATTT-TTGCCGGCTCTCACGGATG-CGGTGCC
T-AGTGC--CAGC-TCTGCGGGGC--TC--T--G-CCCCGCAGACGTC-GGG-AGGTCCC
-TT------G-------TAC-GAATC--------ATT--GCTC-TTATA--CGCC-GT-T
TGTCGTGTCGCT-GCCGCGGCACG-CAGATCGT------GTT------C-----------
-------------T----TTCGC-GCCGTCG-GAT-TGACAGCGCGTC-ACCGAACATT-
AGTG---TCCGGAGC-------GTGGTC-TTGTGC-AC-GCGGA--TTGC--CTCTCCG-
----A-TC---GCATGAGC-AGCGATTTCCGG--TTTGCGTCG-CGCGAAG--------G
-----C---C--C----C-----G-CCCGT-CC-GGGTCGGTGCCGGA-G-C--CGA
>Carex_laxa|STARR|B1036|ARK|spm00001643
GCATGTCG------------GGCTCCCTGCACTTTT-GGTGCGGCCAACCG-AACAT-AG
GGC-TGTCTC-CTCACT-CT-CCCTCC-CTTC---A--TTG--AACATG-TCGTGGCC-G
GGAT--GC-TTCCGATCGGTTGCCTG-TGCGGTTCTACCCTC-T-TGTGGGTAGCGAAGT
CGTCCC-TTGATG--G-ATA---TTTGCTTG-CC-CA-T---CTGACA-TCTTT-GTG--
TC-GTTTGGG-C-AGCCGAAATG-TTGGC-CAAATCCTTGTGT--TGGCGC---G-TGGT
CGAA-CA-CCGTG-CTGCCATCTCTTGGATTT-TTGCCGGCTCTCACGGATG-TGGTGCC
T-AGTGC--TAGC-TCTGCGGGGC--TT--T--G-CCCCGCAGACGTC-GGG-AGGTCCC
-TT------G-------TAC-GGATC--------ATT--GCTC-TTATA--CGCC-GT-T
TGTCGTGTCGCC-ACCGCGGCACG-CAGATTGT------GTT------C-----------
-------------T----TTCGC-GCAGTCG-GAT-TGACAGCGCGTC-ACCGAACATT-
AGTG---TCCGGAGC-------GTGGTC-TTGTGC-AC-GTGGA--TTGC--CTCTCCG-
----A-TC---GTATGAGC-AGCGATTTCTGG--TTTGCGTCA-TGCRAAG--------G
-----CCCGC--C----C-----G-CCCGT-TC-GGKTCGGTGCTGGA-S-C--TGA
>Carex_egena|SANGTAE|D0265|KOR?|spm00000329
GCATGTCG------------GGCTCCCTGCACTTTT-GGTGCGGCCAACCG-AACAT-AG
GGC-TGTCTC-CTCACT-CT-CCCTCC-CGTC---A--TTG--AACATG-CCGTGGCT-G
GGAT--GC-TTCCGATCGGTTGCCTG-TGCGGTTCTACCCTC-T-TGTGGGTAGCGAAGT
CGTCTC-TTGATG--G-ATA---TTTGCTTG-CC-CT-T---CTGACA-TCTTT-GTG--
TC-GTTTGGG-C-AGCCGAAATG-TTGGC-GAAATCCTTGCGT--TGGCGC---G-TGGT
CGAA-CG-CCGTG-CTGCCATCGCTTGGATTT-TTGCCGGCTCTCACGGATG-TGGTGCC
T-AGTGC--TAGC-TCTGCTGGGC-TTT--T--G-CCCCGCAGACGTC-GGG-AGGTCCC
-TT------G-------TAC-GAATC--------ATT--GCTC-TTATA--CGCC-GT-T
TGTCGTGCCGCC-ACCGCGGCACG-CAGATCGT------GTT------C-----------
-------------T----TTCGC-GCCGTCG-GAT-TGACAGCGCGTC-ACCGAACATT-
AGTG---TCCGGAGC-------GTGGTC-TTGTGC-AT-GTGGA--TTGC--CTCTCCG-
----A-TCG--GCATGAGC-AGCGATTTCTGG--TTCGCGTCA-TGCGAAG--------G
-----C---C--C----C-----G-CCCGT-CC-GGGTCGGTGCTGGA-G-C--TGA
>Carex_papulosa|HIPP|NA|KOR|spm00000016
NCATGTCG------------GGCTCCCTGCACTTTT-GGTGCGGCCAACCG-AACAT-AG
GGC-TGTCTC-CTCACT-CT-CCCTCC-CGTC---A--TTG--AACATG-CCGTGGCT-G
GGAT--GC-TTCCGATCGGTTGCCTG-TGCGGTTCTACCCTC-T-TGTGGGTAGCGAAGT
CGTCTC-TTGATG--G-ATA---TTTGCTTG-CC-CT-T---CTGACA-TCTTT-GTG--
TC-GTTTGGG-C-AGCCGAAATG-TTGGC-GAAATCCTTGCGT--TGGCGC---G-TGGT
CGAA-CG-CCGTG-CTGCCATCGCTTGGATTT-TTGCCGGCTCTCACGGATG-TGGTGCC
T-AGTGC--TAGC-TCTGCTGGGC-TTT--T--G-CCCCGCAGACGTC-GGG-AGGTCCC
-TT------G-------TAC-GAATC--------ATT--GCTC-TTATA--CGCC-GT-T
TGTCGTGCCGCC-ACCGCGGCACG-CAGATCGT------GTT------C-----------
-------------T----TTCGC-GCCGTCG-GAT-TGACAGCGCGTC-ACCGAACATT-
AGTG---TCCGGAGC-------GTGGTC-TTGTGC-AT-GTGGA--TTGC--CTCTCCG-
----A-TCG--GCATGAGC-AGCGATTTCTGG--TTCGCGTCA-TGCGAAG--------G
-----C---C--C----C-----G-CCCGT-CC-GGGTCGGTGCTGGA-G-C--TGA
>Carex_albursina|STARR|B780|KTY|spm00001384
GCATGTCG------------GGCTCCCTGCACTTTT-GGTGCGGCCAACCG-AACAT-AG
GGC-TGTCTC-TTCACT-CT-CCCTCC-CGTC---A--TTG--AACATG-TCGCGGAC-G
GGAT--GC-TTCCGATCGGTTGCCTG-TGCGGTTCTACCCTC-T-CGTGGGTAGCGAAGT
CGTCCC-TCGATG--G-ATA---TTTGCTTG-CC-CT-T---CTGACA-TTTTT-GTG--
TC-GTCTGGG-C-AGCCGAAATG-TTGGC-GAAATCCTTGCGT--CGGCGC---G-CGGT
CGAG-CG-CCGCG-TTGCCTTCGCTTGGATTT-TTGCCGGCTCTCACGGATG-CGGTGCC
T-AGTGC--TAGC-TCTGCGGGAC--TT--T--G-CCCCGCAGACGTC-GGG-AGGTCCC
-TT------G-------TAC-GAATC--------ATT--GCTC-TTATA--CGCC-GT-C
TGTCGTGTCGCC-ACCGCGGCGCG-CAGATCGT------GTT------C-----------
-------------T----TTCGC-GCCGTCG-GAC-TGACAGCGCGTT-ACCGAACATC-
AGTG---TCCGGAGC-------GTGGTC-TCGTGC-AC-GCGGA--TTGC--CTCTCCG-
----A-TC---GTAYGAGC-AGCGATTTCCGG--TTCGCGTCG-CGCGAAG--------G
-----C---C--C----C-----G-CCCGT-CC-GGGTCGGTGCCGGA-G-C--CGA
>Carex_chapmanii|STARR|B214|FLA|spm00000832
GCATGTCG------------GGCTCCCTGCACTTTT-GGTGCGGCCAACCG-AACAT-AG
GGS-TGTCTC-CTCACT-CT-CCCTCC-CGTC---A--TTG--AACATG-TCGCGGAC-G
GGAT--GC-TTCCGATCGGTTGCCTG-TGCGGTTCTACCCTC-T-CGTGGGTAGCGAAGT
CGTCCC-TCGATG--G-ATA---TTTGCTTG-CC-CT-T---CTGACA-TTTTT-GTG--
TC-GTTTGGG-C-AGCCGAAATG-TTGGY-GAAATCCTTGCGT--CGGYGC---G-CGGT
CGAA-CG-CCGCG-TTGCCTTCGCTTGGATTT-TTGCTGGCTCTCACGGATG-CGGTGCC
T-AGTGC--TAGC-TCTGCGGGAC--TT--T--G-CCCCGCAGACGTC-GGG-AGGTCCC
-TT------G-------TGC-GAATC--------AYT--GCTC-TTATA--CGCC-GT-T
TGTCGTGTCGCC-AACGCGTCACG-CAGATCGT------GTT------C-----------
-------------T----TTCGC-GCCGTCG-GAC-TGACAGCGCGTC-ACCGAACATC-
AGTG---TCCGGAGC-------GTGGTC-TCGTGC-MC-GCGGA--TTGC--CTCTCCG-
----A-TC---GTATGAGC-AGCGATTTTCGG--TTCGCGTCG-TGCGAAG--------G
-----C---C--C----C-----G-CCCGT-CC-GGGTCGGTGCTGGA-G-C--CGA
>Carex_crebriflora|STARR|B425||spm00001043
GCATGTCG------------GGCTCCCTGCACTCTT-GGTGCGGCCAACCG-AACAT-AG
GGC-TGTCTC-TTCACT-CT-CCCTCC-CGTC---A--TTG--AACATG-GCGCGGAC-G
GGAT--GC-TTCCGATCGGTTGCCTG-TGCGGTTCTACCCTC-T-CGTGGGTAGCGAAGT
CGTCCC-TCGATG--G-ATA---TTTGCTYG-CC-CT-T---CTGACA-TTTTT-GTG--
TC-GTTTGGG-C-AGCCGGAATG-TTGGC-GAAATCATTGCGT--CGGCGC---G-CGGT
CGAA-CG-CCGCG-TTGCCTTCGCTTGGATTT-TTGCCGGCTCTCACGGATG-CGGTGCC
T-AGTGC--TAGC-TCTGCGGGAC--TT--T--GCCCCCGCAGACGTC-GGG-AGGTCCC
-TT------G-------TAC-GAATC--------ATT--GCTC-TTATA--CGCC-GT-T
TGTCGTGTCGCC-AACGCGTCGCG-CAGATCGT------GTT------C-----------
-------------T----TTCGC-GCCGTCG-GAC-TGACAGCGCGTT-ACCGAACATC-
AGTG---TCCGGAGC-------GTGGTC-TCGTGC-AC-GCGGA--TTGC--CTCTCCG-
----A-TC---GTATGAGC-AGCGATTTCCGG--TTCGCGTCG-CGCGAAG--------G
-----C---C--C----C-----G-CCCGT-CC-GGGTCGGTGCCGGA-G-C--CGA
>Carex_biltmoreana|STARR|B1462|NCA|spm00002068
GCATGTCG------------GGCTCCCTGCACTTTT-GGTGCGGCCAACCG-AACAT-AG
GGC-TGTCTC-TTCACT-CT-CCCTCC-CGTC---A--TTG--AACATG-TCGTGGAC-G
GGAT--GC-TTCCGATCGGTTGCCTG-TGCGGTTCTACCCTC-T-CGTGGGTAGCGAAGT
CGTCCC-TCGATG--G-ATA---TTTGCTTG-CC-CA-T---CTGACA-TTTGT-GTG--
TT-GTTTGGG-C-AGCCGAAATG-TTGGC-GGAATCCTTGCGT--CTGCGC---G-CGGT
CGAA-CG-CCGTG-TTGCCTTCGCTTGGATTT-TTGCCGGCTCTCACGGATG-CGGTGCC
T-AGTGC--TAGC-TCTGCGGGAA--TT--T--G-CCCCGCAGATGTC-GGG-AGGTCCC
-TT------G-------TAC-GAATC--------ATT--GCTC-TTATA--CGCC-GT-T
TGTCGTGTCGCC-ACCGCGGCACG-CAGATCGT------GTT------C-----------
-------------T----TTCGC-GCCGTCG-GAC-TGACAGCGCGTT-ACCGAACATC-
AGTG---TCCGGAGC-------GTGGTC-TCGTGC-AA-GTGGA--TTGC--CTCTCCG-
----A-AC---GTATGAGC-AGCGATTTCCGG--TTCGCGTCG-CGCGAAG--------G
-----C---C--C----C-----G-CCCGT-CC-GGGTCGGTGCTGGA-G-C--CGA
>Carex_woodii|STARR|B1183|IOW|spm00001790
CCATGTCG------------GGCTCCCTGCACTTTT-GGTGCGGCCAACCG-AACAT-AG
GGC-TGTCTC-TTCACT-CT-CCCTCC-CGTC---A--TTG--AACATG-TCGTGGAC-G
GGAT--GC-TTCCGATCGGTTGCCTG-TGCGGTTCTACCCTC-T-CGTGGGTAGCGAAGT
CGTCCC-TCGATG--G-ATA---TTTGCTTG-CC-CA-T---CTGACA-TTTGT-GTG--
TT-GTTTGGG-C-AGCCGAAATG-TTGGC-GGAATCCTTGCGT--CTGCGC---G-CGGT
CGAA-CG-CCGTG-TTGCCTTCGCCTGGATTT-TTGCCGGCTCTCACGGATG-CGGTGCC
T-AGTGC--TAGC-TCTGCGGGAA--TT--T--G-CCCCGCAGATGTC-GGG-AGGTCCC
-TT------G-------TAC-GAATC--------ATT--GCTC-TTATA--CGCC-GT-T
TGTCGTGTCGCC-ACCGCGGCACG-CAGATCGT------GTT------C-----------
-------------T----TTCGC-GCCGTCG-GAC-TGACAGCGCGTT-ACCGAACATC-
AGTG---TCCGGAGC-------GTGGTC-TCGTGC-AA-GTGGA--TTGC--CTCTCCG-
----A-AC---GTATGAGC-AGCGATTTYCGG--TTCGCGTCG-CGCGAAG--------G
-----C---C--C----C-----G-CCCGT-CC-GGGTCGGTGCTGGA-G-C--CGA
>Carex_styloflexa|STARR|B693|GEO|spm00001299
GCATGTCG------------GGCTCCCTGCACTTTT-GGTGCGGCCAACCG-AACAT-AG
GGC-TGTCTC-CTCACT-CT-CCCTCC-CGTC---A--TTG--AACATG-TCGCGGAC-G
GGAT--GC-TTCCGATCGGTTGCCTG-TGCGGTTCTACCCTC-T-CGTGGGTAGCGAAGT
CGTCCC-TCGATG--G-ATA---TTTGCTTG-CC-CT-T---CTGACA-TTTTT-GTG--
TC-GTTTGGG-C-AGCCGAAATG-TTGGC-GAAATCATTGCGT--CGGCGC---G-CGGT
CGAA-CG-CCGCG-TTGCCTTCGCTTGGATTT-TTGCCGGCTCTCACGGATG-CGGTGCC
T-AGTGC--TAGC-TCTGCGGGAC--TT--T--G-CCCCGCAGACGTC-GGG-AGGTCCC
-TT------G-------TAC-GAATC--------ATT--GCTC-TTATA--CGCC-GT-T
TGTCGTGTCGCC-AACGCGTCACG-CAGATCGT------GTT------C-----------
-------------T----TTCGC-GCCGTCG-GAC-TGACAGCGCGTT-ACCGAACATC-
AGTG---TCCGGAGC-------GTGGTC-TCGTGC-AC-GTGGA--TTGC--CTCTCCG-
----A-TC---GTATGAGC-AGCGATTTCCGG--TTCGCGTCG-CGCGAAG--------G
-----C---C--C----C-----G-CCCGT-CC-GGGTCGGTGCTGGA-G-C--CGA
>Carex_blanda|STARR|B1212|TEN|spm00001819
GCATGTCG------------GGCTCCCTGCACTTTT-TGTGCGGCCAACCG-AACAT-AG
GGC-TGTCTC-TTCACT-CT-CCCTCC-CGTC---A--TTG--AACATG-TCGCGGAC-G
GGAT--GC-TTCCGATCGGTTGCCTG-TGCGGTTCTACCCTC-T-CGTGGGTAGCGAAGT
CGTCCC-TCGATG--G-ATA---TTTGCTTG-CC-CT-T---CTGACA-TTTTT-GTG--
TC-GTTTGGG-C-AGCCGRAATG-TTGGC-GAAATCCTTGCGT--TGGCGC---G-CGGT
CGAA-CG-CCGCG-TTGCCTTCCCTCGGATTT-TTGCCGGCTCTCACGGATG-CGGTGCC
T-AGTGC--TAGC-TCTGCGGGAC--TT--T--G-CCCCGCAGACGTC-GGG-AGGTCCC
-TT------G-------TAC-GAATC--------ATT--GCTC-TTATA--CGCC-GT-T
TGTCGTGTCGCC-AACGCGTCACG-CAGATCGT------GTT------C-----------
-------------T----TTCGC-GCCGTCG-GAC-TGACAGCGCGTC-ACCGAACATC-
AGTG---TCCGGAGC-------GTGGTC-TCGTGC-AC-GCGGA--TTGC--CTCTCCG-
----A-TC---GTATGAGC-AGCGATTTTCGG--TTCGCGTCG-CGCGAAG--------G
-----C---C--C----C-----G-CCCGT-CC-GGGTCGGTGCTGGA-G-C--CGA
>Carex_radfordii|STARR|B835|SCA|spm00001438
GCATGTCG------------GGCTCCCTGCACTTTT-TGTGCGGCCAACCG-AACAT-AG
GGC-TGTCTC-TTCACT-CT-CCCTCC-CGTC---A--TTG--AACATG-TCGCGGAC-G
GGAT--GC-TTCCGATCGGTTGCCTG-TGCGGTTCTACCCTC-T-CGTGGGTAGCGAAGT
CGTCCC-TCSATG--G-ATA---TTTGCTTG-CC-CT-T---CTGACA-TTTTT-GTG--
TC-GTTTGGG-C-AGCCGAAATG-TTGGC-GAAATCCTTGCGT--TGGCGC---G-CGGT
CGAA-CG-CCGCA-TTGCCTTCGCTCGGATTT-TTGCCGGCTCTCACGGATG-CGGTGCC
T-AGTGC--TAGC-TCTGCGGGAC--TT--T--G-CCCCGCAGACGTC-GGG-AGGTCCC
-TT------G-------TAC-GAATC--------ATT--GCTC-TTATA--CGCC-GT-T
TGTCGTGTCGCC-AACGCGTCACG-CAGATCGT------GTT------C-----------
-------------T----TTCGC-GCCGTCG-GAC-TGACAGCGCGTC-ACCGAACATC-
AGTG---TCCGGAGC-------GTGGTC-TCGTGC-AC-GCGGA--TTGC--CTCTCCG-
----A-TC---GTATGAGC-AGCGATTTCCGG--TTCGCGTCG-CGCGAAG--------G
-----C---C--C----C-----G-CCCGT-CC-GGGTCGGTGCTGGA-G-C--CGA
>Carex_leptonervia|STARR|B790|MAN|spm00001394
GCATGTCG------------GGCTCCCTGCACTTTT-TGTGCGGCCAACCG-AACAT-AG
GGC-TGTCTC-TTCACT-CT-CCCTCC-CGTC---A--TTG--AACATG-TCGCGGAC-G
GGAT--GC-TTCCGATCGGTTGCCTG-TGCGGTTCTACCCTC-T-CGTGGGTAGCGAAGT
CGTCCC-TCGATG--G-ATA---TTTGCTTG-CC-CT-T---CTGACA-TTTTT-GTG--
TC-GTTTGGG-C-AGCCGAAATG-TTGGC-GAAATCCTTGCGT--TGGCGC---G-CGGT
CGAA-CG-CCGCG-TTGCCTTCGCTCGGATTT-TTGCCGGCTCTCACGGATG-CGGTGCC
T-AGTGC--TAGC-TCTGCGGGAC--TT--T--G-CCCCGCAGACGTC-GGG-AGGTCCC
-TT------G-------TAC-GAATC--------ATT--GCTC-TTATA--CGCC-GT-T
TGTCGTGCCGCC-ACCGCGGCRCG-CAGATCGT------GTT------C-----------
-------------T----TTCGC-GCCGTCG-GAC-TGACAGCGCGTC-ACCGAACATC-
AGTG---TCCGGAGC-------GTGGTC-TCGTGC-AC-GCGGA--TTGC--CTCTCCG-
----A-TC---GTATGAGC-AGCGATTTCCGG--TTCGCGTCG-CGCGAAG--------G
-----C---C--C----C-----G-CCCGT-TC-GGGTCGGTGCTGGA-G-C--CGA
>Carex_striatula|STARR|B658|DEL|spm00001264
GCATGTCG------------GGCTCCCTGCACTTTT-TGTGCGGCCAACCG-AACAT-AG
GGC-TGTCTC-TTCACT-CT-CCCTCC-CGTC---A--TTG--AACATG-TCGCGGAC-G
GRAT--GC-TTCCGATCGGTTGCCTG-TGCGGTTCTACCCTC-T-CGTGGGTAGCGAAGT
CGTCCC-TCGATG--G-ATA---TTTGCTTG-CC-CT-T---CTGACA-TTTTT-GTG--
TC-GTTTGGG-C-AGCCGAAATG-TTGGC-GAAATCCTTGCGT--TGGCGC---G-CGGT
CGAA-CG-CCGCG-TTGCCTTCGCTCGGATTT-TTGCCGGCTCTCACGGATG-CGGTGCC
T-AGTGC--TAGC-TCTGCGGGAC--TT--T--G-CCCCGCAGACGTC-GGG-AGGTCCC
-TT------G-------TAC-GAATC--------ATT--GCTC-TTATA--CGCC-GT-T
TGTCGTGCCGCC-ACCGCGGCACG-CAGATCGT------GTT------C-----------
-------------T----TTCGC-GCCGTCG-GAC-TGACAGCGCGTC-ACCGAACATC-
AGTG---TCCGGAGC-------GTGGTC-TCGTGC-AC-GCGGA--TTGC--CTCTCCG-
----A-TC---GTATGAGC-AGCGATTTCCGG--TTCGCGTCG-CGCGAAG--------G
-----C---C--C----C-----G-CCCGT-CC-GGGTCGGTGCTGGA-G-C--CGA
>Carex_kraliana|STARR|B363|ARK|spm00000981
GCATGTCG------------GGCTCCCTGCACTTTT-TGTGCGGCCAACCG-AACAT-AG
GGC-TGTCTC-TTCACT-CT-CCCTCC-CGTC---A--TTG--AACATG-TCGCGGAC-G
GGAT--GC-TTCCGATCGGTTGCCTG-TGCGGTTCTACCCTC-T-CGTGGGTAGCGAAGT
CGTCCC-TCGATG--G-ATA---TTTGCTTG-CC-CT-T---CTGACA-TTTTT-GTG--
TC-GTTTGGG-C-AGCCGAAATG-TTGGC-GAAATCCTTGCGT--TGGCGC---G-CGGT
CGAA-CG-CCGCG-TTGCCTTCGCTTGGATTT-TTGCCGGCTCTCACGGATG-CGGTGCC
T-AGTGC--TAGC-TCTGCGGGAC--TT--T--G-CCCCGCAGACGTC-GGG-AGGTCCC
-TT------G-------TAC-GAATC--------ATT--GCTC-TTATA--CGCC-GT-T
TGTCGTGTCGCC-AMCGCGKCACG-CAGATCGT------GTT------C-----------
-------------T----TTCGC-GCCGTCG-GAC-TGACAGCGCGTC-ACCGAACATC-
AGTG---TCCGGAGC-------GTGGTC-TCGTGC-AC-GCGGA--TTGC--CTCTCCG-
----A-TC---GTATGAGC-AGCGATTTCCGG--TTCGCGTCG-CGCGAAG--------G
-----C---C--C----C-----G-CCCGT-CC-GGGTCGGTGCTGGA-G-C--CGA
>Carex_laxiflora|STARR|B405|MIC|spm00001023
GCATGTCG------------GGCTCCCTGCACTTTT-TGTGCGGCCAACCG-AACAT-AG
GGC-TGTCTC-TTCACT-CT-CCCTCC-CGTC---A--TTG--AACATG-TSGCGGAC-G
GGAT--GC-TTCCGATCGGTTGCCTG-TGCGGTTCTACCCTC-T-CGTGGGTAGCGAAGT
CGTCCC-TCGATG--G-ATA---TTTGCTTG-CC-CT-T---CTGACA-TTTTT-GTG--
TC-GTTTGGG-C-AGCCGAAATG-TTGGC-GAAATCCTTGCGT--TGGCGC---G-CGGT
CGAA-CG-CCGCG-TTGCCTTCGCTYGGATTT-TTGCCGGCTCTCACGGATG-CGGTGCC
T-AGTGC--TAGC-TCTGCGGGAC--TT--T--G-CCCCGCAGACGTC-GGG-AGGTCCC
-TT------G-------TAC-GAATC--------ATT--GCTC-TTATA--CGCC-GT-T
TGTCGTGYCGCC-AMCGCGKCACG-CAGATCGT------GTT------C-----------
-------------T----TTCGC-GCCGTCG-GAC-TGACAGCGCGTC-ACCGAACATC-
AGTG---TCCGGAGC-------GTGGTC-TCGTGC-AC-GCGGA--TTGC--CTCTCCG-
----A-TC---GTATGAGC-AGCGATTTCCGG--TTCGCGTCG-CGCGAAG--------G
-----C---C--C----C-----G-CCCGT-CC-GGGTCGGTGCTGGA-G-C--CGA
>Carex_purpurifera|STARR|B867|KTY|spm00001470
GCATGTCG------------GGCTCCCTGCACTTTT-GGTGCGGCCAACCG-AACAT-AG
GGC-TGTCTC-TTCACT-CT-CCCTCC-CGTC---A--TTG--AACATG-TCGTGGAC-G
GGAT--GC-TTCCGATCGGTTGCCTG-TGCGGTTCTACCCTC-T-CGTGGGTAGCGAAGT
CGTCCC-TCGATG--G-ATA---TTTGCTTG-CC-CA-T---CAGACA-TTTTT-GTG--
TC-GTTTGGG-C-AGCCGGAATG-TTGGC-GGAATCCTTGCGT--CGGCGC---G-CGGT
CGAA-CG-CCGCG-TTGCCTTCGCTTGGATTT-TTGCCGGCTCTCACGGATG-CGGTGCC
T-AGTGC--TAGC-TCTGCGGGGA--TT--T--G-CCCCGCAGATGTC-GGG-AGGTCCC
-TT------G-------TAC-GAATC--------ATT--GCTC-TTATA--CGCC-GT-T
TGTCGTGTCGCC-ACCGCGGCACG-CAGATCGT------GTT------C-----------
-------------T----TTCGC-GCCGTCG-GAC-TGACAGCGCGTT-ACCGAACATC-
AGTG---TCCGGAGC-------GTGGTC-TCGTGC-AA-GTGGA--TTGC--CTCTCCG-
----A-AC---GTATGAGC-AGCGATTTTCGG--TTCGCGTCG-CGCGAAG--------G
-----C---C--C----C-----G-CCCGT-CC-GGGTCGGTGCTGGA-G-C--CGR
>Carex_hendersonii|STARR|B1340|BRC|spm00001947
GCATGTCG------------GGCTCCCTGCACTTTT-GGTGCGGCCAACCG-AACAT-AG
GGC-TGTCTC-TTCACT-CT-CCCTCC-CGTC---A--TTG--AACATG-TCGTGGAC-G
GGAT--GC-TTCCGGTCGGTTGCCTG-TGCGGTTCTACCCTC-T-CGTGGGTAGCGAAGT
CGTCCC-TCGATG--G-ATA---TTTGCTTG-CC-CT-T---CTGACA-TTTTT-GTG--
TC-GTTTGGG-C-AGCCGAAACG-TTGGC-GAAATCCTTGCGT--CGGCGC---G-CGGT
CGAG-CG-CCGCG-TTGCCTTCGCTTGGATTT-CTGCCGGCTCTCACGGATG-CGGTGCC
T-AGTGC--TAGC-TCTGCGGGAC--TT--T--G-CCCCGCAGACGTC-GGG-AGGTCCC
-TT------G-------TAC-GAATC--------ACT--GCTC-TTATA--CGCC-GT-T
TGTCGTGTCGCC-ACCGCGGCACG-CAGATCGT------GTT------C-----------
-------------T----TTCGC-GCCGTCG-GAC-TGACAGCGCGTT-ACCGAACATC-
AGTG---TCCGGAGC-------GTGGTC-TCGTGC-AC-GTGGA--TTGC--CTCTCCG-
----A-TC---GTATGAGC-AGCGATTTCCGG--TTCGCGTCG-CGCGAAG--------G
-----C---C--C----C-----G-CCCGT-CC-GGGTCGGTGCTGGA-G-C--CGA
>Carex_manhartii|STARR|B1154|GEO|spm00001761
NNNNNTCG------------GGCTCCCTGCACTTTT-GGTGCGGCCAACCG-AACAT-AG
GGC-TGTCTC-TTCACT-CT-CCCTCC-CGTC---A--TTG--AACATG-TCGTGGAC-G
GGAT--GC-TTCCGATCGGTTGCCTG-TGCGGTTCTACCCTC-T-CGTGGGTAGCGAAGT
CGTCCC-TCGATG--G-ATA---TTTGCTTG-CC-CT-T---CTGACA-TTTTT-GTG--
TC-GTTTGGG-C-AGCCGGAATG-TTGGC-GAAATCCTTGCGT--CGGCGC---G-CGGT
TGAA-CG-CCGCG-TTGCCTTCGCTTGGATTT-TTGCCGGCTCTCACGGATG-CGGTGCC
T-AGTGCTATAGC-TCTGCGGGAN--TT--T--G-CCCCGCAGANGTC-GGG-AGGTCCC
-TT------G-------TAC-GAATC--------ATT--GCTY-TTATA--CGCC-GT-T
TGTCGTGTCGCC-ACCGCGGCACG-CAGATCGT------GTT------C-----------
-------------T----TTCGC-GCCGTCG-GAC-TGACAGCGCGTT-ACCGAACATC-
AGTG---TCCGGAGC-------GTGGTC-TCGTGC-AC-GTGGA--TTGC--CTCTCCG-
----A-TC---GTATGAGC-AGCGATTTCCGG--TTCGCGTCG-CGCGAAG--------G
-----C---C--C----C-----G-CCCGT-CC-GGGTCGGTGCTGGA-G-C--CGA
>Carex_garberi|STARR|B1017|ARK|spm00001624
GCATGTCG------------GGCTCCCTGCACTTTT-GGTGCGGCCAACCG-AACAT-AG
GGC-TGTCTY-TTCACT-CT-CCCTCC-CGTC---A--TTG--AACATG-TCGTGGAC-G
GGAT--GC-TTTCGATCGGTTGCCTG-TGCGGTTCTACCCTC-T-CGTGGGTAGCGAAGT
CGTCCC-TCGATG--G-ATA---TTTGCTTG-CC-CT-T---CTGACA-TTTTT-GTG--
TC-GTTTGGG-C-AGCCGGAATG-TTGGC-GAAATCCTTGCGT--CGGCGC---G-CGGT
TGAA-CG-CCGCG-TTGCCTTCGCTTGGATTT-TTGCCGGCTCTCACGGATG-CGGTGCC
T-AGTGCTATAGC-TCTGCGGGAC--TT--T--G-CCCCGCAGACGTC-GGG-AGGTCCC
-TT------G-------TAC-GAATC--------ATT--GCTC-TTATA--CGCC-GT-T
TGTCGTGTCGCC-ACCGCGGCACG-CAGATCGT------GTT------C-----------
-------------T----TTCGC-GCCGTCG-GAC-TGACAGCGCGTT-ACCGAACATC-
AGTG---TCCGGAGC-------GTGGTC-TCGTGC-AA-GTGGA--TTGC--CTCTCCG-
----A-AC---GTATGAGC-AGCGATTTCCGG--TTCGCGTCG-CGCGAAG--------G
-----C---C--C----C-----G-CCCGT-CC--GGTCGGTGCTGGA-G-C--TRA
>Carex_bicolor|STARR|B1015|ARK|spm00001622
GCATGTCG------------GGCTCCCTGCACTTTT-GGTGCGGCCAACCG-AACAT-AG
GGC-TGTCTC-TTCACT-CT-CCCTCC-CGTC---A--TTG--AACATG-TCGTGGAC-G
GGAT--GC-TTTCGATCGGTTGCCTG-TGCGGTTCTACCCTC-T-CGTGGGTAGCGAAGT
CGTCCC-TCGATG--G-ATA---TTTGCTTG-CC-CT-T---CTGACA-TTTTT-GTG--
TC-GTTTGGG-C-AGCCGGAATG-TTGGC-GAAATCCTTGCGT--CGGCGC---G-CGGT
TGAA-CG-CCGCG-TTGCCTTCGCTTGGATTT-TTGCCGGCTCTCACGGATG-CGGTGCC
T-AGTGCTATAGC-TCTGCGGGAC--TT--T--G-CCCCGCAGACGTC-GGG-AGGTCCC
-TT------G-------TAC-GAATC--------ATT--GCTC-TTATA--CGCC-GT-T
TGTCGTGTCGCC-ACCGCGGCACG-CAGATCGT------GTT------C-----------
-------------T----TTCGC-GCCGTCG-GAC-TGACAGCGCGTT-ACCGAACATC-
AGTG---TCCGGAGC-------GTGGTC-TCGTGC-AA-GTGGA--TTGC--CTCTCCG-
----A-AC---GTATGAGC-AGCGATTTCCGG--TTCGCGTCG-CGCGAAG--------G
-----C---C--C----C-----G-CCCGT-CC-GGGTCGGTGCTGGA-N-C--TGA
>Carex_livida|STARR|B807|NWJ|spm00001410
NNNNNNNN------------NNNNNNNNNNNNNNNN-NGTGCGGCCAACCG-AACAT-AG
GGC-TGTCTC-TTCACT-CT-CCCTCC-CGTC---A--TTG--AACATG-TCGTGGAC-G
GGAT--GC-TTTCGATCGGTTGCCCG-TGCGGTTCTACCCTC-T-CGTGGGTAGCGAAGT
CGTCCC-TCGATG--G-ATA---TTTGCTTG-CC-CT-T---CTGACA-TTTTT-GTG--
TC-GTTTGGG-C-AGCCGGAATG-TTGGC-GAAATCCTTGCGT--CGGCGC---G-CGGT
TGAA-CG-CCGCG-TTGCCTTCGCTTGGATTT-TTGCCGGCTCTCACGGATG-CGGTGCC
T-AGTGCTATAGC-TCTGCGGGAC--TT--T--G-CCCCGCAGACGTC--GG-AGGTCCC
-TT------G-------TAC-GAATC--------ATT--GCTC-TTATA--CGCC-GT-T
TGTCGTGTCGCC-ACCGCGGCACG-CAGATCGT------GTT------C-----------
-------------T----TTCGC-GCCGTCG-GAC-TGACAGCGCGTT-ACCGAACATC-
AGTG---TCCGGAGC-------GTGGTC-TCGTGC-AA-GTGGA--TTGC--CTCTCCG-
----A-AC---GTATGAGC-AGCGATTTTCGG--TTCGCGTCG-CGCGAAG--------G
-----C---C--C----C-----G-CCCGT-CC-GGGTCGGTGCTGGA-G-C--TGA
>Carex_ormostachya|STARR|B528|MIC|spm00001134
GCATGTCG------------GGCTCCCTGCACTTTT-GGTGCGGCCAACCG-AACAT-AG
GGC-TGTCTC-TTCACT-CT-CCCTCC-CGTC---A--TTG--AACATG-TCGTGGAC-G
GGAT--GC-TTCCGATCGGTTGCCTG-TGCGGTTCTACCCTC-T-CGTGGGTAGCGAAGT
CGTCCC-TCGATG--G-ATA---TTTGCTTG-CC-CT-T---CTGACA-TTTTT-GTG--
TC-GTTTGGG-C-AGCCGGAATG-TTGGC-GAAATCCTTGCGT--CGGCGC---G-CGGT
CGAA-CG-CCGCG-TTGCCTTCGCTTGGATTT-TTGCCGGCTCTCACGGATG-CGGTGCC
T-AGTGC--TAGC-TCTGCGGGAC--TT--T--G-CCCCGCAGACGTC-GGG-AGGTCCC
-TT------G-------TAC-GAATC--------ATT--GCTC-TTATA--CGCC-GT-T
TGTCGTGTCGCC-ACCGCGGCACG-CAGATCGT------GTT------C-----------
-------------T----TTCGC-GCCGTCG-GAC-TGACAGCGCGTT-ACCGAACATC-
AGTG---TCCGGAGC-------GTGGTC-TCGTGC-AA-GTGGA--TTGC--CTCTCCG-
----A-AC---GTATGAGC-AGCGATTTCCGG--TTCGCGTCG-CGCGAAG--------G
-----C---C--C----C-----G-CCCGT-CC-GGGTCGGTGCTGGA-G-C--CGA
>Carex_brachycalama|REZNICEK|NA|BOL|spm00000368
GCATGTCG------------GGCTCCCTGCACTTTT-GGTGCGGCCAACCG-AACAT-AG
GGC-TGTCTC-TTCACT-CT-CCCTCC-CGTC---A--TTG--AACATG-TCGTGGAC-G
GGAT--GC-TTTCGATCGGTTGCCTG-TGCGGTTCTACCCTC-T-CGTGGGTAGCGAAGT
CGTCCC-TCGATG--G-ATA---TTTGCTTG-CC-CT-T---CTGACA-TTTTT-GTG--
TC-GTTTGGG-C-AGCCGGAATG-TTGGC-GAAATCCTTGCGT--CGGCGC---G-CGGT
TGAA-CG-CCGCG-TTGCCTTCGCTTGGATTT-TTGCCGGCTCTCACGGATG-CGGTGCC
T-AGTGCTATAGC-TCTGCGGGAC--TT--T--G-CCCCGCAGACGTC-GGG-AGGTCCC
-TT------G-------TAC-GAATC--------ATT--GCTC-TTATA--CGCC-GT-T
TGTCGTGTCGCC-ACCGCGGCACG-CAGATCGT------GTT------C-----------
-------------T----TTCGC-GCCGTCG-GAC-TGACAGCGCGTT-ACCGAACATC-
AGTG---TCCGGAGC-------GTGGTC-TCGTGC-AA-GTGGA--TTGC--CTCTCCG-
----A-AC---GTATGAGC-AGCGATTTCCGG--TTCGCGTCG-CGCGAAG--------G
-----C---C--C----C-----G-CCCGT-CC-GGGTCGGTGCTGGA-G-C--CGA
>Carex_meadii|STARR|B1135|MAN|spm00001742
GCATGTCG------------GGCTCCCTGCACTTTT-GGTGCGGCCAACCG-AACAT-AG
GGC-TGTCTC-TTCACT-CT-CCCTCC-CGTC---A--TTG--AACATG-TCGTGGAC-G
GGAT--GC-TTTCGATCGGTTGCCTG-TGCGGTTCTACCCTC-T-CGTGGGTAGCGAAGT
CGTCCC-TCGATG--G-ATA---TTTGCTTG-CC-CT-T---CTGACA-TTTTT-GTG--
TC-GTTTGGG-C-AGCCGGAATG-TTGGC-GAAATCCTTGCGT--CGGCGC---G-CGGT
TGAA-CG-CCGCG-TTGCCTTCGCTTGGATTT-TTGCCGGCTCTCACGGATG-CGGTGCC
T-AGTGCTATAGC-TCTGCGGGAC--TT--T--G-CCCCGCAGACGTC-GGG-AGGTCCC
-TT------G-------TAC-GAATC--------ATT--GCTC-TTATA--CGCC-GT-T
TGTCGTGTCGCC-ACCGCGGCACG-CAGATCGT------GTT------C-----------
-------------T----TTCGC-GCCGTCG-GAC-TGACAGCGCGTT-ACCGAACATC-
AGTG---TCCGGAGC-------GTGGTC-TCGTGC-AA-GTGGA--TTGC--CTCTCCG-
----A-AC---GTATGAGC-AGCGATTTCCGG--TTCGCGTCG-CGCGAAG--------G
-----C---C--C----C-----G-CCCGT-CC-GGGTCGGTGCTGGA-G-C--CGA
>Carex_tetanica|STARR|B709|MAN|spm00001314
GCATGTCG------------GGCTCCCTGCACTTTT-GGTGCGGCCAACCG-AACAT-AG
GGC-TGTCTC-TTCACT-CT-CCCTCC-CGTC---A--TTG--AACATG-TCGTGGAC-G
GGAT--GC-TTTCGATCGGTTGCCTG-TGCGGTTCTACCCTC-T-CGTGGGTAGCGAAGT
CGTCCC-TCGATG--G-ATA---TTTGCTTG-CC-CT-T---CTGACA-TTTTT-GTG--
TC-GTTTGGG-C-AGCCGGAATG-TTGGC-GAAATCCTTGCGT--CGGCGC---G-CGGT
TGAA-CG-CCGCG-TTGCCTTCGCTTGGATTT-TTGCCGGCTCTCACGGATG-CGGTGCC
T-AGTGCTATAGC-TCTGCGGGAC--TT--T--G-CCCCGCAGACGTC-GGG-AGGTCCC
-TT------G-------TAC-GAATC--------ATT--GCTC-TTATA--CGCC-GT-T
TGTCGTGTCGCC-ACCGCGGCACG-CAGATCGT------GTT------C-----------
-------------T----TTCGC-GCCGTCG-GAC-TGACAGCGCGTT-ACCGAACATC-
AGTG---TCCGGAGC-------GTGGTC-TCGTGC-AA-GTGGA--TTGC--CTCTCCG-
----A-AC---GTATGAGC-AGCGATTTCCGG--TTCGCGTCG-CGCGAAG--------G
-----C---C--C----C-----G-CCCGT-CC-GGGTCGGTGCTGGA-G-C--CGA
>Carex_aurea|STARR|B149||spm00000767
GCATGTCG------------GGCTCCCTGCACTTTT-GGTGCGGCCAACCG-AACAT-AG
GGC-TGTCTC-TTCACT-CT-CCCTCC-CGTC---A--TTG--AACATG-TCGTGGAC-G
GGAT--GC-TTTCGATCGGTTGCCTG-TGCGGTTCTACCCTC-T-CGTGGGTAGCGAAGT
CGTCCC-TCGATG--G-ATA---TTTGCTTG-CC-CT-T---CTGACA-TTTTT-GTG--
TC-GTTTGGG-C-AGCCGGAATG-TTGGC-RAAATCCTTGCGT--CGGCGC---G-CGGT
TGAA-CG-CCGCG-TTGCCTTCGCTTGGATTT-TTGCCGGCTCTCACGGATG-CGGTGCC
T-AGTGCTATAGC-TCTGCGGGAC--TT--T--G-CCCCGCAGACGTC-GGG-AGGTCCC
-TT------G-------TAC-GAATC--------ATT--GCTC-TTATA--CGCC-GT-T
TGTCGTGTCGCC-ACCGCGGCACG-CAGATCGT------GTT------C-----------
-------------T----TTCGC-GCCGTCG-GAC-TGACAGCGCGTT-ACCGAACATC-
AGTG---TCCGGAGC-------GTGGTC-TCGTGC-AA-GTGGA--TTGC--CTCTCCG-
----A-AC---GTATGAGC-AGCGATTTCCGG--TTCGCGTCG-CGCGAAG--------G
-----C---C--C----C-----G-CCCGT-CC-GGGTCGGTGCTGGA-G-C--TGA
>Carex_hassei|STARR|B1260|CAL|spm00001867
GCATGTCG------------GGCTCCCTGCACTTTT-GGTGCGGCCAACCG-AACAT-AG
GGC-TGTCTC-TTCACT-CT-CCCTCC-CGTC---A--TTG--AACATG-TCGTGGAC-G
GGAT--GC-TTTCGATCGGTTGCCTG-TGCGGTTCTACCCTC-T-CGTGGGTAGCGAAGT
CGTCCC-TCGATG--G-ATA---TTTGCTTG-CC-CT-T---CTGACA-TTTTT-GTG--
TC-GTTTGGG-C-AGCCGGAATG-TTGGC-GAAATCCTTGCGT--CGGCGC---G-CGGT
TGAA-CG-CCGCG-TTGCCTTCGCTTGGATTT-TTGCCGGCTCTCACGGATG-CGGTGCC
T-AGTGCTATAGC-TCTGCGGGAC--TT--T--K-CCCCGCAGACGTC-GGG-AGGTCCC
-TT------G-------TAC-GAATC--------ATT--GCTC-TTATA--CGCC-GT-T
TGTCGTGTCGCC-ACCGCGGCACG-CAGATCGT------GTT------C-----------
-------------T----TTCGC-GCCGTCG-GAC-TGACAGCGCGTT-ACCGAACATC-
AGTG---TCCGGAGC-------GTGGTC-TCGTGC-AA-GTGGA--TTGC--CTCTCCG-
----A-AC---GTATGAGC-AGCGATTTCCGG--TTCGCGTCG-CGCGAAG--------G
-----C---C--C----C-----G-CCCGT-CC-GGGTCGGTGCTGGA-G-C--TGA
>Carex_klamathensis|STARR|B1463|ORE|spm00002069
GCATGTCG------------GGCTCCCTGCACTTTT-GGTGCGGCCAACCG-AACAT-AG
GGC-TGTCTC-TTCACT-CT-CCCTCC-CGTC---A--TTG--AACATG-TCGTGGAC-G
GGAT--GC-TTTCGATCGGTTGCCTG-TGCGGTTCTACCCTC-T-CGTGGGTAGCGAAGT
CGTCCC-TCGATG--G-ATA---TTTGCTTG-CC-CT-T---CTGACA-TTTTT-GTG--
TC-GTTTGGG-C-AGCCGGAATG-TTGGC-GAAATCCTTGCGT--CGGCGC---G-CGGT
TGAA-CG-CCGCG-TTGCCTTCGCTTGGATTT-TTGCCGGCTCTCACGGATG-CGGTGCC
T-AGTGCTATAGC-TCTGCGGGAC--TT--T--G-CCCCGCAGACGTC-GGG-AGGTCCC
-TT------G-------TAC-GAATC--------ATT--GCTC-TTATA--CGCC-GT-T
TGTCGTGTCGCC-ACCGCGGCACG-CAGATCGT------GTT------C-----------
-------------T----TTCGC-GCCGTCG-GAC-TGACAGCGCGTT-ACCGAACATC-
AGTG---TCCGGAGC-------GTGGTC-TCGTGC-AA-GTGGA--TTGC--CTCTCCG-
----A-AC---GTATGAGC-AGCGATTTCCGG--TTCGCGTCG-CGCGAAG--------G
-----C---C--C----C-----G-CCCGT-CC-GGGTCGGTGCTGGA-G-C--TGA
>Carex_olbiensis|LUCENO|NA|SPA|spm00000586
GCATGTCG------------GGCTCCCTGCACTTTT-GGTGCGGCCAACCG-AACAT-AG
GGC-TGTCTC-TTCACT-CT-CCCTCC-CGTC---A--TTG--AACGTG-TCGTGGTCGG
GGAT--GC-TTTCGATCGGTTGCCTG-TGCGGTTCTACCCTC-T-TGTGGGTAGCGAAGT
GGTCCC-TCGATG--G-ATA---TTTGCTTG-CC-CT-T---CTGACA-TTTTT-GTG--
TC-GTTTGGG-C-AGCCGAAATG-TTGGC-GAAATCCTTGTTT--TGGCGC---G-TGGT
CGAA-CG-CCGTGTTTGCCTTCGCTTGGATTT-TTGCCGGCTCTCACGGAAG-CGGTGCC
T-AGTGC--TAGC-TCTGCGGGAC--TT--T--G-CCCCGCAGACATC-GGG-AGGTCCC
-TT------G-------GAC-GAATC--------ATT--GCTC-TTATA--CGCC-GT-T
TGTCGTGTCGCC-ACCGCGGCACG-CAGATCGT------GTT------C-----------
-------------T----TTCGC-GTTGTCG-GAT-TGACAGCGCGTT-ACCGAACATT-
AGTG---TCCGGAGC-------GTGGTG-TTGTGC-AC-GTGGA--TTGC--CTCTCCG-
----A-TC---GTATGAGC-AGCGATTTCCGG--TTTGCGTCA-CGCGAAG--------G
-----C------C----C-----G-CCCGT-TC-GGGTCGGTGCTGGA-G-C--CGT
>Carex_auriculata|SANGTAE|D0527|KOR?|spm00000345
GCATGTCG------------GGCTCCCTGCACTTTC-GGTGCGGCCAACCG-AACAT-AG
GGC-TGTCTC-TTCACT-CT-CCCCCC-CGTC---A--TTG--AACATG-CCGCGGCC-G
GGAT--GC-TTCCGATCGGTTGCCTG-TGCGGTTCTACCCTC-T-TGTGGGTAGCGAAGT
CGTCCC-TTGATG--G-ATG---TTTGCTTG-CC-CT-T---CTGACA-TTTTTGGTG--
TC-GTTTGGG-C-AGCCGAAATG-TTGGC-GAAATCCCTGTGT--TGGCGC---G-TGGY
CGAA-CG-CCGTG-TTGCCATCGCTTGGATTT-TTGCCGGCTCTCACGGATG-CGGTGCC
T-CGTGC--TATC-TCTGCGGGAC--TT--T--G-CCCCGCAGACGTC-GGG-AGGTCCC
-YT------G-------TAC-GAATC--------ATT--GCTC-TTATA--CGCC-GT-T
TGTCGTGTCGCC-ACCGCGGCACG-CAGATCGT------GTT------C-----------
-------------T----TTCGC-GCCGTCG-GAT-TGACRGCGCGTY-ACCGAACATC-
AGTG---TCCGGAGC-------GTGGTC-TCGTGC-AC-GTGGA--TTGC--CTCTCCG-
----A-TC---GTATGAGC-AGCGATTTCCGG--TTTGCGTCA-CGCGAAG--------G
-----C------C----C-----G-CCCCT-CC-GGGTCGGTGCCGGA-G-C--TGA
>Carex_pilosa|LUCENO|NA|YUG|spm00000563
GCATGTCG------------GGCTCCCTGCACTTTC-GGTGCGGCCAACCG-AACAT-AG
GGC-TGTCTC-TTCACT-CT-CCCCCC-CGTC---A--TTG--AACATG-CCGCGGCC-G
GGAT--GC-TTCCGATCGGTTGCCTG-TGCGGTTCTACCCTC-T-TGTGGGTAGCGAAGT
CGTCCC-TTGATG--G-ATA---TTTGCTTG-CC-CT-T---CTGACA-TTTTTGGTG--
TC-GTTTGGG-C-AGCCGAAATG-TTGGC-GAAATCCTTGTGT--TGGCGC---G-TGGT
CGAA-CG-CCGTG-TTGCCATCGCTTGGATTT-TTGCCGGCTCTCACGGATG-CGGTGCC
T-CGTGC--TATC-TCTGCGGGAC--TT--T--G-CCCCGCAGACGTC-GGG-AGGTCCC
-TT------G-------TGC-GAATC--------ATT--GCTC-TTATA--CGCC-GT-T
TGTCGTGTCGCC-ACCGCGGCACG-CAGATCGT------GTT------C-----------
-------------T----TTCGC-GCCGTCG-GAT-TGACAGCGCGTC-ACCGAACATC-
AGTG---TCCGGAGC-------GTGGTC-TCGTGC-AC-GTGGA--TTGC--CTCTCCG-
----A-TC---GTATGAGC-AGCGATTTCCGG--TTTGCGTCA-CGCGAAG--------G
-----C------C----C-----G-CCCGT-CC-GGGTCGGTGCTGGA-G-C--TGA
>Carex_filipes|JIMENEZMEJIAS|NA|CHM|spm00003462
TCATGTCG------------GGCTCCCTGCACTTTT-GGTGCGGCCAACCG-AACAT-AG
GGC-TGTCTC-TTCACT-CT-CCCTCC-CGTC---A--TTG--AACATG-TCGTGGTC-G
GGAT--GC-TTCCGATCGGTTGCCTG-TGCGGTTCTACCCTC-T-TGTGGGTAGCGAAGT
CGTCCC-TTGATG--G-ATA---TTTGCTTG-CC-CT-T---TTGACA-TTTTT-GTG--
TC-TTTTGGG-C-AGCCGAAATG-TTGGC-GAAATCCTTGTGT--TGGCGC---G-TGGT
CGAA-CG-CCGTG-TTGCCTTCGCTTGGATTC-TTGTCGGCTCTCGCGGATG-CGGTGCC
T-AGTGC--TAGC-TCTGCGGGAC-TTT--T--G-CCCCGCAGACGTC-GGG-AGGTCCC
-TT------G-------TAC-GAATC--------ATT--GCTC-TTATA--CGCC-GT-T
TGTCGTGTCGCC-ACCGCGGCACG-CAGATCGT------GTT------C-----------
-------------T----TTCGC-GCCGTCG-GAT-TGACAGCGCGTT-ACCGAACATT-
AGTG---TCCGGAGC-------GTGGTC-TTGTGC-AC-GTGGA--TTGC--CTCTCCG-
----A-TC---GTATGAGC-AGCGATTTCCGG--TTTGCGTCA-CGCGAAG--------G
-----C---C--C----C-----G-CCCGT-TC-GGGTCGGTGCCGGA-G-C--TGA
>Carex_panicea|STARR|B1299|MAI|spm00001906
GCATGTCG------------GGCTCCCTGCACTTTT-GGTGCGGCCAACCG-AACAT-AG
GGC-TGTCTC-TTCACT-CT-CCCTCC-CGTC---A--TTG--AACATG-TCGTGGTC-G
GGAT--GC-TTCCGATCGGTTGCCTG-TGCGGTTCTACCCTC-T-TGTGGGTAGCGAAGT
CGTCCC-TTGATG--G-ATA---TTTGCTTG-CC-CT-T---CTGACA-TCTTT-GTG--
TC-GTTTGRG-C-AGCCGAAATG-TTGGC-AAAATCCTTGTGT--TGGCGC---G-TGGT
CSAA-YG-CCGTG-TTGCCTTCGCTTGGATTC-TTGCCGGCTCTCACGGATG-CGGTGCC
T-AGTGC--TAGC-TCTGCGGGAC--TT--T--G-CCCCGCAGACATC-GGG-AGGTCCC
-TT------G-------TAC-GAATC--------ATT--GCTC-TTATA--CGCC-GT-T
TGTCGTGTCGCC-ACCGCGGCGCG-CAGATCGT------GTT------C-----------
-------------T----TTCGC-GCCGTCG-GAT-TGACAGCGCGTT-ACCGAACATT-
AGTG---TCCGGAGC-------GTGGTC-TTGTGC-AC-GTGGA--TTGC--CTCTCCG-
----A-TC---GTATGAGC-AGCGATTTCCGG--TTTGCTTCA-CGCGAAG--------G
-----C------C----C-----G-MCCGT-CT-GGGTCGGTGCTGGA-G-C--TGA
>Carex_gifuensis|SANGTAE|E0180|KOR?|spm00000331
GGATGTCG------------GGCTCCCTGCACTTTT-GGTGCGGCCAACCG-AACAT-AG
GGC-TGTCTC-TTCACT-CT-CCCTCC-CGTY---A--TTG--AACATG-TCGTGGTG-G
GGAT--GC-TTTCGATCGGTTGCCTG-TGCGGTTCTACCCTC-T-TGTGGGTAGCGCAGT
CGTCCC-TTGTTG--G-ATA---TTTGCTTG-CC-CA-T---CTGACA-TTTTT-GTG--
TC-GTTTGGG-C-AGCCGAAATG-TTGGC-GAAATCCTTGTGT--TGGCGC---G-TGGT
CGAA-TG-TCATG-TCGCTGTCACTTGGATTT-TTGTCGGCTCTCACGGATG-CGGTGCC
T-AGTGCT-AAGC-TCTGCGGGAC--TT--T--G-CCCCGCAGACTTC-GGGAAGGTCCC
-TT------G-------TAC-GAATC--------ATT--GCTCTTTATA--TGCC-GTCT
TGTCGTGTCGCT-ACCGCGGCACG-CGGATCGT------GTT------C-----------
-------------C----TTCGT-GCAGTCA---T-TGACAGCGCGAT-GTCGAACATC-
AGCG---TCCGGAGC-------GTGGTC-TTGTGC-AG-GTGGA--ATGC--CTCTCCG-
----A-TC---GTATGAGC-AGCGATTTCCGG--TTTGCGTCA-CGCGAAG--------G
-----C---C--T----T-----G-CCCGT-TT-GGGTCGGTGCCGGA-G-C--TGA
>Carex_ulobasis|HIPP|NA|KOR|spm00000003
GGATGTCG------------GGCTCCCTGCACTTTT-GGTGCGGCCAACCG-AACAT-AG
GGC-TGTCTC-TTCACT-CT-CCCTCC-CGTC---A--TTG--AACATG-TCGTGGTG-G
GGAT--GC-TTTCGATCKGTTGCCTG-TGCGGTTCTACCCTC-T-TGTGGGTAGCGCAGT
CGTCCC-TTGTTG--G-ATA---TTTGCTTG-CC-CA-T---CTGACA-TTTTT-GTG--
TC-GTTTGGG-C-AGCCGAAATG-TTGGC-GAAATCCTTGTGT--TGGCGC---G-TGGT
CGAA-TG-TCATG-TCGCTGTCACTTGGATTT-TTKTCGGCTCTCACGGATG-CGGTGCC
T-AGTGCT-AAGC-TCTGCGGGAC--TT--T--G-CCCCGCAGACTTC-GGGAAGGTCCC
-TT------G-------TAC-GAATC--------ATT--GCTCTTTATA--TGCC-GTCT
TGTCGTGTCGCT-AMCGCGGCACG-CGGATCGT------GTT------C-----------
-------------C----TTCGT-GCAGTCA---T-TGACAGCGCGAT-GTCGAACATC-
AGCG---TCCGGAGC-------GTGGTC-TTGTGC-AG-GTGGA--ATGC--CTCTCCG-
----A-TC---GTATGAGC-ARCGATTTCCGG--TTTGCGTCA-CGCGAAG--------G
-----C---C--T----T-----G-CCCGT-YY-GGGTYGGTGCYRGA-G-C--TGA
>Carex_brysonii|STARR|B036|ALA|spm00000655
GCATGTCG------------GGCTCCCTGCACTTTT-GGTGCGGCCAACCG-AACAT-GG
GGC-TGTCTC-TTCACT-GT-CCCTCC-AATC---G--TCG--AACAAG-TCGTGGTC-G
GGAT--GC-TTTCGATCGGTTGCCTG-TGCGGTTCTACCCTC-T-CGTGGGTAGCGAAGT
CGTCCC-TTGATG--G-ATA---TTTGCTTG-CC-CT-T---CGGACA-TTTTT-GTGTC
CA-GTTTGGG-C-AGCCGAAATG-TTGGT-AGAATCCTTGTGT--TGGCGC---G-TGGT
CTAA-TG-CCGYG-TTGCTATCACTTGGATTT-TTGCCGGCTCTCACGGATG-CGGTGCC
T-AGTGCTATAGC-TCTGCGGGAC-TTT--T--G-CCCCGCAGACTTC-GGG-AGGTCCC
-TT------G-------TAC-GAATC--------ACT--GCTC-TTATA--CGCC-GT-T
TGTCGTGCCGCC-ACCGCGGCACG-CAGATCGT------GTT------C-----------
-------------T----TTCGT-GCCGTCG-GTT-TGACAGCACGAT-AGCGAACATT-
AGTG---TCCGGAGC-------GTGGTC-TTGTGC-AT-GCGGA--GCGC--CTCTCCG-
----A-AC---GTACGATC-AGCGATTTTCGG--TTAGCGTCA-CGCGAAG--------G
-----C------C----C-----G-CCCGT-CC-GGGTCGGTGCCGGA-G-C--CGA
>Carex_hitchcockiana|STARR|B038|KTY|spm00000657
GCATGTCG------------GGCTCCCTGCACTTTT-GGTGCGGCCAACCG-AACAT-GG
GGC-TGTCTC-TTCACT-GT-CCCTCC-AATC---G--TTG--AACAAG-TCGTGGTC-G
GGAT--GC-TTTCGATCGGTTGCCTG-TGCGGTTCTACCCTC-T-CGTGGGTAGCGAAGT
CGTCCC-TTGATG--G-ATA---TTTGCTTG-CC-CT-T---CGGACA-TTTTT-GTGTC
TA-GTTTGGG-C-AGCCGAAATG-TTGGT-AGAATCCCTGTGT--TGGCGC---G-TGGT
CTAA-TG-CCGTG-TTGCTATCACTTGGATTT-TTGCCGGCTCTCACGGATG-CGGTGCC
T-AGTGCTATAGC-TCTGCGGGAC-TTT--T--G-CCCCGCAGACTTC-GGG-AGGTCCC
-TC------G-------TAC-GAATC--------ACT--GCTC-TTATA--CGCC-GT-T
TGTCGTGCCGCC-ACCGCGGCACG-CAGATCGT------GTT------C-----------
-------------T----TTCGT-GCCGTCG-GTT-TGACAGCACGAT-AGCGAACATT-
AGTG---TCCGGAGC-------GTGGTC-TCGTGC-AT-GCGGA--GCGC--CTCTCCG-
----A-AC---GTACGATC-AGCGATTTTCGG--TTAGCGTCA-CGCGAAG--------G
-----C------C----C-----G-CCCGT-CC-GGGTCGGTGCCGGA-G-C--CGA
>Carex_conoidea|STARR|B825|DEL|spm00001428
GAATGTCG------------GGCTCCCTGCACTTTT-GGTGCGGCCAACCG-AACAT-AG
GGC-TGTCTC-TTCACT-GT-CCCTCC-ATTC---G--TTG--AACATG-TTGTGGTC-G
GGAT--GC-TTTCGATCGGTTGCCTG-TGCGGTTCTACCCTC-T-TGTGGGTAGCGAAGT
CGTCCC-TTGATG--G-ATA---TTTGCTTG-CC-GT-T---CTGACA-TTTTT-GTGTC
TA-GTTCGGG-C-AGCCGAAATG-TTGGT-AGAATCCCTGTGC--TGGCGY---G-TGGT
CKAA-TG-CCGTG-TTGCTATCWCTTGGATTT-TTGCCGGCTCTCACGGATG-CGGTGCC
T-AGTGCTAGAGC-TCTGCGGGAC-TTC--T--G-CCCCGCAGACTTC-GGG-AGGTYCC
-TT------G-------TAC-GAATC--------ATT--GCTC-TTATA--CGCC-GT-T
TGTCGTGCCGCC-ACCGCGGCACG-CAGATCGT------GTT------C-----------
-------------T----TTCGT-GCCGTCG-GTT-TGACAGCACGAT-AGCGAACATC-
AGTG---TCCGGAGC-------GTGGTC-TTGTGC-AT-GTGGA--GCGC--CTCTCCG-
----A-TC---GTATGAAC-AGCGATTTTCGG--TTTGCGTCA-CRCGAAG--------G
-----C---A--C----C-----G-CCCGT-CC-GGGTCGGTGCCGGA-G-C--TGA
>Carex_planispicata|STARR|B047|MRY|spm00000666
GAATGTCG------------GGCTCCCTGCACTTTT-GGTGCGGCCAACCG-AACAT-AG
GGC-TGTCTC-TTCACT-GT-CCCTCC-AATC---G--YTG--AACATG-TTGTGGTC-G
GGAT--GC-TTTCGATCGGTTGCCTG-TGCRGTTCTACCCTC-T-TGTGGGTAGCGAAGT
CGTCCC-TTGATG--G-ATA---TTTGCTTG-CC-GT-T---CTGACA-TTTTT-GTGTC
YA-GTTCGGG-C-AGCCGAAATG-TTGGT-AGAATCCTTGTGC--TGGTGC---G-TGGT
CGAA-TG-CCGTG-TTGCTATCACTTGGATTT-TTGCCGGCTCTCACGGATG-CGGTGCC
T-AGTGCTATAGC-TCTGCGGGAC-TTC--T--G-CCCCGCAGACTTC-GGG-AGGTCCC
-TT------G-------TAC-GAAYC--------ATT--GCTC-TTATA--CGCC-GT-T
TGTCGTGCCGCT-AACGCGGCACG-CAGATCGT------GTT------C-----------
-------------T----TTCGY-GCCGTCG-GTY-TGACAGCRCGAT-AGCGAACATC-
AGTG---TCCGGAGC-------GTGGTC-TTGTGC-AT-GCGGA--GCGC--CTCTCCG-
----A-TC---GTATGACC-AGCGATTTTCGG--TYTGCGTCA-CGCGAAG--------G
-----C---A--C----T-----G-CCCGT-CC-GGGTCGGTGCTGGA-G-C--TGA
>Carex_godfreyi|STARR|B1180|ALA|spm00001787
GAATGTCG------------GGCTCCCTGCACTTTT-GGTGCGGCCAACCG-AACAT-AG
GGC-TGTCTC-TTCACT-GT-CCCTCC-AATC---G--TTG--AACATG-TTGTGGTC-G
GGAT--GC-TTTCGATCGGTTGCCTG-TGCGGTTCTACCCTC-T-TGTGGGTAGCGAAGT
CGTCCC-TTGATG--G-ATA---TTTGCTTG-CC-GT-T---CTGACA-TTTTT-GTGTC
TA-GTTCGGG-C-AGCCGAAATG-TTGGT-AGAATCCTTGTGC--TGGYGC---G-TGGY
CGAA-TG-CCGTG-TTGCTATCACTTGGATTT-TTGCCGGCTCTCACGGATG-CGGTGCC
T-AGTGCTATAGC-TCTGCGGGAC-TTC--T--G-CCCCGYAGACTTC-GGG-AGGTCCC
-TT------G-------TAC-GAATC--------ATT--GCTC-TTATA--CGCC-GT-T
TGTCGTGCCGCT-AACGCGGCACG-CAGATCGT------GTT------C-----------
-------------T----TTCGT-GCCGTCG-GTT-TGACAGCACGAT-AGCGAACATC-
AGTG---TCCGGAGC-------GTGGTC-TTGTGC-AT-GCGGA--GCGC--CTCTCCG-
----A-TC---GTATGACT-AGCGATTTTCGG--TTTGCTTCA-CGCGAAG--------G
-----C---A--C----T-----G-CCCGT-TC-GGGTCGGTGCTGGA-G-C--TGA
>Carex_grisea|STARR|B037|KTY|spm00000656
NNATGTCG------------GGCTCCCTGCACTTTT-GGTGCGGCCAACCG-AACAT-AG
GGC-TGTCTC-TTCACT-GT-CCCTCC--AAC---G--TTG--AACATG-TTGTGGTC-G
GGAT--GC-TTTCGATCGGTTGCCTG-TGCGGTTCTACCCTC-T-TGTGGGTAGCGAAGT
CGTCCC-TTGATG--G-ATA---TTTGCTTG-CC-GT-T---CTGACA-TTTTT-GTGTC
TA-GTTCGGG-C-AGCCGAAATG-TTGGT-AGAATCCTTGTGC--TGGCGC---G-TGGT
CGAA-TG-CCGTG-TTGCTGTCACTTGGATTT-TTGCCGGCTCTCACGGATG-CGGTGCC
T-AGTGCTATAGC-TCTGCGGGAC--TT-CT--G-CCCCGCAGACTTC-GGG-AGGTCCC
-TT------G-------TAC-GAATC--------ATT--GCTC-TTATA--CGCC-GT-T
TGTCGTGCCGCT-AACGCGGCACG-CAGATCGT------GTT------C-----------
-------------T----TTCGT-GCCGTCS-GTT-TGACAGCACGAT-AGCGAACATC-
AGTG---TCCGGAGC-------GTGGTC-TTGTGC-AT-GCGGA--GCGC--CTCTCCG-
----A-TC---GTATGACT-AGCGATTTTCGG--TTTGCTTCA-CGCGAAG--------G
------------C--ACT-----G-CCCGT-TC-GGGTCGGTGCTGGA-G-C--TGA
>Carex_amphibola|STARR|B035|ALA|spm00000654
GAATGTCG------------GGCTCCCTGCACTTTT-GGTGCGGCCAACCG-AACAT-AG
GGC-TGTCTC-TTCACT-GT-CCCTCC-AATC---G--TTG--AACATG-TTGTGGTC-G
GGAT--GC-TTTCGATCGGTTGCCTG-TGCGGTTCTACCCTC-T-TGTGGGTAGCGAAGT
CGTCCC-TTGATG--G-ATA---TTTGCTTG-CC-GT-T---CTGACA-TTTTT-GTGTC
TA-GTTCGGG-C-AGCCGAAATG-TTGGT-AGAATCCTTGTGC--TGGCGC---G-TGGC
CGAA-TG-CCGTG-TTGCTATCACTTGGATTT-TTGCCGGCTCTCACGGATG-CGGTGCC
T-AGTGCTATAGC-TCTGCGGGAC-TTC--T--G-CCCCGCAGACTTC-GGG-AGGTCCC
-TT------G-------TAC-GAATC--------ATT--GCTC-TTATA--CGCC-GT-T
TGTCGTGCCGCT-AACGCGGCACG-CAGATCGT------GTT------C-----------
-------------T----TTCGT-GCCGTCG-GTT-TGACAGCACGAT-AGCGAACATC-
AGTG---TCCGGAGC-------GTGGTC-TTGTGC-AT-GCGGA--GCGC--CTCTCCG-
----A-TC---GTATGACT-AGCGATTTTCGG--TTTGCTTCA-CGCGAAG--------G
-----C---A--C----T-----G-CCCGT-TC-GGGTCGGTGCTGGA-G-C--TGA
>Carex_corrugata|STARR|B051|ALA|spm00000670
GAATGTCG------------GGCTCCCTGCACTTTT-GGTGCGGCCAACCG-AACAT-AG
GGC-TGTCTC-TTCACT-GT-CCCTCC-AATC---G--TTG--AACATG-TTGTGGTC-G
GGAT--GC-TTTCGATCGGTTGCCTG-TGCGGTTCTACCCTC-T-TGTGGGTAGCGAAGT
CGTCCC-TTGATG--G-ATA---TTTGCTTG-CC-GT-T---CTGACA-TTTTT-GTGTC
TA-GTTCGGG-C-AGCCGAAATG-TTGGT-AGAATCCTTGTGC--TGGCGC---G-TGGT
CGAA-TG-CCGTG-TTGCTATCACTTGGATTT-TTGCCGGCTCTCACGGATG-CGGTGCC
T-AGTGCTATAGC-TCTGCGGGAC-TTC--T--G-CCCCGCAGACTTC-GGG-AGGTCCC
-TT------G-------TAC-GAATC--------ATT--GCTC-TTATA--CGCC-GT-T
TGTCGTGCCGCT-AACGCGGCACG-CAGATCGT------GTT------C-----------
-------------T----TTCGT-GCCGTCG-GTY-TGACAGCACGAT-AGCGAACATC-
AGTG---TCCGGAGC-------GTGGTC-TTGTGC-AT-GCGGA--GCGC--CTCTCCG-
----A-TC---GTATGACT-AGCGATTTTCGG--TTTGCTTCA-CGCGAAG--------G
-----C---A--C----T-----G-CCCGT-TC-GGGTCGGTGCTGGA-G-C--TGA
>Carex_bulbostylis|STARR|B029|MSI|spm00000648
GAATGTCG------------GGCTCCCTGCACTTTT-GGTGCGGCCAACCG-AACAT-AG
GGC-TGTCTC-TTCACT-GT-CCCTCC-AATC---G--TTG--AATATG-TTGTGGTC-G
GGAT--GC-TTTCGATCGGTTGCCTG-TGCGGTTCTACCCTC-T-TGTGGGTAGCGAAGT
TGTCCC-TTGATG--G-ATA---TTTGCTTG-CC-GT-T---CTGACA-TTTTT-GTGTC
TA-GTTCGGG-C-AGCCGAAATG-TTGGT-AGAATCCTTGTGC--TGGTGC---G-TGGT
CGAA-TG-CCGTG-TTGCTATCACTTGGATTT-TTGCCGGCTCTCACGGATG-CGGTGCC
T-AGTGCTATAGC-TCTGCGGGAC-TTC--T--G-CCCCGCAGACTTC-GGG-AGGTCCC
-TT------G-------TAC-GAATC--------ATT--GCTC-TTATA--CGCC-GT-T
TGTCGTGCCGCT-AACGCGGCACG-CAGATCGT------GTT------C-----------
-------------T----TTCGT-GCCGTCG-GTC-TGACAGCACAAT-AGCGAACATC-
AGTG---TCCGGAGC-------GTGGTC-TTGTGC-AT-GCGGA--GCGC--CTCTCCG-
----A-TC---GTATGACC-AGCGATTTTCGG--TTTGCGTCA-CGCGAAG--------G
-----C---A--C----T-----G-CCCGT-CC-GGGTCGGTGCTGGA-G-C--TGA
>Carex_paeninsulae|STARR|B842|FLA|spm00001445
GAATGTCG------------GGCTCCCTGCACTTTT-GGTGCGGCCAACCG-AACAT-AG
GGC-TGTCTC-TTCACT-GT-CCCTCC-AATC---G--TTG--AACATG-TTGTGGTC-G
GGAT--GC-TTTCGATCGGTTGCCTG-TGCAGTTCTACCCTC-T-TGTGGGTAGCGAAGT
YGTCCC-TTGATG--G-ATA---TTTGCTTG-CC-GT-T---CTGACA-TTTTT-GTGTC
TA-GTTCGGG-C-AGCCGAAATG-TTGGT-AGAATCCTTGTGC--TGGTGC---G-TGGT
CGAA-TG-CCGTG-TTGCTATCACTTGGATTT-TTGCCGGCTCTCACGGATG-CGGTGCC
T-AGTGCTATAGC-TCTGCGGGAC-TTC--T--G-CCCCGCAGACTTC-GGG-AGGTCCC
-TT------G-------TAC-GAATC--------ATT--GCTC-TTATA--CGCC-GT-T
TGTCGTGCCGCT-AACGCGGCACG-CAGATCGT------GTT------C-----------
-------------T----TTCGC-GCCGTCG-GTC-TGACAGCACGAT-AGCGAACATC-
AGTG---TCCGGAGC-------GTGGTC-TTGTGC-AT-GCGGA--GCGC--CTCTCCG-
----A-TC---GTATGACC-AGCGATTTTCGG--TCTGCGTCA-CGCGAAG--------G
-----C---A--C----T-----G-CCCGT-CC-GGGTCGGTGCTGGA-G-C--TGA
>Carex_thornei|STARR|B040|FLA|spm00000659
GAATGTCG------------GGCTCCCTGCACTTTT-GGTGCGGCCAACCG-AACAT-AG
GGC-TGTCTC-TTCACT-GT-CCCTCC-AATC---G--TTG--AACATG-TTGTGGTC-G
GGAT--GC-TTTCGATCGGTTGCCTG-TGCTGTTCTACCCTC-T-TGTGGGTAGCGAAGT
CGTCCC-TTGATG--G-ATA---TTTGCTTG-CC-GT-T---CTGACA-TTTTT-GTGTC
TA-GTTCGGG-C-AGCCGAAATG-TTGGT-AGAATCCTTGTGC--TGGTGC---G-TGGT
CGAA-TG-CCGTG-TTGCTATCACTTGGATTT-TTGCCGGCTCTCACGGATG-CGGTGCC
T-AGTGCTATAGC-TCTGCGGGAC-TTC--T--G-CCCCGCAGACTTC-GGG-AGGTCCC
-TT------G-------TAC-GAATC--------ATT--GCTC-TTATA--CGCC-GT-T
TGTCGTGCCGCT-AACGCGGCACG-CAGATCGT------GTT------C-----------
-------------T----TTCGC-GCCGTCG-GTC-TGACAGCGCGAT-AGCGAACATC-
AGTG---TCCGGAGC-------GTGGTC-TTGTGC-AT-GCGGA--GCGC--CTCTCCG-
----A-TC---GTATGACC-AGCGATTTTCGG--TCTGCGTCA-CGCGAAG--------G
-----C---A--C----T-----G-CCCGT-CC-GGGTCGGTGCTGGA-G-C--TGA
>Carex_acidicola|STARR|B039|ALA|spm00000658
GAATGTCG------------GGCTCCCTGCACTTTT-GGTGCGGCCAACCG-AACAT-AG
GGC-TGTCTC-TTCACT-GT-CCCTCC-AATC---G--TTG--AACATG-TTGTGGTC-G
GGAT--GC-TTTCGATCGGTTGCCTG-TGCGGTTCTACCCTC-T-TGTGGGTAGCGAAGT
CGTCCC-TTGATG--G-ATA---TTTGCTTG-CT-GT-T---CTGACA-TTTTT-GTGTC
TA-GTTCGGG-C-AGCCGAAATG-TTGGT-AGAATCCTTGTGC--TGGTGC---G-TGGT
CGAA-TG-CCGTG-TTGCTATCACTTGGATTT-TTGCCGGCTCTCACGGATG-CGGTGCC
T-AGTGCTATAGC-TCTGCGGGAC-TTC--T--G-CCCCGCAGACTTC-GGG-AGGTCCC
-TT------G-------TAC-GAATC--------ATT--GCTC-TTATA--CGCC-GT-T
TGTCGTGCCGCT-AACGCGGCACG-CAGATCGT------GTT------C-----------
-------------T----TTCGT-GCCGTCG-GTC-TGACAGCGCGAT-AGCGAACATC-
AGTG---TCCGGAGC-------GTGGTC-TTGTGC-AT-GCGGA--GCGC--CTCTCCG-
----A-TC---GTATGACC-AGCGATTTTCGG--TTTGCGTCA-CGCGAAG--------G
-----C---G--C----T-----G-CCCGT-CC-GGGTCGGTGCTGGA-G-C--TGA
>Carex_calcifugens|STARR|B049|FLA|spm00000668
GAATGTCG------------GGCTCCCTGCACTTTT-GGTGCGGCCAACCG-AACAT-AG
GGC-TGTCTC-TTCACT-GT-CCCTCC-AATC---G--TTG--AACATG-TTGTGGTC-G
GGAT--GC-TTTCGATCGGTTGCCTG-TGCGGTTCTACCCTC-T-TGTGGGTAGCGAAGT
CGTCCC-TTGATG--G-ATA---TTTGCTTG-CT-GT-T---CTGACA-TTTTT-GTGTC
TA-GTTCGGG-C-AGCCGAAATG-TTGGT-AGAATCCTTGTGC--TGGTGC---G-TGGT
CGAA-TG-CCGTG-TTGCTATCACTTGGATTT-TTGCCGGCTCTCACGGATG-CGGTGCC
T-AGTGCTATAGC-TCTGCGGGAC-TTC--T--G-CCCCGCAGACTTC-GGG-AGGTCCC
-TT------G-------TAC-GAATC--------ATT--GCTC-TTATA--CGCC-GT-T
TGTCGTGCCGCT-AACGCGGCACG-CAGATCGT------GTT------C-----------
-------------T----TTCGT-GCCGTCG-GTC-TGACAGCGCGAT-AGCGAACATC-
AGTG---TCCGGAGC-------GTGGTC-TTGTGC-AT-GCGGA--GCGC--CTCTCCG-
----A-TC---GTATGACC-AGCGATTTTCGG--TTTGCGTCA-CGCGAAG--------G
-----C---G--C----T-----G-CCCGT-CC-GGGTCGGTGCTGGA-G-C--TGA
>Carex_oligocarpa|STARR|B931|ARK|spm00001532
GAATGTCG------------GGCTCCCTGCACTTTT-GGTGCGGCCAACCG-AACAT-AG
GGC-TGTCTC-TTCACT-GT-CCCTCC-AATC---G--TTG--AACATG-TTGTGGTC-G
GGAT--GC-TTTCGATCGGTTGCCTG-TGCGGTTCTACCCTC-T-TGTGGGTAGCGAAGT
CGTCCC-TTGATG--G-ATA---TTTGCTTG-CC-GT-T---CTGACA-TTTTT-GTGTC
TA-GTTCGGG-C-AGCCGAAATG-TTGGT-AGAATCCTTGTGC--TGGTGC---G-TGGT
YGAA-TG-CCGTG-TTGCTATCACTTGGATTT-TTGCCGGCTCTCACGGATG-CGGTGCC
T-AGTGCTATAGC-TCTGCGGGAC-TTC--T--G-CCCCGCAGACTTC-GGG-AGGTCCC
-TT------G-------TAC-GAATC--------ATT--GCTC-TTATA--CGCC-GT-T
TGTCGTGCCGCT-AACGCGGCACG-CAGATCGT------GTT------C-----------
-------------T----TTCGT-GCCGTCG-GTT-TGACAGCACGAT-AGCGAACATC-
AGTG---TCCGGAGC-------GTGGTC-TTGTGC-AT-GCGGA--GCGC--CTCTCCG-
----A-TC---GTATGACC-AGCGATTTTCGG--TTCGCGTCA-CGCGAAG--------G
-----C---A--C----T-----G-CCCGT-CC-GGGTCGGTGCTGGA-G-C--TGA
>Carex_edwardsiana|STARR|B1536|TEX|spm00002142
GAATGTCG------------GGCTCCCTGCACTTTT-GGTGCGGCCAACCG-AACAT-AG
GGC-TGTCTC-TTCACT-GT-CCCTCC-AATC---G--TTG--AACATG-TTGTGGTC-G
GGAT--GC-TTTCGATCGGTTGCCTG-TGCGGTTCTACCCTC-T-TGTGGGTAGCGAAGT
CGTCCC-TTGATG--G-ATA---TTTGCTTG-CC-GT-T---CTGACA-TTTTT-GTGTC
TA-GTTCGGG-C-AGCCGAAATG-TTGGT-AGAATCCTTGTGC--TGGTGC---G-TGGT
CGAA-TG-CCGTG-TTGCTATCACTTGGATTT-TTGCCGGCTCTCACGGATG-CGGTGCC
T-AGTGCTATAGC-TCTGCGGGAC-TTC--T--G-CCCCGCAGACTTC-GGG-AGGTCCC
-TT------G-------TAC-GAATC--------ATT--GCTC-TTATA--CGCC-GT-T
TGTCGTGCCGCT-AACGCGGCACG-CAGATCGT------GTT------C-----------
-------------T----TTCGT-GCCGTCG-GTC-TGACAGCACGAT-AGCGAACATC-
AGTG---TCCGGAGC-------GTGGTC-TTGTGC-AT-GCGGA--GCGC--CTCTCCG-
----A-TC---GTATGACC-AGCGATTTTCGG--TTCGCGTCA-CGCGAAG--------G
-----C---G--C----T-----G-CCCGT-CC-GGGTCGGTGCTGGA-G-C--TGA
>Carex_plantaginea|STARR|B1286|TEN|spm00001893
GAATGTCG------------GGCTCCCTGCACTTTT-GGTGCGGCCAACCG-AACAT-AG
GGC-TGTCTC-TTCACT-GT-CCCTCC-AATC---G--TTG--AACACG-TCTTGGTC-G
GGAT--GC-TTTCGATCGGTTGCCTG-TGCGGTTCTACCCTC-T-TGCGGGTAGCGAAGT
CGTCCC-TTGATG--G-ATA---TTTGCTTG-CC-GT-T---CTGACA-TTTTT-GTGTC
TA-GTTCGGG-T-AGCCGAAATG-TTGGT-AGAATCCTTGTGT--TGGCGC---C-TGGT
CGAA-TG-CCGTG-TTGCTATCACTTGGATCT-TTGCCGGCTCTCACGGATG-CGGTGCC
T-AGTGCTATAGC-TCTGCGGGAC-TTT--T--G-CCCYGCAGACTTC-GGG-AGGTCCC
-TT------G-------TAC-GAATC--------ATT--GCTC-TCATA--CGCC-GT-T
TGTCGTGCCGCC-ACCGCGGCACG-CAGATCGT------GTT------C-----------
-------------T----TTCGT-GCCGTCG-GTT-TGACAGCACGAT-AGCGAACATT-
AGTG---TCCGGAGC-------GTGGTC-TTGTGC-AT-GTGGA--GCGC--CTCTCCG-
----A-TC---GTATGAAC-ARCGATTTTCGG--TTTGCGTCA-CGCGAAG--------G
-----C------C----C-----G-CCTGT-CC-GGGTCGGTGCTGGA-G-C--TGA
>Carex_ouachitana|STARR|B937|WAS|spm00001538
GCATGTCG------------GGCTCCCTGCACTTTT-GGTGCGGCCAACCG-AACAT-AG
GGC-TGTCTC-TTCACT-GT-CCCTCC-AATC---G--TTG--AACATG-TCATGGTC-G
GGAT--GC-TTTCGATCGGTTGCCTG-TGCGGTTCTACCCTC-T-TGTGGGTAGCGAAGT
CGTCCC-TTGATG--G-ATA---TTTGCTTG-CC-CT-T---CGGACA-TTTTT-GTGTC
TA-GTTTGGG-C-AGCCGAAATG-TTGGT-AGAATCCTTGTGT--TGGCGC---G-TGGT
CGAA-TG-CCGTG-TTGCTATCACTTGGATTT-TTGCCGGCTCTCACGGATG-CGGTGCC
T-AGTGCTATAGC-TCTGCGGGAC-TTT--T--G-CCCCGCAGACTTC-GGG-AGGTCCC
-TT------G-------TAC-GAATC--------ATT--GCTC-TTATA--CGCC-GTCT
TGTCGTGCCGCC-ACCGCGGCACG-CAGATCGT------GTT------C-----------
-------------T----TTCGT-GCCGTCG-GTT-TGACAGCACGAT-AGCGAACATT-
AGTG---TCCGGAGC-------GTGGTC-TTGTGC-AT-GTGGA--GCGC--CTCTCCG-
----A-TC---GTATGACC-AGCGATTTTCGG--TTTGCGTCA-CGCGAAG--------G
-----C---A--C----C-----G-CCCGT-CC-GGGTCGGTGCTGGA-G-C--TGA
>Carex_asynchrona|REZNICEK|NA|MXE|spm00000257
NNNNNTCG------------GGCTCCCTGCACTTTT-GGTGCGGCCAACCG-AACAT-AG
GGC-TGTCTC-TTCACT-GT-CCCTCC-AATC---G--TTG--AACATG-TCATGGTC-G
GGAT--GC-TTTCGATCGGTTGCCTG-TGCGGTTCTACCCTC-T-TGTGGGTAGCGAAGT
CGTCCC-TTGATG--G-ATA---TTTGCTTG-CC-CT-T---CGGACA-TTTTT-GTGTC
TA-GTTTGGG-C-AGCCGAAATG-TTGGT-AGAATGCTTGTGT--TGGCGC---G-TGGC
CGAA-TG-CTGTG-TTGCTATCACTTGGATTT-TTGCCGGCTCTCACGGATG-CGGTGCC
T-AGTGCTATAGC-TCTGCGGGAC-TTT--T--G-CCCCGCAGACTTC-GGG-AGGTCCC
-TT------G-------TAC-GAATC--------ATT--GCTC-TTATA--CGCC-GTCT
TGTCGTGCCGCC-ACCGCGGCACG-CAGATYGT------GTT------C-----------
-------------T----TTCGT-GCCGTCG-GTT-YGACAGCACGAT-AGCGAACATT-
AGTG---TCCGGAGC-------GTGGTC-TTGTGC-AT-GTGGA--GNGC--CTCTCCG-
----A-TC---GTATGACC-AGCGATTTTCGG--TTTGCGTCA-CGCGAAG--------G
-----C---A--C----C-----G-CCCGT-CC-GGGTTGGTGCTGGA-G-C--TGA
>Carex_impressinervia|STARR|B1177|MSI|spm00001784
GCATGTCG------------GGCTCCCTGCACTTTT-GGTGCGGCCAACCG-AACAT-AG
GGC-TGTCTC-TTCACT-GT-CCCTCC-AATC---G--TTG--AACATG-TCATGGTC-G
GGAT--GC-TTTCGATCGGTTGCCTG-TGCGGTTCTACCCTC-T-TGTGGGTAGCGAAGT
CGTCCC-TTGATG--G-ATA---TTTGCTTG-CC-CT-T---CGGACATTTTTT-GTGTC
TA-GTTTGGG-C-AGCCGAAATG-TTGGT-AGAATGCTTGTGT--TGGCGC---G-TGGT
CGAA-TG-CTGTG-TTGCTATCACTTGGATTT-TTGCCGGCTCTCACGGATG-CGGTGCC
T-AGTGCTATAGC-TCTGCGGGAC-TTT--T--G-CCCCGCAGACTTC-GGG-AGGTCCC
-TT------G-------TAC-GAATC--------ATT--GCTC-TTATA--CGCC-GTCT
TGTCGTGCCGCC-ACCGCGGCACG-CAGATCGT------GTT------C-----------
-------------T----TTCGT-GCCGTCG-GTT-TGACAGCACGAT-AGCGAACATT-
AGTG---TCCGGAGC-------GTGGTC-TTGTGC-AT-GTGGA--GAGC--CTCTCCG-
----A-TC---GTATGACT-AGCGATTTTCGG--TTTGCGTCA-CGCGAAG--------G
-----C---A--C----C-----G-CCCGT-CC-GGGTTGGTGCTGGA-G-C--TGA
>Carex_austrocaroliniana|STARR|B1122|NCA|spm00001729
GAATGTCG------------GGCTCCCCGCACTTTT-GGTGCGGCCAACCG-AACAT-AG
GGC-TGTCTC-TTCACT-GT-CCCTCC-AACC---G--TTG--AACACG-TCTTGGTC-G
GGAT--GC-TTTCGATCGGTTGCCTG-TGCGGTTCTACCCTC-T-TGTGGGTAGCGAAGT
CGTCCC-TTGATG--G-ATA---TTTGCTTG-CC-GT-T---CTGACA-CTTTT-GTGTC
TA-GTCCGGG-C-AGCCGAAATG-TTGGT-AGAATCCTTGTGT--TGGCGC---G-CGGT
CGAA-TG-CCGTG-TTGCTATCACTTGGATTT-TTGCCGGCTCTCACGGATG-CGGTGCC
C-AGTGCTATAGC-TCTGCGGGAC-TTT--T--G-CCCCGCAGACTTC-GGG-AGGTCCC
-TT------G-------TAC-GAATC--------ATT--GCTC-TTATA--CGCC-GT-T
TGTCGTGCCGCC-ACCGCGGCACG-CAGATCGT------GTT------C-----------
-------------T----TTCGT-GCCGTCG-GTT-TGACAGCACGAT-AGCGAACATT-
AGTG---TCCGGAGC-------GTGGTC-TTGTGC-AT-GCGGA--GCGC--CTCTCCG-
----A-TC---GTATGACC-CGCGATTTTCGG--TTCGCGTCA-CGCGAAG--------G
-----C------C----C-----G-CCCGT-CC-GGGTCGGTGCTGGA-G-C--TGA
>Carex_careyana|STARR|B798|KTY|spm00001401
GAATGTCG------------GGCTCCCTGCACTTTT-GGTGCGGCCAACCG-AACAT-AG
GGC-TGTCTC-TTCACT-GT-CCCTCC-AATC---G--TTG--AACACG-TCTTGGTC-G
GGAT--GC-TTTCGATCGGTTGCCTG-TGCGGTTCTACCCTC-T-TGTGGGTAGCGAAGT
CGTCCC-TTGATG--G-ATA---TTTGCTTG-CC-GT-T---CTGACA-TTTTT-GTGTC
TA-GTTCGGG-C-AGCCGAAATG-TTGGT-AGAATCCTCGTGT--TGGCGC---G-TGGT
CGAA-TG-CCGCG-TTGCTATCACTTGGATTT-TTGCCGGCTCTCACGGATG-CGGTGCC
T-AGTGCTATAGC-TCTGCGGGAC-TTT--T--G-CCCCGCAGACTTC-GGG-AGGTCCC
-TT------G-------TAC-GAATC--------ATT--GCTC-TTATA--CGCC-GT-T
TGTCGTGCCGCC-ACCGCGGCACG-CAGATCGT------GTT------C-----------
-------------T----TTCGT-GCAGTCG-GTT-TGACAGCACGAT-AGCGAACATT-
AGTG---TCCGGAGC-------GTGGTC-TTGTGC-AT-GCGGA--GCGC--CTCTCGG-
----A-TC---GTATGAAC-GGCGATTTTCGG--TTTGCGTCA-CGCGAAG--------G
-----C------C----C-----G-CCCGT-CC-GGGTCGGTGCTGGA-G-C--TGA
>Carex_platyphylla|STARR|B546|MRY|spm00001152
GAATGTCG------------GGCTCCCTGCACTTTT-GGTGCGGCCAACCG-AACAT-AG
GGC-TGTCTC-TTCACT-GT-CCCTCC-AATC---G--TTG--AACACG-TCTTGGTC-G
GGAT--GC-TTTCGATCGGTTGCCTG-TGCGGTTCTACCCTC-T-TGTGGGTAGCGAAGT
CGTCCC-TTGATG--G-ATA---TTTGCTTG-CC-GT-T---CTGACA-TTTTT-GTGTC
TA-GTTCGGG-C-AGCCGAAATG-TTGGT-AGAATCCTTGTGT--TGGCGC---G-TGGT
CGAA-TG-CCGTG-TTGCTATCACTTGGATTT-TTGCCGGCTCTCACGGATG-CGGTGCC
T-AGTGCTATAGC-TCTGCGGGAC-TTT--T--G-CCCCGCAGACTTC-GGG-AGGTCCC
-TT------G-------TAC-GAATC--------ATT--GCTC-TTATA--CGCC-GT-T
TGTCGTGCCGCC-ACCGCGGCACG-CAGATCGT------GTT------C-----------
-------------T----TTCGT-GCAGTCG-GTT-TGACAGCACGAT-AGCGAACATT-
AGTG---TCCGGAGC-------GTGGTC-TTGTGC-AC-GCGGA--GCGC--CTCTCCG-
----A-TC---GTATGACC-AGCGATTTTCGG--TTTGCGTCA-CGCGAAG--------G
-----C------C----C-----G-CCCGT-CC-GGGTCGGTGCTGGA-G-C--TGA
>Carex_atractodes|REZNICEK|NA|MXE|spm00000256
GAATGTCG------------GGCTCCCTGCACTTTT-GGTGCGGCCAACCG-AACAT-AG
GGC-TGTCTC-TCCACT-GT-CCCTCC-AATC---G--TTG--AACACG-TCGTGGTC-G
GGAT--GC-TTTCGATCGGTTGCCTG-TGCGGTTCTACCCTC-T-TGCGGGTAGCGAAGT
CGTCCC-TTGATG--G-ATA---TTTGCTTG-CC-CT-T---CTGACA-TTTTT-GTGTC
TC-GTCTGGG-C-AGCCAAAATG-TTGGC-AGAATCCTTGCGT--TGGCGT---G-CGGT
CGAA-TG-CCGCG-TTGCTATCACTTGGATTT-TTGCCGGCTCTCATGGATG-CGGTGCC
T-AGTGATATAGC-TCTGCGGGAC-TTT--T--G-CCCCGCAGACTTC-GGG-AGGTCCC
-CT------G-------CAC-GAATC--------ATT--GCTC-TTATA--CGCC-GT-T
TGTCGTGCCGCC-ACCGCGGCACG-CAGATCGT------GTT------C-----------
-------------T----TTCGT-GCCGTCG-GTT-AGACAGCACGAT-AGCGAACATC-
AGTG---TCCGGAGC-------GTGGCC-TCGTGC-AT-GCGGA--GCGC--CTCTCCG-
----A-TC---GGATGAGT-AGCGATTTCCGG--TCTGCGTCA-CGCGAAG--------G
-----C------T----C-----G-CCCGT-CC-GGGTCGGTGCTGGA-G-C--TGA
>Carex_crawei|STARR|B868|NFL|spm00001471
GAATGTCG------------GGCTCCCTGCACTTTT-GGTGCGGCCAACCG-AACAT-AG
GGC-TGTCTC-TCCACT-GT-CCCTCC-AATC---G--TTG--AACATG-TCGTGGTC-G
GGAT--GC-TTTCGATCGGTTGCCTG-TGCGGTTCTACCCTC-T-TGCGGGTAGCGAAGT
CGTCCC-TGGATG--G-ATA---TTTGCTTG-CC-CT-T---TTGACA-TTTTT-GTGTC
TC-GTTTGGG-C-AGCCGAAATG-TTGGC-AGAATCCTTGCGT--TGGCGC---G-CGGT
CGAA-TG-CCGCT-CTGCTATCACTTGGATTT-TTGCCGGCTCTCACGGATG-CGGTGCC
T-AGTGATATAGC-TCTGCGGGAC-TTT--T--G-CCCCGCAGACTTC-GGG-AGGTCCC
-CT------G-------CAC-GAATC--------ATT--GCTC-TTATA--CGCC-GT-T
TGTCGTGCCGCC-ACCGCGGCACG-CAGATCGT------GTT------C-----------
-------------T----TTCGT-GCAGTCG-GTC-TGACAGCACGAT-AGCGAACATC-
AGTG---TCCGGAGC-------GTGGTC-TCGTGC-AT-GCGGA--GCGC--CTCTCCG-
----A-TC---GGATGAGT-AGCGATTTCCGG--TTTGCGTCA-CGCGAAG--------G
-----C------T----C-----G-CCCGT-CC-GGGTCGGTGCTGGA-G-C--TGA
>Carex_microdonta|STARR|B817|MSI|spm00001420
GAATGTCG------------GGCTCCCTGCACTTTT-GGTGCGGCCAACCG-AACAT-AG
GGC-TGTCTC-TCCACT-GT-CCCTCC-AATC---G--TTG--AACATG-TCGTGGTC-G
GGAT--GC-GTTCGATCGGTTGCCTG-TGCGGTTCTACCCTC-T-TGCGGGTAGCGAAGT
CGTCCC-TGGATG--G-ATA---TTTGCTTG-CC-CT-T---TTGACA-TTTTT-GTGTC
TC-GTTTGGG-C-AGCCGAAATG-TTGGC-AGAATCCTTGCGT--TGGCGC---G-CGGT
CGAA-TG-CCGCT-TTGCTATCACTTGGATTT-TTGCCGGCTCTCACGGATG-CGGTGCC
C-AGTGATATAGC-TCTGCGGGAC-TTT--T--G-CCCCGCAGACTTC-GGG-AGGTCCC
-CT------G-------CAC-GAATC--------ATT--GCTC-TTATA--CGCC-GT-T
TGTCGTGCCGCC-ACCGCGGCACG-CAGATCGT------GTT------C-----------
-------------T----TTCGT-GCAGTCG-GTC-TGATAGCACGAT-AGCGAACATC-
AGTG---TCCGGAGC-------GTGGTC-TCGTGC-AT-GCGGA--GCGC--CTCTCCG-
----A-TC---GGATGAGT-AGCGATTTCCGG--TTTGCGTCA-CGCGAAG--------G
-----C------T----C-----G-CCCGT-CC-GGGTCGGTGCTGGA-G-C--TGA
>Carex_granularis|STARR|B804|MAN|spm00001407
NNNNNTCG------------GGCT-CCTGCACTTTT-GGTGCGGCCAACCG-AACAT-AG
GGC-TGTCTC-TCCACT-GT-CCCTCC-AACC---G--TTG--AACACG-TCGTGGTC-G
GGAT--GC-TTTCGATCGGTTGCCTG-TGCGGTTCTACCCTC-T-TGCGGGTAGCGAAGT
CGTCCC-TTGATG--G-ATA---TTTGCTTG-CC-CT-T---CTGACA-TTTTT-GTGTC
TC-GTTTGGG-C-AGCCGAAATG-TTGGC-AGAATCCTTGCGT--TGGCGC---G-CGGT
CGAA-TG-CCGCG-TTGCTTTCACTTGGATTT-TTGCCGGCTCTCACGGATG-CGGTGCC
T-AGTGATATAGC-TCTGCGGGAC-TTT--T--G-CCCCGCAGACTTC-GGG-AGGTCCC
-CT------G-------CAC-GAATC--------ATT--GCTC-TTATA--CGCC-GT-T
TGTCGTGCCGCC-ACCGCGGCACG-CAGATCGT------GTT------C-----------
-------------T----TTCGT-GCCGTCG-GTT-AGACAGCACGAT-AGCGAACATC-
AGTG---TCCGGAGC-------GTGGTC-TCGTGC-AT-GCGGA--GCGC--CTCTCCG-
----A-TC---GGATGAGT-AGCGATTTCCGG--TTTGCGTCA-CGCGAAG--------G
-----C------T----C-----G-CCCGT-CC-GGGTCGGTGCTGGA-G-C--TGA
>Carex_flaccosperma|STARR|B052|LOU|spm00000671
GAATGTCG------------GGCTCCCTGCACTTTT-GGTGCGGCCAACCG-AACAT-AG
GGC-TGTCTC-TCCACT-GT-CCCTCC-AATC---G--TTG--AACATG-TCGTGGTC-G
GGAT--GC-TTTCGATCGGTTGCCTG-TGCGGTTCTACCCTC-T-TGCGGGTAGCGAAGT
CGTCCC-TYGATG--G-ATA---TTTGCTTG-CC-CT-T---TTGACA-TTTTT-GTGTC
TC-TTTYGGG-C-AGCCGAAATG-TTGGC-AGAATCCTTGCGT--TGGCGC---G-CGGT
CGAA-TG-CCGCG-TTGCTATCACTTGGATTT-TTGCCGGCTCTCACGGATG-CGGTGCC
T-AGTGATATAGC-TCTGCGGGAC-TTT--T--G-CCCCGCAGACTTC-GGG-AGGTCCC
-CT------G-------CAC-GAGTC--------ATT--GCTC-TTATA--CGCC-GT-T
TGTCGTGCCGCC-ACCGCGGCACG-CAGATCGT------GTT------C-----------
-------------T----TTCGT-GCCGTCG-GTT-TGACAGCASGAT-AGCGAACATC-
AGTG---TCCGGAGC-------GTGGTC-TYGTGC-AT-GCGGA--GCGC--CTCTCCG-
----A-TC---GGATGAGT-AGCGATTTCCGG--TTTGCGTCA-CGCGAAG--------G
-----C------T----C-----G-CCCGT-CC-GGGTCGGTGCTGGA-G-C--TGA
>Carex_glaucodea|STARR|B924|INI|spm00001525
GAATGTCG------------GGCTCCCTGCACTTTT-GGTGCGGCCAACCG-AACAT-AG
GGC-TGTCTC-TCCACT-GT-CCCTCC-AATC---G--TTG--AACATG-TMGTGGTC-G
GGAT--GC-TTTCGATCGGTTGCCTG-TGCGGTTCTACCCTC-T-TGCGGGTAGCGAAGT
CGTCCC-TTGATG--G-ATA---TTTGCTTG-CC-CT-T---TTGACA-TTTTT-GTGTC
TC-GTTTGGG-C-AGCCGAAATG-TTGGC-AGGATCCTTGCGT--TGGCGC---G-CGGT
CGAA-TG-CCGCG-TTGCTATCACTTGGATTT-TTGCCGGCTCTCACGGATG-CGGTGCC
T-AGTGATATAGC-TCTGCGGGAC-TTT--T--G-CCCCGCAGACTTC-GGG-AGGTCCC
-CT------G-------CAC-GAGTC--------ATT--GCTC-TTATA--CGCC-GT-T
TGTCGTGCCGCC-ACCGCGGCACG-CAGATCGT------GTT------C-----------
-------------T----TTCGT-GCCGTCG-GTT-TGACAGCACGAT-AGCGAACATC-
AGTG---TCCGGAGC-------GTGGTC-TYGTGC-AT-GCGGA--GCGC--CTCTCCG-
----A-TC---GGATGAGT-AGCGATTTCCGG--TTTGCGTCA-CGCGAAG--------G
-----C------T----C-----G-CCCGT-CC-GGGTCGGTGCTGGA-G-C--TGA
>Carex_gholsonii|STARR|B335|ALA|spm00000953
GAATGTCG------------GGCTCCCTGCACTTTT-GGTGCGGCCAACCG-AACAC-AG
GGC-TGTCTC-TCCACT-GT-CCCTCC-AATC---G--TTG--AACATG-TCGTGGTC-G
GGAT--GC-TTTCGATCGGTTGCCTG-TGCGGTTCTACCCTC-T-TGCGGGTAGCGAAGT
CGTCCC-TTGATG--G-ATA---TTTGCTTG-CC-CT-T---TTGACA-TTTTT-GTGTC
TC-TTTTGGG-C-AGCCGAAATG-TTGGC-AGAATCCTTGCGT--TGGCGC---G-CGGT
CGAA-TG-CCGCG-TTGCTATCACTTGGAGTT-TTGCCGGCTCTCACGGATG-CGGTGCC
T-AGTGATATAGC-TCTGCGGGAC-TTT--T--G-CCCCGCAGACTTC-GGG-AGGTCCC
-CT------G-------CAC-GAGTC--------ATT--GCTC-TTATA--CGCC-GT-T
TGTCGTGCCGCC-ACCGCGGCACG-CAGATCGT------GTT------C-----------
-------------T----TTCGT-GCCGTCG-GTT-TGACAGCACGAT-AGCGAACATC-
AGTG---TCCGGAGC-------GTGGTC-TTGTGC-AT-GCGGA--GCGC--CTCTCCG-
----A-TC---GGATGAGT-AGCGATTTCCGG--TTTGCGTCA-CGCGAAG--------G
-----C------T----C-----G-CCCGT-CC-GGGTCGGTGCTGGA-G-C--TGA
>Carex_pigra|STARR|B1178|MSI|spm00001785
GAATGTCG------------GGCTCCCTGCACTTTT-GGTGCGGCCAACCG-AACAT-AG
GGC-TGTCTC-TCCACT-GT-CCCTCC-AATC---G--TTG--AACATG-TCGTGGTC-G
GGAT--GC-TTTCGATCGGTTGCCTG-TGCRGTTCTACCCTC-T-TGCGGGTAGCGAAGT
CGTCCC-TTGATG--G-ATA---TTTGCTTG-CC-CT-T---TTGACA-TTTTT-GTGTC
TC-TTTTGGG-C-AGCCGAAATG-TTGGC-AGAATCCTTGCGT--TGGCGC---G-CGGT
CGAA-TG-CCGCG-TTGCTATCACTTGGATTT-TTGCCGGCTCTCACGGATG-CGGTGCC
T-AGTGATATAGC-TCTGCGGGAC-TTT--T--G-CCCCGCAGACTTC-GGG-AGGTCCC
-CT------G-------CAC-GAGTC--------ATT--GCTC-TTATA--CGCC-GT-T
TGTCGTGCCGCC-ACCGCGGCACG-CAGATCGT------GTT------C-----------
-------------T----TTCGT-GCCGTCG-GTT-TGACAGCACGAT-AGCGAACATC-
AGTG---TCCGGAGC-------GTGGTC-TTGTGC-AT-GCGGA--GCGC--CTCTCCG-
----A-TC---GGATGAGT-AGCGATTTCCGG--TTTGCGTCA-CGCGAAG--------G
-----C------T----C-----G-CCCGT-CC-GGGTCGGTGCTGGA-G-C--TGA
>Carex_abscondita|STARR|B057|MRY|spm00000676
GAATGTCG------------GGCTCCCTGCACTTTT-GGTGCGGCCAACCG-AACAT-AG
GGC-TGTCTC-TCCACT-GT-CCCTCC-AGTC---G--TTG--AACATG-TCGTGGTC-G
GGAT--GC-TTTCGATCGGTTGCCTG-TGCGGTTCTACCCTC-T-TGTGGGCAGCGAAGT
CGTCCC-TTGATG--G-ATA---TTTGCTTG-CC-CT-C---GTGACA-TTTTT-GTGTC
TC-GTTCGGG-C-AGCCGAAATG-TTGGC-AGAATCCCTGTGT--TGGCGC---G-TGGT
CGAA-TG-CCGCG-TTGCTATCACTTGGATTT-TTGCCGGCTCTCACGGATG-CGGTGCC
C-AGTGCTATAGC-TCTGCGGGGC--TT-CT--G-CCCCGCAGACTTC-GGG-AGGTCCC
-TT------G-------TAC-GAATC--------ACT--GCTC-TTATA--CGCC-GT-T
TGTCGTGCCGCC-ACCGCGGCACG-CAGATCGT------GTT------C-----------
-------------T----TTCGT-GCCGTCG-GTT-AGACAGCACGAT-AGCGAACATT-
AGTG---TCCGGAGC-------GTGGTC-TTGTGC-AT-GCGGA--GTGC--CTCTCCG-
----A-TC---GGATGAGT-TGCGATTTTCGG--TCCGCGTCA-CGCGAAG--------G
-----C------T----C-----G-CCCGT-CC-GGGTCGGTGCCGGA-G-C--TGA
>Carex_cumberlandensis|STARR|B199|ARK|spm00000817
GAATGTCG------------GGCTCCCTGCACTTTT-GGTGCGGCCAACCG-AACAT-WG
GGC-TGTCTC-TCCACT-GT-CCCTCC-AATC---G--TTG--AACAYG-TCGTGGTC-G
GGAT--GC-TTTCGATCGGTTGCCTG-TGCGGTTCTACCCAC-T-TGTGGGTAGCGAAGT
CGTCCC-TTGATG--G-ATA---TTTGCTTG-CC-CT-T---GTGACA-TTTTT-RTGTC
TC-GCTTGGG-C-AGCCGAAATG-TTGGC-AGAATCCTTGTGT--TGGCGC---G-TGGT
CGAA-TG-CCGTG-TTGCTATCACTTGGATCT-TTGCCGGCTCTCACGGATG-CGGTGCC
T-AGTGCTATAGC-TCTGCGGGAC--TT-TT--G-CCCCGCAGACTTC-GGG-AGGTCCC
-YT------G-------TAC-GAATC--------ATT--GCTC-TTATA--CGCC-GT-T
TGTCGTGCYGCC-ACCGCGGCACG-CAGATCGT------GTT------C-----------
-------------T----TTCGT-GCCGTCG-GTT-TGACAGCACGAT-AGCGAACATT-
AGTG---TCCGGAGC-------GTGGTC-TTGTGC-AT-GCGGA--GCGC--CTCTCCG-
----A-TC---GGATGAGT-TGCGATTTCCGG--TCCGCGTCA-CGCGAAG--------G
------------C---TC-----G-CCCGT-CC-GGGTCGGTGCTGGA-G-C--TGA
>Carex_ericetorum|LUCENO|NA|ITA|spm00000551
GCATGTCG------------GGCTCCCTGCACTTTT-GGTGCGGCCAACCG-AACAT-AG
GGC-TGTCTC-TTCACT-CT-CCCTCC-CGTC---A--TTG--AAAATG-TCGTGGTC-G
GGAT--GC-TTCCGATCGGTTGCCTG-TGCGGTTCTACCCCC-T-TGTGGGTAGCGAAGT
CGTCCC-TCGATG--G-ATA---TTTGCTTG-CC-CA-T---CTGACA-TTTTT-GTG--
TC-GTTTGGG-C-AGCCGAAATG-TTGGC-GAAATCCTTGTGT--TGGYGC---T-CGGT
CGAA-AG-CCGTGTTTGCTATCACTTGGATTT-TTGYCGGCTCTCACGGATG-CGGTGCC
T-AGTGC--TAGC-TCTGCGGGTC--TT--T--G-CCCCGCGGACTTC-GGG-AGGTCCC
-TT------G-------CAC-GAACC--------ATT--GCTC-GCGGC--TGCC-GT-T
TGTCGTGTCGCT-AACGCGGCACG-CAGATCGT------GTT------C-----------
-------------C----TTCGT-GCAGTCR---T-TGACAGCACGAT-GTCGAACATC-
AGTG---TCCGGAGC-------GTGGTC-TTGTGC-AC-GCGGA--ATGC--CTCAACG-
----A-AC---GTATGAGC-AGCGATTTYCGG--TTCGCGTCA-CGCGAAG--------G
-----C---C--C----C-----G-CCCGT-CC-GGGTCGGTGCCGGA-G-C--TGA
>Carex_melanocarpa|JIMENEZMEJIAS||KHA|spm00003594
GCATGTCG------------GGCTCCCTGCACTTTT-GGTGCGGCCAACCG-AACAT-AG
GGC-TGTCTC-TTCACT-CT-CCCTCC-CGTC---A--TTG--AAAATG-TCGTGGTC-G
GGAT--GC-TTCCGATCGGTTGCCTG-TGCGGTTCTACCCCC-T-TGTGGGTAGCGAAGT
CGTCCC-TCGATG--G-ATA---TTTGCTTG-CC-CA-T---CTGACA-TTTTT-GTG--
TC-GTTTGGG-C-AGCCGAAATG-TTGGC-GAAATCCTTGTGT--TGGCGC---T-CGGT
CGAA-TG-CCGTGTTTGCTATCACTTGGATTT-TTGCCGGCTCTCACGGATG-CGGTGCC
T-ATTGC--TAGC-TCTGCGGGTC--TT--T--G-CCCCGCGGACTTC-GGG-AGGTCCC
-TT------G-------CAC-GAACC--------ATT--GCTC-GCGGC--TGCC-GT-T
TGTCGTGTCGCT-AACGCGGCACG-CAGATCGT------GTT------C-----------
-------------C----TTCGT-GCAGTCG---T-TGACAGCACGAT-GTCGAACATC-
AGTG---TCCGGAGC-------GTGGTC-TTGTGC-AC-GCGGA--ATGC--CTCAACG-
----A-AC---GTATGAGC-AGCGATTTCCGG--TTCGCGTCA-TGCGAAG--------G
-----C---C--C----C-----G-CCCGT-CC-GGGTTGGTGCCGGA-G-C--TGA
>Carex_assiniboinensis|STARR|B104|MAN|spm00000722
GGATGTCG------------GGCTCCCTGCACTTTT-GGTGCGGCCAACCG-AACAT-AG
GGC-TGTCTC-TTCACT-CT-CCCTCC-TGTC---A--TGG--AACATG-TCGTGGTT-G
GGAT--GC-TTCCGATCGGTTGCCTG-TGCGGTTCTACCCTC-T-TGCGGGTAGCGAAGT
CGTCCC-TTGATG--G-ATA---TTTGCTTG-CC-CT-T---CTGACA-TTTTT-GTG--
TC-GTTTGGG-C-AGCCGAAATG-TTGGC-GAAATCCTTGTGT--TGGTGC---G-CGGT
SGAA-TG-CNGTG-TTGCTATCACTTGGAATT-TTGTCGGCTCTCACGGATG-CGGTGCC
C-AGTGC--TAGC-TCTGCGAGAC--TT--T--G-CCTCGCAGACATC-GGG-AGGTCCC
-TT------G-------TAC-GAATC--------ATTGCGCTC-TTATA--CGCC-GT-T
TGTCGTGTTGCC-ACCGCGGCACG-CAGATCGT------GTT------C-----------
-------------T----TTCGT-GCTGTCG---T-TCACGGCACGTC-ACCGAACATC-
AGTG---TCCGGAGC-------GTGGTG-TCGTGC-AG-GTGGA--ATGC--CTCTCCG-
----A-TC---GTATGAGT-AGCGATTTCCGG--TTCGCGTCA-CGCGAAG--------G
-----C---C--C----T-----G-CCCTT-CC-GGGTCGGTGCTGGA-G-C--TGA
>Carex_negrii|JIMENEZMEJIAS||SOM|spm00003349
GCATGTCG------------GGCTCCCTGCACTTTT-GGTGCGGCCAACCG-AACAT-AG
GGC-TGTCTC-TTCACT-CT-CCCTCC-CGTC---A--TTG--TACATG-TCGTGGTC-G
GGAT--GC-TGCCGATCGGTTGCCTG-TGCGGTTCTACCCTC-T-TGTGGGTAGCGAGGT
CGTCCC-TTGATG--G-ATA---TTTGCTTG-GC-CT-T---CTGACA-TTTTT-GTG--
TC-GTTCGGG-C-AGCCGAAATG-TTGGC-GAAATCCTCGTGT--TGGCGC---G-CGGT
CGAA-TG-CCGTG-CTGCCATCACTTGGATTT-TTGCCGGCTCTCACGGATG-CGGTGCC
T-AGTGC--TAGC-TCTGCGGGAC--TT--T--G-CCCCGCAGACTTC-GGG-AGGTCCC
-TT------G-------TGC-GAATC--------ATC--GCTC-TTATA--CGCCGTC-T
TGTCGTGTCGCC-ACCGCGACACG-CAGATCGT------GTT------C-----------
-------------C----TTCGT-GCAGTCG---T-TGACAGCACGAT-GCCGAACATT-
AGTG---TCCGGAGC-------GTGGTC-TCGTGC-AA-GAGGA--ACGC--CTCTCCG-
----A-TC---GTATGAGC-AGCGATTTCCGG--TGTGCGTCA-CGCGAAG--------G
-----C---C--C----C-----G-CCCGT-CC-GGGTCGGTGCCGGA-G-C--TGA
>Carex_munda|JIMENEZMEJIAS||EHM|spm00003372
NNNNNNNN------------NNNNNNNNNNNNNNNN-NNNNNNNNNNNNNN-NNNAT-AG
GGC-TGTCTC-TTCACT-CT-CCCTCC-CGTC---A--CTR--AACATG-TCGTGGTT-G
GGAT--GC-TTCGGATCGGTTGCCTG-TGCGGTTCTACCCTC-T-TGTGGGTAGCGAAGT
CGTCCC-TTGATG--G-ATA---TTTGCTAG-CC-CT-T---CTGACA-TTTTT-GTG--
TC-GTTTGGG-C-AGCCGAAATG-TTGGC-GATATCCCTGTGT--TGGCGC---G-CGGT
CGAA-TG-CCGTG-TTGCTATCCCTTGGATTT-TTGCCGGCTCTCACGGATG-CGGTGCC
T-AGTGC--TAGA-TCTGCGGGAC-TTT--T--G-CCCCGCAGACTTC-GGG-AGGTCCC
-TT------G-------TAC-GAATC--------ATT--GCTC-TTATA--CGCC-GT-T
TGTCGTGTTGCCTGTGGCGACACG-CAGATCGT------GTT------C-----------
-------------T----TTCGC-GTCGTCG---T-TGACTTCACGAT-ATCGAACATT-
AGTG---TCCGGAGC-------GTGGTC-TTGTGC-AG-GTGGA--ATGC--CTCTCCG-
----A-TC---GTATGAGA-AGCGATTTCCGG--TTTGCGTCA-CGCGAAG--------G
-----C---C--C----------G-CCCGT-CC-GGGTCNNNNNNNNN-N-N--NNN
>Carex_halleriana|LUCENO|NA|SPA|spm00000557
GGATGTCG------------GGCTCCCTGCACTTTT-GGTGCGGCCAACCG-AACAT-AG
GGC-TGTCTC-TTCACT-CT-CCCTCC-CGTC---A--GTG--AACGTG-TCGGGGTC-G
GGAT--GC-TTCCGATCGGTTGCCTG-TGCGGTTCTACCCTC-T-TGTGGGTAGCGAAGT
CGTCCC-TCGATG--G-ATG---TTTGCTTG-CC-CC-T---CTGACA-TTTTT-GTG--
TC-GTTTGGG-C-AGCCGAAATG-TTGGC-GAAATCCTTGTGT--TGGCGC---G-TGGT
CGAA-TG-CCGTG-TTGCTATCGCTTGAATCT-TTGCCGGCTCTCACGGATG-CGGTGCC
T-ATTGC--TAGC-TCTGCGGGAC-GTT--T--G-CCCCGCAGACTTC-GGG-AGGTCCC
-TT------G-------TAC-GAATC--------ATT--GCTC-CCATA--CGCCGTC-T
TGTCGTGTCGCC-ACCGCGGCACG-CAGATCGT------GTT------C-----------
-------------C----TTCGT-GCGGTCG---T-TGACAGCACGAT-GTCGAACATT-
AGTG---TCCGGAGC-------GTGGTC-CTGTGC-AC-GCGGA--ATGC--CTCTCGG-
----A-TC---GCAAGAGC-AGCGATTTCCGG--ATCGCGTCA-CGCGAAG--------G
-----C---C--C----C-----G-CCCGT-CC-GGGTCGGTGCTGGA-G-C--TGA
>Carex_rorulenta|JIMENEZMEJIAS|NA|BAL|spm00003474
GGATGTCG------------GGCTCCCTGCACTTTT-GGTGCGGCCAACCG-AACAT-AG
GGC-TGTCTC-TTCACT-CT-CCCTCC-CGTC---A--GTG--AACATG-TCGGGGTC-G
GGAT--GC-TTCCGATCGGTTGCCTG-TGCGGTTCTACCCTC-T-TGTGGGTAGCGAAGT
CGTCCC-TYGATG--G-ATG---TTTGCTTG-CC-CC-T---CTGACA-TTTTT-GTG--
TC-TTTTGGG-C-AGCCGAAATG-TTGGC-GAAATCCATGTGT--TGGCGC---G-TGGT
CGAA-TG-CCRTG-TTGCTATCACTTGAATCT-TTGCCGGCTCTCACGGATG-CGGTGCC
T-ATTGC--TAGC-TCTGCGGGAC-GTT--T--G-CCCCGCAGACTTC-GGG-AGGTCCC
-TT------G-------TAC-GAATC--------ATT--GCTC-CCATA--CGCCGTC-T
TGTCGTGTCGCC-ACCGCGGCACG-CAGATCGT------GTT------C-----------
-------------C----TTCGT-GCGGTCG---T-TGACAGCACGAT-GTCGAACATT-
AGTG---TCCGGAGC-------GTGGTC-GTGTGC-AC-GTGGA--ATGC--CTCTCGG-
----A-TC---GCAAGAGC-AGCGATTTCCGG--ATCGCGTCA-CGCGAAG--------G
-----C---C--C----C-----G-CCCGT-YC-GGGTCGGTGCTGGA-G-C--TGA
>Carex_planostachys|STARR|B544|TEX|spm00001150
GGATGTCG------------GGCTCCCTGCACTTTT-GGTGCGGCCAACCG-AACAT-AG
GGC-TGTCTC-TTCACT-CT-CCCTCC-CGTC---A--GTG--AACATG-TCGGGGTC-G
GGAT--GT-TTCCGATCGGTTGCCTG-TGCGGTTCTACCCTC-T-TGTGGGTAGCGAAGT
CGTCCC-TTGATG--G-ATG---TTTGCTTG-CC-CC-T---CTGACA-TTTTT-GTG--
TC-GTTTGGG-C-AGCCGAAATG-TTGGC-GAAATCCATGTGT--TGGCGC---G-TGGT
CGAA-TG-CCGTG-TTGCTATCACTTGAATCT-TTGCCGGCTCTCACGGATG-CGGTGCC
T-ATTGC--TAGC-TCTGCGGGAT-TTT--T--G-CCCCGCAGACTTC-GGG-AGGTCCC
-TT------G-------TAC-GAATC--------ATT--GCTC-CCATA--CGCCGTC-T
TGTCGTGTCGCC-ACCGCGGCACG-CAGATCGT------GTT------C-----------
-------------C----TTCGT-GGAGTCG---T-TGACAGCACGAT-GTCGAACATT-
AGTG---TCCGGAGC-------GTGGTC-TTGTGC-AC-GTGGA--ATGC--CTCTCGG-
----A-TC---GCAAGAGC-AGCGATTTCCGG--ATCGCGTCA-CGCGAAG--------G
-----C---C--C----C-----G-CCCGT-CC-GGGTCGGTGCTGGA-G-C--TGA
>Carex_lativena|STARR|B1222|NWM|spm00001829
GGATGTCG------------GGCTCCCTGCACTTTT-GGTGCGGCCAACCG-AACAT-AG
GGC-TGTCTC-TTCACT-CT-CCCTCC-CGTC---A--ATG--AACATG-TCGGGGTC-G
GGAT--GC-TTCCGATCGGTTGCCTG-TGCGGTTCTACCCTC-T-TGTGGGTAGCGAAGT
CGTCCC-TTGATG--G-ATG---TTTGCTTG-CC-CC-T---CTGACA-TTTTT-GTG--
TC-GTTTGGG-C-AGCCGAAATG-TTGGC-GAAATCCATGTGT--TGGCGC---G-TGGT
CGAA-TG-CCGTG-TTGCTATCACTTGAATCT-TTGCCGGCTCTCACGGATG-CGGTGCC
T-AGTGC--TAGC-TCTGCGGGAC-TTT--T--G-CCCCGCAGACTTC-GGG-AGGTCCC
-TT------G-------TAC-GAATC--------ATT--GCTC-CTATA--CGCCGTC-T
TGTCGTGTTGCC-ACCGCGGCACG-CAGATCGT------GTT------C-----------
-------------C----TTCGT-GCAGTCG---T-TGACAGCACGAT-GTCGAACATT-
AGTG---TCCGGAGC-------GTGGTC-CTGTGC-AC-GTGGA--ATGC--CTCTCGG-
----A-TC---GCAAGAGC-AGCGATTTCCGG--ATCGCGTCA-CGCGAAG--------G
-----C---C--C----C-----G-CCCGT-CC-GGGTCGGTGCTGGA-G-C--TGA
>Carex_mabilliana|JIMENEZMEJIAS|NA|COR|spm00000594
GGATGTCG------------GGCTCCCTGCACTTTT-GGTGCGGCCAACCG-AACAT-AG
GGC-TGTCCC-TTCACT-CT-CCCTCC-CGTC---A--GTG--AACATG-TCGGGGTC-G
GGAT--GC-TTCCGATCGGTTGCCTG-TGCGGTTCTACCCTC-T-TGTGGGTAGCGAAGT
CGTCCC-TTGATG--G-ATG---TTTGCTTG-CC-CC-T---CTGACA-TTTTT-GTG--
TC-GTTTGGG-C-AGCCGAAATG-TTGGC-GAAATCCCTGTGT--TGGCGC---G-TGGT
CCAA-TG-CCGTG-TTGCTATCACTTGAATCT-TTGCCGGCTCTCACGGATG-CGGTGCC
T-AGTGC--TAGC-TCTGCGGGAC-TTT--T--G-CCCCGCAGACTTC-GGG-AGGTCCC
-TT------G-------TAC-GAATC--------ATT--GCTC-CTATA--CGCCGTC-T
TGTCGTGTTGCC-ACCGCGGCACG-CAGATCGT------GTT------C-----------
-------------C----TTCGT-GCAGTCG---T-TGACAGCACGAT-GTCGAACATC-
AGTG---TCCGGAGC-------GTGGTG-CTGTGC-AC-GCGGA--ATGC--CTCTCGG-
----A-TC---GCAAGAGC-AGCGATTTCCGG--ATCGCGTCA-CGCGAAG--------G
-----C---C--C----C-----G-CCCGT-CC-GGGTCGGTGCTGGA-G-C--TGA
>Carex_pseudotristachya|XIAOFENG|NA|CHS|spm00000098
GCAAGTGG------------GGCT-CCTGCACTTTT-GGTGCGGCC-ACCG-AACAT-AG
GGC-TGTCTC-TTCACT-CT-CCCTCC-CGTC---A--TTG--AACATG-CCGTGGTT-G
GGAT--GC-TTCTGATCGGTTGCCTG-TGCGGTTCTACCCTC-T-TGTGGGTAGTGAAGT
CGTCCC-TTGATG--G-ATA---TTTGCTTG-CC-TT-T---CTGACA-TTTTT-GTG--
TC-GTTTGGG-C-AGCCGAAATG-TTGGT-GAAATCCTTGTGT--TGGTGC---G-TGAT
TGAA-TG-TCGTG-TCGCTATCACTTGGATTT-TTACCGGCTCTCACGGATG-CGGTGCC
T-AGTGC--TAGC-TCTGTGGGAC--TT--T--G-CCCCACAGACTTC-AGG-AGGTCCC
-TT------G-------TAC-GAATC--------ATT--GCTC-TTATA--CGCCGTC-T
TGTCGTGTCGCC-ACCGCGGCACG-CAGATCGT------GTT------C-----------
-------------C----TTCGT-GCAGTCG-G---TGACAGCACGAT-GGCGAACATT-
AGTG---TCCGGAGC-------GTGGTC-TTGTGC-AT-GCGGA--ATGC--CTCTCTG-
----A-TT---GTATGAGC-AGCGATTTTCGG--TATGCGTCA-CGTGAAG--------G
-----C---C--C----T-----G-CCCGT-CC-GGGTCGGTGCTGGA-G-C--TGA
>Carex_tristachya|XIAOFENG|NA|CHS|spm00000132
GCATGTCG------------GGCTCCCTGCACTTTT-GGTGCGGCCAACCG-AACAT-AG
GGC-TGTCTC-TTCACT-CT-CCCTCC-CGTC---A--TTG--AACATG-TCGTGGTT-G
GGAT--GC-TTCCGATCGGTTGCCTG-TGCGGTTCTACCCTC-T-TGTGGGTAGCGAAGT
CGTCCC-TTGATG--G-ATA---TTTGCTTG-CC-TT-T---CTGACA-TTTTT-GTG--
TC-GTTTGGG-C-AGCCGAAATG-TTGGT-GAAATCCTTGTGT--TGGTGC---G-TGAT
TGAA-TG-TCTTG-TCGCTATCACTTGGATTT-TTACCGGCTCTCACGGATG-CGGTGCC
T-AGTGC--TAGC-TCTGTGGGAC--TT--T--G-CCCCACAGACTTC-AGG-AGGTCCC
-TT------G-------TAC-GAATC--------ATT--GCTC-TTATA--CGCCGTC-T
TGTCGTGTCGCC-ACCGCGGCACG-CAGATCGT------GTT------C-----------
-------------C----TTCGT-GCAGTCG-G---TGACAGCACGAT-GGCGAACATT-
AGTG---TCCGGAGC-------GTGGTC-TTGTGC-AT-GTGGA--ATGC--CTCTCTG-
----A-TT---GTATGAGC-AGCGATTTTCGG--TATGCGTCA-CGTGAAG--------G
-----C---C--C----T-----G-CCCGT-CC-GGGTCGGTGCTGGA-G-C--TGA
>Carex_filicina|Uzma|RWT-08|PAK|spm00006544
GAATGTCG------------GGCTCCCTGCACTTTT-GGTGCGGCCAACCG-AACAT-AG
GGC-TGTCTC-TTCACT-CT-CCCTCC-CGTC---A--TGG--AACATG-TCGTGGTT-G
GGAT--GC-TTCCGATCGGTTGCCTG-TGCGGTTCTACCCTA-T-TATGGGTAGCTAAGT
CGTCCC-ATGATG--G-ATA---TTTGCTTG-CC-CT-T---CTGACA-TTTTT-GTG--
TC-GTTTGGG-C-AGCCGAAATG-TTGGC-AAAATCCTTGTGT--TGACGC---T-TGGT
TGAA-TG-CCGTG-TTGTTATCACTTGAATTT-TTGTCGGCTCTCACGGATG-CGGTGCC
T-AGTGC--TAGC-TCTGCGGGAC--TT--T--G-CCACGCAGACTTC-GGG-AGGTCCC
-TT------G-------TAC-GAACC--------ATT--GCTC-TTATA--CGCC-GT-T
TGTCGTGTCGCC-ACCGCGGCACG-CAGATCGT------GTT------C-----------
-------------C----TTCGC-GCAGTCG---T-TGACAGCATGAT-GTCGAACATT-
AGTG---TCCGGAGC-------GTGGTC-TTGTAC-AA-GTGGA--ATGC--CTCTCCG-
----A-TC---GTATGAGC-AGCGATTTTCGG--TTCGCATCA-CGCGAAG--------G
-----C---C--C----T-----G-CCCCTATCTGGGTCGGTGCTGGA-G-CTGTGA
>Carex_sanguinea|Uzma|SAD-08|PAK|spm00006588
GAATGTCG------------GGCTCCCTGCACTTTT-GGTGCGGCCAACCG-AACAT-AG
GGC-TGTCTC-TTCACT-CT-CCCTCC-CGTC---A--TGG--AACATG-TCGTGGTT-G
GGAT--GC-TTCCGATCGGTTGCCTG-TGCGGTTCTACCCTA-T-TATGGGTAGCTAAGT
CGTCCC-ATGATG--G-ATA---TTTGCTTG-CC-CT-T---CTRACA-TTTTT-GTG--
TC-GTTTGGG-C-AGCCGAAATG-TTGGC-AAAATCCTTGTGT--TGACGC---T-TGGT
TGAA-TG-CCGTG-TTGTTATCACTTGAATTT-TTGTCGGCTCTCACGGATG-CGGTGCC
T-AGTGC--TAGC-TCTGCGGGAC--TT--T--G-CCACGCAGACTTY-GGG-AGGTCCC
-TT------G-------TAC-GAACC--------ATT--GCTC-TTATA--CGCC-GT-T
TGTCGTGTCGCC-ACCGCGGCACG-CAGATCGT------GTT------C-----------
-------------C----TTCGC-GCAGTCG---T-TGACAGCATGAT-GTCGAACATT-
AGTG---TCCGGAGC-------GTGGTC-TTGTAC-AA-GTGGA--ATGC--CTCTCCG-
----A-TC---GTATGAGC-AACGATTTTCGG--TTCGCATCA-CGCGAAG--------G
-----C------C----C---T-G-CCCCTATCTGGGTCGGTGCTGGA-G-CTGTGA
>Carex_macrophyllidion|GEHRKE|Carex_MOR_913||spm00004706
GAATGTCG------------GGCTCCCTGCACTTTT-GGTGCGGCCAACCG-AACAT-AG
GGC-TGTCTC-TTCACT-CT-CCCTCC-CGTC---A--TGG--AACATG-TCGTGGTT-G
GAAT--GC-TTCCGATCGGTNGCCTG-TGCGGTTCTACCCTC-A-TATGGGTAGCTAAGT
CGTCCC-TTGATG--G-ATA---TTTGCTTG-CC-CT-T---CTGACA-TTTTT-GTG--
TC-GTTTGGG-C-AGCCGAAATG-TTGGC-GAAATCCTTGTGT--TGGCGC---G-TGGT
CGAA-TG-CCGTG-TAGTTATCACTTGAATTT-TTGCCGGCTCTCACGGATG-CGGTGCC
T-AGTGC--TAGC-TCTGCGNGAC--TT--T--G-CCACGCAGACTTC-GNG-AGGTCCC
-TT------G-------TAC-GAACC--------ATT--GCTC-TTATA--CGCC-GT-T
TGTCGTGTCGTC-ATTGCNGCACG-CAGATCGT------GTT------C-----------
-------------C----TTTGC-GCAGTCG---T-TGACAGCACGAT-GTCGAACATT-
AGTG---TCCGGAGC-------GTGGTC-TTGTGC-AA-GYGGA--ATGC--CTCTCCG-
----A-TC---GTATGAGC-AGCGATTTTCGG--TTCGCGTCA-CGCGAAG--------G
-----C---C--C----C-----G-CCCATGTCTGGGTCGGTGCTNGA-G-C--TGA
>Carex_neochevalieri|MESTERHAZY|NA|SIE|spm00002179
GAATGTCG------------GGCTCCCTGCACTTTT-GGTGCGGCCAACCG-AACAT-AG
GGC-TGTCTC-TTCACT-CT-CCCTCC-CGTC---A--TGC--AACATG-TCGTGGTT-G
GGAT--GC-TTCTGATCGGTTGCCTG-TGCGGTTCTACCCTC-A-TATGGGTAGCTAAGT
CGTCCC-TTGATG--G-ATA---TTTGCTTG-CC-CT-T---CTGACA-TTTTT-GTG--
TC-ATTTGGG-C-AGCCGAAATG-TTGGT-GAAATCCTTGTGT--TGGCGC---G-TGGT
CGAA-TG-CCGTG-TAGTTATCACTTGAATTT-TTGCCGGCTCTCACGGATG-CGGTGCC
T-AGTGC--TAGC-TCTGCGGGAC--TT--T--G-CCACGCAGACTTC-GGG-AGGTCCC
-TC------G-------TAC-GAACC--------ATT--GCTC-TTATA--CGCC-GT-T
TGTCGTGTCGCC-ATTGCGTCACG-CAGATCGT------GTT------C-----------
-------------C----TTTGC-GCAGTCG---T-TGACAGCACGAT-GTTGAACATT-
AGTG---TCCGGAGC-------GTGGTC-TTGTGC-AA-GTGGA--ATGC--CTCTTCG-
----A-TC---GTATGAGC-AGCGATTTTCGG--TTCGCGTCA-TGCGAAG--------G
-----C------CCCGGC-------CCTGT-CT-GGGTCGGTGCTGGA-G-C--TGA
>Carex_steudneri|GEHRKE|Carex_MOR_909||spm00004702
GAATGTCG------------GGCTCCCTGCACTTTT-GGTGCGGCCAACCG-AACAT-AG
GGC-TGTCTC-TTCACT-CT-CCCTCC-CGTC---A--TGG--AACATG-TCATGGTG-G
GGAT--GC-TTCCGATCGGTTGCCTG-TGCGGTTCTACCCAC-A-TGTGGGTAACTAAGT
CGTCCC-TTGATG--G-ATA---TTTGCTTG-CC-CT-G---CTGACA-TTTTT-GTG--
TC-GTTTGGG-C-CGCCGAAATG-TTGGT-GAAATCCTTGTGT--TGGCGC---G-TGGT
CGAA-TG-CCGTG-TAGTTATCACTTGAATTT-TTGCCGGCTCTCACGGATG-CGGTGCC
T-AGTGS--TAGC-TCTGCGTGAC--TT--T--G-CCACGCAGACTTC-GGG-AGGTCCC
-TT------G-------TAC-GAACC--------ATT--GCTC-TTATA--CGCC-GT-T
TGTCGTGTCGCC-ATTGCGGCACG-CAGATCGT------GTT------C-----------
-------------C----TTTGC-GCAGTCG---T-TGACAGCACGAT-GTCGAACATT-
AGTG---TCCGGAGC-------GTGGTC-TTGTGC-AA-GTGGA--ATGC--CTCTCCG-
----A-TT---TTATTAGC-AGCGATTTTCGG--GTTGCGTCA-TGCGAAG--------G
-----C---C--C----C-----G-CCCTTGTCTGGGTCGGTGCTGGA-G-C--TGA
>Carex_heterodoxa|HIPP|NA|MDG|spm00002213
GNATGTCG------------GGCTCCCTGCACTTTT-GGTGCGGCCAACCG-AACAT-AG
GGC-TGTCTC-TTCACT-CT-ACCTCC-CGTC---A--TGG--AACATG-TCGTGGTT-G
GGAT--GC-TTCCGATCGGGTGCCTG-TGCGGTTCTACCCTC-A-TATGGGTAGCTAAGT
CGTCCC-TTGAYG--G-ATA---TTTGCTTG-CC-CT-T---CTGACA-TTTTT-GTG--
TC-GTTTGGG-C-AGCCGAAATG-TTGGC-GAAATYCTTGTGT--TGGNGC---G-TGGT
CGAA-TG-CCGTG-TAGTTATCACTTGAATTT-TTGCCGGCTCTCACGGATG-CGGTGCC
T-AGTGY--TAGC-TCTGNGGGAC--TT--T--G-CCCCGCAGACCTC-GGG-AGGTSCC
-TT------G-------TRC-GAACC--------ATT--GCTC-TTATA--CGCC-GT-T
TGTCGGGTCGCC-TTTGCGGCACG-CAGATCGT------GTT------C-----------
-------------C----TTTGC-GCAGTCG---K-TGACAGCACGAT-GTCGAACATT-
AGTG---TCCGGAGC-------GTGGTC-TTGTGC-AA-GTGGA--ATGC--CTCTCCG-
----A-TC---GWATGARC-AGCGATTTTCGG--TTCGCGTCA-CGCGAAG--------G
-----C---C--C----C-----G-CCCCTGTCAGGGTCGGTGCTGGA-G-C--TGA
>Carex_renschiana|HIPP|NA|MDG|spm00002207
GAATGTCG------------GGCTCCCTGCACTTTT-GGTGCGGCCAACCG-AACAT-AG
GGC-TGTCTC-TTCACT-CT-ACCTCC-CGTC---A--TGG--AACATG-TCGTGGTT-G
GGAT--GC-TTCCGATCGGGTGCCTG-TGCGGTTCTACCCTC-A-TATGGGTAGCTAAGT
CGTCCC-TTGATG--G-ATA---TTTGCTTG-CC-CT-T---CTGACA-TTTTT-GTG--
TC-GTTTGGG-C-AGCCGAAATG-TTGGC-GAAATCCTTGTGT--TGGCGC---G-TGGT
CGAA-TG-CCGTG-TAGTTATCACTTGAATTT-TTGCCGGCTCTCACGGATG-CGGTGCC
T-AGTGC--TAGC-TCTGCGGGAC--TT--T--G-CCACGCAGATTTC-AGG-AGGTCCC
-TT------G-------TAC-GAACC--------ATT--GCTC-TTATA--CGCC-GT-T
TGTCGGGTCGCC-TTTGCGGCACG-CAGATCGT------GTT------C-----------
-------------C----TTTGT-GCAGTCG---T-TGACAGCACGAT-GTCGAACATT-
AGTG---TCCGGAGC-------GTGGTC-TTGTGC-AA-GTGGA--ATGC--CTCTCCG-
----A-TC---GTATGAGC-AGCGATTTTCGG--TTCGCGTCA-CGCGAAG--------G
-----C---C--C----C-----G-CCCCTGTCAGGGTCGGTGCTGGA-G-C--TGA
>Carex_rutenbergiana|GEHRKE|NA|MDG|spm00000228
GAATGTCG------------GGCTCCCTGCACTTTT-GGTGCGGCCAACCG-AACAT-AG
GGC-TGTCTC-TTCACT-CT-MCCTCT-CGTC---A--TGG--AACATG-TCGTGGTT-G
GGAT--GC-TTCCGATCGGGTGCCTG-TGCGGTTCTACCCTC-A-TATGGGTAGCTAAGT
CGTCCC-TTGATG--G-ATA---TTTGCTTG-SC-CT-T---CTGACA-TTTTT-GTG--
TC-GTTTGGG-C-AGCCGAAATG-TTGGC-GAAATCCTTGTGT--TGGCGC---G-TGGT
CGAA-TG-CCGTG-TAGTTATCACTTGAATTT-TTGCCGGCTCTCACGGATG-CGGTGCC
T-AGTGC--TAGC-KNKGTGGGAC--TT--T--G-CCCCGCAGACCTC-GGG-AGGTCCC
-TT------G-------TAC-GAACC--------ATT--GCTC-TTATA--CGCC-GT-T
TGTCGGGTCGCC-TTTGCGGCACG-CAGATCGT------GTT------C-----------
-------------C----TTTGC-GCAGTCG---T-TGACAGCACGAT-GTCGAACATT-
AGTG---TCCGGAGC-------GTGGTC-TTGTGC-AA-GTGGA--ATGC--CTCTCCG-
----A-TC---GTATGAGC-AGCGATTTTCGG--TTCGCATCA-CGCGAAG--------G
-----C---C--C----C-----G-CCCCTGTCAGGGTCGGTGCTGGA-G-C--TGA
>Carex_valbrayi|HIPP|NA|MDG|spm00002204
GAATGTCG------------GGCTCCCTGCACTTTT-GGTGCGGCCAACCG-AACAT-AG
GGC-TGTCTC-TTCACT-CT-ACCTCC-CGTC---A--TGG--AACATG-TCGTGGTT-G
GGAT--GC-TTCCGATCGGGTGCCTG-TGCGGTTCTACCCTC-A-TATGGGTAGCTAAGT
CGTCCC-TTGATG--G-ATA---TTTGCTTG-CC-CT-T---CTGACA-TTTTT-GTG--
TC-GTTTGGG-C-AGCCGAAATG-TTGGC-GAAATCCTTGTGT--TGGCTC---A-TGGT
CGAA-TG-CCGTG-TAGTTATCACTTGAATTT-TTGCCGGCTCTCACGGATG-CGGTGCC
T-AGTGC--TAGC-TCTGTGGGAC--TT--T--G-CCCCGCAGACCTC-GGG-AGGTCCC
-TT------G-------TAT-GAACC--------ATT--GCTC-TTATA--CGCC-GT-T
TGTCGGGTCGCC-TTTGCGGCACG-CAGATCGT------GTT------C-----------
-------------C----TTTGC-GCAGTCG---G-TGACAGCACGAT-GTCGAACATT-
AGTG---TCCGGAGC-------GTGGTC-TTGTGC-AA-GTGGA--ATGC--CTCTCCG-
----A-TC---GTATGAGC-AGCGATTTTCGG--TTCGCATCA-CGCGAAG--------G
-----C---C--C----C-----G-CCCCTGTCAGGGTCGGTGCTGGA-G-C--TGA
>Carex_pyramidalis|GEHRKE|Carex_MOR_912||spm00004705
GAATGTCG------------GGCTCCNTGCACTTTT-GGTGTGGCCAACCG-AACAT-AG
GGC-TGTCTC-TTCACT-CT-ACCTCC-CGTC---A--TGG--AACATG-TCGTGGTT-G
GGAT--GC-TTCCGATCGGGTGCCTG-TGCGGTTCTACCCTC-A-TATGGGTAGCTAAGT
CGTCCC-TTGATG--G-ATA---TTTGCTTG-CC-CT-T---CTGACA-TTTTT-GTG--
TC-GTTTGGG-C-AGCCGAAATG-TTGGC-GAAATCCTTGTGT--TGGCGC---G-TGGT
CGAA-TG-CCGTG-TAGTTATCACTTGAATTT-TTGCCGGCTCTCAYGGATG-CGGTGCC
T-AGTGC--TAGC-TCTGTGGGAC--TT--T--G-CCCCGCAGACCTC-GGG-AGGTCCC
-TT------G-------TAC-GAACC--------ATT--GCTC-TTATA--CGCC-GT-T
TGTCGGGTCGCC-TTTGCGGCACG-CAGATCGT------GTT------C-----------
-------------C----TTTGC-GCAGTCG---T-TGACAGCACGAT-GTCGAACATT-
AGTG---TCCGGAGC-------GTGGTC-TTGTGC-AA-GTGGA--ATGC--CTCTCCG-
----A-TC---GTATGAGC-AGCGATTTTCGG--TTCGCATCA-CGCGAAG--------G
-----C---C--C----C-----G-CCCCTGTCAGGGTCGGTGCTGGA-G-C--TGA
>Carex_andringitrensis|GEHRKE|Carex_MOR_911||spm00004704
GAATGTCG------------GGCTCCCTGCACTTTT-GGTGCGGCCAACCG-AACAT-AG
GGC-TGTCTC-TTCACT-CT-ACCTCC-CGTC---A--TGG--AACATG-TCGTGGTT-G
GGAT--GC-TTCCGATCGGGTGCCTG-TGCGGTTCTACCCTC-A-TATGGGTAGCTAAGT
CGTCCC-TTGATG--G-ATA---TTTGCTTG-CC-CT-T---CTGACA-TTTTT-GTG--
TC-GTTTGGG-C-AGCCGAAATG-TTGGT-GAAATCCTTGTGT--TGGCGC---G-TGGT
CGAA-TG-CCGTG-TAGTTATCACTTGAATTT-TTGCCGGCTCTCACGGATG-CGGTGCC
T-AGTGC--TAGC-TCTGTGGGAC--TT--T--G-CCCCGCAGACCTC-GGG-AGGTCCC
-TT------G-------TAC-GAACC--------ATT--GCTC-TTATA--CGCC-GT-T
TGTCGGGTCGCC-TTTGCGGCACG-CAGATCGT------GTT------C-----------
-------------C----TTTGC-GCAGTCG---T-TGACAGCACGAT-GTCGAACATT-
AGTG---TCCGGAGC-------GTGGTC-TTGTGC-AA-GTGGA--ATGC--CTCTCCG-
----A-TC---GTATGAGC-AGCGATTTTCGG--TTCGCATCA-CGCGAAG--------G
-----C---C--C----C-----G-CCCCTGTCAGGGTCGGTGCTGGA-G-C--TGA
>Carex_euryphylla|HIPP|NA|MDG|spm00002218
GAATGTCG------------GGCTCCCTGCACTTTT-GGTGCGGCCAACCG-AACAT-AG
GGC-TGTCTC-TTCACT-CT-ACCTCC-CGTC---A--TGG--AACATG-TCGTGGTT-G
GGAT--GC-TTCCGATCGGGTGCCTG-TGCGGTTCTACCCTC-A-TATGGGTAGCTAAGT
CGTCCC-TTGATG--G-ATA---TTTGCTTG-CC-CT-T---CTGACA-TTTTT-GTG--
TC-GTTTGGG-C-RGCCGAAATG-TTGGC-GAAATCCTTGTGT--TGGCGC---G-TGGT
CGAA-TG-CCGTG-TAGTTATCACTTGAATTT-TTGCCGGCTCTCACGGATG-CGGTGCC
T-AGTGC--TAGC-TCTGTGGGAC--TT--T--G-CCCCGCAGACCTC-GGG-AGGTCCC
-TT------G-------TAC-GAACC--------ATT--GCTC-TTATA--CGCC-GT-T
TGTCGGGTCGCC-TTYGCGGCACG-CAGATCGT------GTT------C-----------
-------------C----TTTGC-GCAGTCG---T-TGACAGCACGAT-GTCGAACATT-
AGTG---TCCGGAGC-------GTGGTC-TTGTGC-AA-GTGGA--ATGC--CTCTCCG-
----A-TC---GTATGAGC-AGCGATTTTCGG--TTCGCATCA-CGCGAAG--------G
-----C---C--C----C-----G-CCCCTGTCAGGGTCGGTGCTGGA-G-C--TGA
>Carex_hirtigluma|GEHRKE|NA|MDG|spm00000196
GAATGTCG------------GGCTCCCTGCACTTTT-GGTGCGGCCAACCG-AACAT-AG
GGC-TGTCTC-TTCACT-CT-ACCTCC-CGTC---A--TGG--AACATG-TCGTGGTT-G
GGAT--GC-TTCCGATCGGGTGCCTG-TGCGGTTCTACCCTC-A-TATGGGTAGCTAAGT
CGTCCC-TTGATG--G-ATA---TTTGCTTG-CC-CT-T---CTGACA-TTTTT-GTG--
TC-GTTTGGG-C-AGCCGAAATG-TTGGC-GAAATCCTTGTGT--TGGCGC---G-TGGT
CGAA-TG-CCGTG-TAGTTATCACTTGAATTT-TTGCCGGCTCTCACGGATG-CGGTGCC
T-AGTGC--TAGC-TCTGTGGGAC--TT--T--G-CCCCGCAGACCTC-GGG-AGGTCCC
-TT------G-------TAC-GAACC--------ATT--GCTC-TTATA--CGCC-GT-T
TGTCGGGTCGCC-TTTGCGGCACG-CAGATCGT------GTT------C-----------
-------------C----TTTGC-GCAGTCG---T-TGACAGCACGAT-GTCGAACATT-
AGTG---TCCGGAGC-------GTGGTC-TTGTGC-AA-GTGGA--ATGC--CTCTCCG-
----A-TC---GTATGAGC-AGCGATTTTCGG--TTCGCATCA-CGCGAAG--------G
-----C---C--C----C-----G-CCCCTGTCAGGGTCGGTGCTGGA-G-C--TGA
>Carex_proxima|GEHRKE|NA|MDG|spm00000222
GAATGTCG------------GGCTCCCTGCACTTTT-GGTGCGGCCAACCG-AACAT-AG
GGC-TGTCTC-TTCACT-CT-ACCTCC-CGTC---A--TGG--AACATG-TYGTGGTT-G
GGAT--GC-TTCCGATCGGGTGCCTG-TGCGGTTCTACCCTC-A-TATGGGTAGCTAAGT
CGTCCC-TTGATG--G-ATA---TTTGCTTG-CC-CT-T---CTGACA-TTTTT-GTG--
TC-GTTTGGG-C-AGCCGAAATG-TTGGC-GAAATCCTTGTGT--TGGCGC---G-TGGT
CGAA-TG-CCGTG-TAGTTATCACTTGAATTT-TTGCCGGCTCTCACGGATG-CGGTGCC
T-AGTGC--TAGC-TCTGTGGGAC--TT--T--G-CCCCGCAGACCTC-GGG-AGGTCCC
-TT------G-------TAC-GAACC--------ATT--GCTC-TTATA--CGCC-GT-T
TGTCGGGTCGCC-TTTGCGGCACG-CAGATCGT------GTT------C-----------
-------------C----TTTGC-GCAGTCG---T-TGACAGCACGAT-GTCGAACATT-
AGTG---TCCGGAGC-------GTGGTC-TTGTGC-AA-GTGGA--ATGC--CTCTCCG-
----A-TC---GTATGAGC-AGCGATTTTCGG--TTCGCATCA-CGCGAAG--------G
-----C---C--C----C-----G-CCCCTGTCAGGGTCGGTGCTGGA-G-C--TGA
>Carex_leptocladus|MESTERHAZY|NA|GGI|spm00002180
GATTGTCG------------GGCTCCCTGCACTTTT-GGTGCGGCCAACCG-AACAT-AG
GGC-TGTCTC-TTCACT-CT-CTCTCC-CGTC---A--TGG--AACATG-TCGTGGTG-G
GGAT--GC-TTCCGATCGGTTGCCTG-TGCGGTTCTACCCAC-A-TATGGGTAACTAAGT
CGTCCC-TTGATG--G-ATA---TTTGCTTG-CC-CT-T---CTGACA-TTTTT-GTG--
TC-GTTTGGG-C-AGCCGAAATG-TTGGC-GAAATCCTTGTGT--TGGCGC---G-TGGT
CGGA-TG-CCGTG-TRGTTATCACTTGAATTT-TTGCCGGCTCTCATGGATG-CGGTGCC
T-AGTGC--TAGC-TCTGCGTGAC--TT--T--G-CCGCGCAGACTTC-GGG-AGGTCCC
-TG------G-------TAC-GAACC--------ATT--GCTC-TTATA--CGCC-GT-T
TGTCGTGTCGCC-ATTGCGACACG-CAGATCGT------GTT------C-----------
-------------C----TTTGC-GCAGTCG---T-TGACAGCACGAT-GTCGAACATT-
AGTG---TCCGGAGC-------GTGGTC-TTGTGC-AT-GTGGA--ATGC--CTCTCCG-
----A-TC---GTATTAGC-AGCGATTTTCGG--TTCGCGTCA-CGCGAAG--------G
-----C------CCCGCC-------CCTGT-CT-GGGTCGGTGCTGGA-G-C--TGA
>Carex_zuluensis|LUCENO|NA|NAT|spm00000580
GAATGTCG------------GGCTCCCTGCACTTTT-GGTGCGGCCAACCG-ATCAT-AG
GGC-TGTCTC-TTCACT-CT-CCCTCC-CGTC---A--TGG--AACATG-TCGTGGTT-G
GGAT--GC-TTCCGATCGGGTGCCTG-TGCGGTTCTACCCTC-A-TAYGGGTAGCTAAGT
CGTCCC-TTGATG--G-ATA---TTTGCTTG-CC-CT-T---CTGACA-TTTTT-GTG--
TC-GTTTGGG-C-AGCCGAAATG-TTGGC-AAAATCCTTGTGT--TGGCGC---G-TGGT
CGAA-TG-CCGTG-TAGTTATCACTTGAATTT-TTGCCGGCTCTCACGGATG-CGGTGCC
T-AGTGC--TAGC-TCTGCGGGAC--TT--T--G-CCACGCAGACTTC-GGG-AGGTCCC
-TT------G-------TAC-GAACC--------ATT--GCTC-TTATA--CGCC-GT-T
TGTCGTGTCGCC-ATTGCGGCACG-CAGATCGT------GTT------C-----------
-------------C----TTTGC-GCAGTCG---T-TGACAGCACGAT-GTCGAACATT-
AGTG---TCCGGAGC-------GTGGTC-TTGTGC-AA-GTGGA--ATGC--CTCTCCG-
----A-TT---GTATGAGC-AGCGATTTTCGG--TTCGCGTCA-CGCGAAG--------G
-----C---C--C----C-----G-CCCCTGTCGGGGTCGGTGCTGGA-G-C--TGA
>Carex_polystachya|STARR_FORD|STA_210|BLZ|spm00005148
GAATGTCG------------GGCTCCCTGCACTTTT-GGTGCGGCCAACCG-AACAT-AG
GGC-TGTCTC-TTCACT-CT-CCCTCC-CGTC---A--TGG--AACATG-TCGTGGTG-G
GGAT--GC-TTCCGATCGGTTGCCTG-TGCGGTTCTACCCAC-A-TGTGGGTAGCTAAGT
CGTCCC-CTGATG--G-ATA---TTTGCTTG-CC-CT-T---CTGACA-TTTTT-GTG--
TC-GTTTGGG-C-AGCCGAAATG-TTGGC-GAAATCCTTGTGT--TGGCGC---G-TGGT
CGAA-TG-CCGTG-TAGTTRTCACTTGAATTT-TTGCCGGCTCTCACGGTTG-CGGTGCC
T-AGTGC--TAGC-TCTGCGTGAC--TT--T--G-CCACGCAGACTTC-GGG-AGGTCCC
-TT------G-------TAC-GAACC--------ATT--GCTC-TTATA--CGCC-GT-T
TGTCGTGTCGCC-ATTGCGGCACG-CAGATCGT------GTT------C-----------
-------------C----TTTGC-GCAGTCG---T-TGACAGCACGAT-GTCGAACATT-
AGTG---TCCGGAGC-------GTGGTC-TCGTGC-AA-GTGGA--ATGC--CTCTCCG-
----A-TC---GTATTAGC-AGCGATTTTCGG--TTCGCATCA-CGCGAAG--------G
-----C------CCCGCC-------CCTGT-CT-GGGTCGGTGCTGGA-G-C--TGA
>Carex_chlorosaccus|GEHRKE|NA|KEN|spm00000180
GAATGTCG------------GGCTCCCTGCACTTTT-GGTGCGGCCAACCG-AACAT-AG
GGC-TGTCTC-TTCACT-CT-CCCTCC-CGTC---A--TGG--AACATG-TCGTGGTG-G
GGAT--GC-TTCCGATCGGTTGCCTG-TGCGGTTCTACCCAC-A-TATGGGTAACTAAGT
CGTCCC-TTGATG--G-ATA---TTTGCTTG-CC-CT-T---CTGACA-TTTTT-GTG--
TC-GTTTGGG-C-CGCCGAAATG-TTGGC-GAAATCCTTGTGT--TGGCGC---G-TGGT
CGAA-TG-CCGTG-CAGTTATCACTTGAATTT-TTGCCGGCTCTCACGGATG-CGGTGCC
T-AGTGC--TAGC-TCTGCGTGAC--TT--T--G-CCACGCAGACTTC-GGG-AGGTCCC
-TT------G-------TAC-GAACC--------ATT--GCTC-TTATA--CGCC-GT-T
TGTCGTGTCGCC-ATTGCGGCACG-CAGATCGT------GTT------C-----------
-------------C----TTTGC-GCAGTCG---T-TGACAGCACGAT-GTCGAACATT-
AGTG---TCCGGAGC-------GTGGTC-TTGTGC-AA-GTGGA--ATGC--CTCTCCG-
----A-TT---GTATTAGC-AGCGATTTTCGG--TTTGCGTCA-CGCGAAG--------G
-----C------CCCGCC-------CTYGT-CT-GNGTCGGTGCTGGA-G-C--TGA
>Carex_echinochloe|GEHRKE|Carex_MOR_908||spm00004701
GAATGTCG------------GGCTCCCTGCACTTTT-GGTGCGGCCAACCG-AACAT-AG
GGC-TGTCTC-TTCACT-CT-CCCTCC-CGTC---A--TGG--AACATG-TCGTGGTG-G
GGAT--GC-TTTCGATCGGTTGCCTG-TGCGGTTCTACCCAC-A-TATGGGTAACTAAGT
CGTCCC-TTGATG--G-ATA---TTTGCTTG-CC-CT-T---CTGACA-TTTTT-GTG--
TC-GTTTGGG-C-CGCCGAAATG-TTGGC-GAAATCCTTGTGT--TGGCGC---G-TGGT
CGAA-TG-CCGTG-TAGTTATCACTTGAATTT-TTGCCGGCTCTCACGGATG-CGGTGCC
T-AGTGC--TAGC-TCTGCTTGAC--TT--T--G-CCACGCAGACTTC-GAG-AGGTCCC
-TT------G-------TAC-GAACC--------ATT--GCTC-TTATA--CGCC-GT-T
TGTCGTGTCGCC-ATTGCGGCACG-CAGATCGT------GTT------C-----------
-------------C----TTTGC-GCAGTCG---T-TGACAGCACGAT-GTCGAACATT-
AGTG---TCCGGAGC-------GTGGTC-TTGTGC-AA-GTGGA--ATGC--CTCTCCG-
----A-TT---GTATTAGY-AGCGATTTTCGG--TTTGCGTCA-CGCGAAG--------G
-----C------CCCGCC-------CTYGT-CT-GGGTCGGTGCTGGA-G-C--TGA
>Carex_humboldtiana|REZNICEK|NA|MXC|spm00000271
GAATGTCG------------GGCTCCCTGCACTTTT-GGTGCGGYCAACCG-AACAT-AG
GGC-TGTCTC-TTCACT-CT-CCCTCY-CGTC---A--TGG--AACATG-TCGTGGTG-G
GGAT--GC-TTCCGATCGGTTGCCTG-TGCGGTTCTACCCAC-A-TATGGGTAACTAAGT
CGTCCC-TTGATG--G-ATA---TTTGCTTG-CC-CT-T---CTGACA-TTTTT-GTG--
TC-GTTTGGG-C-AGCCGAAATG-TTGGC-RAAATCCTTGTGT--TGGCGC---G-TGGT
CGAA-TG-CCGTG-TAGTTATCACTTGAATTT-TTGCCGGCTCTCACGGATG-CGGTGCC
T-AGTGC--TAGC-TCTGCGTGAC--TT--T--G-CCACGCAGACTTC-GGG-AGGTCCC
-TT------G-------TAC-RAACC--------ATT--GCTC-TTATA--CGCC-GT-T
TGTCGTGTCGCC-ATTGYGGCACG-CAGATCGT------GTT------C-----------
-------------C----TTTGC-GCAGTCG---T-TGACAGCACGAT-GTCGAACATT-
AGTG---TCCGGAGC-------GTGGTC-TTGTGC-AA-GTGGA--ATGC--CTCTCCG-
----A-TC---GTATTAGC-AGCGATTTTCGG--TTCGCGTCA-TGCGAAG--------G
-----C------CCCGCC-------CCTGT-CT-GGGTCGGTGCTGGR-G-C--TGA
>Carex_angolensis|GEHRKE|NA|MLW|spm00000170
GAATGTCG------------GGCTCCCTGCACTTTT-GGTGCGGCCAACCG-AACAT-AG
GGC-TGTCTC-TTCACT-CT-CCCTCC-CGTC---A--TGG--AACATG-TCGTGGTG-G
GGAT--GC-TTCCGATCGGTTGCCTG-TGCGGTTCTACCCAC-A-TATGGGTAACTAAGT
CGTCCC-TTGATG--G-ATA---TTTGCTTG-CC-CT-T---CTGACA-TTTTT-GTG--
TC-GTTTGGG-C-AGCCGAAATG-TTGGT-GAAATCCTTGTGT--TGGCGC---G-TGGT
CGAA-TG-CCGTG-TAGTTATCACCTGAATTT-TTGCCGGCTCTCACGGATG-CGGTGCC
T-AGTGC--TAGC-TCTGCGTGAC--TT--T--G-CCACGCAGAATTC-GGG-AGGTCCC
-TT------G-------TAC-GAACC--------ATT--GCTC-TTATA--CGCC-GT-T
TGTCGTGTCGCC-ATTGCGGCACG-CAAATCGT------GTT------C-----------
-------------C----TTTGC-GCAGTCG---T-TGACAGCACGAT-GTCGAACATT-
AGTG---TCCGGAGC-------GTGGTC-TTGTGC-AA-GTGGA--ATGC--CTCTCCG-
----A-TC---GTATTAGC-AGCGATTTTCGG--TTCGCGTCA-CGCGAAG--------G
-----C------CCCGCC-------CCTGT-CT-GGGTCGGTGCTGGA-G-C--TGA
>Carex_hultenii|REZNICEK|NA|MXE|spm00000273
GAATGTCG------------GGCTCCCTGCACTTTT-GGTGCGGCCAACCG-AACAT-AG
GGC-TGTCTC-TTCACT-CT-CCCTCC-CGTC---A--TGG--AACATG-TCGTGGTG-G
GGAT--GC-TTCCGATCGGTTGCCTG-TGCTGTTCTACCCAC-A-TATGGGTAGCTAAGT
CGTCCC-TTGATG--G-ATA---TTTGCTTG-CC-CT-T---CTGACA-TTTTT-GTG--
TC-GTTTGGG-C-AGCCGAAATG-TTGGC-GAAATCCTTGTGT--TGGTGC---G-TGGT
CGAA-TG-CCGTG-TAGTTATCACTTGAATTT-TTGCCGGCTCTCACGGATG-CGGTGCC
T-AGTGC--TAGC-TCTGCGTGAC--TT--T--G-CCACGCAGACTTC-AGG-AGGTCCC
-TT------G-------TAC-GAGCC--------ATT--GCTC-TTATA--CGCC-GT-T
TGTCGTGTCGCC-ATTGCGGCACG-CAGATCGT------GTT------C-----------
-------------C----TTTGC-GCAGTCG---T-TGACAGCACGAT-GTCGAACATT-
AGTG---TCCGGAGC-------GTGGTC-TTGTGC-AA-GTGGA--GTGC--CTCTCCG-
----A-TC---GTATTAGC-AGCGATTTTCGG--TTCGCGTCA-CGCGAAG--------G
-----C------CCCGCC-------CCTGT-CT-GGGTCGGTGCTGGA-G-C--TGA
>Carex_aztecica|REZNICEK|NA|MXS|spm00000254
GAATGTCG------------GGCTCCCTGCACTTTT-GGTGCGGCCAACCG-AACAT-AG
GGC-TGTCTC-TTCACT-CT-CCCTCC-CGTC---A--TGG--AACATG-TCGTGGTG-G
GGAT--GC-TTCCGATCGGTTGCCTG-TGCGGTTCTACCCAC-A-TATGGGTAACTAAGT
CGTCCC-TTGATG--G-ATA---TTTGCTTG-CC-CT-T---CTGACA-TTTTT-GTG--
TC-GTTTGGG-C-AGCCGAAATG-TTGGC-GAAATCCTTGTGT--TGGCGC---G-TGGT
CGAA-TG-CCGTG-TAGTTATCACTTGAATTT-TTGCCGGCTCTCACGGATG-CGGTGCC
T-AGTGC--TAGC-TCTGCGTGAC--TT--T--G-CCACGCAGACTTC-GGG-AGGTCCC
-TT------G-------TAC-GAACC--------ATT--GCTC-TTATA--CGCC-GT-T
TGTCGTGTCGCC-ATTGCGGCACG-CAGATCGT------GTT------C-----------
-------------C----TTTGC-GCAGTCG---T-TGACAGCACGAT-GTCGAACATT-
AGTG---TCCGGAGC-------GTGGTC-TTGTGC-AA-GTGGA--ATGC--CTCTCCG-
----A-TC---GTATCAGC-AGCGATTTTCGG--TTCGCGTCA-CGCGAAG--------G
-----C---C--C----C-----G-CCCCTGTCTGGGTCGGTGCTGGA-G-C--TGA
>Carex_ramosa|HIPP|NA|REU|spm00002208
GAATGTNG------------GGCTCCCCGCACTTTT-GGTGCGGCCAACCG-AACAK-WG
GGC-TGTCTC-TTCACT-CT-CCCTCC-CGTC---A--TGG--AACATG-TCGTGGTT-G
GGAT--GC-TTCCGATCGGTTGCCTG-KGCGGTTCTACCCTC-A-TATGGGTAACTAAGT
CGTCCC-TTTATG--G-ATA---TTTGCTTG-CC-TT-T---CTGACA-TTTTT-GTG--
TC-GTTTGGG-C-AGCCGAAGTG-TTGGC-AAAATCCTTGTGT---GGCGC---G-TGGT
CGAA-TG-CCGRG-CAGTTATCACTTGAATTT-TTGCCNGCTCTCACGGATG-CGGTGCC
T-AGTGC--TAGC-TCTGCGGGAC--TT--T--G-CCACGCAGACTTC-GGG-AGGTCCC
-TT------G-------TAC-GAACC--------ATT--GCTC-TTATA--CGCC-GT-T
TGTCGTGGCGCC-ATTGCGGCACG-CAGATCGT------GTT------C-----------
-------------C----TTTGC-GCAGTCG---T-TGACAGCACGAT-GTCGAACATT-
AGTG---TCCGGAGC-------GTGGTC-TTGTGC-AA-GTGGA--ATGC--CTCTCCG-
----A-TC---GTATGAGC-AGCGATTTTCGG--TTCGCATCA-CGCGAAG--------G
-----C------CCCGCC-------CCTGT-CT-GGGTCGGTGCTGGA-G-C--TGA
>Carex_wahlenbergiana|HIPP|NA|REU|spm00002201
GAATGTCG------------GGCTCCCTGCACTTTT-GGTGCGGCCAACCG-AACAT-AG
GGC-TGTCTC-TTCACT-CT-CCCTCC-CGTC---A--TGG--AACATG-TCGTGGTT-G
GGAT--GC-TTCCGATCGGTTGCCTG-TGCGGTTCTACCCTC-A-TATGGGTAGCTAAGT
CGTCCC-TTGATG--G-ATA---TTTGCTTG-CC-TT-T---CTGACA-TTTTT-GTG--
TC-GTTTGGG-C-AGCCGAAGTG-TTGGC-AAAATCCTTGTG---TGGCGC---G-TGGT
CGAA-TG-CCGTG-CAGTTATCACTTGAATTT-TTGCCGGCTCTCACGGATG-CGGTGCC
T-AGTGC--TAGC-TCTGCGGGAC--TT--T--G-CCACGCAGACTTC-GGG-AGGTCCC
-TT------G-------TAC-GAACC--------ATT--GCTC-TTATA--CGCC-GT-T
TGTCGTGGCGCC-ATTGCGGCACG-CARATCGT------GTT------C-----------
-------------C----TTTGC-GCAGTCG---T-TGACAGCACGAT-GTCGAACATT-
AGTG---TCCGGAGC-------GTGGTC-TTGTGC-AT-GTGGA--ATGC--CTCTCCG-
----A-TC---GTATGAGC-AGCGATTTTCGG--TTCGCATCA-CGCGAAG--------G
-----C---C--C----C-----G-CCCCTGTCTGGGTCGGTGCTGGA-G-C--TGA
>Carex_triquetra|STARR|B1193|CAL|spm00001800
GAATGTCG------------GGCTCCCTGCACTTTT-GGTGCGGCCAACCG-AACAT-AG
GGC-TGTCTC-TTCACT-CT-CCCTCC-CGTC---A--TTG--AACATG-TCGAGGT--G
GGAC--GC-TTTCGATCGGTTGCCTG-TGCGGTTCTACCCTC-T-TGCGGGTAGCGAAGT
CGTCCC-TTGATG--G-ATA---TTTGCTTTGCC-CT-C---CTGACA-TTCTT-GTG--
TC-GTTTGGG-C-AGCCGAAATG-TTGGCGGAAATCCCTGTGT--TGACGC---G-CGGT
CGAA-TG-CCGTG-CSGCTATCACTTGGATTT-CTGCCGGCTCTCACGGATG-CGGTGCC
T-AGTGC--TTGG-TCTGCGGGAC--TT--T--G-CCCCGCAGACTTC-GGG-AGGTCCC
-TT------G-------TAC-GAACC--------ATT--GCTC-TTATA--CGCC-GT-T
TGTCGTGTCGCC-ACCGCGACACG-CAGATCGT------GTT------C-----------
-------------T----TTCGT-GCRGTCC-G---TGACAGCACGTC-AGCGAACATC-
AGTG---TCCGGAGC-------GTGGTC-TTGTGC-AG-GCGGA--GTGC--CTCTCCG-
----A-TC---GTATGAGC-AGCGATTTCCGG--TTTGCGTCG-CGCGAAG--------G
-----C---C--C----T-------CCCGT-CC-GGGTCGGTGCTGGA-G-C--CGA
>Carex_tomentosa|LUCENO|NA|SPA|spm00000568
GCATGTCG------------GGCTCCCTGCACATTT-GGTGCGGCCAACCG-AACAT-GG
GGC-TGTCTC-TTCACT-CT-CCCTCC-CGTC---A--TTG--AACATG-TCGTGGTC-G
GGAT--GC-TTCCGATCGGTCGCCTG-TGCGGTTCTACCCTC-T-TGTGGGTAGCGAAGT
CGTCCC--TGATG--G-ATA---TATGCTTG-CC-CT-T---TTGACA-TTTTT-GTG--
TC-GTTTGGG-C-AGCCGAAATG-TTGGC-GAAATCCTTGTGT--TGGCGC---G-TGGT
CGAA-TG-CCGTG-TTGCCATCACTTAGAT-T-TTGTCGACTCTCACGGATG-CGGTGCC
T-AGTGCT-AAGC-TCTGCGGGAC--TT--T--G-CCCCGCAGACCTC-GGG-AGGTCCC
-TT------G-------TAC-GAATC--------ATT--GCTC-TTATA--CGCC-GT-T
TGTCGTGTCGCC-ACCGCGACACG-CAGATCGT------GTT------C-----------
-------------T----TTCGT-GCAGTCG---T-TGACAGCACGTC-ACCGAACATC-
AGTG---TCCGGAGC-------RTGGTC-TCGTGC-AT-GTGGA--ATGC--CTATCCG-
----A-TC---GTATGAGC-AGCGATTTCCGG--TTTGCGTCA-TGCGAAG--------G
-----C---C--T----T-----G-CCCGT-TC-GGGTCGGTGCTGGA-G-C--TGA
>Carex_folliculata|STARR|B293|DEL|spm00000911
GGATGTCG------------GGCTCCCTGCACTTTT-GGTGCGGCCAACCG-AACAT-AG
GGC-TGTCTC-TTCACT-CT-CCCACC-CGTC---A--TGG--AACATG-TCGCGGTT-G
GGAT--GG-TTCCGATCGGTTGCCTG-TGCGGTTCTACCCTC-C-TGTGGGTAGCGAAGT
TGTCCC-TCGATG--G-ATA---TTTGCTTG-CC-CG-T---CTGACA-TTTTT-GTG--
TC-GTTTGGG-C-AGCCGAAATG-TTGGC-GAGATCCTTGTGT--TGGTGC---G-CGGT
CGAA-TG-CCGTG-CTGCTATCACTTGGATTT-TTGCCGGCTCTCACGGATG-CGGTGCC
T-AGCGC--TAGC-TCTGCGGGAC--TT--T--G-CCCCGCAGACTTC-GGG-AGGTCCC
-TT------G-------TAC-GAACC--------ACT--GCTC-TTATA--CGCC-GT-T
TGACGTGTCACC-ACCGTGACACG-CAGATCGT------GTT------C-----------
-------------T----TTCGT-GCAGTCC-G---TGACAGCACGTC-AGCGAACATC-
AGTG---TCCGGAGC-------TTGGTC-TTGTGC-AG-GTGGA--GCGC--CTCTCCG-
----A-TG---GTACGAGC-AGCGAGTT-CGG--TCTGCGTCA-CGCGAAG--------G
-----C------C----C-----G-CCCGT-CC-GGGTCGGTGCTGGA-G-C--TGA
>Carex_lonchocarpa|STARR|B381|FLA|spm00000999
GGATGTCG------------GGCTCCCTGCACTTTT-GGTGCGGCCAACCG-AACAT-AG
GGC-TGTCTC-TTCACT-CT-CCCACC-CGTC---A--TGG--AACATG-TCGCGGTT-G
GGAT--GG-TTCCGATCGGTTGCCTG-TGCGGTTCTACCCTC-C-TGTGGGTAGCGAAGT
TGTCCC-TCGATG--G-ATA---TTTGCTTG-CC-CG-T---CTGACA-TTTTT-GTG--
TC-GTTTGGG-C-AGCCGAAATG-TTGGC-GAGATCCTTGTGT--TGGTGC---G-CGGT
CGAA-TG-CCGTG-CTGCTATCACTTGGATTT-TTGCCGGCTCTCACGGATG-CGGTGCC
T-AGCGC--TAGC-TCTGCGGGAC--TG--T--G-CCCCGCAGACTTC-GGG-AGGTCCC
-TT------G-------TAC-GAACC--------ACT--GCTC-TTATA--CGCC-GT-T
TGACGTGTCACC-ACCGTGACACG-CAGATCGT------GTT------C-----------
-------------T----TTCGT-GCAGTCC---G-TGACAGCACGTC-AGCGAACATC-
AGTG---TCCGGAGC-------TTGGTC-TCGTGC-AG-GCGGA--GCGC--CTCTCCG-
----A-YG---GTACGAGC-AGCGAGTT-CGG--TCTGCGTCA-CGCGAAG--------G
------------C----C---C-G-CCCGT-CC-GGGTCGGTGCCGGA-G-C--TGA
>Carex_michauxiana|STARR|B1141|MAN|spm00001748
GGATGTCG------------GGCTCCCTGCACTTTT-GGTGCGGCCAACCG-AACAT-AG
GGC-TGTCTC-TTCACT-CT-CCCACC-CGTC---A--TGG--AACATG-TCGTGGTC-G
GGAT--GG-TTCTGATCGGTTGCCTG-TGCGGTTCTACCCTC-T-TGTGGGTAGCGAAGT
CGTCCC-TTGATG--G-ATA---TTTGCTTG-CC-CT-T---CTGACA-TTTTT-GTG--
TC-GTTTGGG-C-AGCCGAAATG-TTGGC-GAGATCCTTGTGT--CGGCGT---G-CGGT
CGAA-GG-CCGTG-TTGCTATCACTTGGATTT-TTGCCGGCTCTCACGGATG-CGGTGCC
T-AGCGC--TAGC-TCTGTGGGAC--TT--T--G-CCCCGCAGACTTC-GGG-AGGTCCC
-TT------G-------TAC-GAACC--------ATT--GCTC-TTATA--CGCC-GT-T
TGACGTGTCGCC-ACCGTGACACG-CAGATCGT------GTT------C-----------
-------------T----TTCGT-GCAGTCC-G---TGACAGCACGTT-AGCGAACATT-
AGTG---TCCGGAGC-------GTGGTC-TTGTGC-AG-GTGGA--GTGC--CTCTCGG-
----A-TG---GTATGAGC-AGCGATTT-CGG--TCTGCGTCA-CGCGAAG--------G
-----C------C----C-----G-CCCGT-CC-GGGACGGTGCTGGA-G-C--TGA
>Carex_turgescens|STARR|B839|MSI|spm00001442
NNNNGTCG------------GGCTCCCTGCACTTCT-GGTGCGGCCAACCG-AACAT-AG
GGC-TGTCTC-TTCACT-CT-CCCCCCCCGTC---A--TGG--AACATG-TCGTGGTC-G
GGAT--GG-TTCCGATCGGTTGCCTG-TGCGGTTCTACCCTC-T-TGTGGGTAGCGAAGT
CGTCCC-TCGATG--G-ATA---TTTGCTTG-CC-CT-T---CTGACA-TTCTT-GTG--
TC-TTTTGGG-C-AGCCGAAATG-TTGGC-GAGATCCTTGTGT--CGGCGT---G-CGGT
CGAA-TG-CCGTG-TTGCTATCGCTTGGATAT-TTGCCGGCTCTCACGGATG-CGGTGCC
T-AGCGC--TAGC-TCTGCGGGAC--TT--T--G-CCCCGCAGACTTC-GGG-AGGTCCC
-CT------G-------TGC-GAACC--------ACT--GCTC-TTATA--CGCC-GT-T
TGACGTGTCGCC-ACCGTGACACG-CAGATCGT------GTT------C-----------
-------------T----TTCGT-GCAGTCC-G---TGACAGCACGTT-AGCGAACATT-
AGTG---TCCGGAGC-------GTGGTC-TCGTGC-AG-GCGGA--GTGC--CTCTCCG-
----A-TG---GTATGAGC-AGCGATTT-CGG--TCTGCGTCA-CGCGAAG--------G
-----C------C----C-----G-CCCGT-CC-GGGTCGGTGCTGGA-G-C--TGA
>Carex_johnstonii|GEHRKE|NA|UGA|spm00000200
GCATGTCG------------GGCTCCCTGCACTTTT-GGTGCGGCCAACCG-AACAT-AG
GGC-TGTCTC-TTCACT-CT-CCCTCC-CGTC---A--TTG--AACATG-TCGTGATT-G
GGAA--GC-TTCCGATCGGTTGCCTG-TGCGGTTCTACCCTC-T-TGTGGGTAGCGAAGT
CGTCCC-TKGATG--G-ATA---TTTGCTTG-CC-CT-T---MTGACA-TTTYT-GTG--
TC-GTTTGGG-C-AGTCGAAATG-TTGGC-GAAATYCWYGTGT--TGGTGC---G-TGGT
CCAA-TT-CCGTG-TTGCTATCACTTGGATTT-TTGCCGGCTCTCACGGATG-CGGTGCC
T-AATGC--TAGT-TCTGTGGGAC--TT--T--G-CCCCGCAGACTTC-GGG-AGGTCCC
-TT------G-------TAC-GGACC--------ATT--GCTC-TTATA--CGCC-GT-T
TGTCGTGTCGCC-ACCGYGACACG-CAGATCGT------GTT------C-----------
-------------T----TTCGT-GCAGTCG---T-TGACAGCRCGAT-ATCGAACATT-
AGTG---TCCGGAGC-------ATGGTC-TTGTGC-GC-GTGGA--ATGC--CTCTCCG-
----A-TC---GTATGAGT-AGCGATTTCCGG--TTTGCGTCA-CGCGAAG--------G
-----C---C--C----C-----G-CCCGT-CC-GGGTTGGTGCTGGA-G-C--TGN
>Carex_concinnoides|STARR|B1311|CAL|spm00001918
GCATGTCG------------GGCTCCCTGCACTTTT-GGTGCGGCCAACCG-AACAT-AG
GGC-TGTCTC-TTCACT-CT-CCCTCC-CGTC---A--TTG--AACATG-TCGTGGTC-G
GGAT--GC-TTCCGATCGGTTGCCTG-TGCGGTTCTACCCTC-T-TGTGGGTAGCGAAGT
CGTCCC-TTGATG--G-ATA---TTTGCTTG-CC-CA-T---CTGACA-TTTTT-GTG--
TC-GTTTGGG-C-AGCCGAAATG-TTGGC-GAAATCCGTTTGT--TGGCGC---G-TGGT
TGAA-TG-CCGTG-TTGCTATCACTTGGATTT-TTGTYGGCTCTCACGGGTG-TGGTGCC
T-AGTGC--TAGC-TCTGCGGGAC--TT--T--G-CCCCGCAGACTTC-GGG-AGGTCCC
-TT------G-------TAT-GAACC--------ATT--GCTC-TTATA--CGCC-GT-T
TGTCGTGTCGCT-GCCGTGACACG-CAGATCGT------GTT------C-----------
-------------C----TTCGT-GCAGTCG---T-TGACAGCACGAT-GTCGAACATT-
AGTG---TCCGGAGC-------GTGGTC-TTGTGC-AT-GTGGA--ATGC--CTCTCCG-
----A-TC---GTATGAGC-AGCGATTTTCGG--TTTGCGTCC-AGCGAAG--------G
-----C---C--C----C-----G-CCCGC-CC-GGGTCGGTGCCTGA-G-C--TGT
>Carex_richardsonii|STARR|B613|MRY|spm00001220
GCATGTCG------------GGCTCCCTGCACTTTG-GGTGCGGCCAACCG-AACAT-AG
GGC-TGTCTC-TTCACT-CT-CCCTCC-CGTC---A--TTG--AACATG-TCGTGGTC-G
GGAT--GC-TTCCGATCGGTTGCCTG-TGCGGTTCTACCCTC-T-TGTGGGTAGCGAAGT
CGTCCC-TTGATG--G-ATA---TTTGCTTG-CC-CA-T---CTGACA-TTTTT-GTG--
TC-GTTTGGG-C-AGCCGAAATG-TTGGC-GAAATCCATTTGT--TGGCGY---G-TGGT
TGAA-TG-CCGTG-TTGCTATCACTTGGATTT-TTGTCGGCTCTCACGGGTG-CGGTGCC
T-AGTGC--TAGC-TCTGCGTGAC--TT--T--G-CCYCGCAGACTTC-GGG-AGGTCCC
-TT------G-------TAC-GAACC--------ATT--GCTC-TTATA--CGCC-GT-T
TGTCGTGTTGCT-GCCGCGACACG-CAGATCGT------GTT------C-----------
-------------C----TTCGT-GCAGTCA---T-TGACAGCATGAT-GGCGAACATT-
AGTG---TCCGGAGC-------GTGGTC-TTGTGC-AT-GTGGA--ATGC--CTCTCGG-
----A-TC---GTATGAGC-AGCGATTTCCGG--TTTGTGTCC-CGCGAAG--------G
-----C---C--T----C-----G-CCCGT-CT-GGGTTGGTGCCGGA-G-C--TGA
>Carex_arnellii|LUCENO|3E4MMR13|SWE|spm00003783
GGATGTCG------------GGCTCCCTGCACTTTT-GGTGCGGCCAACCG-AACAT-AG
GGC-TGTCTC-TTCACT-CT-CCCTCC-CGTC---A--TTG--AACATG-TCGTGGTC-G
GGAT--GC-CTCCGATCGGTTGCCTG-TGCGGTTCTACCTTC-T-TGTGGGTAGCGAAGT
TGTCCC-TTGATG--G-ATA---TTTGCTTG-CC-CT-T---CTGACA-TTTTT-GTG--
TC-GTTTGGG-C-AGCCGAAATG-TTGGC-AAAATCCTTGTGT--TGGCGT---G-TGGT
CCAA-TG-CCGCG-TTGCTATCACTTGGATTT-TTGCCGGCTCTCACGGATG-CGGTGCC
T-AGTGC--TAGC-TCTGCGGGAC--TT--T--G-CCCCGCAGACTTC-GGG-AGGTCCC
-TT------G-------CAC-GAACC--------ATT--GCTC-TTATA--CGCC-GTCT
TGTCGTGTCGCC-ACCGCGGCACG-CAGATCGT------GTT------C-----------
-------------T----TTCGT-GCAGTCG---T-TGACAGCACGTT--ACGAACATC-
AGTG---TCCGGAGC-------ATGGTC-TTGTGC-AT-GCGGA--ATGC--CTCTCCG-
----A-TC---GTATGAGG-AGCGATTTCCGG--TTTGCGTCA-CGCGAAG--------G
-----C------C----T-----G-CCTGT-CC-GGGTTGGTGCTGGA-G-C--TGA
>Carex_sprengelii|STARR|B1159|NBR|spm00001766
GGATGTCG------------GGCTCCCTGCACTTTT-GGTGCGGCCAACCG-AACAT-AG
GGC-TGTCTC-TTCACT-CT-CCCTCC-CGTC---A--TTG--AACATG-TCGTGGTC-G
GGAT--GC-CTCCGATCGGTTGCCTG-TGCGGTTCTACCTTC-T-TGTGGGTAGCGAAGT
CGTCCC-TTGATG--A-ATA---TTTGCTTG-CC-CT-T---CTGACA-TTTTT-GTG--
TC-GTTCGGG-C-AGCCGAAATG-TTGGC-GAAATTCTTGTGT--TGGCGT---G-TGGT
CGAA-TG-CCGCG-TTGCTATCGCTTGGATTT-TTGCCGGCTCTCACGGATG-CGGTGCC
T-AGTGC--TAGC-TCTGCGGGAC--TT--T--G-CCCCGCAGACTTC-GGG-AGGTCCC
-TT------G-------CAC-GAACC--------ATT--GCTC-TTATA--CGCC-GTCT
TGTCGTGTTGCC-ACCGCGGCACG-CAGATCGT------GTT------C-----------
-------------T----CTCGT-GCAGTCG----TTGACAGCACGTT--ACGAACATC-
AGTG---TCCGGAGC-------ATGGTC-TTGTGC-AT-GTGGA--ATGC--CTCTCCG-
----A-TC---GTATGAGG-AGCGATTTCCGG--TTTGCGTCA-CGCGAAG--------G
-----C------C----T-----G-CCTGT-CC-GGGTTGGTGCTGGA-G-C--TGA
>Carex_tonsa|STARR|B712||spm00001317
NNNNNNNN------------NNNNNNNTGCACTTTT-GGTGCGGCCAACCG-AACAT-AG
GGC-TGTCTC-TTCACT-CT-CCCTCC-CGTC---A--TTG--AACATG-TCGTGGTT-G
GGAT--GC-TTCCGATCGGTTGCCTG-TGCGGTTCTACCCTC-T-TGTGGGTAGTGAAGT
TGTCCC-TTGATG--G-ATA---TTTGCTTG-CC-CT-T---CTGACA-TTTTT-GTG--
TC-GTTTGGG-C-AGCCGAAATG-TTGGC-GAAATCCTTGTGT--TGGCGC---G-TGGT
CGAA-TG-CCGCG-TTGCCATCACTTGTATTT-TTGCCGGCTCTCACGGATG-CGGTGCC
T-AGTGTTATAGC-TCTGTGGGAC--TT--T--G-CCCCGCAGACTTC-GGG-AGGTCCC
-TT------G-------TAC-AAATC--------ATT--GCTC-GCAGC--TGCC-GTCT
TGTCGTGTCGCC-ACCGCGGCACG-CAGATCGT------GTT------C-----------
-------------C----TTCGT-GCAGTCG-KTS-TGACAGCNCGAT-GTTGAACNWT-
AGTG---TNNGGGGN-------TTGGTY-TTGNGC-AC-GTNGA--ANGC--CTCTCCG-
----A-TY---GTATGAAC-AGCNATTTNTGG--TTTGCSTCA-CGNGAAG--------G
------------C----C--CTAG-CCCGT-TC-GGGTCGGTGCTGGA-G-C--TGA
>Carex_pilulifera|LUCENO|NA|POR|spm00000583
GGATGTCG------------GGCTCCCTGCACTTTT-GGTGCGGCCAACCG-AACAT-AG
GGC-TGTCTC-TCCACT-CT-CCCTCC-CGTC---A--TTG--AACATG-TCGTGGTT-G
GGAT--GC-TTCCGATCGGTTGCCTG-TGCGGTTCTACCCCC-T-TGTGGGTAGCGAAGT
TGTCCC-TTGATG--G-ATA---TTTGCTTG-CC-CT-T---CTGACA-TTTTT-GTG--
TC-GTTTGGG-C-AGCCGAAATG-TTGGC-GAAATCCTTGTTT--TGGCTC---G-TGGT
CGAA-TG-CCGTG-TTGCTATCACTTGTATTT-TTGCCGGCTCTCACGGATG-CGGTGCC
T-AGTGTTATAGC-TCTGTGGGAC--TT--T--G-CCCCGCAGACTTC-GGG-AGGTCCC
-TT------G-------TAC-AAATC--------ATT--GCTC-GCAGC--TGCC-GTCT
TGTCGTGTCGCC-ACCGCGGCACG-CAGATCGT------GTT------C-----------
-------------C----TTCGT-GCAGTCG---T-TGACAGCACGAT-GTCGAACATT-
AGTG---TCTGGAGC-------GTGGTC-TTGTGC-AC-GTGGA--ATGC--CTCTCCG-
----A-TC---GTATGAGC-AGCGATTTCCGG--TTTGCGTCA-CGCGAAG--------G
---------CCCC----------G-CCCGT-CC-GGGTCGGTGCTGGA-G-C--TGA
>Carex_leucodonta|REZNICEK|NA|MXE|spm00000269
GGATGTCG------------GGCTCCCTGCACTTTT-GGTGCGGCCAACCG-AACAT-AG
GGC-TGTCTC-TTCACT-CT-CCCTCC-CGTC---A--TTG--AACATG-TCGTGGTT-G
GGAT--GC-TTCCGATCGGTTGCCTG-TGCGGTTCTACCCTC-T-TGTGGGTAGTGAAGT
TGTCCC-TTGATG--G-ATA---TTTGCTTG-CC-CT-T---CTGACA-TTTTT-GTG--
TC-GTTTGGG-C-AGCCGAAATG-TTGGC-GAWATCCTTGTGT--TRGCGC---G-TGRT
CGAA-TG-CYGCG-TTGCTATCACTTGTATTT-TTGCCGGCTCTCACGGATG-YGGTGCC
T-AGTGTTATAGC-TCTGTGGGAC--TT--T--G-CCCCGCAGACTTC-GGG-AGGTCCC
-TT------G-------TAC-AAATC--------ATT--GCTC-GCAGC--TGCC-GTCT
TGTCGTGTCGCC-ACCGCGGCACG-CAGATCGT------GTT------C-----------
-------------C----TTYGT-GCAGTCG---T-TGACAGCAYGAT-GTYGAACATT-
AGTG---TCTGGGGC-------TTGGTC-TTGTGC-AY-GTGGA--ATGC--CTCTCYG-
----A-TC---GTATGAAC-AGCGATTTCTGG--TTTGCGTCA-CGCGAAG--------G
---------CCCC----------G-CCCGT-TC-GGGTCGGTGCTGGA-G-C--TGA
>Carex_turbinata|STARR|B1270|ARI|spm00001877
GGATGTCG------------GGCTCCCTGCACTTTT-GGTGCGGCCAACCG-AACAT-AG
GGC-TGTCTC-TTCACT-CT-CCCTCC-CGTC---A--TTG--AACATG-TCGTGGTT-G
GGAT--GC-TTCCGATCGGTTGCCTG-TGCGGTTCTACCCTC-T-TGTGGGTAGTGAAGT
TGTCCC-TTGATG--G-ATA---TTTGCTTG-CC-CT-T---CTGACA-TTTTT-GTG--
TC-GTTTGGG-C-AGCCGAAATG-TTGGC-GAAATCCTTGTGT--TAGCGC---G-TGAT
CGAA-TG-CCGCG-TTGCTATCACTTGTATTT-TTGCCGGCTCTCACGGATG-TGGTGCC
T-AGTGTTATAGC-TCTGTGGGAC--TT--T--G-CCCCGCAGACTTC-GGG-AGGTCCC
-TT------G-------TAC-AAATC--------ATT--GCTC-GCAGC--TGCC-GTCT
TGTCGTGTCGCC-ACTGCGGCACG-CAGATCGT------GTT-----TC-----------
------------------TTCGT-GCAGTCG---T-TGACAGCATGAT-GTCGAACATT-
AGTG---TCTGGGGC-------TTGGTC-TTGTGC-AC-GTGGA--ATGC--CTCTCTG-
----A-TC---GTATGAAC-AGCGATTTCTGG--TTTGCGTCA-CGCGAAG--------G
---------CCCC----------G-CCCGT-TC-GGGTCGGTGCTGGA-G-C--TGA
>Carex_novaeangliae|STARR|B453|MAI|spm00001061
GGATGTCG------------GGCTCCCTGCACTTTT-GGTGCGGCCAACCG-AACAT-AG
GGC-TGTCTC-TTCACT-CT-CCCTCC-CATC---A--TTG--AAAATG-TCGTGGTT-G
GGAT--GC-TTCCGATCGGTTGCCTG-TGCGGTTCTACCCTC-T-TGTGGGTAGTGAAGT
TGTCCC-TTGATG--G-ATA---TTTGCTTG-CC-CT-T---CTGACA-TTTTT-GTG--
TC-GTTTGGG-C-AGCCGAAATG-TTGGC-GAAATCCTTGTGT--TGGTGC---G-TGGT
TGAA-TG-CCGCG-TTGCTATCACTTGTATTT-TTGTCGGCTCTCACGGATG-CGGTGCC
T-AGTGTTATAGC-TCTGTGGGAC--TT--T--G-CCCCGCAGACTTC-GGG-AGGTCCC
-TT------G-------TAC-AAATC--------ATT--GCTC-GCAGC--TGCCGTC-T
TGTCGTGTCGCC-ACCGCGGCACG-CAGATCGT------GTT------C-----------
-------------C----TTCGT-GCAGTCG-GTC-TGACAGCACGAT-GTTGAACATT-
AGCG---TCTGGGGC-------GTGGTC-TTGTGC-AC-GTGGA--ATGC--CTCTCCG-
----A-TC---GTATGAAC-AGCGATTTCTGG--TTTGCGTCA-CGCGAAG--------G
-----C---C--C----T---A-G-CCCGT-TC-GGGTCGGTGCTGGA-G-C--TGA
>Carex_umbellata|STARR|B771|DEL|spm00001376
GGATGTCG------------GGCTCCCTGCACTTTT-GGTGCGGCCAACCG-AACAT-AG
GGC-TGTCTC-TTCACT-CT-CCCTCC-CGTC---A--TTG--AACATG-TCGTGGTT-G
GGAT--GC-TTCCGATCGGTTGCCTG-TGCGGTTCTACCCTC-T-TGTGGGTAGTGAAGT
TGTCCC-TTGATG--G-ATA---TTTGCTTG-CC-CT-T---CTGACA-TTTTT-GTG--
TC-GTTTGGG-C-AGCCGAAATG-TTGGC-GAAATCCTTGTGT--TGGCGC---G-TGGT
TGAA-TG-CCGCG-TTGCTATCACTTGTATTT-TTGTCGGCTCTCACGGATG-CGGTGCC
T-AGTGTTATAGC-TCTGTGGGAC--TT--T--G-CCCCGCAGACTTC-GGG-AGGTCCC
-TT------G-------TAC-AAATC--------ATT--GCTC-GCAGC--TGCC-GTCT
TGTCGTGTCGCC-ACCGCGGCACG-CAGATCGT------GTT------C-----------
-------------C----TTTGT-GCAGTCG---T-TGACAGCACGAT-GTTGAACATT-
AGTG---TCTGGGGC-------TTGGTC-TTGTGC-AC-GTGGA--ATGC--CTCTCCG-
----A-TC---GTATGAAT-AGCGATTTYTGG--TTTGCGTCA-YGCGAAG--------G
-----C------C----CTA---G-CCCRT-TC-GGGTCGGTGCTGGA-G-C--TGA
>Carex_floridana|STARR|B288|FLA|spm00000906
GGATGTCG------------GGCTCCCTGCACTTTT-GGTGCGGCCAACCG-AACAT-AG
GGC-TGTCTC-TTCACT-CT-CCCTCC-CGTC---A--TTG--AACATG-TCGTGGTT-G
GGAT--GC-TTCCGATCGGTTGCCTG-TGCGGTTCTACCCTG-T-TGTGGGTAGTGAAGT
TGTCCC-TTGATG--G-ATA---TTTGCTTG-CC-CT-T---CTGACA-TTTTT-GTG--
TC-GTTTGGG-C-AGCCGAAATG-TTGGC-GAAATCCTTGGGT--TGGCGC---G-TGGT
CGAA-TA-CCGCG-TTGCTATCACTTGTATTT-TTGTCGGCTCTCACGGATG-CGGTGCC
T-AGTGTTATAGC-TCTGTGGGAC--TT--T--G-CCCCGCAGACTTC-GGG-AGGTCCC
-TT------G-------TTC-AAATC--------ATT--GCTC-GCAGC--TGCCGYC-T
TGTCGTGTCGCC-ACCGCGGCACG-CAGATCGT------GTT------C-----------
-------------C----TTCGT-GCAGTCG---T-TGACAGCACGAT-GTCGAACATT-
AGTG---TCTGGGGC-------TTGGTC-TTGTGC-AC-GTGGA--ATGC--CTCTCCG-
----A-TC---GTATGAAC-AGCGATTTCTGG--TTTGCGTCA-CGCGAAG--------G
-----C---C--C----M-----G-CCCGT-TC-GGGTCGGTGCTGGA-G-C--TGA
>Carex_pensylvanica|STARR|B565|MAN|spm00001171
GGATGTCG------------GGCTCCCTGCACTTTT-GGTGCGGCCAACCG-AACAT-AG
GGC-TGTCTC-TTCACT-CT-CCCTCC-CGTC---A--TTG--AACATG-TCGTGGTT-G
GGAT--GC-TTCCGATCGGTTGCCTG-TGCGGTTCTACCCTC-T-TGTGGGTAGTGAAGT
TGTCCC-TTGATG--G-ATA---TTTGCTTG-CC-CT-T---CTGACA-TTTTT-GTG--
TC-GTTTGGG-C-AGCCGAAATG-TTGGC-AAAATCCTTGTGT--TGGYGC---G-TGGT
CGAA-TG-CCGCG-TTGCTATCACTTGTATTT-TTGCCGGCTCTCACGGATG-CGGTGCC
T-AGTGTTATAGC-TCTGTGGGAB--TT--T--G-CCCCGCASACTTC-GGG-AGGTCCC
-TT------G-------TAC-AAATC--------ATT--GCTC-GCAGC--TGCC-GTCT
TGTCGTGTCGCC-ACCGCGGCACG-CARATCGT------GTT------C-----------
-------------C----TTCGT-GCAGTCG--GTCTGACAGCACGAT-GTTGAACATT-
AGTG---TCTGGGGC-------TTGGTC-TTGTGC-NC-GTGGA--ANGC--CTCTCCG-
----A-TC---GTATGAAC-AGCGATTTCTGG--TTTGCGTCA-CGCGAAG--------G
-----C------C----CTA---G-CCCGT-TC-GGGTCGGTGCTGGA-G-C--TGA
>Carex_reznicekii|STARR|B605|ALA|spm00001212
GGATGTCG------------GGCTCCCTGCACTTTT-GGTGCGGCCAACCG-AACAT-AG
GGC-TGTCTC-TTCACT-CT-CCCTCC-CGTC---A--TTG--AACATG-TCGTGGTT-G
GGAT--GC-TTCCGATCGGTTGCCTG-TGYGGTTCTACCCTC-T-TGTGGGTAGTGAAGT
TGTCCC-TTGATG--G-ATA---TTTGCTTG-CC-CT-T---CTGACA-TTTTT-GTG--
TC-GTTTGGG-C-AGCCGAAATG-YTGGS-GAAATCCTTGTGT--TGGCGC---G-TGGT
CGAA-TG-CCGCG-TTGCTATCACTTGTATTT-TTGCCGGCTCTCACGGATG-CGGTGCC
T-AGTGTTATAGC-TCTGTGGGAC--TT--T--G-CCCCGCAGACTTC-GGG-AGGTCCC
-TT------G-------TAC-AAATC--------ATT--GCTC-GCAGC--TGCC-GTCT
TGTCGTGTCGCC-ACCGCGGCACG-CAGATCGT------GTT------C-----------
-------------C----TTCGT-GCAGTCG---T-TGACAGCRCGAT-GTYGAACATT-
AGTG---TCTGGGGC-------TTGGTC-TTGTGC-AC-GTGGA--ATGC--CTCTCCG-
----A-TY---GTATGAAC-AGCGATTTCTGG--TTTGCGTCA-CGCGAAG--------G
---------CCCC----------G-CCCGT-TC-RGGTCGGTGCTGGA-G-C--TGA
>Carex_serpenticola|STARR|B1354|CAL|spm00001961
GGATGTCG------------GGCTCCCTGCACTTTT-GGTGCGGCCAACCG-AACAT-AG
GGC-TGTCTC-TTCACT-CT-CCCTCC-CGTC---A--TTG--AACATG-TCGTGGTT-G
GGAT--GC-TTCCGATCGGTTGCCTG-TGCAGTTCTACCCTC-T-TGTGGGTAGTGAAGT
TGTCCC-TTGATG--G-ATA---TTTGCTTG-CC-CT-T---CTGACA-TTTTT-GTG--
TC-GTTTGGG-C-AGCCGAAATG-TTGGC-GAAATCCTTGTGT--TGGCGC---G-TGGT
CGAA-TG-CCGCG-TTGCTATCACTTGTATTT-TTGYCGGCTCTCACGGATG-CGGTGCC
T-AGTGTTATAGC-TCTGTGGGAC--TT--T--K-CCCCGCAGACTTC-GGG-AGGTCCC
-TT------G-------TAC-AAATC--------ATT--GCTC-GCAGC--TGCCGTC-T
TGTCGTGTCGCC-ACCGCGGCACG-CAGATCGT------GTT------C-----------
-------------C----TTCGT-GCAGTCG---G-TGACAGCTCGAT-GTTGAACATT-
AGTG---TCTGGGGC-------TTGGTC-TTGTGC-AT-GTGGA--ATGC--CTCTCCG-
----A-TC---GTATGAAC-AGCGATTTCTGG--TTTGCGTCA-CGCGAAG--------G
-----C---C--C----C-----G-CCTGT-TC-GGGTCGGTGCTGGA-G-C--TGA
>Carex_brainerdii|STARR|B142|CAL|spm00000760
GGATGTCG------------GGCTCCCTGCACTTTT-GGTGCGGCCAACCG-AACAT-AG
GGC-TGTCTC-TTCACT-CT-CCCTCC-CGTC---A--TTG--AACATG-TCGTGGTT-G
GGAT--GC-TTCCGATCGGTTGCCTG-TGCGGTTCTACCCTC-T-TGTGGGTAGTGAAGT
TGTCCC-TTGATG--G-ATA---TTTGCTTG-TC-CT-T---CTGACA-TTTTT-GTG--
TC-GTTTGGG-C-AGCCGAAATG-TTGGC-GAAATCCTTGTGT--TGGCGC---G-TGGT
CGAA-TG-YCGCG-TTGCTATCACTTGTATTT-TTGCCGGCTCTCACGGATG-CGGTGCC
T-AGTGTTATAGC-TCTGTGGGAC--TT--T--G-CCCCGCAGACTTC-GGG-AGGTCCC
-TT------G-------TAC-AAATC--------ATT--GCTC-GCAGC--TGCC-GTCT
TGTCGTGTCGCC-ACCGCGGCACG-CAGATCGT------GTT------C-----------
-------------C----TTCGT-GCAGTCG---T-TGACAGCACGAT-GTTGAACATT-
AGTG---TCTGGGGC-------TTGGTC-TTGTGC-AY-GTGGA--ATGC--CTCTCCG-
----A-TC---GTATGAAC-AGCGATTTCTGG--TTTGCGTCA-CGCGAAG--------G
---------CCCC----------G-CCYGT-TC-GGGTCGGTGCTGGA-G-C--TGA
>Carex_zikae|STARR|B966|WAS|spm00001573
GGATGTCG------------GGCTCCCTGCACTTTT-GGTGCGGCCAACCG-AACAT-AG
GGC-TGTCTC-TTCACT-CT-CCCTCC-CGTC---A--TTG--AACATG-TCGTGGTT-G
GGAT--GC-TTCCGATCGGTTGCCTG-TGCGGTTCTACCCTC-T-TGTGGGTAGTGAAGT
TGTCCC-TTGATG--G-ATA---TTTGCTTG-TC-CT-T---CTGACA-TTTTT-GTG--
TC-GTTTGGG-C-AGCCGAAATG-TTGGC-GAAATCCTTGTGT--TGGCGC---G-TGGT
CGAA-TG-TCGCG-TTGCTATCACTTGTATTT-TTGCCGGCTCTCACGGATG-CGGTGCC
T-AGTGTTATAGC-TCTGTGGGAC--TT--T--G-CCCCGCAGACTTC-GGG-AGGTCCC
-TT------G-------TAC-AAATC--------ATT--GCTC-GCAGC--TGCC-GTCT
TGTCGTGTCGCC-ACCGCGGCACG-CAGATCGT------GTT------C-----------
-------------C----TTCGT-GCAGTCG---T-TGACAGCACGAT-GTTGAACATT-
AGTG---TCTGGGGC-------TTGGTC-TTGTGC-AT-GTGGA--ATGC--CTCTCCG-
----A-TC---GTATGAAC-AGCGATTTCTGG--TTTGCGTCA-CGCGAAG--------G
------------C----C---CCG-CCTGT-TC-GGGTCGGTGCTGGA-G-C--TGA
>Carex_geophila|STARR|B322|TEX|spm00000940
GGATGTCG------------GGCTCCCTGCACTTTT-GGTGCGGCCAACCG-AACAT-AG
GGC-TGTCTC-TTCACT-CT-CCCTCC-CGTC---A--TTG--AACATG-TCGTGGTT-G
GGAT--GC-TTCCGATCGGTTGCCTG-TGCGGTTCTACCCTC-T-TGTGGGTAGTGAAGT
TGACCC-TTGATG--G-ATA---TTTGCTTG-CC-CT-T---CTGACA-TTTTT-GTG--
TC-GTTTGGG-C-AGCCGAAATG-TTGGT-GAAATCCTTGTGT--TGGCTC---G-TGGT
CGAA-TG-CCGCG-TTGCTATCACTTGTATTT-TTGCCGGCTCTCACGGATG-CGGTGCC
T-AGTGTTATAGC-TCTGTGGGAC--TT--T--G-CCCCGCAGACTTC-GGG-AGGTCCC
-TT------G-------TAC-AAATC--------ATT--GCTC-GCAGC--TGCC-GTCT
TGTCGTGTCGCC-ACCGCGGCACG-CAGATCGT------GTT------C-----------
-------------C----TTCGT-GCAGTCG---T-TGACAGCACGAT-GTTGAACATT-
AGTG---TCTGGGGC-------TTGGTC-TTGTGC-AC-GTGGA--ATGC--CTCTCCG-
----A-TC---GTATGAAY-AGCGATTTCTGG--TTTGCGTCA-AGCGAAG--------G
---------CCCC----------G-CCCGT-TC-GGGTCGGTGCTGGA-G-C--TGA
>Carex_albicans|STARR_FORD|STA_187|ARK|spm00005157
GGATGTCG------------GGCTCCCTGCACTTTT-GGTGCGGCCAACCG-AACAT-AG
GGC-TGTCTC-TTCACT-CT-CCCTCC-CGTC---A--TTG--AACATG-TCGTGGTT-G
GGAT--GC-TTCCGATCGGTTGCCTG-TGCGGTTCTACCCTG-T-TGTGGGTAGTGAAGT
TGTCCC-TTGATG--G-ATA---TTTGCTTG-CC-CT-T---CTGACA-TTTTT-GTG--
TC-GTTTGGG-C-AGCCGAAATG-TTGGC-GAAATCCTTGTGT--TGGCGC---G-TGGT
CGAA-WG-CCGCG-TTGCTATCACTTGTATTT-TTGCCGGCTCTCACGGATG-CGGTGCC
T-AGTGTTATAGC-TCTGTGGGAC--TT--T--G-CCCCGCAGACTTC-GGG-AGGTCCC
-TT------G-------TAC-AAATC--------ATT--GCTC-GCAGC--TGCC-GTCT
TGTCGTGTCGCC-ACCGCGGCACG-CAGATCGT------GTT------C-----------
-------------C----TTCGT-GCAGTCG---T-TGACAGCACGAT-GTCGAACATT-
AGTG---TCTGGGGC-------TTGGTC-TTGTGC-AC-GTGGA--ATGC--CTCTCCG-
----A-TC---GTATGAAC-AGCGATTTCTGG--TTTGCGTCA-CGCGAAG--------G
----CC------C----C-----G-CCCGT-TC-GGGTCGGTGCTGGA-G-C--TGA
>Carex_peckii|STARR|B1018|ARK|spm00001625
GGATGTCG------------GGCTCCCTGCACTTTT-GGTGCGGCCAACCG-AACAT-AG
GGC-TGTCTC-TTCACT-CT-CCCTCC-CGTC---A--TTG--AACATG-TCGTGGTT-G
GGAT--GC-TTCCGATCGGTTGCCTG-TGCGGTTCTACCCTC-T-TGTGGGTAGTGAAGT
TGTCCC-TTGATG--G-ATA---TTTGCTTG-CC-CT-T---CTGACA-TTTTT-GTG--
TC-GTTTGGG-C-AGCCGAAATG-TTGGC-AAAATCCTTGTGT--TGGCGC---G-TGGT
CGAA-TG-CCGCG-TTGCTATCACTTGTATTT-TTGCCGGCTCTCACGGATG-CGGTGCC
T-AGTGTTATAGC-TCTGTGGGAC--TT--T--G-CCCCGCAGACTTC-GGG-AGGTCCC
-TT------G-------TAC-AAATC--------ATT--GCTC-GCAGC--TGCC-GTCT
TGTCGTGTCGCC-ACCGCGGCACG-CAGATCGT------GTT------C-----------
-------------C----TTCGT-GCAGTCG--GTCTGACAGCACGAT-GTTGAACATT-
AGTG---TCTGGGGC-------TTGGTC-TTGTGC-AC-GTGGA--ATGC--CTCTCCG-
----A-TC---GTATGAAC-AGCGATTTCTGG--TTTGCGTCA-CGCGAAG--------G
-----C------C----CTA---G-CCCGT-TC-GGGTCGGTGCTGGA-G-C--TGA
>Carex_nigromarginata|STARR|B515|ARK|spm00001121
GGATGTCG------------GGCTCCCTGCACTTTT-GGTGCGGCCAACCG-AACAT-AG
GGC-TGTCTC-TTCACT-CT-CCCTCC-CGTC---A--TTG--AACATG-TCGTGGTT-G
GGAT--GC-TTCCGATCGGTTGCCTG-TGCGGTTCTACCCTC-T-TGTGGGTAGTGAAGT
TGTCCC-TTGATG--G-ATA---TTTGCTTG-CC-CT-T---CTGACA-TTTTT-GTG--
TC-GTTTGGG-C-AGCCGAAATG-CTGGC-GAAATCCTTGTGT--TGGCGC---G-TGGT
YGAA-TG-CCGCG-TTGCTATCACTTGTATTT-TTGCCGGCTCTCACGGATG-CGGTGCC
T-AGTGTTATAGC-TCTGTGGGAC--TT--T--G-CCCCGCAGACTTC-GGG-AGGTCCC
-TT------G-------TAC-AAATC--------ATT--GCTC-GCAGC--TGCC-GTCT
TGTCGTGTCGCC-ACCGCGGCACG-CAGATCGT------GTT------C-----------
-------------C----TTCGT-GCAGTCG---T-TGACAGCACGAT-GTCGAACATT-
AGTG---TCTGGGGC-------TTGGTC-TTGTGC-AC-GTGGA--ATGC--CTCTCCG-
----A-TC---GTATGAAC-AGCGATTTCTGG--TTTGCGTCA-CGCGAAG--------G
----CC------C----C-----G-CCCGT-TC-GGGTCGGTGCTGGA-G-C--TGA
>Carex_pityophila|STARR|B1223|NWM|spm00001830
GGATGTCG------------GGCTCCCTGCACTTTT-GGTGCGGCCAACCG-AACAT-AG
GGC-TGTCTC-TTCACT-CT-CCCTCC-CGTC---A--TTG--AACATG-TCGTGGTT-G
GGAT--GC-TTCCGATCGGTTGCCTG-TGCGGTTCTACCCTC-T-TGTGGGTAGTGAAGT
TGTCCC-TTGATG--G-ATA---TTTGCTTG-CC-CT-T---CTGACA-TTTTT-GTG--
TC-GTTTGGG-C-AGCCGAAATG-TTGGC-GAAATCCTTGTGT--TGGCGC---G-TGGT
CGAA-TG-CCGCG-TTGCTATCACTTGTATTT-TTGCCGGCTCTCACGGATG-CGGTGCC
T-AGTGTTATAGC-TCTGTGGGAC--TT--T--G-CCCCGCAGACTTC-GGG-AGGTCCC
-TT------G-------TAC-AAATC--------ATT--GCTC-GCAGC--TGCC-GTCT
TGTCGTGTCGCC-ACCGCGGCACG-CAGATCGT------GTT------C-----------
-------------C----TTCGT-GCAGTCG---T-TGACAGCGCGAT-GTTGAACATT-
AGTG---TCTGGGGC-------TTGGTC-TTGTGC-AC-GTGGA--ATGC--CTCTCCG-
----A-TC---GTATGAAC-AGCGATTTCTGG--TTTGCGTCA-CGCGAAG--------G
----CC------C----C-----G-CCCGT-TC-GGGTCGGTGCTGGA-G-C--TGA
>Carex_rossii|STARR|B595|CAL|spm00001201
GGATGTCG------------GGCTCCCTGCACTTTT-GGTGCGGCCAACCG-AACAT-AG
GGC-TGTCTC-TTCACT-CT-CCCTCC-CGTC---A--TTG--AACATG-TCGTGGTT-G
GGAT--GC-TTCCGATCGGTTGCCTG-TGCGGTTCTACCCTC-T-TGTGGGTAGTGAAGT
TGTCCC-TTGATG--G-ATA---TTTGCTTG-CC-CT-T---CTGACA-TTTTT-GTG--
TC-GTTTGGG-C-AGCCGAAATG-TTGGY-GAAATCCTTGTGT--TGGCGC---G-TGGT
CGAA-TG-CCGCG-TTGCTATCACTTGTATTT-TTGCCGGCTCTCACGGATG-CGGTGCC
T-AGTGTTATAGC-TCTGTGGGAC--TT--T--G-YCCCGCAGACTTC-GGG-AGGTCCC
-TT------G-------TAC-AAATC--------ATT--GCTC-GCAGC--TGCC-GTCT
TGTCGTGTCGCC-ACCGCGGCACG-CAGATCGT------GTT------C-----------
-------------C----TTCGT-GCAGTCG---T-TGACAGCRCGAT-GTTGAACATT-
AGTG---TCTGGGGC-------TTGGTC-TTGTGC-AT-GTGGA--ATGC--CTCTCCG-
----A-TC---GTATGAAC-AGCGATTTCTGG--TTTGCGTCA-CGCGAAG--------G
----CC------C----C-----G-CCTGT-TC-GGGTCGGTGCTGGA-G-C--TGA
>Carex_globosa|STARR|B302|CAL|spm00000920
GGATGTCG------------GGCTCCCTGCACTTTT-GGTGCGGCCAACCG-AACAT-AG
GGC-TGTCTC-TTCACT-CC-CCCTCC-CGTC---A--TTG--AACATG-TCGTGGTT-G
GGAT--GC-TTCCGATCGGTTGCCTG-TGCGGTTCTACCCTC-T-TGTGGGTAGTGAAGT
TGTCCC-TTGATG--G-ATA---TTTGCTTG-CC-CT-T---CTGACA-TTTTT-GTG--
TC-GTTTGGG-C-AGCCGAAATG-TTGGC-GAAATCCTTGTGT--TGGCGC---G-TGGT
CGAA-TG-CCGCG-TTGCTATCACTTGTATTT-TTGCCGGCTCTCACGGATG-CGGTGCC
T-AGTGTTATAGC-TCTGTGGGAC--TT--T--G-CCCCGCAGACTTC-GGG-AGGTCCC
-TT------G-------TAC-AAATC--------ATT--GCTC-GCAGC--TGCC-GTCT
TGTCGTGTCGCC-ACCGCGGCACG-CAGATCGT------GTT------C-----------
-------------C----TTCGT-GCAGTCG---T-TGACAGCACGAT-GTTGAACATT-
AGTG---TCTGGGGC-------TTGGTC-TTGTGC-AT-GTGGA--ATGC--CTCTCCG-
----A-TC---GTATGAAC-AGCGATTTCTGG--TTTGCGTCA-CGCGAAG--------G
----CC------C----C-----G-CCTGT-TC-GGGTCGGTGCTGGA-G-C--TGA
>Carex_collinsii|STARR|B209|DEL|spm00000827
GCATGTCG------------GGCTCCCTGCACTTTT-GGTGCGGCCAACCG-AACAT-AG
GGC-TGTCTC-TTCACT-CT-CCCTCC-CGTC---A--TTG--AACATG-TCGTGGTC-G
GGAT--GC-TTGCGATCGGTTGCCTG-TGCGGTTCTACCCTT-T-TGTGGGTAGCGAAGT
CGTCCC-TTGATG--G-WTA---TTTGCTTG-CC-CT-T---CTGACA-TTTTT-TTGTC
TC-GTTGGGG-C-AGCCGAAATG-TTGGC-AGAATCCCTGTGT--TGGCGC---G-TGGT
CGAA-TG-CCGTG-TTGCTATCACTTGGATTT-TTGCCGGCTCTCACGGATG-CGTTGCC
T-AGTGCCACAGC-TCTGCGGGAC-TTT--T--G-CCCCGCAGACTTC-GGG-AGGTCCC
-TC------G-------TAC-GAATC--------ATT--GCTC-CTATA--CGCC-GT-T
TGTCGTGTCGCC-ACCGCGGCACG-CAGATCGT------GTT------C-----------
-------------T----TTCGT-GCCGTCG-GTT-TGACAGCACGAT-AGCGAACATT-
AGTG---TCCGGAGC-------GTGGTT-CTGTGC-AC-GCGGA--GCGC--CTCTCCG-
----A-TG---GTATGAGC-AGCGATTTCCGG--TTTGCGTCA-CGCGAAG--------G
---------C--C----T-----G-CCCGT-CC-GGGTCGGTGCCGGA-G-C--TGA
>Carex_nivalis|JIMENEZMEJIAS||AFG|spm00003375
GCATGTCG------------GGCTCCCTGCACTTTT-GGTGCGGCCAACCG-AACAT-AG
GGC-TGTCTC-CTCACT-CT-CCCTCC-CGTC---A--TTG--AACATG-TCGTGGTC-G
GGAT--GC-TTTCGATCGGTTGCCTG-TGCGGTTCTACCCTC-T-TGTGGGTAGCGAAGT
CGTCAC-TTGATG--G-ATA---TTTGCTTG-CC-CT-T---TTGACA-TTTTT-GTG--
TC-GTTTGGG-T-AGCCGAAATG-TTGGC-GAAATCCTTGTGT--TGGCGC---G-TGGT
CGAA-TG-CCGTG-TTGCTATCACTTGTATTT-TTGCCGGCTCTCACGGATG-CGGTGCC
T-AGTGC--TAGC-TCTGCGGGAC--TT--T--G-CCCCGCAGACTTC-GGG-AGGTCCC
-TT------G-------TAC-GAACC--------ATT--GCTC-TTATA--CGCC-GT-T
TGTCGTGTTGCT-ACCGCGACACG-CAGATCGT------GTT------C-----------
-------------C----TTCGT-GCAGTCC-G---TGACAGCACGAT-GTCGAACATT-
AGTG---TCCGGAGC-------GTGGTC-TTGTGC-AT-GTGGA--ATGC--CTCTCCG-
----A-TC---GAATGAGC-AGCGATTTCYGG--TTTGCGTCA-CGCGAAG--------G
-----C---C--C----C-----G-CCCCGYCT-GGGTCGGTGCTGGA-G-C--TGA
>Carex_atrofusca|Uzma|KJB-01|PAK|spm00006562
GCATGTCG------------GGCTCCCTGCACTTTT-GGTGCGGCCAACCG-AACAT-AG
GGC-TGTCTC-TTCACT-CT-CCCTTC-CGTC---A--TTG--AACATG-ATGTGGTT-G
GGAT--GC-TTCCGATCGGTTGCCTG-TGCGGTTCTACCCTC-T-TCTGGGTAGCGAAGT
CGTCCC-TTGATG--G-ATA---TTTGCTTG-CC-CT-T---TTGACA-TTTTT-GTG--
TC-TTTTGGG-C-AGCCGAAATG-TTGGC-GAAATCCTTGTGT--TGGCGC---G-TGGT
TGAA-TG-CCGTG-TTGCTATCACTTGTATTT-TTGCCGGCTCTCACGGATG-CGGTGCC
T-AGTGC--TAGC-TCTGCGGGAC--TT--T--G-CCCCGCAGACTTC-GGG-AGGTCCC
-TT------G-------TAC-GAACC--------ATT--GCTC-TTATA--CGCC-GT-T
TGTCGTGTCGCT-ACCGCGGCACG-CAGATCGT------GTT------C-----------
-------------C----TTTGT-GCAGTCA-T---TGACAGCACGAT-GTCGAACATT-
AGTG---TCCGGAGC-------KTGGTC-TTGTGC-AT-GTGGA--ATGC--CTCTCCG-
----R-TC---GAAAGAGC-AGCGATTTCCGG--TTCGCGTCA-CGCGAAG--------G
-----C---C--C----C-----G-CCCCGTCC-GGGTCGGTGCTGGA-G-C--TGA
>Carex_turkestanica|JIMENEZMEJIAS|NA|KGZ|spm00003476
GGATGTCG------------GGCTCCCTGCACTTTT-GGTGCGGCCAACCG-AACAT-AG
GGC-TGTCTC-TTCACT-CT-CCCTTC-CGTC---A--TTG--AACATG-TCGGGGTT-G
GGAT--GC-TTCCGATCGGTTGCCTG-TGCGGTTCTACCCTC-T-GGTGGGTAGCGAAGT
CGTCCC-TTGATG--G-ATA---TTTGCTAG-CC-CT-T---ATGACA-TGTTT-GTG--
TC-CTTTGGG-C-AGCCGAAATG-TTGGC-GAAATCCTTGTGT--TGGCGC---G-TGGT
CGAA-TG-TCGCG-TTGCTATCACTTGGTTTT-TTGCCGGCTCTCACGGATG-CGGTGCC
T-AGTGCT-TAGC-TCTGCGGGAC-TTT--T--G-CCCCGCAGACTTC-GGG-AGGTCCC
-TT------G-------TAT-GAATC--------ACT--GCTC-TTATA--CGCCGTC-T
TGTCGTGTCGCC-ACCGCGGCACG-CAGATCGT------GTT------C-----------
-------------C----TTCGT-GCAGTCG---T-TGACAGCACGAT-GTCGAACATC-
AGTG---TCCGGAGC-------GTGGTC-TTGTGC-AC-GTGGA--ATGC--CTCTCCG-
----A-TC---GTATGAGC-AGCGATTTCCGG--TTCGTGTCA-CGCGAAG--------G
-----C---C--C----C-----G-CCCGT-TC-GGGTGGGTGCTGGA-G-C--TGA
>Carex_asturica|JIMENEZMEJIAS||SPA|spm00004385
GCATGTCG------------GGCTCCCTGCACTTTT--GTGCGGCCAACCG-AACAT-AG
GGC-TGTCTC-TTCACT-CT-CCCTCC-CGTC---A--TTG--AACATG-TCGTGGTT-G
GGAT--GC-TTTCGATCGGTTGCCTG-TGCGGTTCTACCTTC-T-TGGGGGTAGCGAAGT
CGTGCC-TTGATG--G-ATA---TTTGCTTG-CC-CT-T---TTGACA-TTTTT-GTG--
TT-GTTTGGG-C-AGCCGAAATG-TTGGC-GAAATCCATGTGT--TGGCGC---G-CGGT
CGAA-TG-TCGTG-TTGCTATCACTTAGATTT-TTGCCGTCTCTCACGGATG-CGGTGCC
T-AGTGC--TAGC-TCTGTGGGAC--TT--T--G-CCCCGCAGACTTC-GGG-AGGTCCC
-TT------G-------TAC-GAACC--------ATT--GCTC-TTATA--CGCC-GT-T
TGTCGTGTCGCT-ACCGCGACACG-CAGATCGT------GTT------C-----------
-------------C----TTCGC-GCAGTCC-G---TGACAGCACGAT-GTCGAACATT-
AGTG---TCCGGAGC-------GTGGTC-TTGTCC-TC-GTGGA--ATGC--CTCTCCG-
----A-TC---GTATGAGB-AGCGATTTCYGA--TTTGCGTCA-CGTGAAG--------G
-----C---C--C----C-----G-CCCGT-TC-GGGTCGGCGCTGGA-G-C--TGA
>Carex_pomiensis|JIMENEZMEJIAS||CHT|spm00003352
GAATGTCG------------GGCTCCCTGCACTTTT-GGTGCGGCCAACCG-AACAT-AG
GGC-TGTCTC-TTCACT-CT-CCCTCC-CGTC---A--TGG--AACATG-TYGTGGTT-G
GGAT--GC-TTCCGATCGGTTGCCTG-TGTGGTTCTACCCTC-T-TGTGGGTAGCGAAGT
CGTCCC-TTGATG--G-ATA---TTTGCTTG-CC-CT-T---CTGACA-TTTTT-GTG--
TC-GTTTGGG-C-AGCCGAAATG-TTGGT-GCAATCCTTGTGT--TGGCGT---G-TGGT
TGAA-TG-CCGTG-TTGCTATCACCTGGATTT-TTGCCGGCTCTCACGGATG-CGGTGCC
T-AGTGCT-AAGC-TCTGCGGGAC--TT--T--G-CCYCGCAGACTTC-GGG-AGGTCCC
-TT------G-------TAC-GAACC--------ATT--GCTC-TTATA--CGCC-GT-T
TGTCGTGTCGCC-ACCGCGGCACG-CAGATCGT------GTT------C-----------
-------------C----TTCGC-GCAGTCA---T-TGACAGCACGAT-GTTGAACATT-
AGTG---TCCGGAGC-------GTGGTC-TCGTGC-AA-GTGGA--ATGC--CTCTCCG-
----A-TC---GTATGAGC-AGCGATTTTCGG--TTCGCGTCA-CGCGAAG--------G
-----C---T--C----C-----G-CCCCGTCC-GGGTCGGTGCTGGA-G-C--TGA
>Carex_vixdentata|JIMENEZMEJIAS||AGE|spm00004366
GCATGTCG------------GGCTCCCTGCACTTTT-GGTGCGGCCAACCG-AACAT-AG
GGC-TGTCTC-TTCACT-CT-CCCTCC-CGTC---A--TTG--AACATG-TCGTGGTC-G
GGGT--GC-TTCCGATCGGTTGCCTG-TGCGGTTCTACCCTC-C-GGTGGGTAGCGGAGT
TGTCCC-TTGATG--G-AAT---TTTGCTTG-CC-CT-T---GTGACA-TCTTT-GTG--
TC-GTTTGGG-C-AGCCGAAATG-TTGGC-GAAGTCCTTGTGTGTTGGCGC---G-TGGT
CGAA-TG-CCGTG-TTGCTATSACTTGGATTT-TTGCCGGCTCTCACGGATG-CGGTGCC
T-GGTGC--TAGC-TCTACGGGAC--TT--T--G-CCCCGCAGACTTC-GGG-AGGTCCC
-TT------G-------TAT-GAACC--------ATT--GCTC-TTATA--CGCC-GT-T
TGTCGTGTCGCC-ACCGCGATACG-CAGATCGT------GTT------C-----------
-------------T----TTCGT-GCAGTCC-G---TGACAGCACGTT-AGCGAACATT-
AGTG---TCCGGAGT-------GTGGTT-TTGTGC-AG-GTGGA--GCGC--CTCTCGG-
----A-TT---GTATGAGC-AGCGATTTTCGG--TTTGCGTCA-TGTGAAG--------G
-----C---C--T----T-----G-CCCGT-CC-GGGTTGGTGCTGGA-G-C--CGA
>Carex_ecklonii|JIMENEZMEJIAS||CPP|spm00004378
GCATGTCG------------GGCTCCCTGCACTTTT-GGTGCGGCCAACCG-AACAT-AG
GGC-TGTCTC-TTCACT-CT-CCCTCC-CGTC---A--TTG--AACATG-TCGTGGTC-G
GGGT--GC-TTCCGATCGGTTGCCTG-TGCGGTTCTACCCTC-C-GGTGGGTAGCGAAGT
TGTCCC-TTGATG--G-AAT---TTTGCTTG-CC-CT-T---ATGACA-TTTTT-GTG--
TC-GTTTGGG-C-AGCCGAAATG-TTGGC-GAAGTCCTTGTGTGTTGGCGC---G-TGGT
CGAA-TG-CCGTG-TTGCTATCACTTGGATTT-TTGCCGGCTCTCACGGATG-CGGTGCC
T-AGTGC--TAGC-TCTACGGGAC--TT--T--G-CCCCGCAGACTTC-GGG-AGGTCCC
-TT------G-------TAT-GAACC--------ATT--GCTC-TTATA--CGCC-GT-T
TGTCGTGTCGCC-ACCGCGATACG-CAGATCGT------GTT------C-----------
-------------T----TTCGT-GCAGTCC-G---TGACAGCACGTT-AGCGAACATT-
AGTG---TCCGGAGT-------GTGGTT-TTGTGC-AG-GTGGA--GTGC--CTCTCGG-
----A-TT---GTATGAGC-AGCGATTTTCGG--TTTGCGTCA-TGCGAAG--------G
-----C---C--T----T-----G-CCCGT-CC-GGGTTGGTGCTGGA-G-C--CAA
>Carex_extensa|STARR|B1246|VRG|spm00001853
GCATGTCG------------GGCTCCCTGCACTTTT-GGTGCGGCCAACCG-AACAT-AG
GGC-TGTCTC-TTCACT-CT-CCCTCC-CGTC---A--TTG--AACATG-TCGTGGTC-G
GGGT--GC-TTCCGATCGGTTGCCTG-TGCGGTTCTACCCTC-C-GGTGGGTAGCGAAGT
TGTCCC-TTGATG--G-AAT---TTTGCTTG-CC-CT-T---ATGATA-TTTTT-GTG--
TC-GTTTGGG-C-AGCCGAAATG-TTGGC-GAAGTCCTTGTGTGTTGGCAC---G-TGGT
CGAA-TG-CCGTG-TTGCTATCACTTGGATTT-TTGCCGGCTCTCACGGATG-CGGTGCC
T-AGTGC--TAGC-TCTACGGGAC-TTT--T--G-CCCCGCAGACTTC-GGG-AGCTCCC
-TT------G-------TAT-GAACC--------ATT--GCTC-TTATA--CGCC-GT-T
TGTCGTGTCGCC-RCCGCGATACG-CAGATCGT------GTT------C-----------
-------------T----TTCGT-GCAGTCC-G---TGACAGCACGTT-AGCGAACATT-
AGTG---TCCGGAGT-------GTGGTT-TTGTGC-GG-GTGGA--GTGC--CTCTCGG-
----A-TT---GTATGAGC-AGCGATTTTCGG--TTTGCGTCA-TGCGAAG--------G
-----C---C--T----T-----G-CCCGT-TC-GGGTTGGTGCTGGA-G-C--CGA
>Carex_lainzii|JIMENEZMEJIAS||SPA|spm00004371
GCATGTCG------------GGCTCCCTGCACTTTT-GGTGCGGCCAACCG-AACAT-AG
GGC-TGTCTC-TTCAAT-CT-CCCTCC-CGTC---A--TTG--AACATG-TCGTGGTT-G
GGAT--GC-TTCCGATCGGTTGCCTG-TGCGGTTCTACCCTC-T-GGTGGGTAGCGAAGT
TGTCCC-TTGATG--G-AAT---TTTGCTTG-CC-CT-T---ATGACA-TTTCT-GTGT-
TT-GTTTGGG-C-AGCCGAAATG-TTGGC-GAAATCCTTGTGTGTTGGCCC---G-TGGT
CGAA-TG-CCGTG-TTGCTATCACTTGGATTT-TTGCCGGCTCTCACGGATG-CGGTGCC
T-AGTGC--TAGC-TCTACGGGAC-TTT--T--G-CCCCGCAGACTTC-GGG-AGGTCCC
-TT------G-------TAT-GAACC--------ATT--GCTC-TTATA--CGCC-GT-T
TGTCGTGTCGCC-ACCGCAACACG-CAGATCGT------GTT------C-----------
-------------T----TTCGT-GCAGTCC-G---TGACAGCACGTT-AGCGAACATT-
AGTG---TCCGGAGT-------GTGGTC-TTGTGC-AG-GTGGA--GTGC--CTCTCGG-
----A-TC---GTATGAGC-AGCGATTTCCGG--TTTGCGTCA-CGCGAAG--------G
---------C--C----T-----G-CCCGT-CC-GGGTCGGTGCTGGA-G-C--TGA
>Carex_burchelliana|JIMENEZMEJIAS||CPP|spm00004368
NNNNGTCG------------GGCTCCCTGCACTTTT-GGTGCGGCCAACCG-AACAT-AG
GGC-TGTCTC-TTCACT-CT-CCCTCC-CGTC---A--TTG--AACATG-TCGTGGTT-G
GGAT--GC-TTCCGATCGGTTGCCTG-TGCGGTTCTACCCTC-T-GGTTGGTAGCGGGGT
TGTCCC-TTGATG--C-AAT---TTTGCTTG-CC-CT-C---ATGACA-TTTCT-GTGT-
TT-GTTTGGG-C-AGCCGAAATG-TTGGC-GAAATCCTTGTGTGCTGGCGC---G-TGGT
CGAA-TG-CCGTG-TTGCTATCACTTGGATTT-TTGTCGGCTCTCACGGATG-CGGTGCC
T-AGTGC--TAGC-TCTACGGGAC--TT--T--G-CCCTGCAGACTTC-GGG-AGGTCCC
-TT------G-------TAT-GAACC--------ATT--GCTC-TTATA--CGCC-GT-T
TGTCGTGTCGCC-ACCGCGGCACG-CAGATCGT------GTT------C-----------
-------------T----TTCGT-GCAGTCC-G---TGACAGCACGTC-AGCGAACAGT-
AGTG---TCCGGAGC-------GTGGTC-TTGTGC-AG-GTGGA--GTGC--CTCTCGG-
----A-TC---GTATGAGC-AGCGATTTCCGG--TTTGCGTCA-CGCGAAG--------G
---------C--C----T-----G-CCCGT-CC-GGGTCGGTGCTGGA-G-C--CGA
>Carex_diluta|JIMENEZMEJIAS||TCS|spm00004364
GCATGTCG------------GGCTCCCTGCACTTTT-GGTGCGGCCAACCG-AACAT-AG
GGC-TGTCTC-TTCACT-CT-CCCTCC-CGTC---A--TTG--AACATG-TCGTGGTT-G
GGAT--GC-TTCCGATCGGTTGCCTG-TGCGGTTCTACCCTC-T-GGTTGGTAGCGGGGT
TGTCCC-TTGATG--G-AAT---TTTGCTTG-CC-CT-C---ATGACA-TTTCT-GTGT-
TC-GTTTGGG-C-AGCCGAAATG-TTGGC-GAAATCCTTGTGTGTTGGTGC---G-TGGT
CGAA-TG-CCGTG-TTGCTATCACTTGGATTT-TTGTCGGCTCTCACGGATG-CGGTGCC
T-AGTGC--TAGC-TCTACGGGAC--TT--T--G-CCCCGCAGACTTC-GGG-AGGTCCC
-TT------G-------TAT-GATCC--------ATT--GCTC-TTATA--CGCC-GT-T
TGTCGTGTCGCC-ACCGCGGCACG-CAGATCGT------GTT------C-----------
-------------T----TTCGT-GCAGTCC-G---TGACAGCACGTC-AGCGAACAGT-
AGTG---TCCGGAGC-------GTGGTC-TTGTGC-AG-GTGGA--GTGC--CTCTCGG-
----A-TC---GTATGAGC-AGCGATTTCCGG--TTTGCGTCA-CGCGAAG--------G
---------C--C----T-----G-CCCGT-CC-GGGTCGGTGCTGGA-G-C--CGA
>Carex_distans|STARR|B226|GRC|spm00000844
GCATGTCG------------GGCTCCCTGCACTTTT-GGTGCGGCCAACCG-AACAT-AG
GGC-TGTCTC-TTCACT-CT-CCCTCC-CGTC---A--TTG--AACATG-TCGCGGTT-G
GGAT--GC-TTCCGATCGGTTGCCTG-TGCGGTTCTACCCTC-T-GGTTGGTAGCGGGGT
TGTCCC-TTGATG--G-AAT---TTTGCTTG-CC-CT-C---ATGACA-TTTCT-GTGT-
TC-GTTTGGG-C-AGCCGAAATG-TTGGC-GAAATCCTTGTGTGTTGGCGC---G-TGGT
CGAA-TG-CCGTG-TTGCTATCRCTTGGATTT-TTGTCGGCTCTCACGGATG-CGGTGCC
T-AGTGC--TAGC-TCTACGGGAC--TT--T--G-CCCCGCAGACTTC-GGG-AGGTCCC
-TT------G-------TAT-GAACC--------ATT--GCTC-TTATA--CGCC-GT-T
TGTCGTGTCGCC-ACCGCGGCACG-CAGATCGT------GTT------C-----------
-------------T----TTCGT-GCAGTCC-G---TGACAGCACGTC-AGCGAACAGT-
AGTG---TCCGGAGC-------GTGGTC-TTGTGC-AG-GTGGA--GTGC--CTCTCGG-
----A-TC---GTATGAGC-AGCGATTTCCGG--TTTGCGTCA-CGCGAAG--------G
---------C--C----T-----G-CCCGT-CC-GGGTCGGTGCTGGA-G-C--CGA
>Carex_idaea|JIMENEZMEJIAS||KRI|spm00004380
GCATGTCG------------GGCTCCCTGCACTTTT-GGTGCGGCCAACCG-AACAT-AG
GGC-TGTCTC-TTCACT-CT-CCCTCC-CGTC---A--TTG--AACATG-TCGCGGTT-G
GGAT--GC-TTCCGATCGGTTGCCTG-TGCGGTTCTACCCTC-T-GGTTGGTAGCGGGGT
TGTCCC-TTGATG--G-AAT---TTTGCTTG-CC-CT-C---ATGACA-TTTCT-GTGT-
TC-GTTTGGG-C-AGCCGAAATG-TTGGC-GAAATCCTTGTGTGTTGGCGC---G-TGGT
CGAA-TG-CCGTG-TTGCTATCACTTGGATTT-TTGTCGGCTCTCACGGATG-CGGTGCC
T-AGTGC--TAGC-TCTACGGGAC--TT--T--G-CCCCGCAGACTTC-GGG-AGGTCCC
-TT------G-------TAT-GAACC--------ATT--GCTC-TTATA--CGCC-GT-T
TGTCGTGTCGCC-ACCGCGGCACG-CAGATCGT------GTT------C-----------
-------------T----TTCGT-GCAGTCC-G---TGACAGCACGTC-AGCGAACAGT-
AGTG---TCCGGAGC-------GTGGTC-TTGTGC-AG-GTGGA--GTGC--CTCTCGG-
----A-TC---GTATGAGC-AGCGATTTCCGG--TTTGCGTCA-CGCGAAG--------G
---------C--C----T-----G-CCCGT-CC-GGGTCGGTGCTGGA-G-C--CGA
>Carex_troodi|JIMENEZMEJIAS||CYP|spm00004356
GCATGTCG------------GGCTCCCTGCACTTTT-GGTGCGGCCAACCG-AACAT-AG
GGC-TGTCTC-TTCACT-CT-CCCTCC-CGTC---A--TTG--AACATG-TCGCGGTT-G
GGAT--GC-TTCCGATCGGTTGCCTG-TGCGGTTCTACCCTC-T-GGTTGGTAGCGGGGT
TGTCCC-TTGATG--G-AAT---TTTGCTTG-CC-CT-C---ATGACA-TTTCT-GTGT-
TC-GTTTGGG-C-AGCCGAAATG-TTGGC-GAAATCCTTGTGTGTTGGCGC---G-TGGT
CGAA-TG-CCGTG-TTGCTATCACTTGGATTT-TTGTCGGCTCTCACGGATG-CGGTGCC
T-AGTGC--TAGC-TCTACGGGAC--TT--T--G-CCCCGCAGACTTC-GGG-AGGTCCC
-TT------G-------TAT-GAACC--------ATT--GCTC-TTATA--CGCC-GT-T
TGTCGTGTCGCC-ACCGCGGCACG-CAGATCGT------GTT------C-----------
-------------T----TTCGT-GCAGTCC-G---TGACAGCACGTC-AGCGAACAGT-
AGTG---TCCGGAGC-------GTGGTC-TTGTGC-AG-GTGGA--GTGC--CTCTCGG-
----A-TC---GTATGAGC-AGCGATTTCCGG--TTTGCGTCA-CGCGAAG--------G
---------C--C----T-----G-CCCGT-CC-GGGTCGGTGCTGGA-G-C--CGA
>Carex_fissirostris|JIMENEZMEJIAS||MOR|spm00004379
GCATGTCG------------GGCTCCCTGCACTTTT-GGTGCGGCCAACCG-AACAT-GG
GGC-CGTCTC-TTCACT-CT-CCCTCC-CGTC---A--TTG--AAAATG-TCGTGGTT-G
GGAT--TC-TTCCGATCGGTTGCCTG-TGCGGTTCTACCCTC-T-GGTGGGTAGTGAAGT
TGTCCC-TTGATG--G-AAT---TTTGCTTG-CC-CT-T---GTGACA-TTTTT-GTG--
TC-GTTTGGG-C-AGCCGAAATG-TTGGC-GAAATCCCTGTGT--TGGCGC---G-TGGT
CGAA-TG-CCGTG-TTGCTATCACTTGGATTT-TTGCCGGCTCTCACGGATG-CGGTGCC
T-AGTGC--TAGA-TCTGCGGGAC--TT--T--G-CCCCGCAGACTTC-GGG-AGGTCCC
-TT------G-------TAC-GAACC--------ATT--GCTC-TTATA--CGCC-GT-T
TGTCGTGTCGCT-GCCGCGACACG-CAGATCGT------GTT------C-----------
-------------T----TTCGT-GCAGTCC-G---TGACAGCACGTC-AGCGAACATT-
AGTG---TCCGGAGT-------GTGGTC-TTGTGC-AG-GTGGA--GTGC--CTCTCTG-
----A-TC---GTATGAGT-AGCGATTTTCGG--TTTGCATCA-CGCGAAG--------G
---------C--T----C-----G-CCCGT-CC-GGGTCGGTGCTGGA-G-C--TGA
>Carex_perraudieriana|JIMENEZMEJIAS||CNY|spm00004346
GCATGTCG------------GGCTCCCTGCACTTTT-GGTGCGGCCAACCG-AACAT-AG
GGC-TGTCTC-TTCACT-CT-CCCTCC-CGGC---A--TTG--AAAATG-TCGTGGTT-G
GGAT--GC-TTCCGATCGGTTGCCTG-TGCGGTTCTACCCTC-T-GGTGGGTAGCGAAGT
TGTCCC-TTGATG--G-AAT---TTTGCTTA-CC-CT-T---ATGACA-TTTTT-GTG--
TC-GTTTGGG-C-AGCCGAAATG-TTGGC-GAAATCCTTGTGT--TGGCGC---G-TGGT
GGAA-TG-CCGTG-TTGCTATCACTTGGATTT-TTGTCGGCTCTCACGGATG-CGGTGCC
T-AGTGC--TAGA-TCTGCGGGAC--TT--T--G-CCCCGCAGACTTC-GGG-AGGTCCC
-TT------G-------TAC-GAACC--------ATT--GCTC-TTATA--CGCC-GT-T
TGTCGTGTCGCC-ACCGCGACACG-CAGATCGT------GTT------C-----------
-------------T----TTCGT-GCAGTCC-G---TGACAGCACGTC-AGCGAACAGT-
AGTG---TCCGGAGT-------GTGGTC-TTGCGC-AG-GTGGG--GTGC--CTCTCCG-
----A-TC---GTATGAGT-AGCGATTTTCGG--TTTGCATCA-CGCGAAG--------G
---------C--C----T-----G-CCCGT-CC-GGGTCGGTGCTGGA-G-C--GGA
>Carex_helodes|JIMENEZMEJIAS||MOR|spm00004359
GCATGTCG------------GGCTCCCTGCACTTTT-GGTGCGGCCAACCG-AACAT-AG
GGC-TGTCTC-TTCACT-CT-CCCTCC-CGTC---A--TTG--AAAATG-TCGTGGTC-G
GGAT--GC-TTCCGATCGGTTGCCTG-TGCGGTTCTACCCTC-T-GGTGGGTAGCGAAGT
TGTCCC-TTGATG--G-AAT---TTTGCTTG-CC-CT-T---CTGACA-TTTCT-GTG--
TC-GTTTGGG-C-GGCCGAAATG-TTGGC-GAAATACTTGTGT--TGGCGC---G-TGGT
CGAA-TG-CCGTG-TTGCTATCACTTGGATTT-TTGCCGGCTCTCACGGATG-CGGTGCC
T-AGTGCT-TTGA-TCTGCGGGAC--TT--T--G-CCCCGCAGACTTC-GGG-AGGTCCC
-TT------G-------TAC-GAACC--------ATT--GCTC-TTATA--CGCC-GT-T
TGTCGTGTCGCC-ACCGCGACACG-CAGATCGT------GTT------C-----------
-------------T----TTCGT-GCAGTCC-G---TGACAGCACGTT-AGCGAACAGC-
AGTG---TCCGGAGT-------GTGGTC-TTGTGC-AG-GTGGA--GTGC--CTCTCCG-
----A-TC---GTATGTGC-AGCGATTTTCGG--TTTGCATCA-CGCGAAG--------G
---------C--C----T-----G-CCCGT-CC-GGGTCGGTGCTGGA-G-C--TGA
>Carex_paulovargasii|JIMENEZMEJIAS||MOR|spm00004349
GCATGTCG------------GGCTCCCTGCACTTTT-GGTGCGGCCAACC--AACAT-AG
GGC-TGTCTC-TTCACT-CT-CCCTCC-CGTC---A--TTG--AAAATG-TCGTGGTC-G
GGAT--GC-TTCCGATCGGTTGCCTG-TGCGGTTCTACCCTC-C-GGTGGGTAGCGAAGT
TGTCCC-TTGAAG--G-AAT---TTTGCTTG-CC-CT-T---ATGACA-TTTTT-GTG--
TC-GTTTGGG-C-AGCCGAAATG-TTGGT-GAAATCCYTGTGT--TGGCGC---G-TGGT
CGAA-TG-CCGTG-TTGCTATCACTTGGATTT-TTGCCGGCTCTCACGGATA-CGGTGCC
T-AGTGC--TAGA-TCTGCGGGAC--TT--T--G-CCCCGCAGACTTC-GGG-AGGTCCC
-TT------G-------TAC-GAACC--------ATT--CCTC-TTATA--CGCC-GT-T
TGTCGTGTCGCC-ACCGCGACACG-CAGATCGT------GTT------C-----------
-------------T----TTCGT-GCAGTCC-G---TGACAGCACGTC-AGCGAACATT-
AGTG---TCCGGAGT-------GTGGTC-TTGTGC-AG-GAGGA--GTGC--CTCTCCG-
----A-TC---GTATGAGT-AGCGATTTTCGG--TTTGCATCA-CGCGAAG--------G
---------C--C----T-----G-CCCGT-CC-GGGTCGGTGCTGGA-G-C--TGA
>Carex_catharinensis|JIMENEZMEJIAS||BZS|spm00004375
NNNNNNNN------------NNNNNNNNGCACTTTT-GGTGCGGCCAACCG-AACAT-AG
GGC-TGTCTC-TTCAGT-CT-CCCTCC-CGTC---A--TTG--AAAATG-TCGCGGTC-G
GGAT--GC-TTCCGATCGGTTGCCTG-TGCTGTTCTACCCTC-T-GGTGGGTAGCGAAGC
TGTCCC-TTGATG--G-AAT---TTTGCTTG-CC-CT-T---ATGACA-TTTTT-GTG--
TC-GTTTGGG-C-AGCCGAAATG-TTGGC-GAAATCCTTGTGT--TGGTGC---G-TGGT
CGAA-TG-CCGTG-TTGCTATCACTTGGATTT-TTGCCGGCTCTCACGGATG-CGGTGCC
T-AGTGC--TAGA-TCTGCGGGAC--TT--T--G-CCCCGCAGACTTC-GGG-AGGTCCC
-TT------G-------TAC-GAACC--------ATT--GCTC-TTATA--CGCC-GT-T
TGTCGTGTCRCT-ACCGCGACACG-CAGATCGT------GTT------C-----------
-------------T----TTCGT-GCAGTCC-G---TGACAGCACGTT-AGCGAACAGA-
AGTG---TCCGGAGT-------GTGGTC-TTGTGC-AG-GYGGA--GTGC--CTCTCCG-
----A-TC---GTATGAGT-AGCGATTTTCGG--TTTGCATCA-CGCGAAG--------G
---------C--C----T-----G-CCCGT-CC-GGGTCGGTGCTGGA-G-C--TGA
>Carex_fuscula|JIMENEZMEJIAS||CLC|spm00004370
GCATGTCG------------GGCTCCCTGCACTTTT-GGTGCGGCCAACCG-AACAT-AG
GGC-TGTCTC-TTCAGT-CT-CCCTCC-CGTC---A--TTG--AAAATG-TCGCGGTC-G
GGAT--GC-TTCCGATCRGTTGCCTG-TGCTGTTCTACCCTC-T-GGTGGGTAGCGAAGT
TGTCCC-TTGATG--G-AAT---TTTGCTTG-CC-CT-T---ATGACA-TTTTT-GTG--
TC-GTCTGGG-C-AGCCGAAATG-TTGGC-GAAATCCTTGTGT--TGGCGC---G-TGGT
CGAA-TG-CCGCG-TTGCTATCACTTGGATTT-TTGCCGGCTCTCACGGATG-CGGTGCC
T-AGTGC--TAGA-TCTGCGGGAC--TT--T--G-CCCCGCAGACTTC-GGG-AGGTCCC
-TT------G-------TAC-GAACC--------ATT--GCTC-TTATA--CGCC-GT-T
TGTCGTGTCGCT-ACCGCGACACG-CAGATCGT------GTT------C-----------
-------------T----TTCGT-GCAGTCC-G---TGACAGCACGTT-AGCGAACAGA-
AGTG---TCCGGAGT-------GTGGTC-TTGTGC-AG-GTGGA--GCGC--CTCTCCG-
----A-TC---GTATGAGT-AGCGATTTTCGG--TTTGCATCA-CGCGAAG--------G
---------C--C----T-----G-CCCGT-CC-GGGTCGGTGCTGGA-G-C--TGA
>Carex_punctata|JIMENEZMEJIAS||MOR|spm00004350
GCATGTCG------------GGCTCCCTGCACTTTT-GGTGCGGCCAACCG-AACAT-AG
GGC-TGTCTC-TTCAGT-CT-CCCTCC-CGTC---A--TTG--AAAATG-TCGCGGTC-G
GGAT--GC-TTCCGATCGGTTGCCTG-TGCTGTTCTACCCTC-T-GGTGGGTAGCGAAGT
TGTCCC-TTGATG--G-AAT---TTTGCTTG-CC-CT-T---ATGACA-TTTTT-GTG--
TC-GTTTGGG-C-AGCCGAAATG-TTGGC-GAAATCCTTGTGT--TGGCGC---G-TGGT
CGAA-TG-CCGTG-TTGCTATCACTTGGATTT-TTGCCGGCTCTCACGGATG-CGGTGCC
T-AGTGC--TAGA-TCTGCGGGAC--TT--T--G-CCCCGCAGACTTC-GGG-AGGTCCC
-TT------G-------TAC-GAACC--------ATT--GCTC-TTATA--CGCC-GT-T
TGTCGTGTCGCT-ACCGCGACACG-CAGATCGT------GTT------C-----------
-------------T----TTCGT-GCAGTCC-G---TGACAGCACGTT-AGCGAACAGA-
AGTG---TCCGGAGT-------GTGGTC-TTGTGC-AG-GTGGA--GTGC--CTCTCCG-
----A-TC---GGATGAGT-AGCGATTTTCGG--TTTGCATCA-CGCGAAG--------G
---------C--C----T-----G-CCCGT-CC-GGGTCGGTGCTGGA-G-C--TGA
>Carex_thouarsii|JIMENEZMEJIAS||TDC|spm00004351
GCATGTCG------------GGCTCCCTGCACTTTT-GGTGCGGCCAACCG-AACAT-AG
GGC-TGTCTC-TTCAGT-CT-CCCTCC-CGTC---A--TTG--AAAATG-TCGCGGTC-G
GGAT--GC-TTCCGATCGGTTGCCTG-TGCTGTTCTACCCTC-T-GGTGGGTAGCGAAGT
TGTCCC-TTGATG--G-AAT---TTTGCTTG-CC-CT-T---ATGACA-TTTTT-GTG--
TC-GTTTGGG-C-AGCCGAAATG-TTGGC-GAAATCCTTGTGT--TGGCGC---G-TGGT
CGAA-TG-CCGTG-CTGCTATCACTTGGATTT-TTGCCGGCTCTCACGGATG-CGGTGCC
T-AGTGC--TAGA-TCTGCGGGAC--TT--T--G-CCCCGCAGACTTC-GGG-AGGTCCC
-TT------G-------TAC-GAACC--------ATT--GCTC-TTATA--CGCC-GT-T
TGTCGTGTCGCT-ACCGCGACACG-CAGATCGT------GTT------C-----------
-------------T----TTCGT-GCAGTCC-G---TGACAGCACGTT-AGCGAACAGA-
AGTG---TCCGGAGT-------GTGGTC-TTGTGC-AG-GTGGA--GTGC--CTCTCCG-
----A-TC---GTATGAGT-AGCGATTTTCGG--TTTGCATCA-CGCGAAG--------G
---------C--C----T-----G-CCCGT-CC-GGGTCGGTGCTGGA-G-C--TGA
>Carex_simensis|JIMENEZMEJIAS||KEN|spm00004374
GCATGTCG------------GGCTCCCTGCACTTTT-GGTGCGGCCAACCG-AACAT-AG
GGC-TGTCTC-TTCACT-CT-CCCTCC-CGTC---A--TTG--ATAATG-TCGTGGTC-G
GGGT--GC-TTCCGATCGGTTGCCTG-TGCGGTTCTACCCTC-T-GGTGGGTAGCGAAGT
TGTCCC-TTGATG--G-AAT---TTTGCTTG-CC-CT-T---ATGACA-TTTTT-GTG--
TT-GTTTGGG-C-AGCCGAAATG-TTGGC-GAAATTCTTGTGT--TGGCGC---G-TGGT
CGAA-TG-CTGTG-TTGCTATCACTTGGATTT-TTGCCGGCTCTCACGGATG-CGGTGCC
T-AGTGC--TAGA-TCTGCGGGAC--TT--T--G-CCCCGCAGACTTC-GGG-AGGTCCC
-TT------G-------TAC-GAACC--------ATT--CCTC-TTATA--CGCC-GT-T
TGTCGTGTCGCC-ACCGCGACACG-CAGATCGT------GTT------C-----------
-------------T----TTCGT-GCAGTCC-G---TGACAGCACGTC-AGCGAACATT-
AGTG---TCCGGAGT-------GTGGTC-TTGTGC-AG-GTGGA--GTGC--CTCTCCG-
----A-TC---GTATGAGT-AGCGATTTTCGG--TTTGCATCA-CGCGAAG--------G
---------CCTC----T-----G-CCCGT-CC-GGG-CGGTGCTGGA-G-C--TGA
>Carex_longipedunculata|GEHRKE|NA|KEN|spm00000167
GCATGTCG------------GGCTCCCTGCACTTTT-GGTGCGGCCAACCG-AACAT-AG
GGC-TGTCTC-TTCACT-CT-CCCTCC-CGTC---A--TTG--AAAATG-TCGTGGTC-G
GGAT--GC-TTCCGATCGGTTGCCTG-TGCGGTTCTACCCTC-T-GGTGGGTAGCGAAGT
TGTCCC-TTGATG--G-AAT---TTTGCTTG-CC-CT-T---GTGACA-TTTTT-GTG--
TC-GTTTGGG-C-AGCCGAAATG-TTGGC-AAAGTTCTTGTGC--TGGCGC---G-TGGT
CGAA-TG-CCGTG-TTGCTATCACTTGGATTT-TTGCCGGCTCTCACGGATG-CGGCGCC
T-AGTGC--TAGA-TCTGCGGGAC--TT--T--G-CCCCGCAGACTTC-GGG-AGGTCCC
-TT------G-------TAC-GAACC--------ATT--CCTC-TTATA--CGCC-GT-T
TGTCGTGTCGCC-ACCGCGACACG-CAGATCGT------GTT------C-----------
-------------T----TTCGT-GCAGTCC-G---TGACAGCACGTC-AGCGAACATT-
AGTG---TCCGGAGT-------GTGGTC-TCGTGC-AG-GTGGA--GTGC--CTCTCCG-
----A-TC---GTATGAGC-AGCGATTTTCGG--TTTGCATCA-CGCGAAG--------G
---------C--C----T-----G-CCCGT-CC-GGGTCGGTGCTGGA-G-C--TGA
>Carex_elgonensis|GEHRKE|NA|UGA|spm00000189
GCATGTCG------------GGCTCCCTGCACTTTT-GGTGCGGCCAACCG-AACAT-AG
GGC-TGTCTC-TTCACT-CT-CCCTCC-CGTC---A--TTG--AAAATG-TCGTGGTC-G
GGAT--GC-TTCCGATCGGTTGCCTG-TGCGGTTCTACCCTC-T-GGTGGGTAGCGAAGT
TGTCCC-TTGATG--G-AAT---TTTGCTTG-CC-CT-T---ATGACA-TTTTT-GTG--
TC-GTTTGGG-C-AGCCGAAATG-TTGGC-AAAGTTCTTGTGC--TGGCGC---G-TGGT
CGAA-TG-CCGTG-TTGCTATCACTTGGATTT-TTGCCGGCTCTCACGGATG-CGGCGCC
T-AGTGC--TAGA-TCTGCGGGAC--TT--T--G-CCCCGCAGACTTC-GGG-AGGTCCC
-TT------G-------TAC-GAACC--------ATT--CCTC-TTATA--CGCC-GT-T
TGTCGTGTCGCC-ACCGCGACACG-CAGATCGT------GTT------C-----------
-------------T----TTCGT-GCAGTCC---G-TGACAGCACGTC-AGCGAACATT-
AGTG---TCCGGAGT-------GTGGTC-TTGTGC-AG-GTGGA--GTGC--CTCTCCG-
----A-TC---GTATGAGT-AGCGATTTTCGG--TTTGCATCA-CGCGAAG--------G
------------C----C---T-G-CCCGT-CC-GGGTCGGTGCTGGA-G-C--TGA
>Carex_mildbraediana|JIMENEZMEJIAS||BUR|spm00004361
GCATGTCG------------GGCTCCCTGCACTTTT-GGTGCGGCCAACCG-AACAT-AG
GGC-TGTCTC-TTCACT-CT-CCCTCC-CGTC---A--TTG--AAAATG-TCGTGGTC-G
GGAT--GC-TTTCGATCGGTTGCCTG-TGCGGTTCTACCCTC-T-GGTGGGTAGCGAAGT
TGTCCC-TTGATG--G-AAT---TTTGCTTG-CC-CT-T---ATGACA-TTTTT-GTG--
CC-GTTTGGG-C-AGCCGAAATG-TTGGC-AAAATTCTTGTGT--TGGCGC---G-TGGT
CGAA-TG-CCGTG-TTGCTATCACTTGGATTT-TTGCCGGCTCTCACGGATG-CGGCGCC
T-AGTGC--TAGA-TCTGCGGGAC--TT--T--G-CCCCGCAGACTTC-GGG-AGGTCCC
-TT------G-------TAC-GAACC--------ATT--CCTC-TTATA--CGCC-GT-T
TGTCGTKTCGCC-ACCGCGACACG-CAGATCGT------GTT------C-----------
-------------T----TTCGT-GCAGTCC---G-TGACAGCACGTC-AGCGAACATT-
AGTG---TCCGGAGT-------GTGGTC-TCGTGC-AG-GTGGA--GTGC--CTCTCCG-
----A-TC---GTATGAGT-AGCGATTTTCGG--TTTGCATCA-CGCGAAG--------G
------------C----C---T-G-CCCGT-CC-GGGTCGGTGCTGGA-G-C--TGG
>Carex_borbonica|JIMENEZMEJIAS||REU|spm00004353
GCATGTCG------------GGCTCCCTGCACTTTT-GGTGCGGCCAACCG-AACAT-AG
GGC-TGTCTC-TTCACT-CT-CCCTCC-CGTC---A--TTG--AAAATG-TCGTGGTC-G
GGAT--GC-TTCCGATCRGTTGCCTG-TGCGGTTCTACCCTC-T-GGTGGGTAGCGAAGT
TGTCCC-TTGATG--G-AAT---TTTGCTTG-CC-CT-T---ATGACA-TTTTT-GTG--
CC-GTTTGGG-C-AGCCGAAATG-TTGGC-AAAATTCTTGTGT--TGGCGC---G-TGGT
CGAA-TG-CCGTG-TTGCTATCACTTGGATTT-TTGCCGGCTCTCACGGATG-CGGCGCC
T-AGTGC--TAGA-TCTGCGGGAC--TT--T--G-CCCCGCAGACTTC-GGG-AGGTCCC
-TT------G-------TAC-GAACC--------ATT--CCTC-TTATA--CGCC-GT-T
TGTCGTGTCGCC-ACCGCGACACG-CAGATCGT------GTT------C-----------
-------------T----TTCGT-GCAGTCC---G-TGACAGCACGTC-AGCGAACATT-
AGTG---TCCGGAGT-------GTGGTC-TCGTGC-AG-GTGGA--GTGC--CTCTCCG-
----A-TC---GTATGAGT-AGCGATTTTCGG--TTTGCATCA-CGCGAAG--------G
-----C-----------C---T-G-CCCGT-CC-GGGTCGGTGCTGGA-A-C--TNN
>Carex_boryana|JIMENEZMEJIAS||REU|spm00004377
GCATGTCG------------GGCTCCCTGCACTTTT-GGTGCGGCCAACCG-AACAT-AG
GGC-TGTCTC-TTCACT-CT-CCCTCC-CGTC---A--TTG--AAAATG-TCGTGGTC-G
GGAT--GC-TTCCGATCRGTTGCCTG-TGCGGTTCTACCCTC-T-GGTGGGTAGCGAAGT
TGTCCC-TTGATG--GAAT----TTTGCTTG-CC-CT-T---ATGACA-TTTTT-GTG--
CC-GTTTGGG-C-AGCCGAAATG-TTGGC-AAAATTCTTGTGT--TGGCGC---G-TGGT
CGAA-TG-CCGTG-TTGCTATCACTTGGATTT-TTGCCGGCTCTCACGGATG-CGGCGCC
T-AGTGC--TAGA-TCTGCGGGAC--TT--T--G-CCCCGCAGACTTC-GGG-AGGTCCC
-TT------G-------TAC-GAACC--------ATT--CCTC-TTATA--CGCC-GT-T
TGTCGTGTCGCC-ACCGCGACACG-CAGATCGT------GTT------C-----------
-------------T----TTCGT-GCAGTCC----GTGACAGCACGTC-AGCGAACATT-
AGTG---TCCGGAGT-------GTGGTC-TCGTGC-AG-GTGGA--GTGC--CTCTCCG-
----A-TC---GTATGAGT-AGCGATTTTCGG--TTTGCATCA-CGCGAAG--------G
-----------------C---CYG---------------------------C--NNN
>Carex_fischeri|JIMENEZMEJIAS||ETH|spm00004352
GCATGTCG------------GGCTCCCTGCACTTTT-GGTGCGGCCAACCG-AACAT-AG
GGC-TGTCTC-TTCACT-CT-CCCTCC-CGTC---A--TTG--AAAATG-TCGTGGTC-G
GGAT--GC-TTCCGATCGGTTGCCTG-TGCGGTTCTACCCTC-T-GGTGGGTAGCGAAGT
TGTCCC-TTGATG--G-AAT---TTTGCTTG-CC-CT-T---ATGACA-TTTTT-GTG--
CC-GTTTGGG-C-AGCCGAAATG-TTGGC-AAAATACTTGTGC--TGGCGC---G-TGGT
CGAA-TG-CCGTG-TTGCTATCACTTGGATTT-TTGCCGGCTCTCACGGATG-CGGCGCC
T-AGTGC--TAGA-TCTGCGGGAC--TT--T--G-CCCCGCAGACTTC-GGG-AGGTCCC
-TT------G-------TAC-GAACC--------ATT--CCTC-TTATA--CGCC-GT-T
TGTCGTGTCGCC-ACCGCGACACG-CAGATCGT------GTT------C-----------
-------------T----TTCGT-GCAGTCC---G-TGACAGCACGTC-AGCGAACATT-
AGTG---TCCGGAGT-------GTGGTC-TCGTGC-AG-GTGGA--GTGC--CTCTCCG-
----A-TC---GTATGAGT-AGCGATTTTCGG--TTTGCATCA-CGCGAAG--------G
-----C-----------C---T-G-CCCGT-CC-GGGTNNNNNNNNNN-N-N--NNN
>Carex_mannii|GEHRKE|NA|KEN|spm00000210
GCATGTCG------------GGCTCCCTGCACTTTT-GGTGCGGCCAACCG-AACAT-AG
GGC-TGTCTC-TTCACT-CT-CCCTCC-CGTC---A--TTG--AAAATG-TCGTGGTC-G
GGAT--GC-TTCCGATCGGTTGCCTG-TGCGGTTCTACCCTC-T-GGTGGGTAGCGAAGT
TGTCCC-TCGATG--G-AAT---TTTGCTTG-CC-CT-T---ATGACA-TTTTT-GTG--
CC-GTTTGGG-C-AGCCGAAATG-TTGGC-AAAATTCTTGTGT--TGGCGC---G-TGGT
CGAA-TG-CCGTG-TTGCTATCACTTGGATTT-TTGCCGGCTCTCACGGATG-CGGCGCC
T-AGTGC--TAGA-TCTGCGGGAC--TT--T--G-CCCCGCAGACTTC-GGG-AGGTCCC
-TT------G-------TAC-GAACC--------ATT--CCTC-TTATA--CGCC-GT-T
TGTCGTGTCGCC-ACCGCGACACG-CAGATCGT------GTT------C-----------
-------------T----TTCGT-GCAGTCC---G-TGACAGCACGTC-AGCGAACATT-
AGTG---TCCGGAGT-------GTGGTC-TCGTGC-AG-GTGGA--GTGC--CTCTCCG-
----A-TC---GTATGAGT-AGCGATTTTCGG--TTTGCATCA-CGCGAAG--------G
-----C-----------C---T-G-CCCGT-CC-GGGTCGGTGCTGGA-G-C--TGA
>Carex_petitiana|GEHRKE|NA|MLW|spm00000219
GCATGTCG------------GGCTCCCTGCACTTTT-GGTGCGGCCAACCG-AACAT-AG
GGC-TGTCTC-TTCACT-CT-CCCTCC-CGTC---A--TTG--AAAATG-TCGTGGTC-G
GGAT--GC-TTCCGATCGGTTGCCTG-TGCGGTTCTACCCTC-T-GGTGGGTAGCGAAGT
TGTCCC-TTGATG--G-AAT---TTTGCTTG-CC-CT-T---ATGACA-TTTTT-GTG--
CC-GTTTGGG-C-AGCCGAAATG-TTGGC-AAAATTCTTGTGT--TGGCGC---G-TGGT
CGAA-TG-CCGTG-T-----TCACTTGGATTT-TTGCCGGCTCTCACGGATG-CGGCGCC
T-AGTGC--TAGA-TCTGCGGGAC--TT--T--G-CCCCGCAGACTTC-GGG-AGGTCCC
-TT------G-------TAC-GAACC--------ATT--CCTC-TTATA--CGCC-GT-T
TGTCGTGTCGCC-ACCGCGACACG-CAGATCGT------GTT------C-----------
-------------T----TTCGT-GCAGTCC---G-TGACAGCACGTC-AGCGAACATT-
AGTG---TCCGGAGT-------GTGGTC-TCGTGC-AG-GTGGA--GTGC--CTCTCCG-
----A-TC---GTATGAGT-AGCGATTTTCGG--TTTGCATCA-CGCGAAG--------G
-----C-----------C---T-G-CCCGT-CC-GGGTCGGTGCTGGA-G-C--TGA
>Carex_greenwayi|JIMENEZMEJIAS||TAN|spm00004344
NNNNNNNN------------NNNNNNNNGCACTTTT-GGTGCGGCCAACCG-AACAT-AG
GGC-TGTCTC-TTCACT-CT-CCCTCC-CGTC---A--TTG--AAAATG-TCGTGGTC-G
GGAT--GC-TTCCGATCGGTTGCCTG-TGCGGTTCTACCCTC-T-GGTGGGTAGCGAAGT
TGTCCC-TTGATG--G-AAT---TTTGCTTG-CC-CT-T---ATGACA-TTTTT-GTG--
CC-GTTTGGG-C-AGCCGAAATG-TTGGC-AAAATTCTTGTGT--TGGCGC---G-TGGT
CGAA-TG-CCGTG-TTGCTATCACTTGGATTT-TTGCCGGCTCTCACGGATG-CGGCGCC
T-AGTGC--TAGA-TCTGCGGGAC--TT--T--G-CCCCGCAGACTTC-GGG-AGGTCCC
-TT------G-------TAC-GAACC--------ATT--CCTC-TTATA--CGCC-GT-T
TGTCGTGTCGCC-ACCGCGACACG-CAGATCGT------GTT------C-----------
-------------T----TTCGT-GCAGTCC---G-TGACAGCACGTC-AGCGAACATT-
AGTG---TCCGGAGT-------GTGGTC-TCGTGC-AG-GTGGA--GTGC--CTCTCCG-
----A-TC---GTATGAGT-AGCGATTTTCGG--TTTGCATCA-CGCGAAG--------G
-----C-----------C---T-G-CCCGT-CC-GGGTCGGTGCTGGA-G-C--TGA
>Carex_gunniana|JIMENEZMEJIAS||TAS|spm00004360
NNNNNNNN------------NNNNNNNTGCACTTTT-GGTGCGGCCAACCG-AACAT-AG
GGC-TGTCTC-TTCACT-CT-CCCTCC-CGTC---A--TTG--AAAATG-TCGTGGTC-G
GGAT--GC-TTCCGATCGRTTGCCTG-TGCGGTTCTACCCTC-T-GGTGGGTAGCGAAGT
TGTCCC-TTGATG--G-AAT---TTTGCTTG-CC-CT-T----TGACA-TTTTT-GTG--
TC-GTTTGGG-C-AGCCGAAATG-TTGGC-GAAATCCTTGTGT--TGGCGC---A-TGGT
CGAA-TG-CCGTG-TTGCTATCACTTGGATTT-TTGTCGGCTCTCACGGATG-CGGTGCC
T-AGTGC--TAGA-TCTGCGGGAC--TT--T--G-CCCCGCAGACTTC-GGG-AGGTCCC
-TT------G-------TAC-GAACC--------ATT--GCTC-TTATA--CGCC-GT-T
TGTCGTGTCGCC-ACCGCGATACG-CAGATCGT------GTT------C-----------
-------------T----TCCGT-GCAGTCC-G---TGACAGCACGTT-AGCGAACATT-
AGTG---TCCGGAGT-------GTGGTC-TTGTAC-AG-GTGGA--GTGC--CTCTCCG-
----A-TC---GTATGAGT-AGCGATTTTCGG--TTTGCATCA-CGCGAAG--------G
-----C---C--C----T-----G-CCCGT-CC-GGGTCGGTGCTGGA-G-C--TGA
>Carex_rhynchoperigynium|REZNICEK|NA|MXE|spm00000295
GCATGTCG------------GGCTCCCTGCACTTTT-GGTGCGGCCAACCG-AACAT-AG
GGC-TGTCTC-TTCACT-CT-CCCTCC-CGTC---A--TTG--AAAATG-TCGTGGCC-G
GGAT--GC-TTCCGATCGGTTGCCTG-TGCGGTTCTACCCTC-T-GGTGGGTAGCGAAGT
TGTCCC-TTGATG--G-AAT---TTTGCTTG-CC-CT-T----TGACA-TTTTT-GTG--
TC-GTTTGGG-C-AGCCGAAATA-TTGGC-GAAATCCTTGTGT--TGGCGC---A-TGGT
CGAA-TG-CCGTG-TTGCTATCACTTGGATTT-TTGCCGGCTCTCACGGATG-CGGTGCC
T-AGTGC--TAGA-TCTGCGGGAC--TT--T--G-CCCCGCAGACTTC-GGG-AGGTCCC
-TT------G-------TAC-GAACC--------ATT--GCTC-TTATA--CGCC-GT-T
TGTCGTGTCGCC-ACCGCGACACG-CAGATCGT------GTT------C-----------
-------------T----TTCGT-GCAGTCC-G---TGACAGCACGTT-AGCGAACATT-
AGTG---TCCGGAGT-------GTGGTC-TTGTAC-AG-GTGGA--GTGC--CTCTCCG-
----A-TC---GTATGAGT-AGCGATTTTCGG--TTTGCATCA-CGCGAAG--------G
---------C--C----T-----G-CCCGT-CC-GGGTCGGTGCTGGA-G-C--TGA
>Carex_aethiopica|JIMENEZMEJIAS||CPP|spm00004365
GAATGTCG------------GGCTCCCTGCACTTTT-GGTGCGGCCAACCG-AACAT-AG
GGC-TGTCTC-TTCACT-CT-CCCTCC-CGTC---A--TTG--AAAATG-TCGTGGTC-G
GGAT--GC-TTCCGATCGGTTGCCTG-TGCGRTTCTACCCTC-T-GGTGGGTAGCGAAGT
TGTCCC-TTGATG--G-AAT---TTTGCTTG-CC-CT-T----TGACA-TTTTT-GTG--
TC-GTTTGGG-C-AGCCGAAATG-TTGGC-GACATCCTTGTGT--TGGCGC---A-TGGT
CGAA-TG-CCGTG-TTGCTATCACTTGGATTT-TTGCCGGCTCTCACGGATG-CGGTGCC
T-AGTGC--TAGA-TCTGCGGGAC--TT--T--G-CCCCGCAGACTTC-GGG-AGGTCCC
-TT------G-------TAC-GAACC--------ATT--GCTC-TTATA--CGCC-GT-T
TGTCGTGTCGCC-ACCGCGACACG-CAGATCGT------GTT------C-----------
-------------T----TTCGT-GCAGTCC-G---TGACAGCACGTT-AGCGAACATT-
AGTG---TCCGGAGT-------GTGGTC-TTGTAC-AG-GTGGA--GTGC--CTCTCCG-
----A-TC---ATATGAGT-AGCGATTTTCGG--TTTGCATCA-CGCGAAG--------G
---------C--C----T-----G-CCCGT-CC-GGGTCGGTGCTGGA-G-C--TGA
>Carex_clavata|JIMENEZMEJIAS||CPP|spm00004348
GAATGTCG------------GGCTCCCTGCACTTTT-GGTGCGGCCAACCG-AACAT-AG
GGC-TGTCTC-TTCACT-CT-CCCTCC-CGTC---A--TTG--AAAATG-TCGTGGTC-G
GGAT--GC-TTCCGATCGGTTGCCTG-TGCGGTTCTACCCTC-T-GGTGGGTAGCGAAGT
TGTCCC-TTGATG--G-AAT---TTTGCTTG-CC-CT-T----TGACA-TTTTT-GTG--
TC-GTTTGGG-C-AGCCGAAATG-TTGGC-GACATCCTTGTGT--TGGCGC---A-TGGT
CGAA-TG-CCGTG-TTGCTATCACTTGGATTT-TTGCCGGCTCTCACGGATG-CGGTGCC
T-AGTGC--TAGA-TCTGCGGGAC--TT--T--G-CCCCGCAGACTTC-GGG-AGGTCCC
-TT------G-------TAC-GAACC--------ATT--GCTC-TTATA--CGCC-GT-T
TGTCGTGTCGCC-GCCGCGACACG-CAGATCGT------GTT------C-----------
-------------T----TTCGT-GCAGTCC-G---TGACAGCACGTT-AGCGAACATT-
AGTG---TCCGGAGT-------GTGGTC-TTGTAC-AG-GTGGA--GTGC--CTCTCCG-
----A-TC---ATATGAGT-AGCGATTTTCGG--TTTGCATCA-CGCGAAG--------G
---------C--C----T-----G-CCCGT-CC-GGGTCGGTGCTGGA-G-C--TGA
>Carex_mairei|JIMENEZMEJIAS||SPA|spm00004367
GAATGTCG------------GGCTCCCTGCACTTTT-GGTGCGGCCAACCG-AACAT-AG
GGC-TGTCTC-TTCACT-CT-CCCTCC-CGTC---A--TTG--AAAATG-TCGTGGTC-G
GGAT--GC-TTCCGATCRGTTGCCTG-TGCGGTTCTACCCTC-T-GGTGGGTAGCGAAGT
TGTCCC-TTGATG--G-AAT---TTTGCTTG-CC-CT-T---ATGACA-TTTTT-GTG--
TC-GTTTGGG-C-AGCCGAAATG-TTGGT-GAAATCTTTGTGT--TGGCGC---G-TGGT
CGAA-TG-CCGTG-TTGCTATCACTTGGATTT-TTGCCGGCTCTCACGGATG-CGGTGCC
T-AGTGC--TAGA-TCTGCGGGAC--TT--T--G-CCCCGCAGACTTC-GGG-AGGTCCC
-TT------G-------TAC-GAACC--------ATT--GCTC-TTATA--CGCC-GT-T
TGTCGTGTCGCT-ACCGCGACACG-CAGATCGT------GTT------C-----------
-------------T----TTCGT-GCAGTCC-G---TGACAGCACGTT-AGCGAACATT-
AGTG---TCCGGAGT-------GTGGTC-TTGTGC-AG-GTGGA--GTGC--CTCTCCG-
----A-TC---GTATGAGT-AGCGATTTTCGG--TTTGCATCA-CGCGAAG--------G
---------C--C----T-----G-CCCGT-CT-GGGTCGGTGCTGGA-G-C--TGA
>Carex_laevigata|JIMENEZMEJIAS||FRA|spm00004373
GCATGTCG------------GGCTCCCTGCACTTTT-GGTGCGGCCAACCG-AACAT-AG
GGC-TGTCTC-TTCACT-CT-CCCTCC-CGTC---A--TTT--AAAATG-TCGTGGTC-G
GGAT--GC-TTCCGATCGGTTGCCTG-TGCGGTTCTACCCTC-T-GGTGGGTAGCGAAGT
TGTCCC-TTGATG--G-AAT---TTTGCTTG-CC-CT-T---GTGACA-TTTTT-GTG--
TC-GTTTGGG-C-AGCCGAAATG-TTGGC-GAAATCCTTGTGT--TGGCGC---G-TGGT
CGAA-TG-CCGTG-TTGCTATCACTTAGATTT-TTGCCGGCTCTCACGGATG-CGGTGCC
T-AGTGC--TAGA-TCTGCGGGAC--TT--T--G-TCCCGTAGACTTC-GGG-AGGTCCC
-TT------G-------TAC-GAACC--------ATT--GCTC-TTATA--CGCC-GT-T
TGTCGTGTCGCC-ACCGCGACACG-CAGATCGT------GTT------C-----------
-------------T----TTCGT-GCAGTCC-G---TGACAGCACGTT-AGCGAACATT-
AGTG---TCCGGAGT-------GTGGTC-TTGTGC-AG-GTGGA--TTGC--CTCTCCG-
----A-TC---GTATGAGT-AACGATTTTCGG--TTTGCATCA-CGCGAAG--------G
---------C--C----T-----G-CCCGT-CC-GGGTCGGTGCTGGA-G-C--TGA
>Carex_binervis|JIMENEZMEJIAS||FRA|spm00004357
GCATGTCG------------GGCTCCCTGCACTTTT-GGTGCGGCCAACCG-AACAT-AG
GGC-TGTCTC-TTCACT-CT-CCCTCC-CGTC---A--TTT--AAAATG-TCGTGGTC-G
GGAT--GC-TTCCGATCGGTTGCCTG-TGCGGTTCTACCCTC-T-GGTGGGTAGCGAAGT
TGTCCC-TTGATG--G-AAT---TTTGCTTG-CC-CT-T---ATGACA-CTTTT-GTG--
TC-GTTTGGG-C-AGCCGAAATG-TTGGC-GAAATCCTTGTGT--TGGCGC---G-TGGT
CGAA-TG-CCGTG-TTGCTATCACTTGGATTT-TTGCCGGCTCTCACGGATG-CGGTGCC
T-AGTGC--TAGA-TCTGCGGGAC--TT--T--G-CCCCGCAGACTTC-GGG-AGGTCCC
-TT------G-------TAC-GAACC--------ATT--GCTC-TTATA--CGCC-GT-T
TGTCGTGTCGCC-ACCGCGACACG-CAGATCGT------GTT------C-----------
-------------T----TTCGT-GCAGTCC-G---TGACAGCACGTT-AGCGAACATT-
AGTG---TCCGGAGT-------GTGGTC-TTGTGC-AG-GTGGA--TTGC--CTCTCCG-
----A-TC---GTATGAGT-AGCGATTTCCGG--TTTGCATCA-CGCGAAG--------G
---------C--C----T-----G-CCCGT-CC-GGGTCGGTGCTGGA-G-C--TGA
>Carex_camposii|JIMENEZMEJIAS||SPA|spm00004363
GCATGTCG------------GGCTCCCTGCACTTTT-GGTGCGGCCAACCG-AACAT-AG
GGC-TGTCTC-TTCACT-CT-CCCTCC-CGTC---A--TTT--AAAATG-TCGTGGTC-G
GGAT--GC-TTCCGATCGGTTGCCTG-TGCGGTTCTACCCTC-T-GGTGGGTAGCGAAGT
TGTCCC-TTGATG--G-AAT---TTTGCTTG-CC-CT-T---ATGACA-TTTTT-GTG--
TC-GTTTGGG-C-AGCCGAAATG-TTGGC-GAAATCCTTGTGT--TGGCGC---G-TGGT
CGAA-TG-CCGTG-TTGCTATCACTTGGATTT-TTGCCGGCTCTCACGGATG-CGGTGCC
T-AGTGC--TAGA-TCTGCGGGAC--TT--T--G-CCCCGCAGACTTC-GGG-AGGTCCC
-TT------G-------TAC-GAACC--------ATT--GCTC-TTATA--CGCC-GT-T
TGTCGTGTCGCC-ACCGCGACACG-CAGATCGT------GTT------C-----------
-------------T----TTCGT-GCAGTCC-G---TGACAGCACGTT-AGCGAACATT-
AGTG---TCCGGAGC-------GTGGTC-TTGTGC-AG-GTGGA--TTGC--CTCTCCG-
----A-TC---GTATGAGT-AGCGATTTTCGG--TTTGCATCA-CGCGAAG--------G
---------C--C----T-----G-CCCGT-CC-GGGTCGGTGCTGGA-G-C--TGA
>Carex_blakei|JIMENEZMEJIAS||NSW|spm00004358
GCATGTCG------------GGCTCCCTGCACTTTT-GGTGCGGCCAACCG-AACAT-AG
GGC-TGTCTC-TTCACT-CT-CCCTCC-CGTC---A--TTG--AACATG-TCGTGGTC-G
GGAT--GC-TTCCGATCGGTTGCCTG-TGCGRCTCTACCCTC-T-GGTGGGTAGCGAAGT
TGTCCC-TAGATG--G-AAT---TTTGCTTG-CC-CT-T---GTGACA-TTCTT-GTG--
TT-GTTCGGG-C-AGCCGAAATG-TTGGC-GAAATCCTTGTGT--TGGCGC---G-TGGT
CGAA-TG-CCGTG-TTGCTATCGCTTGGATAT-TTGCCGGCTCTCACGGATG-CGGTGCC
C-AGTGC--TAGC-TCTGCGGGAC--TT--T--G-GCCCGCAGACTTC-GGG-AGGTCCC
-TT------G-------TAC-GAACC--------ATG--GCTC-TTATA--CGCC-GT-T
TGTCGTGCCGCC-ACCGCGGCACG-CAGATCGT------GTT------C-----------
-------------T----TTCGT-GCAGTCC-G---TGACAGCACGTC-AGCGAACATT-
AGTG---TCCGGAGT-------GTGGTC-CTGTGC-AG-GTGGA--GTGC--CTCTCCG-
----A-TC---GTATGAGC-AGCGATTTCCGG--TCTGCGTCG-CGCGAAG--------G
---------C--C----T-----G-CCCTT-CC-GGGTCGGTGCTGGA-G-C--CGA
>Carex_decurtata|JIMENEZMEJIAS|||spm00004414
GCATGTCG------------GGCTCCCTGCACTTTT-GGTGCGGCCAACCG-AACAT-AG
GGC-TGTCTC-TTCACT-CT-CCCTCC-CGTC---A--TTG--AACATG-TCGTGGTC-G
GGAT--GC-TTCCGATCGGTTGCCTG-TGCGGTTCTACCCTC-T-GGTGGGTAGCGAAGT
TGTCCC-TTGATG--G-AAT---CTTGCTTG-CC-CT-T---GTGACA-TTTCT-GTG--
TT-GTTTGGG-C-AGCCGAAATG-TTGGC-GAAATCCTTGTGT--TGGTGC---G-TGGT
CGAA-TG-CCGTG-TTGCTATCACTTGGATAT-TTGCCGGCTCTCACGGATG-CGGTGCC
T-AGTGC--TAGC-TCTGCGGGAC--TT--T--G-GCCCGCAGACTTC-GGG-AGGTCCC
-TT------G-------TAC-GAACC--------ACG--TCTC-TTATA--CGCC-GT-T
TGTCGTGTCGCT-AACGCGACACG-CAGATCGT------GTT------C-----------
-------------T----TTCGT-GCAGTCC-G---TGACAGCACGTC-AGCGAACAGA-
AGTG---TCCGGAGC-------GTGGTC-TTGTGC-AG-GTGGA--GCGC--CTCTCCG-
----A-TC---GTATGAGC-AGCGATTCCCGG--TTTGCGTCG-CGCGAAG--------G
---------C--C----T-----G-CCCGT-CC-GGGTCGGTGCTGGA-G-C--CGA
>Carex_pleiostachys|JIMENEZMEJIAS|||spm00004408
NNNNNNNN------------NNNNNNNNGCACTTTT-GGTGCGGCCAACCG-AACAT-AG
GGC-TGTCTC-TTCACT-CT-CCCTCC-CGTC---A--TTG--AACATG-TCGTGGTC-G
GGAT--GC-TTCCGATCGGTTGCCTG-TGCGGTTCTACCCTC-T-GGTGGGTAGCGAAGT
TGTCCC-TTGATG--G-AAT---TTTGCTTG-CC-CT-T---GTGACA-TTTTT-GTG--
TT-GTTTGGG-C-AGCCGAAATG-TTGGC-GAAATCCTTGTGT--TGGTGC---G-TGGT
CGAA-TG-CCGTG-TTGCTATCACTCGGATAT-TTGCCGGCTCTCACGGATG-CGGTGCC
T-AGTGC--TAGC-TCTGCGGGAC--TT--T--G-GCCCGCAGACTTC-GGG-AGGTCCC
-TT------G-------TAC-GAACC--------ATG--TCTC-TTATA--CGCC-GT-T
TGTCGTGTCGCT-AACGCGACACG-CAGATCGT------GTT------C-----------
-------------T----TTCGT-GCAGTCC-G---TGACAGCACGTC-AGCGAACAGA-
AGTG---TCCGGAGC-------GTGGTC-TTGTGC-AG-GTGGA--GCGC--CTCTCCG-
----A-TC---GTATGAGC-AGCGATTTCCGG--TTTGCGTCG-CGCGAAG--------G
---------C--C----T-----G-CCCGT-CC-GGGTCGGTGCTGGA-G-C--CGA
>Carex_rubicunda|JIMENEZMEJIAS|||spm00004423
GCATGTCG------------GGCTCCCTGCACTTTT-GGTGCGGCCAACCG-AACAT-AG
GGC-TGTCTC-TTCACT-CT-CCCTCY-CGTC---A--TTG--AACATG-TCGTGGTC-G
GGAT--GC-TTCCGATCGGTTGCCTG-TGCGGTTCTACCCTC-T-GGTGGGTAGCGAAGT
TGTCCC-TTGATG--G-AAT---TTTGCTTG-CC-CT-T---GTGACA-TTTTT-GTG--
TT-GTTTGGG-C-AGCCGAAATG-TTGGC-GAAATCCTTGTGT--TGGTGC---G-TGGT
CGAA-TG-CCGTG-TTGCTATCACTTGGATAT-TTGCCGGCTCTCACGGATG-CGGTGCC
T-AGTGC--TAGC-TCTGCGGGAC--TT--T--G-GCCCGCAGACTTC-GGG-AGGTCCC
-TT------G-------TAC-GAACC--------ACG--TCTC-TTATA--CGCC-GT-T
TGTCGTGTCGCT-AACGCGACACG-CAGATCGT------GTT------C-----------
-------------T----TTCGT-GCAGTCC-G---TGACAGCACGTC-AGCGAACAGA-
AGTG---TCCGGAGC-------GTGGTC-TTGTGC-AG-GTGGA--GTGC--CTCTCCG-
----A-TC---GTATGAGC-AGCGATTTCCGG--TTTGCGTCG-CGCGAAG--------G
---------C--C----T-----G-CCCGT-CC-GGGCCGGTGCTGGA-G-C--CGA
>Carex_traversii|K_FORD|NA|NZS|spm00002187
GCATGTCG------------GGCTCCCTGCACTTTT-GGTGCGGCCAACCG-AACAT-AG
GGC-TGTCTC-TTCACT-CT-CCCTCC-CGTC---A--TTG--AACATG-TCGTGGTC-G
GGAT--GC-TTCCGATCGGTTGCCTG-TGCGGTTCTACCCTC-T-GGTGGGTAGCGAAGT
TGTCCC-TTGATG--G-AAT---TTTGCTTG-CC-CT-T---GTGACA-TTTTA-GTG--
TT-GTTTGGG-C-AGCCGAAATG-TTGGC-GAAATCCTTGTGT--TGGTGC---G-TGGT
CGAA-TG-CCGTG-TTGCTATCACTTGGATAT-TTGCCGGCTCTCACGGATG-CGGTGCC
T-AGTGC--TAGC-TCTGCGGGAC--TT--T--G-GCCCGCAGACTTC-GGG-AGGTCCC
-TT------G-------TAC-GAACC--------ACG--TCTC-TTATA--CGCC-GT-T
TGTCGTGTCGCC-AACGCGACACG-CAGATCGT------GTT------C-----------
-------------T----TTCGT-GCAGTCC-G---TGACAGCACGTC-AGCGAACAGA-
AGTG---TCCGGAGC-------GTGGTC-TTGTGC-AG-GTGGA--GCGC--CTCTCCG-
----A-TC---GTATGAGC-AGCGATTTCCGG--TTTGCGTCG-CGCGAAG--------G
---------C--C----T-----G-CCCGT-CC-GGGTCGGTGCTGGA-G-C--CGA
>Carex_calcis|K_FORD|NA|NZS|spm00002186
GCATGTCG------------GGCTCCCTGCACTTTT-GGTGCGGCCAACCG-AACAT-AG
GGC-TGTCTC-TTCACT-CT-CCCTCC-CGTC---A--TTG--AACATG-TCGTGGTC-G
GGAT--GC-TTCCGATCGGTTGCCTG-TGCGGTTCTACCCTC-T-GGTGGGTAGCGAAGT
TGTCCC-TTGATG--G-AAT---TTTGCTTG-CC-CT-T---GTGACA-TTTTT-GTG--
TT-GTTTGGG-C-AGCCGAAATG-TTGGC-GAAATCCTTGTGT--TGGTGC---G-TGGT
CGAA-TG-CCGTG-TTGCTATCACTTGGATAT-TTGCCGGCTCTCACGGATG-CGGTGCC
T-AGTGC--TAGC-TCTGCGGGAC--TT--T--G-GCCCGCAGACTTC-GGG-AGGTCCC
-TT------G-------TAC-GAACC--------ACG--TCTC-TTATA--CGCC-GT-T
TGTCGTGTCGCC-AACGCGACACG-CAGATCGT------GTT------C-----------
-------------T----TTCGT-GCAGTCC-G---TGACAGCACGTC-AGCGAACAGA-
AGTG---TCCGGAGC-------GTGGTC-TTGTGC-AG-GTGGA--GCGC--CTCTCCG-
----A-TC---GTATGAGC-AGCGATTTCCGG--TTTGCGTCG-CGCGAAG--------G
---------C--C----T-----G-CCCGT-CC-GGGCCGGTGCTGGA-G-C--CGA
>Carex_forsteri|K_FORD|NA|NZS|spm00002183
GCATGTCG------------GGCTCCCTGCACTTTT-GGTGCGGCCAACCG-AACAT-AG
GGC-TGTCTC-TTCACT-CT-CCCTCC-CGTC---A--TTG--AACATG-TCGTGGTC-G
GGAT--GC-TTCCGATCGGTTGCCTG-TGCGGTTCTACCCTC-T-GGTGGGTAGCGAAGT
TGTCCC-TTGATG--G-AAT---TTTGCTTG-CC-CT-T---GTGACA-TTTTT-GTG--
TT-GTTTGGG-C-AGCCGAAATG-TTGGC-GAAATCCTTGTGT--TGGTGC---G-TGGT
CGAA-TG-CCGTG-TTGCTATCACTTGGATAT-TTGCCGGCTCTCACGGATG-CGGTGCC
T-AGTGC--TAGC-TCTGCGGGAC--TT--T--G-GCCCGCAGACTTC-GGG-AGGTCCC
-TT------G-------TAC-GAACC--------ACG--TCTC-TTATA--CGCC-GT-T
TGTCGTGTCGCC-AACGCGACACG-CAGATCGT------GTT------C-----------
-------------T----TTCGT-GCAGTCC-G---TGACAGCACGTC-AGCGAACAGA-
AGTG---TCCGGAGC-------GTGGTC-TTGTGC-AG-GTGGA--GCGC--CTCTCCG-
----A-TC---GTATGAGC-AGCGATTTCCGG--TTTGCGTCG-CGCGAAG--------G
---------C--C----T-----G-CCCGT-CC-GGGCCGGTGCTGGA-G-C--CGA
>Carex_kumaonensis|EHM|spm00005764
GAATGTCG------------GGCTCCCTGCACTTTT-GGTGCGGCCAACCG-AACAT-CG
GGC-TGTCTC-TTCACT-CT-CCCTCC-CGTC---A--TTG--AACATG-TCGTGGTT-G
GGAT--GC-TTCCGATCGGTTGCCTG-TGCGGTTCTACCCTC-T-TGTGGGTAGCGAAGT
CGTCCC-TTGATG--G-ATA---TTTGCTTG-CC-CT-T---CTGACA-TTTTT-GTG--
TC-GTTTGGG-C-AGCCGAAATG-TTGGC-GAAATCCTTGTGT--TGGCGC---G-TGGT
CGAA-TG-CCGTG-TTGCTATCACTTGGATTT-TTGCCGGCTCTCACGGATG-CGGTGCC
T-AGCGCT-AAGC-TCTGCGGGAC--TT--T--G-CCCCGCAGACTTC-GGG-AGGTCCC
-TT------G-------TAC-GAACC--------ATT--GCTC-TTATA--CGCC-GT-T
TGTCGTGTCGCC-ACCGCGACACG-CAGATCGT------GTT------C-----------
-------------C----TTCGT-GCAGTCG---T-TGACAGCGCGAT-GTCGAACATT-
AGTG---TCCGGAGC-------GTGGTT-TTGTGC-AC-GTGGA--ATGY--CTCTCCG-
----A-TC---GHATGAGT-AGCGATTTTCGG--TTCGCGTCG-CGCGAAG--------G
-----C---C--C----C-----G-CCCCG-TCTGGGTCGGTGCTGGA-G-C--TGA
>Carex_tangulashanensis|JIMENEZMEJIAS||CHQ|spm00003591
GGATGTCG------------GGCTCCCTGCACTTTT-GGTGCGGCCAACCG-AACAT-AG
GGC-TGTCTC-TTCACT-CT-CCCTCC-CGTC---A--TTG--AACATG-TCGGGGTT-G
GGAT--GC-TTYCGATCGGTTGCCTG-TGCGGTTCTACCCTC-T-TGTGGGTAGCGAAGT
CGTCCC-TTGATG--G-ATA---TTTGCTTG-CC-CT-T---ATGACA-TTTTT-GTG--
TT-GTTTGGG-C-AGCCGAAATG-TTGGC-AAAATCCTTGTGT--TGGAGC---G-YGGT
CGAA-TG-CCGTG-TTGCTATCACTTGGTTTT-TTGCCGGCTCTCACGGATG-CGGTGCC
T-AGTGCT-AAGC-TCTGTGGGAC--TY--T--G-CCCCGCAGACTTC-GGG-AGGTCCC
-TT------G-------TAC-GAACC--------ATT--GCTC-TTATA--CGCC-GTCT
TGTCGTGTCGCC-ACCGCGGCACG-CAGATCGT------GTT------C-----------
-------------C----TTTGT-GCAGTCA---T-TGACAGCACGAT-GTCGAACATC-
AGTG---TCCGGAGC-------GTGGTC-TTGTAC-AC-GTGGA--ATGC--CTCTCCG-
----A-TC---GTRTGAGC-AGCGATTTCCGG--TTTGCGTCA-CGCGAAG--------G
-----C------C----C-----G-CCCGT-CC-GGGTCGGTGCTGGA-G-C--TGA
>Carex_fritschii|MESTERHAZY|NA|HUN|spm00002174
GGATGTCG------------GGCTCCCTGCACTTTT-GGTGCGGCCAACCG-AACAT-AG
GGC-TGTCTC-TTCACT-CT-CCCTCC-CGTC---A--TTG--AACATG-TTGTGGTT-G
GGAT--GC-TTCCGATCGGTTGCCTG-TGCGGTTCTACCCTC-T-TTTGGGTAGCGAAGT
TGTCCC-TTGATG--G-ATA---TTTGCTTG-CC-CA-T---TTGACA-TTTTT-GTG--
TC-GTTTGGG-C-AGCCGAACTG-TTGGC-AAAATCCTTGTGT--TGGCTC---G-TGGT
CGAA-TG-CCGTG-TTGCTATTACTTGGATTT-TTGCCGCCTCTCACGGATG-CGGTGCC
TAAGTGCTAAAGC-TCTGCGGGAC--TT--T--G-CCCCGCAGACTTC-GGG-AGGTCCC
-TT------G-------TAC-GAACC--------ATT--GTTC-TTATA--CGCC-GTCT
TGTCGTGTTGCC-ACCGCGGCACG-CACATCGT------GTT------C-----------
-------------C----TTTGT-GCAGTCG---T-TGACAGCACGAT-GTCGAACATC-
AGTG---TCCGGAGC-------GTGGTC-TTGTGC-AC-GTGGA--ATGC--CTCTCCG-
----A-TC---GTATGAAT-AGCGATTTCCGG--TTTGCGTCA-TGCGAAG--------G
-----T------C----C-----G-CCCGC-CC-GGGTCGGTGCTGGA-G-C--TGA
>Carex_montana|LUCENO|NA|YUG|spm00000543
GGATGTCG------------GGCTCCCTGCACTTTT-GGTGCGGCCAACCG-AACAT-AG
GGC-TGTCTC-TTCACT-CT-CCCTCC-CGTC---A--TTG--AACATG-TTGTGGTT-G
GGAT--GC-TTCSGATCGGTTGCCTG-TGCGGTTCTACCCTC-T-TGTGGGTAGCGAAGT
TGTCCC-TTAATG--G-ATA---TTTGCTTG-CC-CA-T---CTGACA-TTTTT-GTG--
TC-GTTTGGG-C-AGCCGAAGTG-TTGGC-AAAATCCTTGTGT--TGGCTC---G-TGGT
CGAA-TG-CCGTG-TTGCTATCACTTGGATTT-TTGCCGCCTCTCACGGATG-YGGTGCC
TAAGTGCTAAAGC-TCTGCGGGAC--TT--T--G-CCCCGCAGACTTC-GGG-AGGTCCT
-GT------G-------TAC-GAACC--------ATT--GCTC-TTATA--CGCC-GTCT
TGTCGTGTTGCC-ACCGCGGCACG-CAGATCGT-----TGTT------C-----------
-------------C----TTTGT-GCAGTCG---T-TGACAGCACGAT-GTCGAACAAA-
AGTG---TCCGGAGC-------GTGGTC-TTGTGC-AC-GTGGA--ATGC--CTCTCCG-
----A-TC---GTATGAAT-AGCGATTTCCGG--TTTGCGTCA-TGCGAAG--------G
-----T------C----C-----G-CCCGT-CC-GGGTCGGTGCTGGA-G-C--TGA
>Carex_riloensis|JIMENEZMEJIAS||BUL|spm00003599
GGATGTCG------------GGCTCCCTGCACTTTT-GGTGCGGCCAACCG-AACAT-AG
GGC-TGTCTC-TTCACT-CT-CCCTCC-CGTC---A--TTG--AACATG-TTGTGGTT-G
GGAT--GC-TTCGGATCGGTTGCCTG-TGCGGTTCTACCCTC-T-TGTGGGTAGCGAAGT
TGTCCC-TTAATG--G-ATA---TTTGCTTG-CC-CA-T---CTGACA-TTTTT-GTG--
TC-GTTTGGG-C-AGCCGAAGTG-TTGGC-AAAATCCTTGTGT--TGGCTC---G-TGGT
CGAA-TG-CCGTG-TTGCTATCACTTGGATTT-TTGCCGCCTCTCACGGATG-CGGTGCC
TAAGTGCTAAAGC-TCTGCGGGAC--TT--T--G-CCCCGCAGACTTC-GGG-AGGTCCT
-GT------G-------TAC-GAACC--------ATT--GCTC-TTATA--CGCC-GTCT
TGTCGTGTTGCC-ACCGCGGCACG-CAGATCGT-----TGTT------C-----------
-------------C----TTTGT-GCAGTCG---T-TGACAGCACGAT-GTCGAACAAA-
AGTG---TCCGGAGC-------GTGGTC-TTGTGC-AC-GTGGA--ATGC--CTCTCCG-
----A-TC---GTATGAAT-AGCGATTTCCGG--TTTGCGTCA-TGCGAAG--------G
-----T------C----C-----G-CCCGT-CC-GGGTCGGTGCTGGA-G-C--TGA
>Carex_tricolor|JIMENEZMEJIAS||BUL|spm00003600
GGATGTCG------------GGCTCCCTGCACTTTT-GGTGCGGCCAACCG-AACAT-AG
GGC-TGTCTC-TTCACT-CT-CCCTCC-CGTC---A--TTG--AACATG-TTGTGGTT-G
GGAT--GC-TTCGGATCGGTTGCCTG-TGCGGTTCTACCCTC-T-TGTGGGTAGCGAAGT
TGTCCC-TTAATG--G-ATA---TTTGCTTG-CC-CA-T---CTGACA-TTTTT-GTG--
TC-GTTTGGG-C-AGCCGAAGTG-TTGGC-AAAATCCTTGTGT--TGGCTC---G-TGGT
CGAA-TG-CCGTG-TTGCTATCACTTGGATTT-TTGCCGCCTCTCACGGATG-CGGTGCC
TAAGTGCTAAAGC-TCTGCGGGAC--TT--T--G-CCCCGCAGACTTC-GGG-AGGTCCT
-GT------G-------TAC-GAACC--------ATT--GCTC-TTATA--CGCC-GTCT
TGTCGTGTTGCC-ACCGCGGCACG-CAGATCGT-----TGTT------C-----------
-------------C----TTTGT-GCAGTCG---T-TGACAGCACGAT-GTCGAACAAA-
AGTG---TCCGGAGC-------GTGGTC-TTGTGC-AC-GTGGA--ATGC--CTCTCTG-
----A-TC---GTATGAAT-AGCGATTTCCGG--TTTGCGTCA-TGCGAAG--------G
-----T------C----C-----G-CCCGT-CC-GGGTCGGTGCTGGA-G-C--TGA
>Carex_glacialis|STARR|B887|NFL|spm00001488
GGATGTCG------------GGCTCCCTGCACTTTT-GGTGCGGCCAACCG-AACAT-AG
GGC-TGTCTC-TTCACT-AT-CCCTCC-TGTC---A--TTG--AATATG-TTGTGGTT-G
GGAT--GC-TTCCGATCGGTTGCCTG-TGCGGTTCTACCCTC-T-TGTGGGTAGCGAAGT
CGTCCC-TTGATG--G-ATA---TTTGCTTG-CC-CA-T---CTGACA-TTTTT-GTG--
TC-GTTTGGG-C-AGCCGAAGTG-TTGGC-GAAATCCTTTTGT--TGGTGC---G-TGGT
CGAA-TG-CCGTG-TTGCTATCACTTGGATTT-TTGTCGGCTCTCACGGATG-CGGTGCC
TAAGTGCTAAAGC-TCTGCGGGAC--TT--T--G-CCCCGTAGAATTC-GGG-AGGTYCC
-TT------G-------TAC-GAACC--------ATT--GCTC-TTATA--CGCC-GTCT
TGTCGTGTTGCC-ACCGCGGCACG-CAGATCGT------GTT------C-----------
-------------C----TTTGT-GCAGTCA---T-TGACAGCACGAT-GTCGAACATC-
AGTG---TCCGGAGC-------GTGGTC-TTGTGC-AT-GTGGA--ATGC--CTCTCCG-
----A-TC---GTATGAGC-AGCGATTTCCGG--TTTGCATCA-CGCGAAG--------G
----TC------C----C-----G-CTCGT-CC-GGGTTGGTGCTGGA-G-C--TGA
>Carex_subebracteata|XIAOFENG|NA|CHI|spm00000121
GGATGTCG------------GGCT-CCTGCACTTTT-GGTGCGGCCAACCG-AACAT-AG
GGC-TGTCTC-TTCACT-CT-CCCTCC-CGTC---A--TTK--AACATG-TTGTGGTT-G
GGAT--GC-TTYCGATCGGTTGCCTG-TGCGGTTCTACCCTC-T-TGTGGGTAGCGAAGT
CGTCCC-TTGATG--G-ATA---TTTGCTTG-CC-CA-T---TTGACA-TTTTT-GTG--
TC-GTTTGGG-C-AGCCGAAGTG-TTGGC-GAAATCCTTGTGT--TGGTGC---G-TGGT
CGAA-TG-CCGTG-TTGCTATCACTTGGATTT-TTGCCGGCTCTCACGGATG-CGGTGCC
TAAGTGTTAAAGC-TCTGCGGGAC--TT--T--G-CCCCGTAGACTTC-GGG-AGGTCCC
-TT------G-------TAC-GAACC--------ATT--GCTC-TTATA--CGCC-GTCT
TGTCGTGTTGCC-ACCGCGGCACG-CAGATCGT------GTT------C-----------
-------------C----TTTGT-GCAGTCA---T-TGACAGTACGAT-GTCGAACATC-
AGTG---TCCGGAGC-------GTGGTC-TTGTGC-AT-GTGGA--ATGC--CTCTCCG-
----A-TC---GTATGAGC-AGCGATTTCCGG--TTTGCATCA-CGCGAAG--------G
---TCC------C----------G-CCCGT-CC-GGGTCGGTGCTGGA-G-C--TGA
>Carex_fissuricola|STARR|B1511|IDA|spm00002117
NNNNNNNN------------NNNNNNNNNNNNNNNN-NNNNNNNNCAACCG-AACAT-AG
GGC-NGTCTC-TTCACT-CT-CCCTCC-CGTC---A--TTG--AACATG-TCGTGGTC-G
GGAT--GC-TTTTGATCGGTTGCCTG-TGCGGTTCTACCCTC-T-TGTGGGTAGCGAAGT
CGTCCC-TTGATG--G-ATA---TTTGCTTG-CC-CT-T---CTGACA-TTTTT-ATGTC
TC-ATTTGGA-C-AGCCGAAATG-TTGGC-AGAATCCCTGTGT--TGGCGT---G-TGGT
CGAA-TG-CCGTG-TTGCTATCACTTGGATTT-TTGCCGGCTCTCACGGATG-CGGTGCC
T-AGTGCTATAGC-TCTGCGGGGC-TTT--T--G-CCCCGCAGACTTC-GGG-AGGTCCC
-TT------G-------TAC-GAATC--------ATT--GCTC-TTATA--CGCC-GT-T
TGTCGTGTCGCT-ACCGCGGCACG-CAGATCGT------GTT------C-----------
-------------T----TTCGT-GCCGTCG-GTT-TGACAGCACGAT-AGCGAACATT-
AGTG---TCCGGAGC-------GTGGTC-TTGTGC-AC-GTGGA--GTTC--CTCTCCG-
----A-TT---GTATGAGC-AGCGATTTYCGG--TTTGCGTCA-CGCGAAG--------G
---------C--C----T-----G-CCCGT-CC-GGGTCGGTGCTGGA-G-C--TGA
>Carex_luzulifolia|STARR|B410|CAL|spm00001028
GCATGTCG------------GGCTCCCTGCACTTTT-GGTGCGGCCAACCG-AACAT-AG
GGC-TGTCTC-TTCACT-CT-CCCTCC-CGTC---A--CTG--AACATG-TCGTGGTT-G
GGAT--GC-TTTTGATCGGTTGCCTG-TGCGGTTCTACCCTC-T-TGTGGGTAGCGAAGT
CGTCCC-TTGATG--G-ATA---TTTGCTTG-CC-CT-T---CTGACA-TTTTT-GTGTM
TC-GTTTGGG-C-AGCCGAAATG-TTGGC-AGAATCCCTGTGT--TGGCAT---G-TGGT
CGAA-TG-CCGTG-TTGCTATCACTTGGATTK-TYGCCGGCTCTCACGGATG-CGGTGCC
T-AAGGCTATAGC-TCTGCGGGAC-TTT--T--G-CCCCGCAGACTTC-GGG-AGGTCCC
-TT------G-------TGC-GAATC--------ATT--GCTC-TTATA--CGCC-GT-T
TGTCGTGTCGCT-ACCGCGGCACG-CAGATCGT------GTT------C-----------
-------------T----TTCGT-GCCGTCA-GTT-TGACAGCACGAT-AGCGAACATT-
AGTG---TCCGGAGC-------GTGGTC-TTGTGC-AC-GTGGA--GTTC--CTCTCCG-
----A-TT---GTATGAGC-AGCGATTTCCGG--TTAGCGTCA-CGCGAAG--------G
---------C--C----C-----G-YCCGT-CC-GGGTCGGTGCTGGA-G-C--TGA
>Carex_albida|JIMENEZMEJIAS||CAL|spm00003602
NNNNNNNN------------NNNNNNNNNNNCTTTT-GGTGCGGCCAACCG-AACAT-AG
GGC-TGTCTC-TTCACT-CT-CCCTCC-CGTC---A--CTG--AACATG-TCGTGGTT-G
GGAT--GC-TTTTGATCGGTTGCCTG-TGCGGTTCTACCCTC-T-TGTGGGTAGCGAAGT
CGTCCC-TTGATG--G-ATA---TTTGCTTG-CC-CT-T---CTGACA-TTTTT-GTGTC
TC-GTTTGGG-C-AGCCGAAATG-TTGGC-AGAATCCCTGTGT--TGGCAT---G-TGGT
CGAA-TG-CCGTG-TTGCTATCACTTGGATTT-TTGCCGGCTCTCACGGATG-CGGTGCC
T-AAGGCTATAGC-TCTGCGGGAC-TTT--T--G-CCCCGCAGACTTC-GGG-AGGTCCC
-TT------G-------TGC-GAATC--------ATT--GCTC-TTATA--CGCC-GT-T
TGTCGTGTCGCT-ACCGCGGCACG-CAGATCGT------GTT------C-----------
-------------T----TTCGT-GCCGTCA-GTT-TGACAGCACGAT-AGCGAACATT-
AGTG---TCCGGAGC-------GTGGTC-TTGTGC-AC-GTGGA--GTTC--CTCTCCG-
----A-TT---GTATGAGC-AGCGATTTCCGG--TTAGCGTCA-CGCGAAG--------G
---------C--C----C-----G-CCCGT-CC-GGGTCGGTGCTGGA-G-C--TGA
>Carex_lemmonii|STARR|B411|CAL|spm00001029
GCATGTCG------------GGCTCCCTGCACTTTT-GGTGCGGCCAACCG-AACAT-AG
GGC-TGTCTC-TTCACT-CT-CCCTCC-CGTC---A--CTG--AACATG-TCGTGGTT-G
GGAT--GC-TTTTGATCGGTTGCCTG-TGCGGTTCTACCCTC-T-TGTGGGTAGCGAAGT
CGTCCC-TTGATG--G-ATA---TTTGCTTG-CC-CT-T---CTGACA-TTTTT-GTGTC
TC-GTTTGGG-C-AGCCGAAATG-TTGGC-AGAATCCCTGTGT--TGGCAT---G-TGGT
CGAA-TG-CCGTG-TTGCTATCACTTGGATTT-TYGCCGGCTCTCACGGATG-CGGTGCC
T-AAGGCTATAGC-TCTGCGGGAC-TTT--T--G-CCCCGCAGACTTC-GGG-AGGTCCC
-TT------G-------TGC-GAATC--------ATT--GCTC-TTATA--CGCC-GT-T
TGTCGTGTCGCT-ACCGCGGCACG-CAGATCGT------GTT------C-----------
-------------T----TTCGT-GCCGTCA-GTT-TGACAGCACGAT-AGCGAACATT-
AGTG---TCCGGAGC-------GTGGTC-TTGTGC-AC-GTGGA--GTTC--CTCTCCG-
----A-TT---GTATGAGC-AGCGATTTCCGG--TTAGCGTCA-CGCGAAG--------G
---------C--C----C-----G-CCCGT-CC-GGGTCGGTGCTGGA-G-C--TGA
>Carex_quadriflora|SANGTAE|E0482|KOR?|spm00000347
GCATGTCG------------GGCTCCCTGCACTTTT-GGTGCGGCCAACCG-AACAT-AG
AGC-TGTCTC-TTCACT-CT-CCCTCC-CGTC---A--GTG--AACATG-TCGTGGTC-G
GGAT--GC-TTNNGATCGGTTGCCTG-TGCGGTTCTACCCTC-T-TGTGGGTAGCGAAGT
CGTCCC-TTGATG--G-ATA---TTTGCTTG-CC-CT-T---CTGACA-TTTTT-GTG--
TC-ATCTGGG-C-AGCCGAAATG-TTGGC-GAAATCCTTGTGT--TGGYGC---G-CGGT
CGAA-TG-CCGTG-TTGCTATCGCTTGGATTT-TTGCCGGCTCTCACGGATT-CGGTGCC
T-AGTGC--TAGC-TCTGCGGGAC--TA--T--G-CYCCGCAGACTTC-GGG-AGGTCCC
-TT------G-------TAC-GAATC--------ATT--GCTC-TTATA--CGCC-GTCT
TGTCGTGTCGCC-ACCGCGACACG-CGGATCGT------GTT------C-----------
-------------T----TTCGT-GCAGTCG-T---TGACAGCACGAT--GCGAACATT-
AGTG---TCCGGAGC-------GTGGTC-TTGTGC-AC-GTGGA--ATGC--CTCTCCG-
----A-TC---GTATGAGC-AGCGATTTCCGG--TTTGCGTCA-CGCGAAG--------G
------------C--CCC-----G-CCCGT-CC-GGGTCGGTGCTGGA-G-C--TGA
>Carex_digitata|LUCENO|NA|ITA|spm00000569
GCATGTCG------------GGCTCCCCGCACTTTT-GGTGCGGCCAACCG-AACAT-AG
AGC-TGTCTC-TTCACT-CT-CCCTCC-CGTC---A--GTG--AACATG-TCGTGGTC-G
GGAT--GC-TTTCGATCGGTTGCCTG-TGCGGTTCTACCCTC-T-TGTGGGTAGCGAAGT
CGTCCC-TTGATG--G-ATA---TTTGCTTG-CC-CT-T---TTGACA-TTTTT-GTG--
TC-ATCTGGG-C-AGCCGAAATG-TTGGC-GAAATCCTTGTGT--TGGCGC---G-CGGT
CGAA-TG-CCGTG-TTGCTATCACTTGGATTT-TTGCCGGCTCTCACGGATT-CGGTGCC
T-AGTGC--TAGC-TCTGCGGGAC--TA--T--G-CCCCGCAGACTTC-GGG-AGGTCCC
-TT------G-------TAC-GAATC--------ATT--GCTC-TTATA--CGCC-GTCT
TGTTGTGTCGTC-ACCGCGACACG-CGGATCGT------GTT------C-----------
-------------T----TTCGT-GCAGTCG---T-TGACAGCACGAT--GCGAACATT-
AGTG---TCCGGAGC-------GTGGTC-TTGTGC-AC-GTGGA--ATGC--CTCTCCG-
----A-TT---GTATGAGC-AGCGATTTCCGG--TTTGCGTCA-CGCGAAG--------G
-----C------C---TC-----G-CCCGT-CC-GGGTCGGTGCTGGA-G-C--TGA
>Carex_ornithopoda|LUCENO|NA|YUG|spm00000560
GCATGTCG------------GGCTCCCTGCACTTTT-GGTGCGGCCAACCG-AACAT-AG
AGC-TGTCTC-TTCACT-CT-CCCTCC-CGTC---A--GTG--AACATG-TCGTGGTC-G
GGAT--GC-TTTCGATCGGTTGCCTG-TGCGGTTCTACCCTC-T-TGTGGGTAGCGAAGT
CGTCCC-TTGATG--G-ATA---TTTGCTTG-CC-CT-T---CTGACA-TTTTT-GTG--
TC-ATCTGGG-C-AGCCGAAATG-TTGGC-GAAATCCTTGTGT--TGGCGC---G-CGGT
CGAA-TG-CCGTG-TTGCTATCACTTGGATTT-TTGCCGGCTCTCACGGATT-CGGTGCC
T-AGTGC--TAGC-TCTGCGGGAC--TA--T--G-CCCCGCAGACTTC-GGG-AGGTCCC
-TT------G-------TAC-GAATC--------ATT--GCTC-TTATA--CGCC-GTCT
TGTTGTGTCGTC-ACCGCGACACG-CGGATCGT------GTT------C-----------
-------------T----TTCGT-GCAGTCG---T-TGACAGCACGAT--GCGAACATT-
AGTG---TCCGGAGC-------GTGGTC-TTGTGC-AC-GTGGA--ATGC--CTCTCCG-
----A-TT---GTATGAGC-AGCGATTTCCGG--TTTGCGTCA-CGCGAAG--------G
-----C------C---TC-----G-CCCGT-CC-GGGTCGGTGCTGGA-G-C--TGA
>Carex_pallidula|JIMENEZMEJIAS||FIN|spm00004388
GCATGTCG------------GGCTCCCTGCACTTTT-GGTGCGGCCAACCG-AACAT-AG
AGC-TGTCTC-TTCACT-CT-CCCTCC-CGTC---A--GTG--AACATG-TCGTGGTC-G
GGAT--GC-TTTTGATCGGTTGCCTG-TGCGGTTCTACCCTC-T-TGTGGGTAGCGAAGT
CGTCCC-TTGATG--G-ATA---TTTGCTTG-CC-CT-T---CTGACA-TTTTT-GTG--
TC-ATCTGGG-C-AGCCGAAATG-TTGGC-GAAATCCTTGTGT--TGGCGC---G-CGGT
CGAA-TG-CCGTG-TTGCTATCACTTGGATTT-TTGCCGGCTCTCACGGATT-CGGTGCC
T-AGTGC--TAGC-TCTGCGGGAC--TA--T--G-CCCCGCAGACTTC-GGG-AGGTCCC
-TT------G-------TAC-GAATC--------ATT--GCTC-TTATA--CGCC-GTCT
TGTTGTGTCGTC-ACCGCGACACG-CGGATCGT------GTT------C-----------
-------------T----TTCGT-GCAGTCG---T-TGACAGCACGAT--GCGAACATT-
AGTG---TCCGGAGC-------GTGGTC-TTGTGC-AC-GTGGA--ATGC--CTCTCCG-
----A-TT---GTATGAGC-AGCGATTTYCGG--TTTGCGTCA-CGCGAAG--------G
-----C------C---TC-----G-CCCGT-CC-GGGTCGGTGCTGGA-G-C--TGA
>Carex_flacca|STARR|B1202|CAL|spm00001809
GCATGTCG------------GGCTCCCTGCACTTTT-TGTGCGGCCAACCG-AACAT-GG
GGC-TGTCTC-YTCACT-CT-CCYTCC-CGWC---A--TTG--AACATG-TCGTGGTT-G
GG-T--GT-TTCCRATCGGTTGCCTG-TRCGGTTCTACCTTC-T-TGTGGGTAGCGAAGT
CTTGCC-TTGATG--G-ATA---TTTGCTTG-CC-CT-T---CTGACA-TTTTT-GTG--
TC-GTTTGGG-C-AGYCGAAATG-TTGGY-AAAATTCTTGTGT--TGGCGY---G-CGGT
CGRA-WG-CYGTGTTTGCTATCACTTGMATTT-TTGCCGGCTCTCACGGATK-CGGTGCC
T-AGTGC--TAGC-TCTGCGGGAC--TT--T--G-CCYCGCAGACTTC-GGG-AGGTCCC
-TT------G-------TAC-GAACC--------ATT--GCTC-TTATA--CGCC-GT-T
TGTCGTGTCGCC-ACCGCGWCACG-CAGATCGT------GTT------C-----------
-------------C----TTCGC-GCAGTCC-G---TGACAGCACGAT-GTCGAACATT-
AGTG---TCCGGAGC-------GTGGTC-TTGTGC-TC-GTGGA--ATGC--CTCTCCG-
----A-TC---GTATGAGC-AGCGATTTCTGG--TTTGCRTCA-CGCGAAG--------G
-----C---C--C----C-----G-CCCGT-CC-GGGTCGGTGCTRGA-G-C--TGA
>Carex_collumanthus|STARR_FORD|STA_11|COL|spm00005156
GCATGTCG------------GGCTCCCTGCACTTTT-TGTGCGGCCAACCG-AACAT-AG
GGC-TGTCTC-TTCACT-CT-CCCTCC-CGGC---A--TTG--AACGTG-TCGTGGTT-G
GGAT--GC-TTTCGATCGGTTGCCTG-TGCGGTTCTACCTTC-T-TGTGGGTAGTGAAGT
CGTGCC-TTGATG--G-ATA---TTTGCTTG-CC-CT-T---CTGACG-TTTTT-GTG--
TC-GTTTGGG-C-AGCCGAAATG-TTGGC-GAAATCCT--TGT--TGGCGC---G-CGGT
CGAA-TG-CCGTG-TTGCTATCACTTGGATTT-TTTCCGGCTCTCACGGATG-CGGTTCC
T-AGTGC--TAGC-TCTGCGGGAC--TC--T--G-CCCCGCAGACTTT-GGG-AGGTCCC
-TT------G-------TAC-GAACC--------ATT--GCTC-TTATA--CGCC-GT-T
TGTCGTGTCGCC-ACCGCGACACG-CAGATCGT------GTT------C-----------
-------------C----TTCGC-GCAGTCC-G---TGACAGCACGAT-GTCGAACATT-
AGTG---TCCGGAGC-------ATGGTC-TTGTGC-TC-GTGGA--GTGC--CTCTCCA-
----A-TC---GTATGAGC-AGCGATTTTCGG--TTTGCGTCG-CGTGAAG--------G
-----C---C--C----C-----G-CCCGT-CC-GGGCGGGTGCCGGA-G-C--TGG
>Carex_grioletii|LUCENO|NA|SPA|spm00000585
GCATGTCG------------GGCTCCCTGCACTTTT-TGTGCGGCCAACCG-AACAT-GG
GGC-TGTCTC-TTCACT-CT-CCTTCC-CGTC---A--TTG--AACATG-TCGTGGTT-G
GG-T--GT-TTTCGATCGGTTGCCTG-TGCGGTTCTACCTTC-T-TGTGGGTAGCGAAGT
CTTGCC-TTGATG--G-ATA---TTTGCTTG-CC-CT-T---CTGACA-TTTTT-GTG--
TC-GTTTGGG-C-AGCCGAAATG-TTGGC-AAAATTCTTGTGT--TGGCGC---G-YGGT
CGAA-TG-CCGTGTTTGCTATCACTTGGATTT-TTGCCGGCTCTCACGGATG-CGGTGCC
T-AGTGC--TAGC-TCTGCGGGAC--TT--T--G-CCCCGCAGACTTC-GGG-AGGTCCC
-TT------G-------TAY-GAACC--------ATT--GCTC-TTATA--CGCC-GT-T
TGTCGTGTCGCT-ACCGCGACACG-CAGATCGT------GTT------C-----------
-------------C----TTCGC-GCAGTCC-G---TGACAGCACGAT-GTCGAACATT-
AGTG---TCCGGAGC-------GTGGTC-TTGTAC-TC-GTGGA--ATGC--CTTTCCG-
----A-TC---GTATGAGC-AGCGATTTCTGG--TTTGCGTCA-CGCGAAG--------G
-----C---C--C----C-----G-CCCGT-TT-GGGTCGGTGCTGGA-G-C--TGA
>Carex_hispida|LUCENO|NA|KRI|spm00000549
GCATGTCG------------GGCTCCCTGCACTTTT-TGTGCGGCCAACCG-AACAT-GG
GGC-TGTCTC-TTCACT-CT-CCTTCC-CGTC---A--GTG--AACATG-TCGTGGTT-G
GG-T--GT-TTCCGATCGGTTGCCTG-TGCGGTTCTACCTTC-T-TGTGGGTAGCGAAGT
CTTGCC-TTGATG--G-ATA---TTTGCTTG-CC-CT-T---CTGACA-TTTTT-GTG--
TC-GTTTGGG-C-AGCCGAAATG-TTGGC-AAAATTCTTGTGT--TGGCGC---G-TTGT
CGAA-CG-CCGTGTTTGCTATCACTTGGATTT-TTGCCGGCTCTCACGGATG-CGGTGCC
T-ATAGC--TAGC-TCTGCGGGAC--TT--T--G-CCCCGCAGACTTC-GGG-AGGTCCC
-TT------G-------TAC-GAACC--------ATT--GCTC-TTATA--CGCC-GT-T
TGTCGTGTCGCC-ACCGCGACACG-CAGATCGT------GTT------C-----------
-------------C----TTCGC-GCAGTCC-G---TGACAGCACGAT-GTCGAACATT-
AGTG---TCCGGAGC-------GTGGTC-TTGTAC-TC-GTGGA--ATGC--CTCTCCG-
----A-TC---GTATGAGC-AGCGATTTCTGG--TTTGCGTCA-CGCGAAG--------G
-----C---C--C----T-----G-CCCGT-TT-GGGTCGGTGCTGGA-G-C--TGA
>Carex_spissa|REZNICEK|NA|MXE|spm00000296
GCATGTCG------------GGCTCCCTGCACTTTT-TGTGCGGCCAACCG-AACAT-GG
GGC-TGTCTC-TTCACT-CT-CCTTCC-CGTC---A--GTG--AACATG-TCGTGGTT-G
GGTT--TT-TTCCGATCGGTTGCCTG-TGCRGTTCTACCTTC-T-TGTGGGTAGCGAAGT
CTTGCC-TTGATG--G-ATA---TTTGCTTG-CC-CT-T---CTGACA-TTTTT-GTG--
TC-GTTT-GG-C-AGCCGAAATG-TTGGC-AAAATTCTTGTGT--TGGCGC---G-CGGG
CGAA-CG-CCGTGTTTGCTATCACTTGTATTT-TTGCCGGCTCTCACGGATG-CGGTGCC
T-AGTGC--TAGC-TCTGCGGGAC--TT--T--G-CCCCGCAGACTTC-GGG-AGGTCCC
-TT------G-------TAC-GAACC--------ATT--GCTC-TTATA--CGCC-GT-T
TGTCGTGTCGCC-ACCGCGACACG-CAGATCGT------GTT------C-----------
-------------C----TTCGC-GCAGTCC-G---TGACAGCACGAT-GTCGAACATT-
AGTG---TCCGGAGC-------GTGGTC-TTGTAC-TC-GTGGA--ATGC--CTCTCCG-
----A-TC---GTATGAGC-AGCGATTTCTGG--TTTGCGTCA-CGCGAAG--------G
-----C---C--C----C-----G-CCCGT-TT-GGGTCGGTGCTGGA-G-C--TGA
>Carex_macrosolen|LUCENO|NA|AGS|spm00000553
GCATGTCG------------GGCTCCCTGCACTTTT-TGTGCGGCCAACCG-AACAT-AG
GGC-TGTCTC-TTCACT-CT-CCCTCC-CGTC---A--TTG--AACATG-TCGTGGTT-T
GGAT--GC-TTTCGATCGGTTGCCTG-TGCGGTTCTACCTCC-T-TGTGGGTAGTGAAGT
TGTGCC-TTGATG--G-ATA---TTTGCTTG-CC-CT-T---CTGACA-TTTTT-GTG--
TC-GTTTGGG-C-AGCCGAAATG-TTGGC-AAAATCCTTGTGT--TGGCGC---G-CGGT
CGAA-TG-CCGTG-TTGCTATCACTTGGATTT-TTGCCGGCTCTCACGGATG-CGGTGCC
T-AGTGC--TAGC-TCTGGGGGAC--TT--T--G-CCCCGCAGACTTT-GGG-AGGTCCC
-TT------G-------TAC-GAACC--------ATT--GCTC-TTATA--CGCC-GT-T
TGTCGTGTCGCC-ACCGCGACACG-CAGATCGT------GTT------C-----------
-------------C----TTCGC-GCAGTCC-G---TGACAGCACGAT-GTCGAACATT-
AGTG---TCCGGAGC-------ATGGTC-TTGTGC-TC-GTGGA--ATGC--CTCTCCA-
----A-TT---GTATGAGC-AGCGATTTTCGG--TTTGCGTCA-CGCGAAG--------G
-----C---C--C----C-----G-CCCGT-CC-GGGTCGGTGCTGGA-G-C--TGA
>Carex_acaulis|LUCENO|NA|CLS|spm00000518
GCATGTCG------------GGCTCCCTGCACTTTT-TGTGCGGCCAACCG-AACAT-AG
GGC-TGTCTC-TTCACT-CT-CCCACG-CGTCATTA--TTG--AACATG-TCGTGGTT-G
GGAT--GC-TTTCGATGGGTTGCCTG-TGCGGTTCTACCTGC-T-TGTGGGTAGTGAAGT
CGTGCC-TTGATG--G-ATA---TTTGCTTG-CC-CT-T---CTGACA-TTTTT-GTG--
TC-GTTTGGG-C-AGCCGAAATG-TTGGC-GAAATCCTTGTGT--TGGCGC---G-CGGT
CGAA-TG-CCGTG-TTGCTATCACTTGGATTT-TTGCCGGCTCTCACGGATG-CGGTGCC
T-AGTGC--TAGC-TCTGCGGGAC--TT--T--G-CCCCGCAGACTTT-GGG-AGGTCCC
-TT------G-------TAC-GAACC--------ATT--GCTC-TTATA--CGCC-GT-T
TGTCGTGTCGCC-ACCGCGACACG-CAGATCGT------GTT------C-----------
-------------C----TTCGC-GCAGTCC-G---TGACAGCACGAT-GTCGAACATT-
AGTG---TCCGGAGC-------GTGGTC-TTGTGC-TC-GTGGA--ATGC--CTCTCCG-
----A-TC---GTATGAGC-AGCGATTTTCGG--CTTGCGTCA-CGCGAAG--------G
-----C---C--C----C-----G-CCCGT-CC-GGGTCGGTGCTGGA-G-C--TGA
>Carex_banksii|LUCENO|NA|CLS|spm00000545
GCATGTCG------------GGCTCCCTGCACTTTT-TGTGCGGCCAACCG-AACAT-AG
GGC-TGTCTC-TTCACT-CT-CCCACG-CGTCATTA--TTG--AACATG-TCGTGGTT-G
GGAT--GC-TTTCGATGGGTTGCCTG-TGCGGTTCTACCTGC-T-TGTGGGTAGTGAAGT
CGTGCC-TTGATG--G-ATA---TTTGCTTG-CC-CT-T---CTGACA-TTTTT-GTG--
TC-GTTTGGG-C-AGCCGAAATG-TTGGY-GAAATCCTTGTGT--TGGCGC---G-CGGT
CGAA-TG-CCGTG-TTGCTATCACTTGGATTT-TTGCCGGCTCTCACGGATG-CGGTGCC
T-AGTGC--TAGC-TCTGCGGGAC--TT--T--G-CCCCGCAGACTTT-GGG-AGGTCCC
-TT------G-------TAC-GAACC--------ATT--GCTC-TTATA--CGCC-GT-T
TGTCGTGTCGCC-ACCGCGACACG-CAGATCGT------GTT------C-----------
-------------C----TTCGC-GCAGTCC---G-TGACAGCACGAT-GTCGAACATT-
AGTG---TCCGGAGC-------GTGGTC-TTGTGC-TC-GTGGA--ATGC--CTCTCCG-
----A-TC---GTATGAGC-AGCGATTTTCGG--CTTGCGTCA-CGCGAAG--------G
-----C------C----C---C-G-CCCGT-CC-GGGTCGGTGCTGGA-G-C--TGA
>Carex_depauperata|LUCENO|NA|YUG|spm00000574
GCATGTCG------------GGCTCCCTGCACTTTT-TGTGCGGCCAACCG-AACAT-AG
GGC-TGTCTC-TTCA---CT-CCCTCC-CGTC---A--TTG--AACATG-TCGTGGTT-G
GGAT--GC-TTCCGATCGGTTGCCTG-TGCGGTTCTACCTTC-T-TGGAGGTAGCCAAGT
GTTGCC-TTGATG--G-ATA---TTTGCTCG-CC-CT-T---CTGACA-TTTAT-GTG--
TC-GTTTGGG-C-AGCCGAAATG-TTGGC-GAAATCCTTGTGT--TGGCGC---G-CGGT
CGAA-TG-CCGTG-TTGCTATCACTTGGATTT-TTGCCGGCTCTCACGGATG-CGGTGCC
T-ATTGC--TAGC-TCTGCGGGAC--TT--T--G-CCCCACAGACTTC-GGG-AGGTCCC
-TT------G-------TAC-GAACC--------ATT--GCTC-TTATA--CGCC-GT-T
TGTCGTGTCGCC-ACCGCGACACG-CAGATCGT------GTT------C-----------
-------------C----TTCGC-GCAGTCC-G---TGACAGCACGAT-GTCGAACATT-
AGTG---TCCGGAGC-------GTGGTC-TTGTGC-TC-GTGGA--ATGC--CTCTCCG-
----A-TC---GTATGAGC-AGCGATTTCCGG--TTTGCGTCA-CGCGAAG--------G
-----C---C--C----C-----G-CCCGT-CC-GGGTCGGTGCTGGA-G-C--TGA
>Carex_fimbriata|LUCENO|NA|SWI|spm00000552
TCATGTCG------------GGCTCCCTGCACTTTT-TGTGCAGCCAACCG-AACAT-AG
GGC-TGTCTC-TTCACT-CT-CCCTCC-CGTC---A--TTG--AACATG-TCGTGGTT-G
GGAT--GC-TTCCGATCGGTTGCCTG-TGCGGTTCTACCTTC-T-TATGGGTAGCGAAGT
CGTGCC-TTGATG--G-ATA---TTTGCTTG-CC-CT-T---CTGACA-TTTTT-GTG--
TC-GTTTGGG-C-AGCCGAAATG-TTGGC-GAAATCCTTGTGT--TGGCGC---G-TGGT
CGAA-TG-CTGTG-TTGCTATCACTTGGATTT-TTGTCGGCTCTCACGGATG-CGGTGCC
T-AGTGC--TAGC-TCTGCGGGAC--TT--T--G-CCCCGCAGACTTC-GGG-AGGTCCC
-TT------G-------TAC-GAACC--------ATT--GCTC-TTATA--CGCC-GT-T
TGTCGTGTCGCC-ACCGCGACACG-CAGATCGT------GTT------C-----------
-------------C----TTCGC-GCAGTCC-G---TGACAGCACGAT-GTCGAACATT-
AGTG---TCCGGAGC-------GTGGTC-TTGTGC-TC-GTGGA--ATGC--CTCTCCG-
----A-TC---GTATGAGC-AGCGATTTCCGG--TTTGCGTCA-CGCGAAG--------G
-----C---C--C----C-----G-CCCGT-CT-GGGTCGGTGCTGGA-G-C--TGA
>Carex_caudata|LUCENO|NA|CAL|spm00000529
TCATGTCG------------GGCTCCCTGCACTTTT-TGTGCGGCCAACCG-AACAT-AG
GGC-TGTCTC-TTCACT-CT-CCCTCC-YGTC---A--TTG--AACATG-TCGTGGTT-G
GGAT--GC-TTCCGATCGGTTGCCTG-TGCGGTTCTACCTTC-T-TATGGGTAGCGAAGT
CGTGCC-TTGATG--G-ATA---TTTGCTTG-CC-CT-T---CTGACA-TTTTT-GTG--
TC-GTTTGGG-C-AGCCGAAATG-TTGGC-GAAATCCTTGTGT--TGGCGC---A-CGGT
GGAA-TG-CCGTG-TTGCTATCACTTGGATTT-TTGCCGGCTCTCACGGATG-CGGTGCC
T-AGTGC--TAGC-TCTGCGGGAC--TT--T--G-CCCCGCAGACTTC-GGG-AGGTCCC
-TT------G-------TAC-GAACC--------ATT--GCTC-TTATA--CGCC-GT-T
TGTCGTGTCGCT-ACCGCGACACG-CAGATCGT------GTT------C-----------
-------------C----TTCGC-GCAGTCC-T---TGACAGCACGAT-GCCGAACATT-
AGTG---TCCGGAGC-------GTGGTC-TCATAC-TC-GTGGA--ATGC--CTCTTCG-
----A-TC---TTATGAGC-AGCGATTTCCGG--TTTGCGTCA-YGCGAAG--------G
-----C---C--C----T-----G-CCCTT-CT-GGGTCGGTGCTGGA-G-C--TGA
>Carex_austroalpina|LUCENO|NA|SPA|spm00000535
TCATGTCG------------GGCTCCCTGCACTTTT-TGTGCGGCCAACCG-AACAT-AG
GGC-TGTCTC-TTCACT-CT-CCCTCC-CGTC---A--TTG--AACATG-TCGTGGTT-G
GGAT--GC-TTCCGATCGGTTGCCTG-TGCGGTTCTACCTTC-T-TATGGGTAGCGAAGT
CGTGCC-TTGATG--G-ATA---TTTGCTTG-CC-CT-T---CTGACA-TTTTT-GTG--
TC-GTTTGGG-C-AGCCGAAATG-TTGGC-AAAATCCTTGTGT--TGGCGC---A-CGGT
GGAA-TG-CCGTG-TTGCTATCACTTGGATTT-TTGCCGGCTCTCACGGATG-CGGTGCC
T-AGTGC--TAGC-TCTGCGGGAC--TT--T--G-CCCCGCAGACTTC-GGG-AGGTCCC
-TT------G-------TAC-GAACC--------ATT--GCTC-TTATA--CGCC-GT-T
TGTCGTGTCGCT-ACCGCGACACG-CAGATCGT------GTT------C-----------
-------------C----TTCGC-GCAGTCC-T---TGACAGCACGAT-GCCGAACATT-
AGTG---TCCGGAGC-------GTGGTC-TCATAC-TC-GTGGA--ATGC--CTCTCCG-
----A-TC---TTATGAGC-AGCGATTTCCGG--TTTGCGTCA-CGCGAAG--------G
-----C---C--C----T-----G-CCCTT-CT-GGGTCGGTGCTGGA-G-C--TGA
>Carex_macrostachys|LUCENO|NA|ITA|spm00000523
TCATGTCG------------GGCTCCCTGCACTTTT-TGTGCGGCCAACCG-AACAT-AG
GGC-TGTCTC-TTCACT-CT-CCCTCC-CGTC---A--TTG--AACATG-TCGTGGTT-G
GGAT--GC-TTCCGATCGGTTGCCTG-TGCGGTTCTACCTTC-T-TATGGGTAGCGAAGT
CGTGCC-TTGATG--G-ATA---TTTGCTTG-CC-CT-T---CTGACA-TTTTT-GTG--
TC-GTTTGGG-C-AGCCGAAATG-TTGGC-AAAATCCTTGTGT--TGGCGC---A-CGGT
GGAA-TG-CCGTG-TTGCTATCACTTGGATTT-TTGCCGGCTCTCACGGATG-CGGTGCC
T-AGTGC--TAGC-TCTGCGGGAC--AT--T--G-CCCCGCAGACTTC-GGG-AGGTCCC
-TT------G-------TAC-GAACC--------ATT--GCTC-TTATA--CGCC-GT-T
TGTCGTGTCGCT-ACCGCGACACG-CAGATCGT------GTT------C-----------
-------------C----TTCGC-GCAGTCC---T-TGACAGCACGAT-GCCGAACATT-
AGTG---TCCGGAGC-------GTGGTC-TCATAC-TC-GTGGA--ATGC--CTCTCCG-
----A-TC---TTATGAGC-AGCGATTTCCGG--TTTGCGTCA-CGCGAAG--------G
-----C------C----C---T-G-CCCTT-CT-GGGTCGGTGCTGGA-G-C--TGA
>Carex_durieui|JIMENEZMEJIAS||SPA|spm00004386
GCATGTCG------------GGCTCCCTGCACTTTT-GGTGCGGCCAACCG-AACAT-AG
GGC-TGTCTC-TTCACT-CT-CCCTCT-CGTC---A--TTG--AACACG-TTGAGGTC-G
GGAT--GC-TTCTGATCGGTTGCCTG-TGCGGTTCTACCCTC-T-TGTGGGTAGCGAAGT
TGTCCCTTTGATG--G-ATA---TTTGCTTG-CC-CT-T---CTGACA-TTTTT-GTG--
TC-GTTTGGG-C-AGCCGAAATG-TTGGC-AAAATCCTTGTGT--TGGTGC---G-TGGT
CGAA-TG-CCGTG-TTGCTATTACTTGGATTT-TTGCCGGCTCTCACGGATG-CGGTGCC
T-AGTGC--TAGC-TCTGCGGGAC--TT--T--G-CCCCGCAGACGTC-GGG-AGGTCCC
-TT------G-------TAC-AAATC--------ATT--GCTC-TTATA--CGCC-GT-T
TGTCGTGTCGCC-ACCGCGGCACG-CAGATCGT------GTT------C-----------
-------------T----TTCGT-GCTGTCG-GTT-TGATAGCACGTT-ACCGAACATT-
AGTG---TCCGGAGC-------GTGGTC-TTGTGC-AT-GTGGA--ATGC--CTCTCCG-
----A-TC---GTATGAGC-AGCGATTTTCGG--TTTGCGTCA-CGCGAAG--------G
-----C------C----C-----G-CCCGT-CT-GGGTCGGTGCTGGA-G-C--TGA
>Carex_mucronata|LUCENO|NA|ITA|spm00000534
GCATGTCG------------GGCTCCCTGCACTTTT-GGTGCGGCCAACCG-AACAT-AG
GGC-TGTCTC-TTCACT-CT-CCCTCC-CGTC---A--TTG--AACACG-TCGTGGTT-G
GGAT--GC-TTCCGATCGGTTGCCTG-TGCGGTTCTACCCTC-T-TGTGGGTAGCGAAGT
CGTCCC-TCGATG--G-ATA---TTTGCTTG-CC-CT-T---ATGACA-TTCCT-GTG--
TC-GTTTGGG-C-AGCCGAAATG-TTGGC-AAAATCCTTGCGT--CGGCGC---G-CGGT
CGAA-TG-CCGTG-CTGCTATCACTTGGATTT-TTGCCGGCTCTCACGGATG-CGGTGCC
T-AGTGC--TAGC-TCTGCGGGAC--TC--T--G-CCCCGCAGACTTC-GGG-AGGTCCC
-TT------G-------TAC-GAACC--------ACT--GCTC-TTATA--CGCC-GT-T
TGTCGTGTCGCC-ACCGCGGCACG-CAGATCGT------GTT------C-----------
-------------C----TTCGC-GCAGTCG-GTT-TGACAGCACGAT-GCCGAACAGA-
AGTG---TCCGGAGC-------GTGGTC-TTGTGC-AC-GCGGA--ATGC--CTCTCCG-
----A-TC---GTATGAGC-AGCGATTTCCGG--TTCGCGTCA-CGCGAAG--------G
-----C---C--C----C-----G-CCCGT-CC-GGGTCGGTGCCGGA-G-C--CGA
>Carex_cretica|JIMENEZMEJIAS||KRI|spm00004382
GCATGTCG------------GGCTCCCTGCACTTTT-GGTGCGGCCAACCG-AACAT-AG
GGC-TGTCTC-TTCACT-CT-CCCTCC-CGTC---A--TTG--AACATG-TCGTGGTC-G
GGAT--GC-TTCCGATCGGTTGCCTG-TGCGGTTCTACCCTC-C-TGTGGGTAGCGAAGT
CGTCCC-TCGATG--G-ATA---TTTGCTTG-CC-CC-T---ATGATA-TTTTT-GTG--
TC-GTTCGGG-C-AGCCGAAATG-CTGGC-GAAATCCTTGTGT--TAGCGC---G-TGGT
CAAA-TG-CCGTG-TCGCTATCACTTGGATTT-TTGCCGGCTCTCACGGATG-CGGTGCC
T-AGTGC--TAGC-TCTGCGGGAC--TT--T--G-CCCCGCAGACTTC-GGG-AGGTCCC
-TC------G-------TAC-GAACC--------ATT--GCTC-TTATA--CGCC-GT-T
TGTCGTGTCGCC-ACCGCGACACG-CAGATCGT------GTT------C-----------
-------------T----TTCGT-GCAGTCC-G---TGACAGCACGTC-AGCGAACATC-
AGTG---TCCGGAGC-------GTGGTC-TTGTGC-GG-GTGGA--GCGC--CTCTCCG-
----A-TC---GTATGAGC-AGCGATTTCTGG--TCTGCGTCA-CGCGAAG--------G
-----C------C----C-----G-CCCGT-CC-GGGTCGGTGCCGGA-G-C--CGA
>Carex_rainbowii|LUCENO||NAT|spm00003255
GCATGTCG------------GGCTCCCTGCACTTTT-GGTGCGGCCAACCG-AACAT-AG
GGC-TGTCTC-TTCACT-CT-CCCTCC-CGTC---A--TTG--AACATG-TCGTGGTC-G
GGAT--GC-TTTCGATCGGTTGCCTG-TGCGGTTCTACCCTC-C-TGTGGGTAGCGAAGT
CGTCCC-TCGATG--G-ATA---TTTGCTTG-CC-CC-T---GTGATA-TTTTT-GTG--
TC-GTTCGGGCC-AGCCGAAATG-TTGGC-GAAATCCCTGTGT--TAGCGC---G-TGGT
CAAA-TG-CCGTG-TCGCTATCACTTGGATTT-TTGCCGGCTCTCACGGATG-CGGTGCC
T-AGTGC--TAGC-GCTGCGGGAC--TT--T--G-CCCCGCAGACTTC-GGG-AGGTCCC
-CT------G-------TAC-GAACC--------ATT--GCTC-TTATA--CGCC-GT-T
TGTCGTGTCGCC-ACCGCGACACG-CAGATCGT------GTT------C-----------
-------------T----TTCGT-GCAGTCC-G---TGACAGCACGTC-AGCGAACATC-
AGTG---TCCGGAGC-------GTGGTC-TTGTGC-GG-GTGGA--GCGC--CTCTCCG-
----A-TC---GTATGAGC-AGCGATTTCTGG--TTTGCGTCA-CGCGAAG--------G
---------C--C----C-----G-CCCGT-AC-GGGTCGGTGCCGGA-N-N--NNN
>Carex_bequaertii|GEHRKE|NA|KEN|spm00000176
NNNNGTCG------------GGCTCCCTGCACTTTT-GGTGCGGCCAACCG-AACACAGN
GGC-TGTCTC-TTCACT-CT-CCCTCC-CGTC---A--TTG--AACATG-TCGTGGTC-G
GGAT--GC-TTCCGTTCGGTTGCCTG-TGCGGTTCTACCCTC-T-TCTGGGTAGCGAAGT
CGTCCC-TCGATG--G-ATA---TTTGCTTG-CC-CT-TGTGATGACA-TTTTT-GTG--
TC-GTTTGGG-C-GGCCGAATTG-TTGGC-GAAATCCCCGTGT--TGTTGC---G-CGGT
CGAA-TG-CCGCG-TTGCTATCACTTGGATTT-TTGCCGGCTCTCACGGATG-CGGTGCC
T-AGTGC--TAGC-TCTGCGGGAC--GT--T--G-CCCCGCAGACTTC-GGG-AGGTCCC
-CT------G-------TAC-GGACC--------ATT--GCTC-TCGTA--CGCC-GT-T
TGTCGTGTCGCC-GCCGCGACGCG-CAGATCGT------GTT------C-----------
-------------T----TTCGT-GCAGTCC-G---TGACAGCACGTC-GGCGAACATT-
AGTG---TCCGGAGC-------GTGGTC-TTGTGC-CG-GTGGA--GCGC--CTCTCCG-
----A-TC---GTATGAGC-AGCGATTTCCGG--TTTGCGTCA-CGCGAAG--------G
-----C------C----C-----G-CCCGT-CCGGGGTCGGTGCCGGA-G-C--GGG
>Carex_mossii|LUCENO|27E1MMR11|NAT|spm00003760
NNNNNNNN------------NNNNNCCTGCACTTTT-GGTGCGGCCAACCG-AACAT-AG
GGC-TGTCTC-TTCACT-CT-CCCTCC-CGTC---A--TTG--AACATG-TCGTGGTC-G
GGAT--GC-CTCCGTTCGGTTGCCTG-TGCGGTTCTACCCTC-T-TCTGGGTAGCGAAGT
CGTCCC-TCGATG--G-ATA---TTTGCTTG-CC-CT-TGTGATGACA-TTTTT-GTG--
TC-GTTTGGG-C-GGCCGAATTG-TTGGC-GAAATCCCTGTGT--TGTTGC---G-CGGT
CGAA-TG-CCGCG-TTGCTATCACTTGGATTT-TTGCCGGCTCTCACGGATG-CGGTGCC
T-AGTGC--TAGC-TCTGCGGGAC--GT--T--G-CCCCGCAGACTTC-GGG-AGGTCCC
-CT------G-------TAC-GGACC--------ATT--GCTC-TCATA--CGCC-GT-T
TGTCGTGTCGCC-ACCGCGACGCG-CAGATCGT------GTT------C-----------
-------------T----TTCGT-GCAGTCC-G---TGACAGCACGTC-GGCGAACATT-
[truncated: 364,923 more chars]
