# Supplementary material for: Timing and ecological priority shaped the diversification of sedges in the Himalayas
Source: PeerJ. 2019 Jun 7;7:e6792. doi: 10.7717/peerj.6792 (PMC6557248; doi:10.7717/peerj.6792)
Supplement: File S7 — Each sequence labels as species—country of collection—unique specimen number/accession number—traditional section. Country of specimen’s collection is coded according to three-letter TDWG geographical code [file peerj-07-6792-s020.txt]

>Carex_bostrychostigma|JAP|spm00003784|Debiles
GCATGTCG------------GGCTCCCTGCACTTTT-GGTGCGGCCAACCG-AACAT-GG
GGC-TGTCTC-TTCACT-CT-CCC-CC-CGTC---A--TGG--AATATG-CCGTGGTT-G
GGAT--GC-TTGCGATCTGTTGCCTG-TGCGGTTCTACCCTC-T-TGCGGGTAGCGAAGT
CGTCCC-TCGATGTAC-CTA---TTTGCTTG-CC-AT-T---CTGACA-TTTCT--TG--
TC-GATCGGG-C-AGCCGAAGTG-TTGGC-GAAATCCCTGTGC--CGCTGC---G-AGGT
CGCG-TG-CCCCG-CTGCCGTCCCTTGGATTT-TTGCCGGCTCTTAAGGATG-CGGTGCC
T-AGTGA--TAGC-TCTGCGGGTC--GT--T--G-CCCCGCAGACTTT-GGG-AGGTCCC
-CC------G-------TAC-GAATC-------------GCTGCTTTTG--CGCTCGT-T
TGTCGTGCTGCCGGTGGTGGCACG-CAGATCGT------GTT------C-----------
-------------C----TTCGC-GTTGTTG---T-TAACGACGCGTC-GGCGAGCAGAA
AGTG-----CGGAGC------AGCGATCGC-GTGC-GG-GCGGA--ATGC--CTCTCTG-
----A-TC---GTACGAGC-AGCGATTTCCGG--TCCGCGTCG-CGCGAAG--------G
-----C------C----C-----G-CCCTC-CC-GGGT-------AG--G-N--NNN---
------------------------------------------------------------
------------------------------------------------------------
------------------------------------------------------------
------------------------------------------------------------
------------------------------------------------------------
------------------------------------------------------------
------------------------------------------------------------
------------------------------------------------------------
------------------------------------------------------------
------------------------------------------------------------
------------------------------------------------------------
------------------------------------------------------------
------------------------------------------------------------
ATTCTTATGTAT-CAGAATATGAGTTTTTATTCCT-GTTTTTTCGTAAAAAATCTTCTTG
TTTACGATTAAGATCTTTTAGAAGCTTTCTTGAAAGAATTTACTTC------------TA
TGGAAAAATAGAACATTTTAGAATAGTGCATCATGTTTTTTTGAAGAAAACTTTATGGAT
CTTTACAGATCCTCTCATGCACTATCTTCGATATCAAGGTAAAGCTATTCTAGCATCAAA
AGGGACTGATCTTTTTATGAAGAAATTTAAATCTTACCTTGTCTATTTTTGGCAATATTA
TTTTCATTTTTGGTCTGAGCCTAATAGGTTTCATAGAAACCAATTCTCTTATTATTCGTT
CTACTTTATCGGTTATTTTATAAGTATCAAAATAAATTACTTGGTGGTAAAGAGTCAAAT
ACTAGAGGATTCTATATTAATAGATACT-CTTATTAAGA-GATTTGATACTTTAGTT-CC
AGTCCTT--CCTCT-CATTAGAT-CATTGTCTAAAGCTTC
>Carex_indica|QLD|spm00002191|Indicae
SCATGTCG------------GGCTCCCTGCACTTYT-GGTGCGGCCAACCG-AACAT-AG
GGC-TGTCTC-TTCACT-CT-CCCTCC-CGTC---A--TTG--AACATG-TCGTGGTC-G
GGAT--GC-TTTCGATCGGTTGCCTG-TGCGGTTCTACCCTC-G-TGTGGGTAGCGAAGT
CGTCCC-TTGATG--G-ATA---TTTGCTTG-CC-TG-----TTGACA-YTGTT-GTG--
TC-GCTTGGG-C-AGCCGAAATG-TTGGT-GAAATCCTTGTGT--TGGTGC---G-CGGT
TGAA-TG-CCGTG-TTGCTCTCACTTGTATTT-TTGCCGGYTCTCACGGATG-CGGTGCC
T-AGTGT--TAGA-TCTGCGGGAC--TT--T--G-CCTCGCGAACTTC-GGG-AGGTCCC
-TT------G-------TAC-GAATC--------ATT--GCCC-TTATA--CGCC-GT-T
TGTCGTGTTGTCGGTGGCGACACG-CAGATCGT------GTT------C-----------
-------------T----TTCGT-GTTGTCG---T-TGACGGCACGAT-AGCGAACATT-
AGCG---TCGGCAGC-------GTGGTC-TTGTGC-AT-GTGGA--TTGC--CTCTCCC-
----A-TG---GTATGAGC-AGCGATTTTCGG--TTTGCATCA-AGCGAAG---------
---------C--C---TC-----G-CCCGT-TT-GGGTCGGTGCTGGA-G-C--TGATTG
CC--TTTC--AAAAAACAC-GACC-G-T-TGAAC-ACG-T--G-ACAG--AAT--G-C-T
G-CC-GC-GG-WGGTGC------------------------------CTGCT--------
--GC-CWCCC-C-GG---CCCCACCGGCCT-CATCCCTC-TCG-CCCTC--C----GGGC
--GCGCTGGCTGTTGGCCGGAATACGGCGCGGGTTGA--CGCCAAGGAA--CACGAG--A
A--AGCTGAGGCACTGGC--GAGCCGCA--C-----TGGGGCT-TTGT-C----GG-T--
---TGC--C-AAGGC-----CG-A--T---------A----GAA----A----AATATGA
CTCTCGGCAACGGATATCTCGGCTCTCGCATCGATGAAGAACGTAGCGAAATGCGATACG
TGGTGTGAATTGCAGAATCCCGTGAACCATCGAGTCTTTGAACGCAAGTTGCGCCCGAGG
GACCCTCCCGAGGGCACGCCTGCCTCACGGGCGTTAGAAGCCCATCCACGCTCGG-T-TG
-------C-----CTGAC--------TA--------------------A-C--------G
GC----AAA--AGATGCGGACATTGGCCCTCTGAACCGT-AAGGCGCGGTGGGCCTAAGT
GTGCGGCC-GTCGTA-CATGGCCGGGAGCGGCG-AGTGGTGGGC--T--A--CTGCGCAC
GCCA-CCCCGAG-CCCCGTACCGA-TGCAGGGCCTTGTT-TG-AACCCCT-AACGAGGAG
ATTCTTATGTAT-CAGAATATGAGTTTTTATTACT-GTTTTTTCGTAAAAGATCTTCTTG
TTTACGGTTAAGATCTTTTAGAAGCTTTCTTGAAAGAATTTACTTC------------TA
TGGAAAAATAGAACATTTTAGAATAGTGCATCATGTTTTTTTGAAGAAAACTTTATGGAT
CTTCACAGATCCTCTCATGCACTATCTTCGATATCAAGGTAAAGCTATTCTAGCATCAAA
AGGGACTGATCTTTTTATGAAGAAATTGAAATCTTACCTTGTCTATTTTTGGCAATATTA
TTTTCATTTTTGGTCTGAGCCTAATAGGTTTCATAGAAACCAATTCTCTTATTATTCGTT
CTACTTTATCGGTTATTTTATAAATGTCAAAATAAATTACTTGGTGGWAAGGAGTCAAAT
ACTAGAGGATTATATATTAATAGATACT-CTTATTAAGA-GATTTGATACTTTAGTT-CC
AGTCCTT--CCTCT-CATTAGAT-CNNNNNNNNNNNNNNN
>Carex_longipes|EHM|spm00005772|Graciles
GCATGTCG------------GGCTCCCTGCACTTTT-GGTGCGGCCAACCG-AACAT-GG
GGC-TGTCTC-TTCACT-CT-CCCTCC-CGTC---A--TTG--AACGTG-TCGTGGTT-G
GGAT--GC-TTCCGATCGGTTGCCTG-TGCGGTTCTACCCTC-T-TGTGGGTAGCGAAGT
CGTCCC-TTGATG--G-ATA---TTTGCTTG-CC-CA-T---CTGACA-TTTTT-CTG--
TC-GTTTGGG-C-AGCCGAAATG-TTGGC-AAAATTCTTGTGT--TGGCGC---G-CGGT
TGAA-TT-CCGTG-TGGCTATCACTAGTATTT-TTGCTGGCTCTCACGGATG-CGGTGCC
T-AGTGCT-TAGA-TCTGCGGAGC-TTT--T--G-TCCCGCAGATTTC-GGG-AGGTCCC
-TT------G-------TAC-GAATC--------ACT--GCTC-TTATA--CGCC-GT-T
TGTCGTGTTGCCGGTGGCGACACG-CAGATCGT------GTT------C-----------
-------------T----TTCGC-GTTGTCA---T-TGACAGCAAGAT-AGCGAACATT-
AGTG---TCCGGAGC-------GTGGTC-TCGTGC-AC-GTGGA--ATGC--CTCTCCG-
----A-TC---GTATGAGC-AGCGATTTCCGG--TCTGCGTTA-AGCGAAG--------G
-----C------C----T-----G-CCCGT-CC-GGGCTAGTGCTGGA-G-C--TGATTG
CC-TTTCC--A-AGAACAC-GACC-G-T-TGAAC-ACG-T--G-ACAG--AAT--G-C-T
G-CC-GC-GG-AGGTGC------------------------------TTGCT--------
--GC-CTCCC-C-GG---CCCCACCGGCCT-CAACCCTC-CTG-CCCTC--C----GGGC
--GCGTCGGTTGCTGGCCGGAATACGGCGCGGGATGA--CGCCAAGGAA--CACGAG--A
A--AGCTGAGGCACCGGC--GAGCTGCA--A-----CAGGGCT-CCGT-C----GG-T--
---TGC--C-AAGGC-----CG-A--T-------A-A----AAA----A----AATATGA
CTCTCGGCAACGGATATCTCGGCTCTCGCATCGATGAAGAACGTAGCGAAATGCGATACG
TGGTGTGAATTGCAGAATCCCGTGAACCATCGAGTCTTTGAACGCAAGTTGCGCCCGAGG
GACCCTCCCGAGGGCACGCCTGCCTCATGGGCGTTAGAAGCCCATCCACGCCCGA-T-TG
--C----C-----TAA-CTAAC----TA--------------------A-C--------G
GC----AAG--AGACGCGGACATTGGCCCTCCGAACCGT-AAGGCACGGTGGGCCTAAGT
GTGCGGCC-GTCGTA-CGTGGCCGGGAGCGGCG-AGTGGTGGGC--T--A--CTGCGCAC
GTCA-CCCCGAG-CCCCGTACCGA-CGCAGGGCCTTGTT-TT-AACCCCT-ATCGAGGAG
ATTCTTATGTAT-CAGAATATGAGTTTTTATTACT-GTTTTTTCGTAAAAAATCTTCTTG
TTTACAGTTAAGATCTTTTAGAAGCTTTCTTGAAAGAATTTACTTC------------TA
TGGAAAAATAGAACATTTTAGAATAGTGCATCATGTTTTTTTGAAGAAAACTTTATGGAT
CTTCACAGATCCTCTCATGCACTATCTTCGATATCAAGGTAAAGCTATTCTAGCATCAAA
AGGGGCTGATCTTTTTATGAAGAAATTGAAATCTTATCTTGTCTATTTTTGGCAATATTA
TTTTCATTTTTGGTCTGAGCCTAATAGATTTCATAGAAACCAATTCTCTTATTATTCGTT
CTACTTTATCGGTTATTTTATAAATGTCAAAATAAATTACTTGGTGGTAAGGAGTCAAAT
ACTAGAGGATTCTATATTAATAGATACT-CTTATTAAGA-GATTTGATACTTTAGTT-CC
AGTCCTT--CCTCT-CATTAGAT-CATTGTCTAAAGCTTC
>Carex_ussuriensis|CHS|spm00000533|Albae
GCATGTCG------------GGCTCCCTGCACTTTT-GGTGCGGCCAACCG-AACAT-AG
GGC-TGTCTC-TTCACT-CT-CCCTCC-CGTC---A--TTG--AACATG-TCGTGGTT-G
GGAT--GC-TTCGGATCGGTTGCCTG-TGCGGTTCTACCCAC-T-TGTGGGTAGCGAAGT
CGTCCC-TCGATG--G-ATA---TTTGCTTG-CC-CT-T---GTGACA-TTTTY-GTG--
TC-GTTTGGG-C-AGCCGAAATG-TTGGT-GAAATCCTTGTGA--TGGCGC---G-CGGT
CGAA-TG-TCGTG-TTGCTATCCCTTGGATTT-TTTCCGGCTCTCACGGATG-CGGTGCC
T-AGCGG--TAAGATCTGCGGGAC--TT-AT--G-CCCCGCAGACTTC-GGG-AGGTCCC
-TT------G-------TAC-GAATC--------ATT--GCTC-TTATA--CGCC-GT-T
TGTCGTGTTGCCTGTGGTGACACG-CAGATCGT------GTT------C-----------
-------------T----TTCGA-GTTGTCG---T-TGACAGCAAGAT--ACGAACAGA-
AGTG---TCCGGAGC-------GTGTTC-TTGTGCAAA-GCGGA--TTGC--CTCTCCG-
----A-TC---GTATGWGC-AGCGATTTTCGG--TTTGCATCA-AGCGAAG--------G
-----C------C----C-----G-CCCGT-CC-GGGTCGGTGCCGGA-G-C--TGA---
------------------------------------------------------------
------------------------------------------------------------
------------------------------------------------------------
------------------------------------------------------------
------------------------------------------------------------
------------------------------------------------------------
------------------------------------------------------------
------------------------------------------------------------
------------------------------------------------------------
------------------------------------------------------------
------------------------------------------------------------
------------------------------------------------------------
------------------------------------------------------------
ATTCTTATGTAT-CAGAATATGAGTTTTTATTCCT-GTTTTTTCGTAAAAAATCTTCTTG
TTTACGGTTAAGATCTTTTAGAAGCTTTCTTGAAAGAATTTACTTC------------TA
TGGAAAAATAGAACATTTTAGAATAGTGCATCATGTTTTTTTGAAGAAAACTTTATGGAT
CTTCACAGATCCTCTCATGCACTATCTTCGATATCAAGGTAAAGCTATTCTAGCATCAAA
AGGGGCTGATCTTTTTATGAAGAAATTGAAATCTTACCTTGTCTATTTTTGGCAATATTA
TTTTCATTTTTGGTCTGAGCCTAATAGGTTTCATAGAAACCAATTTTCTTATTATTCGTT
CTACTTTATCGGTTATTTTATAAGTGTCAAAATAAATTACTTGGTGGTAAGGAGTCAAAT
ACTAGAGGATTCTATATTAATAGATACT-CTTATTAAGA-GATTTGATACTTTAGTT-CC
AGTCCTT--CCTCT-CATTAGAT-CATTGTCTAAAGCTTC
>Carex_alba|SPA|spm00000584|Albae
GYATGTCG------------GGCTCCCTGCACTTTT-GGTGCGGCCAACCG-AACAT-AG
GGC-TGTCTC-TTCACT-CT-CCCTCC-CGTC---A--TTG--AACATG-TCGTGGTT-G
GGAT--GC-TTCGGATCGGTTGCCTG-TGCGGTTCTACCCAC-T-TGTGGGTAGCGAAGT
CGTCCC-TCGATG--G-ATA---TTTGCTYG-CC-CT-T---GTGACA-TTTTC-GTG--
TC-GTTTGGG-C-AGCCGAAATG-TTGGY-GAAATCCTTGTGA--TGGCGC---G-CGGT
CGAA-TG-TCGTG-TTGCTATCCCTTGGATTT-TTGCCGGCTCTCACGGATG-CGGTGCC
T-AGCGG--TAAGATCTGCGGGAC--TT-AT--G-CCCCGCAGACTTC-GGG-AGGTCCC
-TT------G-------TAC-GAATC--------ATT--GCTC-TTATA--TGCC-GT-T
TGTCGTGTTGCCTGTGGTGACACG-CAGATCGT------GTT------C-----------
-------------T----TTCGA-GTTGTCG---T-TGACAGCAAGAT--ACGAACAGA-
AGTG---TCCGGAGC-------GTGTTC-TTGTGCAAA-GTGGA--TTGC--CTCTCCG-
----A-TC---GTATGTGC-AGCGATTTTCGG--TTTGCATCA-AGCGAAG--------G
-----C------C----C-----G-CCCGTTCCGGGTTCGGTGCTGGAGG-C--TGATTG
CC-TTTCC---GAAAACAC-GACC-G-T-CGAAC-ACG-T--G-ACAG--AAT--G-C-T
G-CC-GC-GG-AGGCGC------------------------------TCGCC--------
--GC-CCCCT-C-GG---CCCCACCGGCCT-CATCCCTC-TCG-TCCTC--C----GGGC
--GCGTTGGTTGCTGGTCGGAACACGGCGCGGGATGA--CGCCAAGGAA--CACGAG--A
A--AGCTGAGGCACCGGC--GAGCCGCA--C-----AAGGGCT-CCGT-C----GG-T--
---TGC--C-AAGGC-----CA-A--T--------------AAA--GAA----AATATGA
CTCTCGGCAACGGATATCTCGGCTCTCGCATCGATGAAGAACGTAGCGAAATGCGATACG
TGGTGTGAATTGCAGAATCCCGTGAACCATCGAGTCTTTGAACGCAAGTTGCGCCCGAGG
GACCCTCCCGAGGGCACGCCTGCCTCATGGGCGTTAGAAGCCCATCCACGCTCGGTT-TG
-------C-CTAACTAAC--------TA--------------------A-C--------G
GC----AAA--AGATGCGGACATTGGCCCTCCGAACCGT-AAGGCGCGGTGGGCCTAAGT
GTGCGGCC-GTCGTA-CGTGGCCGGGAGCGGCG-AGTGGTGGGC--T--A--CTGCGCAC
GTCA-CCCCGAG-CCCCGTACCGA-CGCAGGGCCTTGTT-GGAAACCCCT-AACGAGGAG
ATTCTTATGTAT-CAGAATATGAGTTTTTATTCCT-GTTTTTTCGTAAAAAATCTTCTTG
TTTACGGTTAAGATCTTTTAGAAGCTTTCTTGAAAGAATTTACTTC------------TA
TGGAAAAATAGAACATTTTAGAATAGTGCATCATGTTTTTTTGAAGAAAACTTTATGGAT
CTTCACAGATCCTCTCATGCACTATCTTCGATATCAAGGTAAAGCTATTCTAGCATCAAA
AGGGGCTGATCTTTTTATGAAGAAATTGAAATCTTACCTTGTCTATTTTTGGCAATATTA
TTTTCATTTTTGGTCTGAGCCTAATAGGTTTCATAGAAACCAATTTTCTTATTATTCGTT
CTACTTTATCGGTTATTTTATAAGTGTCAAAATAAATTACTTGGTGGTAAGGAGTCAAAT
ACTAGAGGATTCTATATTAATAGATACT-CTTATTAAGA-GATTTGATACTTTAGTT-CC
AGTCCTT--CCTCT-CATTAGAT-CATTGTCTAAAGCTTC
>Carex_eburnea|MIC|spm00000842|Albae
GCATGTCG------------GGCTCCCTGCACTTTT-GGTGCGGCCAACCG-AACAT-AG
GGC-TGTCTC-TTCACT-CT-CCCTCC-CGTC---A--TTG--AACATG-TCGTGGTT-G
GGAT--GC-TTCGGATCGGTTGCCTG-TGCGGTTCTACCCAC-T-TGTGGGTAGCGAAGT
CGTCCC-TCGATG--G-ATA---TTTGCTTG-CC-CT-T---GTGACA-TTTTC-GTG--
TC-GTCTGGG-C-AGCCGAAATG-TTGGT-GAAATCCTTGTGA--TGGCGC---G-CGGT
CGAA-TG-TCGTG-TTGCTATCCCTTGGATTT-TTGCCGGCTCTCACGGATG-CGGTGCC
T-AGCGG--TAATATCTGCGGGAC--TT-AT--G-CCCCGCAGACTTC-GGG-AGGTCCC
-TT------G-------TAC-GAATC--------ATT--GCTC-TTATA--TGCC-GT-T
TGTCGTGTTGCCTGTGGTGACACG-CAGATCGT------GTT------C-----------
-------------T----TTCGA-GTTGTCG---T-TGACAGCAAGAT--ACGAACAGA-
AGTG---TCCGGAGC-------GTGTTC-TTGTGCAAA-GTGGA--TTGC--CTCTYCG-
----A-TC---GTATGTGC-AGCGATTTTCGG--TTTGCATCA-AGCGAAG--------G
-----C------C----C-----G-CCCGT-CC-GGGTCGGTGYCGGA-G-C--TGATTG
CC-TTTCC---GAAAACAC-GACC-G-T-CGAAC-AAG-T--G-ACAG--AAT--G-C-T
G-CC-GC-GG-AGGCGC------------------------------TCGCC--------
--GC-CCCCT-C-GG---CCCCACCGGCCT-CATCCCTC-TCG-TCCTC--C----GGGC
--GCGTTGGTTGCTGGTCGGAACACGGCGCGGGATGA--CGCCAAGGAA--CACGAG--A
A--AGCTGAGGCACCGGC--GAGCCGCA--C-----AAGGGCT-TCGT-C----GG-T--
---TGC--C-AAGGC-----CA-A--T--------------AAA-GAAA----AATATGA
CTCTCGGCAACGGATATCTCGGCTCTCGCATCGATGAAGAACGTAGCGAAATGCGATACG
TGGTGTGAATTGCAGAATCCCGTGAACCATCGAGTCTTTGAACGCAAGTTGCGCCCGAGG
GACCCTCCCGAGGGCACGCCTGCCTCATGGGCGTTAGAAGCCCATCCACGCTCGGTT-TG
-------C---------C--------TA--------------------A-CTAAATAACG
GC----AAA--AGATGCGGACATTGGCCCTCCGAACCGT-AAGGCGCGGTGGGCCTAAGT
GTGCGGCC-GTCGTA-CGTGGCCGGGAGCGGCG-AGTGGTGGGC--T--A--CTGCGCAC
GTCA-CCCCGAG-CCCCGTACCGA-CGCAGGGCCTTGTT-GGAAACCCCT-AACGAGGAG
ATTCTTATGTAT-CAGAATATGAGTTTTTATTCCT-GTTTTTTCGTAAAAAATCTTCTTG
TTTACGGTTAAGATCTTTTAGAAGCTTTCTTGAAAGAATTTACTTC------------TA
TGGAAAAATAGAACATTTTAGAATAGTGCATCATGTTTTTTTGAAGAAAACTTTATGGAT
CTTCACAGATCCTCTCATGCACTATCTTCGATATCAAGGTAAAGCTATTCTAGCATCAAA
AGGGGCTGATCTTTTTATGAAGAAATTGAAATCTTACCTTGTCTATTTTTGGCAATATTA
TTTTCATTTTTGGTCTGAGCCTAATAGGTTTCATAGAAACCAATTTTCTTATTATTCGTT
CTACTTTATCGGTTATTTTATAAGTGTCAAAATAAATTACTTGGTGGTAAGGAGTCAAAT
ACTAGAGGATTCTATATTAATAGATACT-CTTATTAAGA-GATTTGATACTTTAGTT-CC
AGTCCTT--CCTCT-CATTAGAT-CATTGTCTAAAGCTTC
>Carex_gentilis|CHC|spm00006418|Graciles
NCATGTCG------------GGCTCCCTGCACTTTT-GGTGCGGCCAACCG-AACAT-AG
GGC-TGTCTC-TTCAGT-AT-CCCTCC-CGTC---A--TTG--AACATG-TCGKGGTT-G
GGAT------TCGAATCGGTTGCCTG-TGTGGTTCTACCCAC-T-TGTGGGTAGCGAAGT
CGTCCC-TCGATG--T-ATA---TGTGCTTG-CC-GT-T---CTGACA-TTTTT-GTG--
TC-ATTTGGG-T-AGCCGAAATG-TTGGC-GAAATCCTTGTGA--TGGCGT---G-CGGT
CGAA-TG-CCGTG-CTGCTATCTCTTGGATTT-TTGTCGGCTCTCACGGATG-CAGTGCC
T-ATTGA--TAAGATCTGCGGGACTTTT-----G-CCCCGAAGACTTC-GGG-AGGTCCC
-TT------G-------TGC-GAATC--------ATTGCGCTC-TTATA--CACC-GT-T
TGTCGTGTTGCCTGTGGTGACACG-CAGATCGT------GTT------C-----------
-------------T----TTCGA-GTTGTCG---T-TGACAGCAAGAT--GCGAACAGA-
AGTG---TCCGGAGC-------GTGGTC-TTGTGCAAA-GTGGA--ATGC--CTCACCG-
----A-TC---GTATGAGC-AGCGATTTCCGGTTTTTGCATCA-AGCGAAG--------G
-----C------T----C-----G-CCCGT-TC-GGGTCGGTGCTGGA-G-C--TGA---
------------------------------------------------------------
------------------------------------------------------------
------------------------------------------------------------
------------------------------------------------------------
------------------------------------------------------------
------------------------------------------------------------
------------------------------------------------------------
------------------------------------------------------------
------------------------------------------------------------
------------------------------------------------------------
------------------------------------------------------------
------------------------------------------------------------
------------------------------------------------------------
------------------------------------------------------------
------------------------------------------------------------
------------------------------------------------------------
------------------------------------------------------------
------------------------------------------------------------
------------------------------------------------------------
------------------------------------------------------------
------------------------------------------------------------
----------------------------------------
>Carex_longicruris|EHM|spm00005770|Graciles
NNNNNNNN------------NNNNNNNNNNNNNTTT-GGTGCGGCCAACCG-AACAT-AG
GGC-TGTCTC-TTCAGT-AT-CCCTCC-CGTC---A--TTK--AACATG-TCGTGGTT-G
GGAT------TCGGATCGGTTGCCTG-TGCGGTTCTACCTAC-T-TTTGGGTAGCGAAGT
CGTCCC-TGGATG--T-ATA---TTTGCTTG-CC-GT-T---CTGACA-TTTTT-GTG--
TC-GTTTGGG-C-AGCCGAAATG-TTGGC-AAAATCCTTGTGA--TGGCGT---T-CGGT
CGAA-TG-CCGTG-CTGCTATCCCTTGGATTT-TTGTCGGCTCTCACGGATG-CAGTGCC
T-ATTGC--TAAGATCTGCTGGACTTTT-----G-CCCCGTAGACTTC-GGG-AGGTCCC
-TT------G-------TGC-GAATC--------ATT--GCTC-TTATA--CGCC-GT-T
TGTCGTGTTGCCTGTGGTGACGCG-CAGATCGT------GTT------C-----------
-------------T----TTCGA-GTTGTCG---T-TGACAGCAAGAT--GCGAACAGA-
AGTG---TCCGGAGC-------GTGGTC-TTGTGCAAT-GTGGA--ATGC--CTCACCG-
----A-TC---GTATGAGC-AGCGATTTTCGG--TTTGCATCA-AGCGAAG--------G
-----C------T----C-----G-CCCGT-TC-GGGTTGGTGCTGGA-G-C--TGA---
------------------------------------------------------------
------------------------------------------------------------
------------------------------------------------------------
------------------------------------------------------------
------------------------------------------------------------
------------------------------------------------------------
------------------------------------------------------------
------------------------------------------------------------
------------------------------------------------------------
------------------------------------------------------------
------------------------------------------------------------
------------------------------------------------------------
------------------------------------------------------------
ATTCTTATGTAT-CAGAATATGAGTTTTTATTCCT-GTTTTTTCGTAAAAAATCTTCTTA
TTTACGGTTAAGATCTTTTAGAAGCTTTCTTGAAAGAATTTACTTC------------TA
TGGAAAAATAGAGCATTTTAGAATAGTGCATCATGTTTTTTTGAAGAAAACTTTATGGAT
CTTCACAGATCCTCTCATGCACTATCTTCGATATCAAGGTAAAGCTATTCTAGCATCAAA
AGGGGCTGATCTTTTTATGAAGAAATTGAAATCTTACCTTGTCTATTTTTGGCAATATTA
TTTTCATTTTTGGTCTGAGCCTAATAGGTTTCATAGAAACCAATTTTCTTATTATTCGTT
CTACTTTATCGGTTATTTTATAAGTGTCAAAATAAATTACTTGGTGGTAAGGAGTCAAAT
ACTAGAGGATTCTATATTAATAGATACT-CTTATTAAGA-GATTTGATACTTTAGTT-CC
AGTCCTT--CCTCT-CATTAGAT-CATTGTCTAAAGCTTC
>Carex_gongshanensis|CHT|spm00003361|Graciles
GCATGTCG------------GGCTCCCTGCACTTTT-GGTGCGGCCAACCG-AACAT-AG
GGC-TGTCTC-TTCAGT-AT-CCCTCC-AGTC---A--TTG--AACATG-TCGTGGTT-G
GGAT------TCGAATCGGTTGCCTG-TGCGGATCTACCCAC-T-TGTGGGTAGCGAAGT
CGTCCC-TCGATG--T-ATA---TTTGCTTG-CC-GT-T---CTGACA-TTTTT-ATG--
TC-GTTTGGG-C-AGCCGAAATG-TTGGC-GAAATCCTTGTGA--TGGCGT---G-CGGT
CGAA-TG-CCGTG-CTGCTATCCCTTGGATTT-TTGTCGGCTCTCACGGATA-CAGTGCC
T-ATTGC--TAAGATCTGCGGGACTTTT-----A-CCCCGTAGACTTC-GGG-AGGTCCC
-TT------G-------TGC-GAATC--------ATT--GCTC-TTATA--CGCC-GT-T
TGTCGTGTTGCCTGTGGCGACACG-CAGATCGT------GTT------C-----------
-------------T----TTCGA-GTTGTCG---T-TGACAGCAAGAT--GCGAACAGA-
AGTG---TCCGGAGC-------GTGGTC-TTGTGCAAA-GTGGA--ATTC--CTCACCG-
----A-TC---GTATGAGC-AGCGATTTCCGG--TTTGCATCA-AGCGAAG--------G
-----C------T----C-----G-CCCGT-TC-GGGTCGGTGCTGGA-G-C--TGATTG
CC-TTTCC----GAAACAC-GACC-GTT-TGAAC-ACGTT--G-ACAN--AAC--G-C-T
G-CC-GC-GG-AGGTGC------------------------------TTGCT--------
--GC-CTCCT-C-GG---CCCCACCGGCCT-CATCCCTC-TCG-TCCTC--C----GGGC
--GCGTTGGTTGCTGGTCGGAACACGGCGCGGGATGG--CGCCAAGGAA--CACGAG--A
A--AGCTGAGGCACCAGC--GAGCCGCA--A-----AAGGGCC-CCGT-C----GG-T--
---TGC--C-AAGGC-----CA-A--T---------A----AAA-AAAA----AATATGA
CTCTCGGCAACGGATATCTCGGCTCTCGCATCGATGAAGAACGTAGCGAAATGCGATACG
TGGTGTGAATTGCAGAATCCCGTGAACCATCGAGTCTTTGAACGCAAGTTGCGCCCGAGG
GACCCTCCCGAGGGCACGCCTGCCTCATGGGCGTTAGAAGCCCATCCACGCTCGG-T-TG
-------C---------C--------TA--------------------A-CTAACTAACG
GC----AGA--AGATGCGGACATTGGCCCTCCGAACCGT-AAGGCGCGGTGGGCCTAAGT
GTGCGGCC-GTCGTA-CGTGGCCGGGAGCGGCG-AGTGGTGGGC--T--A--CTGCGCAC
GTCG-CCCCGAG-CCCCGTACCGA-CGCAGGGCCTTGTT--GTAACCCCT-AACGAGGAG
ATTCTTATGTAT-CAGAATATGAGTTTTTATTCCT-GTTTTTTCGTAAAAAATCTTCTTA
TTTACGGTTAAGATCTTTTAGAAGCTTTCTTGAAAGAATTTACTTC------------TA
TGGAAAAATAGAACATTTTAGAATAGTGCATCATGTTTTTTTGAAGAAAACTTTATGGAT
CTTCACAGATCCTCTCATGCACTATCTTCGATATCAAGGTAAAGCTATTCTAGCATCAAA
AGGGGCTGATCTTTTTATGAAGAAATTGAAATCTTACCTTGTCTATTTTTGGCAATATTA
TTTTCATTTTTGGTCTGAGCCTAATAGGTTTCATAGAAACCAATTTTCTTATTATTCGTT
CTACTTTATCGGTTATTTTATAAGTGTCAAAATAAATTACTTGGTGGTAAGGAGTCAAAT
ACTAGAGGATTCTATATTAATAGATACT-CTTATTAAGA-GATTTGATACTTTAGTT-CC
AGTCCTT--CCTCT-CATTAGAT-CATTGTCTAAAGCTTC
>Carex_brunnea|PAK|183093|Graciles
GAATGTCG------------GGCTCCCTGCACTTTT-GGTGCGGCCAACCG-AACAT-AG
GGC-TGTCTC-TTCAGT-AT-CCCTCC-CGTC---A--TTG--AACATG-TCGTGGTT-G
GGAT------TCGGATCGGTTGCCTG-TGCGGTCCTACCCAC-T-TGTGGGTAGCGAAGT
CGTCCC-TCGATG--T-ATA---TTTGCTTG-CC-GT-T---CTGACA-TTTTT-ATG--
TC-GTTTGGG-C-AGCCGAAATG-TTGGC-RAAATCCTTTTGA--TGGCGT---G-CGGT
CGAA-TG-CCGTG-CTGCTATCCCTTGGATTT-TTGTCGGCTCTCACGGATG-CAGTGCC
T-ATTGCT-AAGA-TCTGCGGGAC--TT--TT-G-CCCCGTAGACTTC-GGG-AGGTCCC
-TT------G-------TGC-GAATC--------ATT--GCTC-TTATA--CGCC-GT-T
TGTCGTGTTGCCTGTGGTGACACG-CAGATCGT------GTT------C-----------
------------------TTTCGAGTTGTCG---T-TGACAGCAAGAT--GCGAACAGA-
AGTG---TCCGGAGC-------GTGGTC-TTGTGCAAA-GTGGA--ATGC--CTCACCG-
----A-TC---GTATGAGC-AGCGATTTTCGG--TTTGCATCA-AGCGAAG--------G
----CT------C----------G-CCTGT-TC-GGGTTGGTGCTGGA-G-C--TGATTG
CC--TTTC--GGAAAACAC-GACC-G-T-TGAAC-ACG-T--G-ACAG--AAC--G-C-T
G-CC-GC-GG-AGGTGC------------------------------TTGCT--------
--GC-CTCCT-C-GG---CCCCACCGGCCT-CATCCCTC-TCG-TCCTC--C----GGGC
--GCGTTGGTTGCTGGTCGGAACACGGCGCGGGATGG--CGCCAAGGAA--CACGAG--A
A--AGCTGAGGCACCGGC--GAGCCGCA--A-----AAGGGCC-CCGT-C----GG-T--
---TGC--C-AAGGC-----CA-A--T--------------AAA-AAAA----AATATGA
CTCTCGGCAACGGATATCTCGGCTCTCGCATCGATGAAGAACGTAGCGAAATGCGATACG
TGGTGTGAATTGCAGAATCCCGTGAACCATCGAGTCTTTGAACGCAAGTTGCGCCCGAGG
GACCCTCCCGAGGGCACGCCTGCCTCATGGGCGTTAGAAGCCCATCCACGCTCGG-T-TG
-------C-CTAACTAAC--------TA--------------------A-C--------G
GC----AGA--AGATGCGGACATTGGCCCTCCGAACCGT-AAGGCGCGGTGGGCCTAAGT
GTGCGGCC-ATCGTA-CGTGGCCGGGAGCGGCG-AGTGGTGGGC--T--A--CTGCGCAC
GTCG-CCCCGAG-CCCCGTACCGA-CGCAGGGCCTTGTT--GTAACCCCT-AACGAGGAG
ATTCTTATGTAT-CAGAATATGAGTTTTTATTCCT-GTTTTTTCGTAAAAAATCTTCTTA
TTTACGGTTAAGATCTTTTAGAAGCTTTCTTGAAAGAATTTATTTC------------TA
TGGAAAAATAGAACATTTTAGAATAGTGCATCATGTTTTTTTGAAGAAAACTTTATGGAT
CTTCACAGATCCTCTCATGCACTATCTTCGATATCAAGGTAAAGCTATTCTAGCATCAAA
AGGGGCTGATCTTTTTATGAAGAAATTGAAATCTTACCTTGTCTATTTTTGGCAATATTA
TTTTCATTTTTGGTCTGAGCCTAATAGGTTTCATAGAAACCAATTTTCTTATTATTCGTT
CTACTTTATCGGTTATTTTATAAGTGTCAAAATAAATTACTTGGTGGTAAGGAGTCAAAT
ACTAGAGGATTCTATATTAATAGATACT-CTTATTAAGA-GATTTGATACTTTAGTT-CC
AGTCCTT--CCTCT-CATTAGAT-CATTGTCTAAAGCTTC
>Carex_koshewnikowii|TZK|spm00003465|Aulocystis
GGATGTCG------------GGCTCCCTGCACTTTT-GGTGCGGCCAACCG-AACAT-AG
GGC-TGTCTC-TTCATT-GT-CCCTCC-CGTC---A--TTG--AACATG-TCGGGGTT-G
GGAT--GC-TTCCGATCGGTTGCCTG-TGTGGTCCTACCCTC-A-TGTTGGTAGCGAAGT
TGTCCC-TTGATGG-A-ATA---TTTGCTTG-CC-CT-C---ATGACA-TTTTT-GTG--
TC-TTTTGGG-C-AGTCGAAATG-TTGGT-GAAATCCTTGTAT--TGGCGC---G-TGGT
SGAA-TG-TCGCA-TTGCTATGACTTGGTTTT-TTGCCGGCTCTCACGGATG-TGGTGCC
T-AGTGCT-TATC-TCTGCGGGAC--TT--T--G-CCCCGCAGACTTC-GGG-AGGTCCC
-TT------G-------TAC-AAATC--------ATT--GCTC-ACAGC--TGCC-GT-T
TGACGCGTCGCT-AACGCGACACG-CAGATCGT------GTT------C-----------
-------------T----TTCGT-GCAGTCA---T-TGACAGCACGTT-ACCGAACATT-
AGTG---TCTGGAGC-------GTGGTC-TTGTGC-AA-GTGGA--ATGC--CTCTCCG-
----A-TC---GTATGAAG-AGCGATTTCTGA--TTTGCGTCA-CGCAAAG--------G
-----T------C----C---C-G-CCCAT-CC-GGGTTGGTGCTGGA-G-C--TGATTG
CC-TTTCC-----AAACAC-GACC-G-T-CGAAC-ACG-T--G-ACAG--AAT--G-C-T
G-CC-GC-GG-AGGTGC------------------------------TTGCT--------
--GC-CTCCT-C-GG---CCCCACCGGCCT-CATCCCTC-TCG-CCCTT-------GGGC
--GCGTTGGTTGCTGGTCGGAATACGGCGCGGGATGA--CGCCAAGGAA--TACGAG--A
A--AGCTGAGGCACCGAC--GAGCTGCA--C-----AAGGGCT-CTGT-C----GG-T--
---TGC--C-AAGGC-----CA-A--C---------A----AAA---AA----AATATGA
CTCTCGGCAACGGATATCTCGGCTCTCGCATCGATGAAGAACGTAGCGAAATGCGATACG
TGGTGTGAATTGCAGAATCCCGTGAACCATCGAGTCTTTGAACGCAAGTTGCGCCCAAGG
GACCCTCCCGAGGGCACGCCTGCCTCATGGGCGTTAGAAGCCCATCCACGCTCGG-T-TG
-------C-----CTAAC--------TA--------------------A-C--------G
GC----AAA--AGATGCGGACATTGGCCCTCCGAACCGC-GAGGCGCGGTGGGCCTAAGT
GTGCGGCC-ATTGTA-CGTGGCCGGGAGCGGCG-AGTGGTGGGC--T--A--CTGCGCAC
GTCA-CCCCGAG-CCTTGTACCGA-TGCAGGGCCTTGTT-T--GATCCCT-AACGAGGAG
ATTCTTATGTAT-CAGAATATGAGTTTTTATTCCT-GTTTTTTCGTAAAAAATCTTCTTG
TTTACGATTAAGATCTTTTATAAGCTTTCTTGAAAGAATTTACTTC------------TA
TGGAAAAATAGAACATTTTAGAATAGTGCATCATGTTTTTTTGAAGAAAACTTTATGGAT
CTTCACAGATCCTCTCATGCACTATCTTCGATATCAAGGTAAAGCTATTCTAGCATCAAA
AGGGGCTGATCTCTTTATGAAGAAATTGAAATCTTACCTTGTCTATTTTTGGCAATATTA
TTTTCATTTTTGGTCTGAGCCTAATAGGTTTCATAGAAATCAATTCTCTTATTATTCGTT
CTACTTTATCGGTTATTTTTTAAGTGTCAAAATAAATTACTTGGTGGTAAGGAGTCAAAT
ACTAGAGGATTCTATATTAATAGATACT-CTTATTAAGA-GATTTGATACTTTAGTT-CC
AGTCCTT--CCTCT-CATTAGAT-CATTGTCTAAAGCTTC
>Carex_baccans|TAI|spm00005149|Polystachyae
GGATGTCG------------GGCTCCCTGCACTTTT-GGTGCGGCCAACCG-AACAT-AG
GGC-TGTCTCTTTCACT-GT-CCCTCC-CGTC---A--TTG--AACATG-TCGGGGTT-G
GGAT--GC-TTTTGATCGGTTGCCTG-TGCGGTTCTACCCTC-T-TGGTGGTAGCCAAGT
TGTCGC-TTGATGG-A-ATA---TTTGCTTG-CC-CT-G---ATGACA-TTTTT-GTG--
TC-GTTTGGG-C-AGTCGAAATG-TTGGC-GAAATCCTTGGGT--TGGCGT---G-TGGT
CGAA-TG-CCGTG-TTGCTATCACTTGGTTTT-TTGCTGGCTCTCACGGATG-CGGTGCC
T-AGTGC--TAGC-TCTGCGGGAC--TT--T--G-CCCCGCAGACTTT-GGG-AGGTCCC
-TT------G-------TAC-GAATC--------ATT--GCTC-GCAGC--TGCC-GT-T
TGTCGTGTCGCT-AGCGTGACACG-CAGATCGT------GTT------C-----------
-------------T----TTCGT-GCAGTCA---G-TGACAGCACGTT-ACCGAACATT-
AGTG---TCTGGAGC-------GTGGTC-TTGTGC-AT-GTGGA--ATGC--CTCTCTG-
----A-TC---GGATGAAG-AGCGATTTCCGG--TTTGTGTCA-CGCGAAG--------G
-----T------C----C---C-G-CCCAT-CA-GGGTCGGTGCTGGA-G-C--TGATTG
CC-TTTCC----AAAACAC-GACC-G-T-CGAAC-ACG-T--G-ACAA--AAT--G-C-T
G-CC-GC-GG-GGGTGG------------------------------TTGCT--------
--GC-CTCCT-C-GG---CCCCACCGGCCT-CAACCCTC-TCG-CCCTC-------GGGC
--GCGTTGGTTGCTGGTCGGAATACGGCGCGGGATGA--CGCCAAGGAA--CACGAG--A
A--AGCTGAGGCACCGGC--GAGCTGCA--C-----AAGGGCT-CTGT-C----GG-T--
---TGC--C-AAGGC-----CA-A--C---------------------------------
------------------------------------NNNNNNNNNNNNNNNNNNNNNNNN
NNNNNNNNNNNNNNNNNNNNNNNNNNNNNNNNNNNNNNNNNNNNNNNNNNNNNNNNNNNN
NNNNNNNNNNNNNNNNNNNNNNCCTCATGGGCGTTAGAAGCCCATCCACGCTCGG-T-TG
-------C-----CCAAC--------TA--------------------A-C--------G
GT----AAA--AGATGCGGAAATTGGCCCTCCGAACCGT-GAGGCGCGGTGGGCCTAAGT
GTGCGGCC-GTCGTA-CGTGGCCGGGAGCGGCG-AGTGGTGGGC--T--A--CTGCGCAC
GTCA-CCCCGAG-CCTCGTACCGA-TGCAGGGCCTTGTT-T--GATCCCT-AACGAGGAG
------------------------------------------------------------
------------------------------------------------------------
------------------------------------------------------------
------------------------------------------------------------
------------------------------------------------------------
------------------------------------------------------------
------------------------------------------------------------
------------------------------------------------------------
----------------------------------------
>Carex_composita|CHT|spm00003356|Polystachyae
GGATGTCG------------GGCTCCCTGCACTTTT-GGTGCGGCCAACCG-AACAT-AG
GGC-TGTCTCTTTCACT-GT-CCCTCC-CATC---A--TTG--AACATG-TTGGGGTT-G
GGAT--GC-TTTTGATCGGTTGCCTG-TGCGGTTCTACCCTC-T-TGTTGGTAGCCAAGT
TGTCCC-TTGATGG-A-ATA---TTTGCTTG-CC-CT-G---ATGACA-TTTTT-GTG--
TC-GTTTGGG-C-AGTCGAAATG-TTGGC-GAAATCCTGGTGT--TGGCGC---G-TGGT
CGAA-TG-CCGTG-TTGCTATCACTTGGTTTT-TTGCTGGCTCTCACGGATG-CGGTGCC
T-AGTGC--TAGC-TCTGCGGGAC--TT--T--G-CCCCGCAGACTTT-GGG-AGGTCCC
-TT------G-------TAC-GAATC--------ATT--GCTC-GCAGC--TGCC-GT-T
TGTCGTGTCACT-AGCGTGACACG-CAGATCGT------GTT------C-----------
-------------T----TTCGT-GCAGTCA---T-TGACAGCACGTT-ACCGAACATT-
AGTG---TCTGGAGC-------GTGGTC-TTGTGC-AT-GTGGA--ATGC--CTCTCTG-
----G-TC---GGATGAAG-AGCGATTTCCGG--TTTGTGTCA-CGCGAAG--------G
-----T------C----C---C-G-CCCAT-CA-GGGTCGGTGCTGGA-G-C--TGATTG
CC-TTTCC----AAAACAC-GACC-G-T-TGAAC-ACG-T--G-ACAA--AAT--G-C-T
G-CC-GC-GG-GGGTGG------------------------------TTGCT--------
--GC-CTCCT-C-GG---CCCCACCGGCCT-CAACCCTC-TCG-CCCTC-------GGGC
--GCGTTGGTTGCTGGTCGGAATACGGCGCGGGATGA--CGCCAAGGAA--CACGAG--A
A--AGCTGAGGCACCGGG--GAGCTGCA--C-----ACGGGCT-CTGT-C----GG-T--
---TGC--C-AAGGC-----CA-A--C---------A----AAA---AA----AATATGA
CTCTCGGCAACGGATATCTCGGCTCTCGCATCGATGAAGAACGTAGCGAAATGCGATACG
TGGTGTGAATTGCAGAATCCCGTGAACCATCGAGTCTTTGAACGCAAGTTGCGCCCAAGG
GACCCTCCCGAGGGCACGCCTGCCTCATGGGCGTTAGAAGCCCATCCACGCTCGG-T-TG
-------C-----CTAAC--------TA--------------------A-C--------G
GT----AAA--AGATGCGGAAATTGGCCCTCCGAACCGT-GAGGCGCGGTGGGCCTAAGT
GTGCGGCC-GTCGTA-CGTGGCCGGGAGCGGCG-AGTGGTGGGC--T--A--CTGCGCAC
GTCA-CCCCGAG-CCTCGTACTGA-TGCAGGGCCTTGTT-T--GATCCCT-AACGAGGAG
ATTCTTATGTAT-CGGAATATGAGTTTTTATTCCT-GTTTTTTCGTAAAAAATCTTCTTG
TTTACGATTAAGATATTTTAGAAGCTTTCTTGAAAGAATTTACTTC------------TA
TGGAAAAATAGAACATTTTAGAATAGTGCATCATGTTTTTTTGAAGAAAACTTTATGGAT
CTTCACAGATCCTCTCATGCACTATCTTCGATATCAAGGTAAAGCTATTCTAGCATCAAA
AGGGGCTGATCTTTTTATGAAGAAATTGAAATCTTACCTTGTCTATTTTTGGCAATATTA
TTTTCATTTTTGGTCTGAGCCTAATAGGTTTCATAGAAACCAATTCTCTTATTATTCGTT
CTACTTTATCGGTTATTTTTTAAGTGTCAAAATAAATTACTTGGTGGTAAGGAGTCAAAT
ACTAGAGGATTCTATATTAATAGATACT-CTTATTAAGA-GATTTGATACTTTAGTT-CC
AGTCCTT--CCTCT-CATTAGAT-CATTGTCTAAAGCTTC
>Carex_inanis|CHT|spm00003363|Setigerae
GGATGTCG------------GGCTCCCTGCACTTTT-GGTGCGGCCAACCG-AACAT-AG
GGC-TGTCTCTTTCATT-GT-CCCTCC-TGTC---A--TTG--AACATG-TCGGGGTT-G
GGAT--GC-TTTCGATCGGTTGCCTG-TGCGGTTCTACCCTC-T-TGTTGGTAGCGAAGT
TGTCCC-TTGATG--GAATA---TTTGCTTG-CC-CT-C---ATGACA-TTTTT-GTG--
TC-GTTTGGG-C-AGTCGAAATG-TTGGC-GAAATCCTTGTGT--TAGTGC---G-TGGT
CGAA-TG-CCGTG-TTGCTATCACTTGGTTTT-TTGCCGGCTCTCACGGATG-CGGTGCC
T-AGTGC--TAGC-ACTGCGGGAC--TT--T--G-CCCCGCAGACTTC-GGG-AGGTCCC
-GT------G-------TAC-GAATC--------ATT--GCTC-GCAGC--TGCC-GT-T
TGTCGTGTCGCT-AACGCGACACG-CAGATCGT------GTT------C-----------
-------------T----TTCGT-GCAGTCG---T-TGACAGCACGTT-ACCGAACATT-
AGTG---TCTGGAGC-------GTGGTC-TTGTGC-AC-GTGGA--ATGC--CTCTCTG-
----A-TC---GGATGAAG-AGCGATTTCCGG--TTTGCGTCA-CGCGAAG--------G
----TC------C----C-----G-CCCAT-CC-GGGTCGGTGCTGGA-G-C--TGATTG
CC--TTTC-----AAACAC-GACC-G-T-CGAAC-ACG-T--G-ACAG--AAT--G-C-T
G-CC-GC-GG-GGGTGC------------------------------TTGCC--------
--GC-CTCCT-C-GG---CCCCACCGGCCT-CACCCCTC-TCG-CCCTC-------GGGC
--GCGCTGGTTGCTGGTCGGAATACGGCGCGGGATGA--CGCCAAGGAA--CACGAG--A
A--AGCTGAGGCACCGGC--GAGCTGCA--C-----AAGGGCT-CTGT-C----GGTT--
---TGC--C-AAGGC-----CA-A--C---------A----AAA-AAAA----AATATGA
CTCTCGGCAACGGATATCTCGGCTCTCGCATCGATGAAGAACGTAGCGAAATGCGATACG
TGGTGTGAATTGCAGAATCCCGTGAACCATCGAGTCTTTGAACGCAAGTTGCGCCCAAGG
GACCCTCCCGAGGGCACGCCTGCCTCATGGGCGTTAGAAGCCCATCCACGCTCGG-T-TG
-------C-----CTAAC--------TA--------------------A-C--------G
GC----AAA--AGATGCGGACATTGGCCCTCCGAACCGC-GAGGCGCGGTGGGCCCAAGT
GTGCGGCC-GTCGTA-CGTGGCCGGGAGCGGCG-AGTGGTGGGC--T--A--CTGCGCAC
GTCA-CCCCGGG-CCCCGTACCGA-TGCAGGGCCTTGTT-T--GATCCCTAAACGAGGAG
ATTCTTATGTAT-CAGAATATGAGTTTTTATTCCT-GTTTTTTCGTAAAAAATCTTCTTG
TTTACGATTAAGATATTTTAGAAGCTTTCTTGAAAGAATTTACTTC------------TA
TGGAAAAATAGAACATTTTAGAATAGTGCATCATGTTTTTTTGAAGAAAACTTTATGGAT
CTTCACAGATCCTCTCATGCACTATCTTCGATATCAAGGTAAAGCTATTCTAGCATCAAA
AGGGGCTGATCTTTTTATGAAGAAATTGAAATCTTACCTTGTCTATTTTTGGCAATATTA
TTTTCATTTTTGGTCTGAGCCTAATAGGTTTCATAGAAACCAATTCTCTTATTATTCGTT
CTACTTTATCGGTTATTATTTAAGTGTCAAAATAAATTACTTGGTGGTAAGGAGTCAAAT
ACTAGAGGATTCTATATTAATAGATACT-CTTATTAAGA-GATTTGATACTTTAGTT-CC
AGTCCTT--CCTCT-CATTAGAT-CATTGTCTAAAGCTTC
>Carex_haematostoma|CHT|spm00003383|Aulocystis
GGATGTCG------------GGCTCCCTGCACTTTT-GGTGCAGCCAACCG-AACAT-AG
GGC-TGTCTC-TTCACT-GT-CCCTCC-CGTC---A--TTG--AACTTG-TCGGGGTT-G
GGAT--GC-TTCCGATCGGTTGCCTG-TGCGGTTTTACCCTC-T-TGTTGGTAGCGAAGT
TGTCCC-TTGATG--GAATA---TTTGCTTG-CC-CT-C---ATGACA-TTTTT-GTG--
TT-GTTTGGG-C-AGTCGAAATG-TTGGC-GAAATCTTTGTGT--TGGCGG---G-TGGT
CGAA-TG-CTGCG-TTGCTATCACTTGGTTTT-TTGTCGGCTCTCACGGATG-TGGTGCC
T-AGTGC--TATC-TCTGTGGGAC--TT--T--G-CCCCGCAGACTTC-GGG-AGGTCCC
-TT------G-------TAC-GAATC--------ATT--GCTC-GCAGC--TGCC-GT-T
TGTCGTGTTGCT-AACGCAACACG-CAGATCGT------GTT------C-----------
-------------T----TTCGT-GCAGTCA---T-TGACAGCACGTT-ACCGAACATT-
AGTG---TCTGGAGC-------GTGGTC-TTGTGC-AC-GTGGA--ATGC--CTCTTTG-
----A-TC---GAATGAAT-AGCGATTTCCGG--TTTGCGTCA-CGCGAAG--------G
----TC------C----C-----G-CCCAT-CC-GGGTCGGTGCTGGA-G-C--TGATTG
CC-TTTCC---AAAAACAC-GACC-G-T-TGAAC-ACG-T--G-ACAG--AAT--G-C-T
G-CC-GC-GG-AGGCGC------------------------------TTGCT--------
--GC-CTCCT-C-GG---CCCCACCGGCCT-CCTCCCTC-TCG-CCCTT--T---GGGGT
--GCGTTGGTTGTTGGTCGGAATACGGCGCGGGATGA--CGCCAAGGAA--CACGAT-AA
A--AGCTGAGGCACTGGC--GAGCCGCT--T-----AAGGGCT-CTGT-C----GG-T--
---TGC--T-AAGGC-----CA-A--C---------A----AAA---AA----AATATGA
CTCTCGGCAACGGATATCTCGGCTCTCGCATCGATGAAGAACGTAGCGAAATGCGATACG
TGGTGTGAATTGCAGAATCCCGTGAACCATCGAGTCTTTGAACGCAAGTTGCGCCCAAGG
GACCCTCCCGAGGGCACGCCTGCCTCATGGGCGTTAGAAGCCCATTCACGCTCGG-T-TG
-------C-----CTAAC--------TA--------------------A-T--------G
GC----AAA--AGATGCGGACATTGGCCCTCCGAACCGC-GAGGTGCGGTGGGCCTAAGT
GTGCGGTC-GTCGTA-CGTGGCCGGGAGCGGCG-AGTGGTGGGC--T--A--CTGCGCAC
GTCA-CCTCGAG-CCTCGTACCGA-CGCAGGGCCTTGTT-TG-AACCCCT-AACGAGGAG
ATTCTTATGTAT-CAGAATATGAGTTTTTATTCCTGGTTTTTTCGTAAAAAATCTTCTTG
TTTACGATTAAGATCTTTTAGAAGCTTTCTTGAAAGAATTTACTTC------------TA
TGGAAAAATAGAACATTTTAGAATAGTGCATCATGTTTTTTTTAAGAAAACTTTATGGAT
CTTCACAGATCCTCTCATGCACTATCTTCGATATCAAGGTAAAGCTATTCTAGCATCAAA
AGGAGCTGATCTTTTTATGAAGAAATTTAAATCTTACCTTGTCTATTTTTGGCAATATTA
TTTTCATTTTTGGTCTGAGCCTAATAGGTTTCATAGAAACTCATTCTCTTATTATTCGTT
CTACTTTATCGGTTATTTTTTAAGTGTCAAAATAAATTACTTGGTGGTAAGGAGTCAAAT
ACTAGAGGATTCTATATTAATAGATACT-CTTATTAAGA-GATTTGATACTTTAGTT-CC
AGTCCTT--CCTCT-CATTAGAT-CATTGTCTAAAGCTTC
>Carex_borii|WHM|spm00003355|Aulocystis
GGATGTCG------------GGCTCCCTGCACTTTT-GGTGCGGCCAACCG-AACAT-AG
GGC-TGTCTC-TTCACT-GT-CCCTCC-TGTC---A--TTA--AACATG-TCGGGGTT-G
GGAT--GC-TTCCGATCGGTTGCCTG-TGTGGTTCTACCCTC-T-TGTTGGTAGCGAAGT
TGTCCC-TTGATG--GAATA---TTTGCTTG-CC-CT-C---ATGACA-TTTTT-GTG--
TT-GTTTGGG-C-AGTCGAAATG-TTGGC-GAAGTCCTTGTGT--TGGCGG---G-TGGT
CGAA-TG-CTGCG-TTGCTATCACTTGGTTTT-TTGCCGGCTCTCACGGATG-TGGTGCC
T-AGTGC--TAGC-TCTGCGGGAC--TT--T--G-CCCCGCAGACTTC-GGG-AGGTCCC
-TT------G-------TAC-GAATC--------ATT--GCTC-GCAGC--TGCC-GT-T
TGTCGTGTTGCT-AACGCGACACG-CAGATCGT------GTT------C-----------
-------------T----TTCGT-GCAGTCA---T-TGACAGCACGTT-ACCGAACATT-
AGTG---TCTGGAGC-------GTGGTC-TTGTGC-AT-GTGGA--ATGC--CTCTCCG-
----A-TC---GAATGAAT-AGCGATTTCCGG--TTTGCGTCA-CGCGAAG--------G
----TC------C----C-----G-CCCAT-TC-GGGTTGGTGCTGGA-G-C--TGATTG
CC-TTTCC---AAAAACAC-GACC-G-T-CGAAC-ACG-T--G-ACAG--AAT--G-C-T
G-CT-GC-GG-AGGCGC------------------------------TTGCT--------
--GC-CTCCT-C-GG---CCCCACCGGCCT-CCTCCCTC-TCG-CCCTT--C---GGGGT
--GCGTTGGTTGTTGGTCGGAATACGGCGC-GGATGA--CGCCAAGGAA--CACGAT-AA
A--AGCTGAGGCACCGGC--GAGCCGCT--C-----GAGGGCT-CTGT-C----GG-T--
---TGC--T-AAGGC-----CA-A--C---------T----AAA----A----AATATGA
CTCTCGGCAACGGATATCTCGGCTCTCGCATCGATGAAGAACGTAGCGAAATGCGATACG
TGGTGTGAATTGCAGAATCCCGTGAACCATCGAGTCTTTGAACGCAAGTTGCGCCCAAGG
GACCCTCCCGAGGGCACGCCTGCCTCATGGGCGTTAGAAGCCCATCCACGCTCGG-T-TG
-------C-----CTAAC--------TA--------------------A-T--------G
GC----AAA--AGATGCGGAAATTGGCCCTCCGAACCGC-GAGGGGCGGTGGGCCTAAGT
GTGCGGCC-GTCGTA-CGTGGCCGGGAGCGGCG-AGTGGTGGGC--T--A--CTGCGCAC
GTCA-CCTCGAG-CCCCGTACCGA-CGCAGGGCCTTGTT-TG-AACCCCT-AACGAGGAG
ATTCTTATGTAT-CAGAATATGAGTTTTTATTCCT-GTTTTTTCGTAAAAAATCTTCTTG
TTTACGATTAAGATCTTTTAGAAGCTTTCTTGAAAGAATTTACTTC------------TA
TGGAAAAATAGAACATTTTAGAATAGTGCATCATGTTTTTTTGAAGAAAACTTTATGGAT
CTTCACAGATCCTCTCATGCACTATCTTCGATATCAAGGTAAAGCTATTCTAGCATCAAA
AGGAGCTGATCTTTTTATGAAGAAATTGAAATCTTACCTTGTCTATTTTTGGCAATATTA
TTTTCATTTTTGGTCTGAGCCTAATAGGTTTCATAGAAACTCATTCTCTTATTATTCGTT
CTACTTTATCGGTTATTTTTTAAGTGTCAAAATAAATTACTTGGTGGTAAGGAGTCAAAT
ACTAGAGGATTCTATATTAATAGATACT-CTTATTAAGA-GATTTGATACTTTAGTT-CC
AGTCCTT--CCTCT-CATTAGAT-CATTGTCTAAAGCTTC
>Carex_nakaoana|CHT|spm00003374|Aulocystis
GGATGTCG------------GGCTCCCTGCACTTTT-GGTGCGGCCAACCG-AACAT-AG
GGC-TGTCTC-TTCACT-GT-CCCTCC-TTTC---A--TTG--AACATG-TCGGGGTT-G
GGAT--GC-TTCCGATCGGTTGCCTG-TGCGGTTCTACCCTC-T-TGTTGGTAGCGAAGT
TGTCCC-TTGATG--GAATA---TTTGCTTG-CC-CT-C---ATGACA-TTTTT-GTG--
TT-GTTTGGG-C-AGTCGAAATG-TTGGC-GAAATCCTTGTGT--TGGTGG---G-TGGT
TGAA-TG-CCGCG-TTGCTATCACTTGGTTTT-TTGCCGGCTCTCACGGATG-CGGTGCC
T-AGTGC--TAGC-TCTGCGGGAC--TT--T--G-CCCCGCAGACTTC-GGG-AGGTCTC
-TT------G-------TAC-GAATC--------ATT--GCTC-GCAGC--TGCC-GT-T
TGTCGTGTTGCT-AACGCGACACG-CAGATCGT------GTT------C-----------
-------------T----TTCGT-GCAGTCA---T-TGACAGCACGTT--ACTTACATT-
AGTG---TCTGGAGC-------GTGGTC-TTGTGC-AT-GTGGA--ATGC--CTCTCCG-
----A-TC---GAATGAAT-AGCGATTTCCGG--TTTGTGTCA-CGCGAAG--------G
----TC------C----C-----G-CCCAT-CC-GGGTTGNNNNNNNN-N-N--NNN---
------------------------------------------------------------
------------------------------------------------------------
------------------------------------------------------------
------------------------------------------------------------
------------------------------------------------------------
------------------------------------------------------------
------------------------------------------------------------
------------------------------------------------------------
------------------------------------------------------------
------------------------------------------------------------
------------------------------------------------------------
------------------------------------------------------------
------------------------------------------------------------
ATTCTTATGTAT-CAGAATATGAGTTTTTATTCCT-GTTTTTTCGTAAAAAATCTTCTTG
TTTACGATTAAGATCTTTTAGAAGCTTTCTTGAAAGAATTTACTTC------------TA
TGGAAAAATAGAACATTTTAGAATAGTGCATCATGTTTTTTTTAAGAAAACTTTATGGAT
CTTCACGGATCCTCTCATGCACTATCTTCGATATCAAGGTAAAGCTATTCTAGCATCAAA
AGGAGCTGATCTTTTTATGAAGAAATTGAAATCTTACCTTGTCTATTTTTGGCAATATTA
TTTTCATTTTTGGTCTGAGCCTAATAGGTTTCATAGAAACTCATTCTCTTATTATTCGTT
CTACTTTATCGGTTATTTTTTAAGTGTCAAAATAAATTACTTGGTGGTAAGGAGTCAAAT
ACTAGAGGATTCTATATTAATAGATACT-CTTATTAAGA-GATTTGATACTTTAGTT-CC
AGTCCTT--CCTCT-CATTAGAT-CATTGTCTAAAGCTTC
>Carex_montis-everesti|CHT|spm00003369|Aulocystis
GGATGTCG------------GGCTCCCTGCACTTTT-GGTGCGGCCAACCG-AACAT-AG
GGC-TGTCTC-TTCACT-GT-CTCTCC-CGTC---A--TTG--AACATG-TCGGGGTT-G
GGAT--GC-TTCCGATCGGTTGCCTG-TGCGGTTCTACCCTC-T-TGTTGGTAGCGAAGT
TGTCCC-TTGATG--GAATA---TTTGCTTG-CT-CT-C---ATGACA-TTTTT-GTG--
TT-GTTTGGG-C-AGTCGAAATG-TTGGC-GAAATCTTTGTGT--TGGCGG---G-TGGT
CGAA-TG-CCGCG-TTGCTATCACTTGGTTTT-TTGCCGGCTCTCACGGATG-TGGTGCC
T-AGTGC--TAGC-TCTGCGGGAC--TT--T--G-CCCCGCAGACTTC-GGG-AGGTCCC
-TT------G-------TAC-GAATC--------ATT--GCTC-GCAGC--TGCC-GT-T
TGTCGTGTTGCT-AACGCAACACG-CAGATCGT------GTT------C-----------
-------------T----TTCGT-GCAGTCA---T-TGACAGCACGTT-ACCGAACATT-
AGTG---TCTGGAGC-------GTGGTC-TTGTGC-AC-GTGGA--ATGC--CTCTCCG-
----A-TC---GAATGAAT-AGCGATTTCCGA--TTTGCGTCA-TGCGAAG--------G
----TC------C----C-----G-CCCAT-CC-GGGTCGGTGCTGGA-T-C--TGA---
------------------------------------------------------------
------------------------------------------------------------
------------------------------------------------------------
------------------------------------------------------------
------------------------------------------------------------
------------------------------------------------------------
------------------------------------------------------------
------------------------------------------------------------
------------------------------------------------------------
------------------------------------------------------------
------------------------------------------------------------
------------------------------------------------------------
------------------------------------------------------------
ATTCTTATGTAT-CAGAATATGAGTTTTTATTCCT-GTTTTTTCGTAAAAAATCTTCTTG
TTTACGATTAAGATCTTTTAGAAGCTTTCTTGAAAGAATTTACTTC------------TA
TGGAAAAATAGAACATTTTAGAATAGTGCATCATGTTTTTTTGAAGAAAACTTTATGGAT
CTTCACAGATCCTCTCATGCACTATCTTCGATATCAAGGTAAAGCTATTCTAGCATCAAA
AGGGGCTGATCTTTTTATGAAGAAATTGAAATCTTACCTTGTCTATTTTTGGCAATATTA
TTTTCATTTTTGGTCTGAGCCTAATAGGTTTCATAGAAACCAATTCTCTTATTATTCATT
CTACTTTATCGGTTATTTTTTAAGTGTCAAAATAAATTACTTGGTGGTAAGGAGTCAAAT
ACTAGAGGATTCTATATTAATAGATACT-CTTATTAAGA-GATTTGATACTTTAGTT-CC
AGTCCTT--CCTCT-CATTAGAT-CATTGTCTAAAGCTTC
>Carex_plectobasis|CHT|spm00003378|Aulocystis
NNNNNNNN------------NNNNNNNNNNNNTTTT-GGTGCGGCCAACCG-AACAT-AG
GGC-TGTCTC-TTCACTGGT-CCCTCC-KTTC---A--TTG--AACATG-TCGGGGTT-G
GGAT--GC-TTCCGATCGGTTGCCTG-TGCGGTTCTACCCTC-T-TGTTGGTAGCGAAGT
TGTCCC-TTGATG--GAATA---TTTGCTTG-CC-CT-C---ATGACA-TTTTT-GTG--
TT-GTTTGGG-C-AGTCGAAATG-TTGGC-GAAATCYTTGTGT--TGGCGG---G-TGGT
CGAA-TG-CCGCG-TTGCTATCACTTGGTTTT-TTGCCGGCTCTCACGGATG-TGGTGCC
T-AGTGC--TAGC-TCTGCGGGAC--TT--T--G-CCCCGCAAACTTC-GGG-AGGTCCC
-TT------G-------TAC-GAATC--------ATT--GCTC-GCAGC--TGCC-GT-T
TGTCGTGTTGCT-AACGCAACACG-CAGATCGT------GTT------C-----------
-------------T----TTCGT-GCAGTC------------------------------
ATTG--------------------------------AC---------AGC----------
----A-------------------------------------------------------
------------C----------G-------TT--------------A---C--NNN---
------------------------------------------------------------
------------------------------------------------------------
------------------------------------------------------------
------------------------------------------------------------
------------------------------------------------------------
------------------------------------------------------------
------------------------------------------------------------
------------------------------------------------------------
------------------------------------------------------------
------------------------------------------------------------
------------------------------------------------------------
------------------------------------------------------------
------------------------------------------------------------
ATTCTTATGTAT-CAGAATATGAGTTTTTATTCCT-GTTTTTTCGTAAAAAATCTTCTTG
TTTACGATTAAGATCTTTTAGAAGCTTTCTTGAAAGAATTTACTTC------------TA
TGGAAAAATAGAACATTTTAGAATAGTGCATCATGTTTTTTTTAAGAAAACTTTATGGAT
CTTCACGGATCCTCTCATGCACTATCTTCGATATCAAGGTAAAGCTATTCTAGCATCAAA
AGGAGCTGATCTTTTTATGAAGAAATTGAAATCTTACCTTGTCTATTTTTGGCAATATTA
TTTTCATTTTTGGTCTGAGCCTAATAGGTTTCATAGAAACTCATTCTCTTATTATTCGTT
CTACTTTATCGGTTATTTTTTAAGTGTCAAAATAAATTACTTGGTGGTAAGGAGTCAAAT
ACTAGAGGATTCTATATTAATAGATACT-CTTATTAAGA-GATTTGATACTTTAGTT-CC
AGTCCTT--CCTCT-CATTAGAT-CATTGTCTAAAGCTTC
>Carex_litvinovii|TZK|spm00003467|Aulocystis
GGATGTCG------------GGCTCCCTGCACTTTT-GGTGCGGCCAACCG-AACAT-AG
GGC-TGTCTC-TTCACT-GT-CCCTCC-CGTC---A--TTG--AACGTG-TCGGGGTT-G
GGAT--GC-TTCCGATCGGTTGCCTG-TGCGGTTCTACCCTC-T-TGTTGGTAGCGAAGT
TGTCCC-TTGATG--GAATG---TTTGCTTG-CC-CT-C---ATGACA-TTTTT-GTG--
TC-GTTTGGG-C-AGTCGAAATG-TTGGC-GAAATCCTTGTGT-TTTGCGC---G-TGGT
CGAA-TG-ATGCG-TTGCTATCACTTGGTTTT-TTGCCGGCTCTCACGGATG-CGGTGCC
T-TGTGC--TAGC-TCTGCGGGAC--TT--T--G-CCCCGCAGACTTC-GGG-AGGTCCC
-TT------G-------TAC-GAATC--------ATT--GCTC-GCAGC--TGCC-GT-T
TGACGTGTCGCT-AACGCGACACG-CAGATCGT------GTT------C-----------
-------------T----TTCGT-GCAGTCA---T-TGACAGCACGTT-ACCGAACATT-
AGTG---TCTGGAGC-------GTGGTC-TTGTGC-AA-GCGGA--ATGC--CTCTCCG-
----A-TC---GTATGAAG-AGCGATTTCCGG--TTTGCGTCA-CGCGAAG--------G
---------TCCC----C-----G-CCCAT-CC-GGGTTGGTGCTGGA-G-C--TGATTG
CC-TTTCC-----AAACAC-GACC-G-T-CGAAC-ACG-T--G-ACAG--AAT--G-CTT
G-CC-GC-GG-AGGTGC------------------------------TCGCT--------
--GC-CTCCT-C-GG---CCCCACCGGCCT-CACCCCTC-TCG-CCCTT-------GGGC
--GCGTTGGTTGCTGGTCGGAACACGGCGCGGGATGA--CGCCAAGGAA--CACGAG--A
A--AGCTGAGGCACCGGC--GAGCTGCA--C-----AAGGCCT-CTGT-C----GGTT--
---TGC--C-AAGGC-----CA-A--C--------AA----AAA---AA----AATATGA
CTCTCGGCAACGGATATCTCGGCTCTCGCATCGATGAAGAACGTAGCGAAATGCGATACG
TGGTGTGAATTGCAGAATCCCGTGAACCATCGAGTCTTTGAACGCAAGTTGCGCCCAAGG
GACCCTCCCGAGGGCACGCCTGCCTCATGGGCGTTAGAAGCCCATCCACGCTCGG-T-TG
-------C---------C--------TA--------------------A-C----TAAAG
GC----AGA--AGATGCGGACATTGGCCCTCCGAACCGC-GAGGCGCGGTGGGCCTAAGT
GTGCGGCC-GTCGTA-CGTGGCCGGGAGCGGCG-AGTGGTGGGC--T--A--CTGCGCAC
GCCA-CCCCGAG-CCTTGTACCGA-TGCAGGGCCTTGTT-T--GATCCCT-AACGAGGAG
ATTCTTATGTAT-CAGAATATGAGTTTTTATTCCT-GTTTTTTCGTAAAAAATCTTCTTG
TTTACGATTAAGATCTTTTAGAAGCTTTCTTGAAAGAATTTACTTC------------TA
TGGAAAAATAGAACATTTTAGAATAGTGCATCATGTTTTTTTGAAGAAAACTTTATGGAT
CTTCACAGATCCTCTCATGCACTATCTTCGATATCAAGGTAAAGCTATTCTAGCATCAAA
AGGGGCTGATCTTTTTATGAAGAAATTGAAATCTTACCTTGTCTATTTTTGGCAATATTA
TTTTCATTTTTGGTCTGAGCCTAATAGGTTTCATAGAAACCAATTCTCTTATTATTCGTT
CTACTTTATCGGTTATTTTTTAAGTGTCAAAATAAATTACTTGGTGGTAAGGAGTCAAAT
ACTAGAGGATTCTATATTAATAGATACT-CTTATTAAGA-GATTTGATACTTTAGTT-CC
AGTCCTT--CCTCT-CATTAGAT-CATTGTCTAAAGCTTC
>Carex_schlagintweitiana|PAK|183068|Setigerae
NNNNNNNG------------GGCTCCCTGCACTTTT-GGTGCGGCCAACCG-AACAT-AG
GGC-TGTCTC-TTCACT-GT-CCCTCC-CGTC---A--TGG-AAACATG-TCSGGGTT-G
GGAT--GC-TTCCGATCGGTTGCCTG-TGCGGTTCTACCCTC-T-TGTTGGTAGCGAAGT
TGTCCC-TTGATG--GAATA---TTTGCTTG-CC-CT-C---ATGACA-TTTTT-GTG--
TM-GTTTGGG-C-AGTCGAAATG-TTGGC-GAAATCCTTKTGT--TGGCGC---G-TTGT
CGAA-TA-TCGCG-TTGCTATCACTTGGTTTT-TTGCCGGCTCTCACGGATG-CGGTGCC
T-AGTGC--TAGC-TCTGCGGGAC--TT--T--G-CCCCGCAGACTTC-GGG-AGGTCCC
-TT------G-------TAT-GAATC--------ATT--GCTC-GCAGC--TGCC-GT-T
TGACGTGTCGCT-AACGCGACACG-CAGATCGT------GTT------C-----------
-------------T----TTCGT-GCAGTCA---T-TGACAGCACGTT-ACCGAACATT-
AGTG---TCTGGAGC-------GTGGTC-TTGTGC-AA-GTGGA--ATGC--CTCTCCG-
----A-TC---GTATGAAG-AGCGATTTCCGG--TTTGCGTCA-CGCGAAG--------G
---------T-CC----C-----G-CCCAT-CC-GGGTTGGTGCTGGA-G-C--TGA---
------------------------------------------------------------
------------------------------------------------------------
------------------------------------------------------------
------------------------------------------------------------
------------------------------------------------------------
------------------------------------------------------------
------------------------------------------------------------
------------------------------------------------------------
------------------------------------------------------------
------------------------------------------------------------
------------------------------------------------------------
------------------------------------------------------------
------------------------------------------------------------
ATTCTTATGTAT-CAGAATATGAGTTTTTATTCCT-GTTTTTTCGTAAAAAATCTTCTTG
TTTACGATTAAGATCTTTTAGAAGCTTTCTTGAAAGAATTTACTTC------------TA
TGGAAAAATAGAACATTTTAGAATAGTGCATCATGTTTTTTTGAAGAAAACTTTATGGAT
CTTCACAGATCCTCTCATGCACTATCTTCGATATCAAGGTAAAGCTATTCTAGCATCAAA
AGGGGCTGATCTTTTTATGAAGAAATTGAAATCTTACCTTGTCTATTTTTGGCAATATTA
TTTTCATTTTTGGTCTGAGCCTAATAGGTTTCATAGAAACCAATTCTCTTATTATTCGTT
CTACTTTATCGGTTATTCTTTAAGTGTCAAAATAAATTACTTGGTGGTAAGGAGTCAAAT
ACTAGAGGATTCTATATTAATAGATACT-CTTATTAAGA-GATTTGATACTTTAGTT-CC
AGTCCTT--CCTAT-CATTAGAT-CATTGTCTAAAGCTTC
>Carex_aureolensis|MSI|spm00000770|Squarrosae
GGATGTCG------------GGCTCCCCGCACTTTT-GGTGCGGCCAACCG-AACAT-AG
GGC-TGTCTC-TTCACT-CT-CCCGGC-CGTC---A--CTG--AACGTG-TCGTGGTC-G
GGAT--GG-TTCCGATCGTTTGCCTG-TGCGGTTCTACCCTC-T-TGTGGGTAGCGAAGT
TGTCCC-TTGACG--G-ATA---TTTGCTTG-CC-CT-T---CTGACA-TTTTT-GTG--
TC-GTTCGGG-C-AGCCGAAATG-CTGGT-GAGATCCTYGTGC--TGGCGC---G-TGGC
CGGA-TG-CCGTG-TTGCTGTCACTCGGGTCT-TTGCCGGCTCTCGCGGATG-CGGTGCC
T-AGTGC--TAGC-TCTGTGGGAC--TC--T--G-CCCCGCAGACTTC-GGG-AGGTCCC
-TT------G-------TAC-GAATC--------ACT--GCTC-TTATA--CGCC-GT-T
TGTCGTGCCGCT-GCCGCGGCGCG-CAGATCGT------GTT------C-----------
-------------T----TTCGT-GCAGCCG---T-TGACAGCACGAT-AGCGAACATT-
AGTG---TCCGGAGC-------GTGGTC-CTGTGC-AT-GCGGA--ATGC--CTCTCCG-
----A-AC---GTATGAGC-AGCGATTTCCGG--TCCGCGTCG-CGCGAAG--------G
-----C---C--C----C-----G-CCCGT-CC-GGGTCGGTGCCGGA-G-C--TGATYG
CC-TTTCC---GGAAACAC-GACC-G-T-CGAAC-ACG-T--G-ACAG--AAT--G-C-C
G-CC-GC-GG-AGGCGC------------------------------CCGCC--------
--GC-CTCCC-C-GG---CCCCACCGGCCT-CCTCCCTC-TCG-CCCTC--C---GGGGC
--GCGCCGGTCGCTGGCCGGAACACGGCGCGGGATGA--CGCCAAGGAA--CACGGT--A
G--AGCTGAGGCGCCGGC--GAGCCGCT--------GAGGGCCTCCGC-C----GG-T--
---TGC--C-GAGGC-----CG-A--C-------AGA----AAG---------AGTACGA
CTCTCGGCAACGGATATCTCGGCTCTCGCATCGATGAAGAACGTAGCGAAATGCGATACG
TGGTGTGAATTGCAGAATCCCGTGAACCATCGAGTCTTTGAACGCAAGTTGCGCCCGAGG
GACCCTCCCGAGGGCACGCCTGCCTCACGGGCGTTAGAAGCCCATCCACGCTCGG-C-TG
-------C-----CCGAC--------CG--------------------A-G--------G
GC----AG---AGACGCGGACGCTGGCCCTCCGAGCCGC-GAGGCGCGGTGGGCCCAAGT
GTGCGGCC-GTCGTG-CGTGGCCGGGAGCGGCG-AGTGGTGGGC--T--G--CTGCGCGC
GCCG-CCCCGAG-CCCCGTACCGA-CGCAGGGCCCTGTG-CG-ACCCCCT-AACGAGGAG
ATTCTTATGTAT-CAGAATATGAGTTTTTATTCCT-GTTTTTTCGTAAAAAATCTTCTTG
TTTACGATTAAGATCTTTTAGAAGCTTTCTTGAAAGAATTTACTTC------------TA
TGGAAAAATAGAACATTTTGGAATAGTGCATCATGTTTTTTTGAAGAAAACTTTATGGAT
CTTCACAGATCCTCTCATGCACTATCTTCGATATCAAGGTAAAGCTATTCTAGCATCAAT
AGGGGCTGATCTTTTTATGAAGAAATTGAAATCTTACCTTGTCTATTTTTGGCAATATTA
TTTTCATTTTTGGCCTGAGTCTAATAGGTTTCATAGAAACCAATTCTCTTATTATTCGTT
CTACTTTATCGGTTATTTTTTAAGTGTCAAAGTAAATTACTTGGTGGTAAGGAGTCAAAT
ACTAGAGGATTCTATATTAATAGATACT-CTTATTAAGA-GATTTGATACTTTAGTT-CC
AGTCCTT--CCTCT-CATTAGAT-CATTGTCTAAAGCTTC
>Carex_frankii|ALA|spm00000939|Squarrosae
GGATGTCG------------GGCT-CCCGCACTTTT-GGTGCGGCCAACCG-AACAT-AG
GGC-TGTCTC-TTCACT-CT-CCCAGC-CGTC---R--CTG--AACGTG-TCGTGGTC-G
GGAT--GG-TTCCGATCGGTTGCCTG-TGCGGTTCTACCCAC-T-TGTGGGTAGCGGAGT
TGTCCC-TTGATG--G-ATA---TTTGCTTG-CC-CT-T---CTGACA-TTTTT-GTG--
TC-GTTCGGG-C-AGCCGAAATG-TTGGT-GAGATCCTTGTGC--TGGCGC---G-TGGC
CGGA-TG-CCGTG-TTGCTGTCACTCGGGTCT-TTGCCGGCTCTCGCGGATG-CGGTGCC
T-AGTGC--TAGC-TCTGTGGGAC--TC--T--G-CCCCGCAGACTTC-GGG-AGGTCCC
-TT------G-------TAC-GAATC--------ACT--GCTC-TTATA--CGCC-GT-T
TGTCGTGCCGCT-GCCGCGGCGCG-CAGATCGT------GTT------C-----------
-------------T----TTCGT-GCAGTCG---T-TGACAGCACGAT-AGCGAACATC-
AGTG---TCCGGAGC-------GTGGTC-CTGTGC-AT-GCGGA--ATGC--CTCTCCG-
----A-TC---GTATGAGC-AGCGATTTCCGG--TCCGCGTCG-CGCGAAG--------G
-----C---C--C----C-----G-CCCGT-CC-GGGTCGGTGCCGGA-G-C--TGAYTG
CC--TCTC--CGGAAACAC-GACC-G-T-CGAAC-ACG-T--G-ACAG--AAT--G-C-T
G-CC-GC-GG-AGGCGC------------------------------CCGCC--------
--GC-CTCCC-C-GG---CCCCACCGGCCT-CCTCCCTC-TCG-CCCTT--C---GGGGC
--GCGCCGGTCGCTGGCCGGAACACGGCGCGGGATGA--CGCCAAGGAA--CACGGT--A
G--AGCTGAGGCGCCGGC--GAGCCGCC--------GAGGGCCTCCGC-C----GG-T--
---TGC--C-GAGGC-----CG-A--C---------A----GAA---AG----AGTATGA
CTCTCGGCAACGGATATCTCGGCTCTCGCATCGATGAAGAACGTAGCGAAATGCGATACG
TGGTGTGAATTGCAGAATCCCGTGAACCATCGAGTCTTTGAACGCAAGTTGCGCCCGAGG
GACCCTCCCGAGGGCACGCCTGCCTCACGGGCGTTAGAAGCCCATCCACGCTCGG-C-TG
-------C-----CCGAC--------CG--------------------A-G--------G
GC----AG---AGACGCGGACACTGGCCCTCCGAACCGC-GAGGCGCGGTGGGCCCAAGT
GTGCGGCC-GTCGTG-CGTGGCCGGGAGCGGCG-AGTGGTGGGC--T--G--CTGCGCGC
GCCG-CCCCGAG-CCCCGTACCGA-CGCAGGGCCCTGTA-CG-ACCCCCT-AACGAGGAG
ATTCTTATGTAT-CAGAATATGAGTTTTTATTCCT-GTTTTTTCGTAAAAAATCTTCTTG
TTTACGATTAAGATCTTTTAGAAGCTTTCTTGAAAGAATTTACTTC------------TA
TGGAAAAATAGAACATTTTGGAATAGTGCATCATGTTTTTTTGAAGAAAACTTTATGGAT
CTTCACAGATCCTCTCATGCACTATCTTCGATATCAAGGTAAAGCTATTCTAGCATCAAT
AGGGGCTGATCTTTTTATGAAGAAATTGAAATCTTACCTTGTCTATTTTTGGCAATATTA
TTTTCATTTTTGGCCTGAGTCTAATAGGTTTCATAGAAACCAATTCTCTTATTATTCGTT
CTACTTTATCGGTTATTTTTTAAGTGTCAAAGTAAATTACTTGGTGGTAAGGAGTCAAAT
ACTAGAGGATTCTATATTAATAGATACT-CTTTTTAAGA-GATTTGATACTTTAGTT-CC
AGTCCTT--CCTCT-CATTAGAT-CATTGTCTAAAGCTTC
>Carex_acutiformis|TVL|spm00002122|Paludosae
GGATGTCG------------GGCTCCCTGCACTTTT-GGTGCGGCCAACCG-AACAT-AG
GGC-TGTCTC-TTCACT-CT-CCCGCC-CGTC---A--TTG--AACATG-TCGTGGTC-G
GGAT--GC-TTCGGATCKGTTGCCTG-TGCGGTTCTACCCTC-T-TCTGGGTAGCGAAGT
CGTCCC-TTCATG--G-ATA---TTTGCTTG-CC-CT-T---CTGACA-TTTTT-GTG--
TC-GCTTGGG-C-AGCCGAAATG-TTGGC-GGAATCCTTGTGT--GGGCGC---G-TGGT
TGAA-TG-CCGCG-TCGCTATCACTTGGATTT-TTGCCGGCTCTCACGGRTG-CGGTGCC
T-AGCGT--TCGC-TCTGCGGGAC--TT--T--G-CCCYGCAGACTTC-GGG-AGGTCCC
-TT------G-------TAC-GAATC--------ATT--GCTC-TTATA--CGCC-GTCT
TGTCGTGTCGCC-ACCGCGGCACG-CAGATCGT------GTT------C-----------
-------------T----TTCRT-GCAGTCG---T-TGACGGCACGAT-ATCGAACATT-
AGTG---TCCGGAGC-------GTGGTC-TTGTGC-AC-GTGGA--ATGC--CTCTCCG-
----A-TC---GTATGAGC-AGCGATTTYCGG--TTCGCGTCA-CGCGAAG--------G
-----C---C--C----C-----G-CCCGT-TC-GGGTAGGTGCTGGA-G-C--TGATTG
CC--TCTC--CGAAAACAC-GACC-G-T-CGAAC-ACG-T--G-AYAG--AAT--G-C-T
G-CC-GC-GG-AGGCGC------------------------------TCGCC--------
--GC-CTCCT-C-GG---CCCCGCCGGCCT-CCTCCCTC-TCG-CCCTT--C---GGGGC
--GCGTCGGTTGCTGGTCGGAATACGGCGCGGGATGA--CGCCAAGGAA--CACGGT--A
A--AGCTGAGGCACCGGC--GGGCCGCT--C-----GAGGGCT-CCGT-C----GG-T--
---TGC--C-GAGGC-----CA-A--C---------A----AAA---GA----AATACGA
CTCTCGGCAACGGATATCTCGGCTCTCGCATCGATGAAGAACGTAGCGAAATGCGATACG
TGGTGTGAATTGCAGAATCCCGTGAACCATCGAGTCTTTGAACGCAAGTTGCGCCCGAGG
GACCCTCCCGAGGGCACGCCTGCCTCATGGGCGTTAGAAGCCCATCCACGCTCGGTTCTG
-------C-----CTAAC--------TA--------------------A-C--------G
GC----AG---AGATGCGGACATTGGCCCTCCGAACCGC-GAGGCGCGGTGGGCCTAAGT
GTGCGGCC-GTCGTG-CGTGGCCGGGAGCGRCG-AGTGGTGGGC--T--A--CTGCGCAC
GTCA-CCCCGAG-CCCCGCACCGA-CGCAGGGCCTTGTA-CG-ACCCYCT-AACGAGGAG
ATTCTTATGTAT-CAGAATATGAGTTTTTATTCCT-GTTTTTTCGTAAAAAATCTTCTTG
TTTACGATTAAGATCTTTTAGAAGCTTTCTTGAAAGAATTTACTTC------------TA
TGGAAAAATAGAACATTTTAGAATAGTGCATCATGTTTTTTTGAAGAAAACTTTATGGAT
CTTCACAGATCCTCTCATGCACTATCTTCGATATCAAGGTAAAGCTATTCTAGCATCAAA
AGGGGCTGATCTTTTTATGAAGAAATTGAAATCTTACCTTGTCTATTTTTGGCAATATTA
TTTTCATTTTTGGTCTGAGCCTAATAGGTTTCATAGAAACCAATTCTCTTATTATTCGTT
CTACTTTATCGGTTATTTTATAAGTGTCAAAATAAATTACTTGGTGGTAAGGAGTCAAAT
ACTAGAGGATTCTATATTAATAGATACT-CTTATTAAGA-GATTTGATACTTTAGTT-CC
AGTCCTT--CCTCT-CATTAGAT-CATTGTCTAAAGCTTC
>Carex_pseudochinensis|KOR?|spm00000346|Anomalae
GGATGTCG------------GGCTCCCTGCACTTTT-GGTGCGGCCAACCG-AACAT-AG
GGC-TGTCTC-TTCACT-CT-CCCGCC-CGTC---A--TTG--AACATG-TCGTGCTT-G
GGAT--GT-TTCCGATCGGTTGCCTG-TGTGGTTCTACCCTC-T-TGTGGGTAGTGAAGT
CGTCCC-TTGATG--G-ATA---TTTGCTTG-CC-CT-T---CCGACA-TTTTT-GTG--
TC-GTTCGGG-C-AGCCGAAATG-TTGGC-GAGATCCTTGTGT--TGGCGC---G-CGGT
CGAA-TG-CCGTG-CCGCTATCACTTGGATTT-TTGCCGGCTCTCACGGATG-CGGTGCC
T-AGCGC--TAGC-TCTGCGGGAC--TT--T--G-CCCCGCAGACTTC-GGG-AGGTCCC
-TT------G-------TAC-GAATC--------ATT--CCTC-TTATA--CGCC-GTCT
TGTCGTGTCGCC-ACCGCGGCACG-CAGATCGT------GTT------C-----------
-------------T----TTCGT-GCAGTCG---T-TGACGGCACGAT-ATCGAACATT-
AGTG---TCCGGAGT-------GTGGTC-TCGTGC-AC-GTGGA--ATGC--CTCTCCG-
----A-TC---GTATGAGC-AGCGATTTYCGG--TTCGCGTCA-CGCGAAG--------G
-----C---C--C----C-----G-CCCGT-CC-GGGTCGGTGCTGGA-G-C--TGATTG
CC-TTTCC---AGAAACAC-GACC-G-T-CGAAC-ACG-T--G-ACAG--AAT--G-C-C
G-CC-GC-GG-AGGCGC------------------------------TCGCC--------
--GC-CTCCT-C-GG---CCYCACCGGCCT-CCTCCCTC-GCG-CCCTC--C---GGGGC
--GCGTCGGTCGCTGGCCGGAATACGGCGCGGGATGA--CGCCAAGGAA--CACGGT--A
A--AGCTGAGGCACCGGC--GAGCCGCT--C-----ARGCGCT-CCGT-C----GG-T--
---TTC--C-GAGGC-----CC-A--C---------A--GAAGA---------AATACGA
CTCTCGGCAACGGATATCTCGGCTCTCGCATCGATGAAGAACGTAGCGAAATGCGATACG
TGGTGTGAATTGCAGAATCCCGTGAACCATCGAGTCTTTGAACGCAAGTTGCGCCCGAGG
GACCCTCCCGAGGGCACGCCTGCCTCATGGGCGTTAGAAGCCCATCCACGCTCGG-T-TC
TGCCTGAC------------------TA--------------------A-C--------G
GC----AG---AGATGCGGACATTGGCCCTCCGAACCGC-GAGGCGCGGTGGGCCTAAGT
GTGCGGCC-GTCGTG-CGTGGCCGGGAGCGGCG-AGTGGTGGGC--T--A--CTGCGCRC
GTCG-CCCCGAG-CCCCGCACCGA-CGCAGGGCCTTGTA-CG-ACCCCCT-AACGAGGAG
ATTCTTATGTAT-CAGAATATGAGTTTTTATTCCT-GTTTTTTCGTAAAAAATCTTCTTG
TTTACGATTAAGATCTTTTAGAAGCTTTCTTGAAAGAATTTACTTC------------TA
TGGAAAAATAGAACATTTTAGAATAGTGCATCATGTTTTTTTGAAGAAAACTTTATGGAT
CTTCACAGATCCTCTCATGCACTATCTTCGATATCAAGGTAAAGCTATTCTAGCATCAAA
AGGGGCTGATCTTTTTATGAAGAAATTGAAATCTTACCTTGTCTATTTTTGGCAATATTA
TTTTCATTTTTGGTCTGAGCCTAATAGGTTTCATAGAAACCAATTCTCTTATTATTCGTT
CTACTTTATCGGTTATTTTATAAGTGTCAAAATAAATTACTTGGTGGTAAGGAGTCAAAT
ACTAGAGGATTCTATATTAATAGATACT-CTTATTAAGA-GATTTGATACTTTAGTT-CC
AGTCCTT--TCTCT-CATTAGAT-CATTGTCTAAAGCTTC
>Carex_aequialta|KOR?|spm00000320|Phacocystis
GGATGTCG------------GGATCCCCGCACTTTT-GGTGCGGCCAACCG-AACAT-AG
GGC-TGTYTC-TTCACT-CT-CCCACC-CGTC---A--CTR--AACATG-YCGTGGTT-G
GGAT--GG-TTCCGATCGGTTGCCTG-TGCGGTTCTACCCTC-T-MGTGGGTAGCCATGT
CGTCCC-TTGATG--G-ATA---TTTGCTTG-CC-CT-T---CTGACA-TTTTT-GTG--
TC-GTTTGGG-C-AGCCGAAATG-TTGGT-GAGATCCTTGTGC--TRGCGC---G-TGGT
CGAA-TG-CCGTG-NTGCTATCACTTGGATTT-TTGCCGGCTCTCACGGATG-CGGTGCC
T-AGTGC--TAGC-TCTGTGGGAC--TT--T--G-CCCCGCAGACTTC-GGG-AGGTCCC
-YT------G-------TAC-GAATC--------ATT--GCTC-TTATA--CGCC-GT-T
TGTCGTGCCGCT-ACYGCGGCRCG-CAGATCGT------GTT------C-----------
-------------T----TTCGT-GCGGTCG---T-TGACRGCACGAT-AGCGAACATT-
AGTG---TCCGGAGC-------GTGGTC-YYGTGC-AC-GTGGA--RTGC--CTCTCCG-
----A-TC---GTATGAGC-AGCGATTTCCGG--TTYGCGTCG-CGCGATG--------G
-----C---C--C----C-----G-CCCGT-CC-GGGTCGGTGCCGGA-G-C--TGA---
------------------------------------------------------------
------------------------------------------------------------
------------------------------------------------------------
------------------------------------------------------------
------------------------------------------------------------
------------------------------------------------------------
------------------------------------------------------------
------------------------------------------------------------
------------------------------------------------------------
------------------------------------------------------------
------------------------------------------------------------
------------------------------------------------------------
------------------------------------------------------------
------------------------------------------------------------
------------------------------------------------------------
------------------------------------------------------------
------------------------------------------------------------
------------------------------------------------------------
------------------------------------------------------------
------------------------------------------------------------
------------------------------------------------------------
----------------------------------------
>Carex_brasiliensis|BZS|spm00000366|Glaucescentes
GGATGTCG------------GGCTCCCTGCACTTTT-GGTGCGGCCAACCG-AACAT-AG
GGC-TGTCTC-TTCACT-CT-CCCACC-CGTC---A--TTG--AACGTG-TCGTGGTC-G
GGAT--GC-TTCCGATCGGTTGCCTG-TGCGGTTCTACCCTC-T-TGTGGGTAGCGAAGT
CGTCCC-TTGATG--G-ATA---TTTGCTTG-CC-CT-T---GTGACA-ATTTT-GTG--
TC-GTTTGGG-C-AGCCGAAGTG-TTGGC-GATATCCCTGTGT--TGGCGC---G-CGGT
TGAA-TG-CGGCG-TTGCTATCCCTTGGATTT-TTGCCGGCTCTCACGGATG-CGGTGCT
T-AGCGC--CAGC-TCTGCAGGAC--TT--T--G-CCCCGCAGACTTC-GGG-AGGTCCC
-CT------G-------TAC-GAGTC--------ACT--GCTC-TTATA--CGCC-GTCT
TGTCGTGTCGCC-ACCGCGGCACG-CAGATCGT------GTT------C-----------
-------------T----TTCGT-GCAGTCG---T-TGACAGCACGAG-AGCGAACATT-
AGTG---TCCGGAGC-------GTGGTC-TTGTGC-AG-GCGGA--ATGC--CTCTCCG-
----A-TC---GTATGAGC-AGCGATTTCCGG--TTCGCGTCG-YGCGAAG--------G
-----C---G--C----C-----G-CCCGT-CC-GGGTCGGTGCTGGA-G-C--TGAYTG
CC-TTCCC--G-GAAACAC-GACC-G-T-CGAAC-ACG-T--G-ACAG--AAT--G-C-T
G-CC-GC-GG-AGGCGC------------------------------TCGCC--------
--GC-CTCCT-C-GG---CCCCACCGGCCT-CCTCCCTC-TCG-CCCTC--C---GGGGC
--GCGTCGGTTGCCGGTCGGAATACGGCGCGGGATGA--CGCCAAGGAA--CACGGT--A
A--AGTCGAGGCACCGGC--GAGCCGCT--C-----GAGGTCT-YCGT-C----GG-T--
---TGC--C-GAGGC-----CA-A--C------AAGA----GAA----A----AATACGA
CTCTCGGCAACGGATATCTCGGCTCTCGCATCGATGAAGAACGTAGCGAAATGCGATACG
TGGTGTGAATTGCAGAATCCCGTGAACCATCGAGTCTTTGAACGCAAGTTGCGCCCGAGG
GACCCTCCCGAGGGCACGCCTGCCTCACGGGCGTTAGAAGCCCATCCACGCTCGG-C-TG
-------C-----CYGAC--------TA--------------------A-C--------G
GC----AG---AGATGCGGACACTGGCCCTCCGAGCCGC-GAGGCGCGGTGGGCCCAAGT
GTGGGGCC-GTCGTA-CGTGGCCGGGAGCGGCG-AGTGGTGGGC--T--G--CTGCGCAC
GTCA-CCCCGAG-CCCCGTACCGA-CGCAGGGCCTTGTG-CG-ACCCCCT-ATCGAGGAG
ATTCTTATGTAT-CAGAATATGAGTTTTTATTCCT-GTTTTTTCGTAAAAAATCTTCTTG
TTTACAATTAAGATCTTTTAGAAGCTTTCTTGAAAGAATTTACTTC------------TA
TGGAAAAATAGAACATTTTAGAATAGTGCATCATGTTTTTTTGAAGAAAACTTTATGGAT
CTTCACAGATCCTCTCATGCACTATCTTCGATATCAAGGTAAAGCTATTCTAGCATCAAA
AGGGGCTGATCTTTTTATGAAGAAATTGAAATCTTACCTTGTCTATTTTTGGCAATATTA
TTTTCATTTTTGGTCTGAGCCTAATAGGTTTCATAGAAACCAATTCTCTTATTATTCATT
CTACTTTATCGGTTATTTTTTAAGTGTCAAAATAAATTACTTGGTGGTAAGGAGTCAAAT
ACTAGAGGATTCTATATTAATAGATACT-CTTATTAAGA-GATTTGATACTTTAGTT-CC
AGTCCTT--CCTCT-CATTAGAT-CATTGTCTAAAGCTTC
>Carex_obliquicarpa|CHS|spm00000089|Confertiflorae
GGATGTCG------------GGCTCC-TGCACTTTT-GGTGCGGCCAACCG-AACAT-AG
GGC-TGTCTC-TTCACT-CT-CCCACC-CGTC---A--TTG--AACATG-TCGTGGTC-G
GGAT--GC-TTCTGATCGGTTGCCTG-TGCGGTTCTACCCTC-T-TGTGGGTAGCGAAGT
CGTCCC-TCGATG--G-ATA---TTTGCTTG-CC-CT-T---CTGACA-TTTTT-GTG--
TC-GTTGGGG-C-AGCCGAAATG-TTGGC-GAAATCCTTGTGT--TGGCGC---G-TGGT
CGAA-TG-CCGTG-TCGCTATCACTTGGATTT-TTGCCGGCTCTCACGGATG-CGGTGCC
T-AGCGC--TGGC-TCTGTGGGAC--TT--T--G-CCCCGCAGACTTC-GGG-AGGTCCC
-TT------G-------TAC-GAATC--------ATT--GCTC-TTATA--CGCC-GTCT
TGTCGTGTCGCC-ACCGCGGCACG-CAGATCGT------GTT------C-----------
-------------T----TTCGT-GCAGTCG---T-TGACAGCACGAT-ATCGAACATC-
AGTG---TCCGGAGC-------GTGGTC-TCGTGC-AT-GCGGA--ATGC--CTCTCCG-
----A-TC---GTATGAGC-AGCGATTTTCGG--TTCGTGTCG-TGCGAAG--------G
-----C---C--C----C-----G-CCCGT-CC-GGGTCGGTGCTGGA-G-C--CGATTG
CC--TCTA--CAGAAACAC-GACC-G-T-CGAAC-ACG-T--G-ACAG--AAT--G-C-T
G-CC-GC-GG-AGGCGC------------------------------TCGCC--------
--GC-CTCCT-C-GG---CCCCGCCGGCCT-CCTCCCTC-TCG-CCCTT--C---GGGGC
--GCGCGGGTTGCTGGTCGGAATACGGCGCGGGATGA--CGCCAAGGAA--CACGGT--A
A--AGCTGAGGCACCGGC--GAGCCGCT--C-----GAGGGCT-CCGT-C----GG-T--
---TGC--T-GAGGC-----CA-A--C---------ACACAAAA---GA----AATACGA
CTCTCGGCAACGGATATCTCGGCTCTCGCATCGATGAAGAACGTAGCGAAATGCGATACG
TGGTGTGAATTGCAGAATCCCGTGAACCATCGAGTCTTTGAACGCAAGTTGCGCCCGAGG
GACCCTCCCAAGGGCACGCCTGCCTCATGGGCGTTAGAAGCCCAACCACGCTCGGTTTTG
-------C-----CTAAC--------TG--------------------A-C--------G
GCAGAGAA---AGATGCGGACATTGGCCCTCCGAACCGC-GAGGCGCGGTGGGCCTAAGT
GTGCGGCC-GTCGTG-CGTGGCCGGGAGCGGCG-AGTGGTGGGC--T--A--CTGCGCAC
GTCA-CCCCGAG-CCCCGCACCGA-CGCAGGGCCTTGTA-CG-ACCCCCT-AACGAGGAG
ATTCTTATGTAT-CAGAATATGAGTTTTTATTCCT-GTTTTTTCGTAAAAAATCTTCTTG
TCTACAATTAAGATCTTTTAGAAGCTTTCTTGAAAGAATTTACTTC------------TA
TGGAAAAATAGAACATTTTAGAATAGTGCATCATGTTTTTTTGAAGAAAACTTTATGGAT
CTTCACAGATCCTCTCATGCACTATCTTCGATATCAAGGTAAAGCTATTCTAGCATCAAA
AGGGGCTGATCTTTTTATGAAGAAATTGAAATCTTACCTTGTCTATTTTTGGCAATATTA
TTTTCATTTTTGGTCTGAGCCTAATAGGTTTCATAGAAACCAATTCTCTTATTATTCGTT
CTACTTTATCGGTTATTTTATAAGTCTTAAAATAAATTACTTGGTGGTAAGGAGTCAAAT
ACTAGAGGATTCTATATTAATAGATACT-CTTATTAAGA-GATTTGATACTTTAGTT-CC
AGTCCTT--CCTCT-CATTAGAT-CATTGTCTAAAGCTTC
>Carex_ischnostachya|CHS|spm00000062|Ischnostachyae
NNNNNNNN------------GGCTCC-TGCACTTTT-GGTGCGGCCAACCG-AACAT-AG
GGC-TGTCTC-TTCACT-CT-CCCGCC-CGTC---A--TTG--AACATG-TCGTGGTC-G
GGAT--GC-TTCCCATCGGTTGCCTG-TGCGGTTCTACCCTC-T-TGTGGGTAGCGAAGT
CGTCCC-TTGATG--G-ATG---TTTGCTTG-CC-CT-T---CTGACA-TTTTT-GTG--
TC-GTTCGGG-C-AGCCGAAATG-TTGGC-GAAATCCTTGTGT--TGGCGC---G-TGGT
CCCA-TG-CCGTG-TTGCTATCACTTGGATTT-TTGCCGGCTCTCATGGATG-CGGTGCC
T-ACCGC--TGGC-TCTGCGGGAC--TT--T--G-CCCCGCAGACTTC-GGG-AGGTCCC
-TT------G-------TAC-GAATC--------ATT--GCTC-TTATA--CGCC-GTCT
TGTCGTGTCGCC-ACCGCGGCACG-CAGATCGT------GTT------C-----------
-------------T----TTCGT-GCAGTCG---T-TGACAGCACGAT-ATCGAACATC-
AGTG---TCCGGAGC-------GTGGTC-TTGTGC-AC-GTGGA--ATGC--CTCTCCG-
----A-TC---GTATGAGC-AGCGATTTCCGG--TTCGCGTCG-CGCGAAG--------G
-----C---C--C----C-----G-CCCGT-CC-GGGCCGGTGCTGGA-G-C--CGATTG
CC--TTTC--TAGAAACAC-GACC-G-T-CGAAC-ACG-T--G-ACAG--AAT--G-C-T
G-CC-GC-GG-AGGCGC------------------------------TCGCC--------
--GC-CTCCT-C-GG---CCCCACCGGCCT-CCTCCCTC-TCG-CCCTT--C---GGGGC
--GCGTCGGTTGCTGGTCGGAATACGGCGCGGGATGA--CGCCAAGGAA--CACGGT--A
A--AGCTGAGGCACCGGC--GAGCCGCT--C-----GAGGGCT-CCGT-C----GG-T--
---TGC--T-GAGGC-----CA-A--C---------A----GAA---GA----AATACGA
CTCTCGGCAACGGATATCTCGGCTCTCGCATCGATGAAGAACGTAGCGAAATGCGATACG
TGGTGTGAATTGCAGAATCCCGTGAACCATCGAGTCTTTGAACGCAAGTTGCGCCCGAGG
GACCCTCCCGAGGGCACGCCTGCCTCATGGGCGTTAGAAGCCCAATCACGCTCGG-T-T-
-------C--TGCCTAAC--------TA--------------------A-C--------G
GCAGAGAA---AGATGCGGACATTGGCCCTCCGAACCGC-GAGGCGCGGTGGGCCTAAGT
GTGCGGCC-GTCGTG-CGTGGCCGGGAGCGACG-AGTGGTGGGC--T--A--CTGCGCAC
GTCA-CCCCGAG-CCCCGCACCGA-CGCAGGGCCTTGTA-CG-ACCCCCT-AACGAGGAG
ATTCTTATGTAT-CAGAATATGAGTTTTTATTCCT-GTTTTTTCGTAAAAAATCTTCTTG
TTTACGATTAAGATCTTTTAGAAACTTTCTTGAAAGAATTTACTTC------------TA
TGGAAAAATAGAACATTTTAGAATAGTGCATCATGTTTTTTTGAAGAAAACTTTATGGAT
CTTCACAGATCCTCTCATGCACTATCTTCGATATCAAGGTAAAGCTATTCTAGCATCAAA
AGGGGCTGATCTTTTTATGAAGAAATTGAAATCTTACCTTGTCTATTTTTGGCAATATTA
TTTTCATTTTTGGTCTGAGCCTAATAGGTTTCATAGAAACCAATTCTCTTATTATTCGTT
CTACTTTATCGGTTATTTTATAAGTCTCAAAATAAATTACTTGGTGGTAAGGAGTCAAAT
ACTAGAGGATTCTATATTAATAGATACT-CTTTTTAAGA-GATTTGATACTTTAGTT-CC
AGTCCTT--CCTCT-CATTAGAT-CATTGTCTAAAGCTTC
>Carex_nemostachys|CHS|spm00000088|Confertiflorae
NGATGTCG------------GGCTCCCTGCACTTTT-GGTGCGGCCAACCG-AACAT-AG
GGC-TGTCTC-TTCACT-CT-CCCGCC-CGTC---A--TTG--AACATG-TCGTGGTC-G
GGAT--GC-TTCCGATCGGTTGCCTG-TGCGGTTCTACCCTC-T-TGTGGGTAGCGAAGT
CGTCCC-TTGATG--G-ATA---TTTGCTTG-CC-CT-T---CTGACA-TTTTT-GTG--
TC-GTTCGGG-C-AGCCGAAATG-TTGGT-GAAATCCTTGTGT--TGGCGC---G-TGGT
CGTA-TG-CCGTG-TCGCTATCACTTGGATTT-TTGTCGGCTCTCACGGATG-CGGTGCC
T-AGCGC--TGGC-TCTGCGGGAC--TT--T--G-CCCCGCAGACTTC-GGG-AGGTCCC
-TT------G-------TAC-GAATC--------ATT--GCTC-TTATA--CGCC-GTCT
TGTCGTGTCGCC-ACCGCGGCACG-CAGATCGT------GTT------C-----------
-------------T----TTCGT-GCAGTCG---T-TGACAGCACGAT-ATGGAACATC-
AGTG---TCCGGAGC-------GTGGTC-TTGTGC-AC-GTGGA--ATGC--CTCTCGG-
----A-TC---GTATGAGC-AGCGATTTCCGG--TTCGCGTCG-CGCGAAG--------G
-----C---C--C----T-----G-CCCGT-CC-GGGTCGGTGCTGGA-G-C--CGATTG
CC-TTTCC---AGAAACAC-GACC-G-T-CGAAC-ACG-T--G-ACAG--AAC--G-C-T
G-CC-GC-GG-AGGCGC------------------------------TCGCC--------
--GC-CTCCT-C-GG---CCCCGCCGGCCT-CCTCCCTC-TCG-CCCTT--C---GGGGC
--GCGTCGGTTGCTGGTCGGAATACGGCGCGGGATGA--CGCCAAGGAA--CACGGT--A
A--AGCTGAGGCACCGTC--GAGCCGCT--C-----GAGGGCT-CCGT-C----GG-T--
---TGC--T-GAGGC-----CA-A--C------AACA----AAA---GA----AATACGA
CTCTCGGCAACGGATATCTCGGCTCTCGCATCGATGAAGAACGTAGCGAAATGCGATACG
TGGTGTGAATTGCAGAATCCCGTGAACCATCGAGTCTTTGAACGCAAGTTGCGCCCGAGG
GACCCTCCCGAGGGCACGCCTGCCTCATGGGCGTTAGAAGCCCAACCACGCTCGG-T-T-
-------C--TGCCTAAC--------TG--------------------A-C--------G
GCAGAGAA---AGACGCGGACATTGGCCCTCCGAACCGC-GAGGCGCGGTGGGCCTAAGT
GTGCGGCC-GTCGTG-CGTGGCCGGGAGCGGCG-AGTGGTGGGC--T--A--CTGCGCAC
GTCA-CCCCGAG-CCCCGCACCGA-CGCAGGGCCTTGTA-TG-ACCCCCT-AACGAGGAG
ATTCTTATGTAT-CAGAATATGAGTTTTTATTCCT-GTTTTTTCGTAAAAAATCTTCTTG
TTTACGATTAAGATCTTTTAGAAGCTTTCTTGAAAGAATTTACTTC------------TA
TGGAAAAATAGAACATTTTAGAATAGTGCATCATGTTTTTTTGAAGAAAACTTTATGGAT
CTTCACAGATCCTCTCATGCACTATCTTCGATATCAAGGTAAAGCTATTCTAGCATCAAA
AGGGGCTGATCTTTTTATGAAGAAATTGAAATCTTACCTTGTCTATTTTTGGCAATATTA
TTTTCATTTTTGGTCTAAGCCTAATAGGTTTCATAGAAACCAATTCTCTTATTATTCGTT
CTACTTTATCGGTTATTTTATAAGTCTCAAAATAAATTACTTGGTGGTAAGGAGTCAAAT
ACTAGAGGATTCTATATTAATAGATACT-CTTTTTAAGA-GATTTGATACTTTAGTT-CC
AGTCCTT--CCTCT-CATTAGAT-CATTGTCTAAAGCTTC
>Carex_scabrata|GEO|spm00001243|Anomalae
GGATGTCG------------GGCTCCCTGCACTTTT-GGTGCGGCCAACCG-AACAT-AG
GGC-TGTCTC-TTCACT-CT-CCCTCC-CGTC---A--TGG--AACATG-TCGTGGTC-G
GGAT--GC-TTCCGATCGGTTGCCTG-TGCGGTTCTACCCTC-T-TGTGGGTAGCGAAGT
CGTCCC-TTGATG--G-ATA---TTTGCTTG-CC-CT-T---CTGACA-TTTT--GTG--
TC-GTTTGGT-C-AGCCGAAATG-TYGGT-GAGATCCTTGTGT--TGGCGC---G-TGGT
CAAA-TG-CCGTG-TTGCTATCACTTGGATTT-TTGCCGGCTCTCACGGATG-CGGTGCC
T-AGCGC--TAGC-TCTGTGGGAC--TT--T--G-CCCCGCAGACTTC-GGG-AGGTCCC
-TT------G-------TAC-GAATC--------ACT--GCTC-TTATA--CGCC-GT-T
TGTCGTGCCGCT-ACCGCGGCACG-CAGATCGT------GTT------C-----------
-------------T----TTCGT-GCAGTCG---T-TGACAGCACGAT-GGCGAACATC-
AGTG---TCCGGAGC-------GTGGTC-TTGTGC-AC-GCGGA--ATGC--CTCTCCG-
----A-TT---GTATGAGC-AGCGATTACCGG--TTTGCGTCA-CGCGAAG--------G
-----C---C--C----T-----G-CCCGT-CC-GGGYCGGTGCTGGA-G-C--TGA---
------------------------------------------------------------
------------------------------------------------------------
------------------------------------------------------------
------------------------------------------------------------
------------------------------------------------------------
------------------------------------------------------------
------------------------------------------------------------
------------------------------------------------------------
------------------------------------------------------------
------------------------------------------------------------
------------------------------------------------------------
------------------------------------------------------------
------------------------------------------------------------
ATTCTTATGTAT-CAGAATATGAGTTTTTATTCCT-GTTTTTTCGTAAAAAATCTTCTTG
TTTACGATTAAGATCTTTTAGAAGCTTTCTTGAAAGAATTTACTTC------------TA
TGGAAAAATAGAACATTTTAGAATATTGCATCATGTTTTTTTGAAGAAAACTTTATGGAT
CTTCACAGATCCTCTCATGCACTATCTTCGATATCAAGGTAAAGCTATTCTAGCATCAAA
AGGGGCTGATCTTTTTATGAAGAAATTGAAATCTTACCTTGTCTATTTTTGGCAATATTA
TTTTCATTTTTGGTCTGAGCCTAATAGGTTTCATAGAAACCAATTCTCTTATTATTCGTT
CTACTTTATCGGTTATTTTATAAGTGTCAAAATAAATTACTTGGTGGTAAGGAGTCAAAT
ACTAGAGGATTCTATATTAATAGATACT-CTTATTAAGA-GATTTGATACTTTAGTT-CC
AGTCCTT--CCTCT-CATTAGAT-CATTGTCTAAAGCTTC
>Carex_typhina|LOU|spm00001330|Squarrosae
GGATGTCG------------GGCTCCCTGCACTTTT-GGTGCGGCCAACCG-AACAT-AG
GGC-TGTCTC-TTCGCT-CT-CCCGCC-CGTC---A--TTG--AACGTG-TCGCGGTC-G
GGAT--GC-TTCCGATCGGTTGCCTG-TGCGGTTCTACCCTC-T-CGTGGGTAGCGAAGT
CGTCCC-TCGATG--G-ATA---TTTGCTTG-CC-CT-T---GTGACA-TTCTC-GTG--
TC-GTTTGGG-C-AGCCGAAATG-TTGGC-GACATCCCTGTGT--TGGCGC---G-TGGT
KGAA-TG-CCGTG-TTGCTRTCGCTTGGATTT-TTGCCGGCTCTCACGGATG-CGGTGCC
C-AGCGC--CAGC-TCTGCGGGAC--TT--T--G-CCCCGCAGACTTC-GGG-AGGTCCC
-TT------G-------TAC-GAATC--------ATT--GCTC-TTATA--CGCC-GTCT
TGTCGTGCCGCT-GCCGCGGCACG-CGGATCGT------GTT------C-----------
-------------T----TTCGT-GCAGTCG---T-TGACAGCACGAT-AGCGAACATT-
AGTG---TCCGGAGC-------GTGGTC-TTGTGC-AC-GTAGA--ATGC--CTCTCCG-
----A-TC---GTACGAGC-AGCGATTTCCGG--TTCGCGTCA-CGCGAAG--------G
-----C---C--C----C-----G-CCCGT-CC-GGGTCGGTGCCGGA-G-C--TGATTG
CC-TTTCC--G-GAAACAC-GACC-G-T-CGAAC-ACG-T--G-ACAG--AAT--G-C-C
G-CC-GC-GG-AGGCGC------------------------------TCGCC--------
--GC-CTCCT-C-GG---CCCCGCCGGCCT-CCTCCCTC-TCG-CCCTC--C---GGGGC
--GCGTCGGTTGCTGGTCGGAATACGGCGCGGGATGA--CGCCAAGGAA--CACGGT--A
A--AGCCGAGGCACCGGC--GAGCCGCT--C-----AGGTTCT-CCGT-C----GG-C--
---TGC--C-GAGGC-----CA-A--C--AG-----A----AAA----A----AATACGA
CTCTCGGCAACGGATATCTCGGCTCTCGCATCGATGAAGAACGTAGCGAAATGCGATACG
TGGTGTGAATTGCAGAATCCCGTGAACCATCGAGTCTTTGAACGCAAGTTGCGCCCGAGG
GACCCTCCCGAGGGCACGCCTGCCTCATGGGCGTTAGAAGCCCATCCACGCTCGG-C-TG
-C-----C-----CGA-C--------TG--------------------G-C--------G
GC----AG---AGATGCGGACATTGGCCCTCCGAGCCGC-GAGGCGCGGTGGGCCCAAGT
GTGCGGCC-GTCGTA-CGTGGCCGGGAGCGGCG-AGTGGTGGGC--T--A--CTGCGCAC
GTCA-CCCCGAG-CCCCGTACCGA-CGCAGGGCCCTGTG-CG-ACCCCCT-AACGAGGAG
ATTCTTATGTAT-CAGAATATGAGTTTTTATTCCT-GTTTTTTCGTAAAAAATCTTCTTG
TTTACGATTAAGATCTTTTAGAAGCTTTCTTGAAAGAATTTACTTC------------TA
TGGAAAAATAGAACATTTTAGAATAGTGCATCATGTTTTTTTGAAGAAAACTTTATGGAT
CTTCACAGATCCTCTCATGCACTATCTTCGATATCAAGGTAAAGCTATTCTAGCATCAAA
AGGGGCTGATCTTTTTATGAAGAAATTGATATCTTACCTTGTCTATTTTTGGCAATATTA
TTTTCATTTTTGGTCTGAGCCTAATAGGTTTCATAGAAATCAATTCTCTTATTATTCATT
CTACTTTATCGGTTATTTTTTAAGTGTCAAAATAAATTACTTGGTGGTAAGGAGTCAAAT
ACTAGAGGATTCTATATTAATAGATACT-CTTATTAAGA-GATTTGATACTTTAGTT-CC
AGTCCTT--CCTCT-CATTAGAT-CATTGTCTAAAGCTTC
>Carex_humbertiana|KOR|spm00000006|Phacocystis
GGATGTCG------------GGCTCCCTGCACTTTT-GGTGCGGCCAACCG-AACAT-AG
GGC-TGTCTC-TTCACT-CT-CCCACC-CGTC---A--TTG--AAAATG-TCGTGGTC-G
GGAT--GC-TTCCGATCGGTTGCCTG-TGCGGTTCTACCCTC-T-TGTGGGTAGCGAAGT
CGTCCC-TTGATG--G-ATA---TTTGCTTG-CC-CT-T---GTGACA-TTTTT-GTG--
TC-GTYTGGG-C-AGCCGAAATG-TTGGC-GAYATCCTTGTGT--TGGCGC---G-TGGT
TGAA-TG-CCGTG-TTGCTATCACTTGGATTT-TTGCCGGCTCTCACGGATG-CGGTGCC
T-AGCGC--TAGC-TYTGCGGGAC--TT--T--G-CCCCGCNGACTTC-GGG-AGGTCCC
-TT------G-------TAC-GAATC--------ATT--GCTY-TTATA--CGCC-GTCT
TGTCGKGCCGTT-ACCGCGGCACG-CARATCGK------GTT------Y-----------
-------------T----TTCGT-GCAGTCG---T-TGACAGCACGAT--GCGAACATC-
AGTG---TCCGGAGC-------GTGGTC-TTGTGC-AT-GTGGA--ATGC--CTCTCCG-
----A-TC---GTATGAGC-AGCGATTTCCGG--TTTGCGTCA-CGCGAAG--------G
-----C---C--C----C-----G-CCCAT-CA-GGGTCGGTGCTGGA-G-C--TGATTG
CC--TCTC--CAGAAACAC-GACC-G-T-YGAAC-ACG-T--G-ACAG--AAT--G-C-T
G-CC-GC-GG-AGGCGC------------------------------TTGCC--------
--GC-CTYCT-C-GG---CCCCACCGGCCT-CCTCCCTC-TCG-CCCTC--C----GGGC
--GCGTTGGTTGCTGGTCGGAATACGGCGCGGGATGA--CGCCAAGGAA--CACGGT--A
A--AGCTGAGGCACCGGC--GAGCCGCT--C-----AAGGTCT-CCGT-C----GG-T--
---TGC--C-AAGGC-----CA-A--C---------A----AAA---AA----AATATGA
CTCTCGGCAACGGATATCTCGGCTCTCGCATCGATGAAGAACGTAGCGAAATGCGATACG
TGGTGTGAATTGCAGAATCCCGTGAACCATCGAGTYTTTGAACGCAAGTTGCGCCCGAGG
GACCCTCCCGAGGGCACGCCTGCCTCATGGGCGTTAGAAGCCCATCCACGCTCTG-T-TG
-------C-----CTAAC--------CA--------------------A-C--------G
GC----AR---AGATGCGGACATTGGCCCTCCGAGCCGC-GAGGCGCGGTGGGCCTAAGT
GTGCGGCC-GTCGTA-CGTGGCCGGGAGCGGCG-AGTGGTGGGC--T--A--CTGCGCAC
GTCA-CCCCGAG-CCCCGTACCGA-CGAAGGGCCTTGTA-CG-ACCCCCT-AACGAGGAG
ATTTTTATGTAT-CAGAATATGAGTTTTTATTCCT-GTTTTTTCGTAAAAAATCTTCTTG
TTTACGATTAAGATCTTTTAGAAGCTTTCTTGAAAGAATTTACTTC------------TA
TGGAAAAATAGAACATTTTAGAATAGTGCATCATGTTTTTTTGAAGAAAACTTTATGGAT
CTTTACAGATCCTCTCATGCACTATCTTCGATATCAAGGTAAAGCTATTCTAGCATCAAA
AGGGGCTGATCTTTTTATGAAGAAATTGAAATCTTACCTTGTCTATTTTTGGCAATATTA
TTTTCATTTTTGGTCTGAGCCTAATAGGTTTCATAGAAACCAATTCTCTTATTATTCATT
CTACTTTATCGGTTATTTTTTAAGTGTCAAAATAAATTACTTGGTGGTAAGGAGTCAAAT
ACTAGAGGATTCTATATTAATAGATACT-CTTATTAAGA-GATTTGATACTTTAGTT-CC
AGTCCTT--CCTCT-CATTAGAT-CATTGTCTAAAGCTTC
>Carex_alopecuroides|KOR?|spm00000321|Molliculae
GGATGTCG------------GGCTCCCTGCACTTTT-GGTGCGGCCAACCG-AACAT-AG
GGC-TGTCTC-TTCACT-CT-CCCACC-CGTC---A--TCG--AACATG-TCGTGGTC-G
GGAT--GC-TTCCGATCGGTTGCCTG-TGCGGTTCTACCCTC-G-TGCGGGTAGCGAAGT
CGTCCC-TTGATG--G-ATA---TTTGCTTG-CC-CT-T---CCGACA-TTTTT-GTG--
TC-GTTTGGG-C-AGCCGAAATG-TTGGC-GAGATCCTTGTGT--CGGCGC---G-TGGT
CGAA-TG-CCGTG-TTGCTGTCGCTTGGATTT-TTGCCGGCTCTCACGGATG-CGGTGCC
T-AGCGC--TAGC-TCTGTGGGAC--TY--T--G-CCCCGCAGACTTC-GGG-AGGTCCC
-TT------G-------TAC-GAATC--------ATT--GCTC-CTATA--CGCC-GT-T
TGTCGTGTCGCT-ACCGCGGCACG-CAGATCGT------GTT------C-----------
-------------T----TTCGT-GCAGTCC---T-TGACAGCACGAT--GCGAACATT-
AGTG---TCCGGAGC-------GTGGTC-CTGTGC-AC-GCGGA--ATGC--CTCTCCG-
----A-TC---GTATGAGC-AGCGATTTCCGG--TTCGCGTCA-CGCGAAG--------G
-----C---C--C----C-----G-CCCGT-CC-GGGTCGGTGCCGGA-G-C--TGATTG
CC-TTTCC---AGAAACGC-GACC-G-T-CGAAC-ACG-T--G-ACAG--AAC--G-C-T
G-CC-GC-GG-AGGCGC------------------------------TCGCC--------
--GC-CTCCC-C-GG---CCCCGCCGGCCT-CCTCCCTC-TCG-CCCTT--C---GGGGC
--GCGTCGGTCGCTGGTCGGAATACGGCGCGGGATGA--CGCCAAGGAA--CACGGT-AA
A--AGCTGCGGCACCGGC--GAGCCGCT--C-----GAGGGCT-CCGC-C----GG-T--
---TGC--C-GGGGC-----CA-A--C---------A----GAA---GA----AATACGA
CTCTCGGCAACGGATATCTCGGCTCTCGCATCGATGAAGAACGTAGCGAAATGCGATACG
TGGTGTGAATTGCAGAATCCCGTGAACCATCGAGTCTTTGAACGCAAGTTGCGCCCGAGG
GACCCTCCCGAGGGCACGCCTGCCTCACGGGCGTTAGAAGCCCATCCACGCTCGGTTCTG
-------C-----CCGAC--------TA--------------------A-C--------G
GC----AG---AGATGCGGACATTGGCCCTCCGAACCGC-GAGGCGCGGTGGGCCTAAGT
GTGCGGCC-GTCGTG-CGTGGCCGGGAGCGGCG-AGTGGTGGGC--T--A--CTGCGCAC
GCCG-CCCCGAG-CCCCGTACCGA-CGCAGGGCCATTTA-CG-ACCCCCT-AACGAGGAG
------------------------------------------------------------
------------------------------------------------------------
------------------------------------------------------------
------------------------------------------------------------
------------------------------------------------------------
------------------------------------------------------------
------------------------------------------------------------
------------------------------------------------------------
----------------------------------------
>Carex_doniana|CHS|spm00000047|Molliculae
NGATGTCGGACTGTCTGAGTGGCCTCCTGCACTTTT-GGTGCGGCCAACCG-AACAT-AG
GGC-TGTCTC-TTCACT-CT-CCCACC-CGTC---A--TCG--AACATG-TCGTGGTC-G
GGAT--GC-TTCCGATCGGTTGCCTG-TGCGGTTCTACCCTC-G-TGCGGGTAGCGAAGT
CGTCCC-TTGATG--G-ATA---TTTGCTTG-CC-CT-T---CCGACA-TTTTT-GTG--
TC-GTTTGGG-C-AGCCGAAATG-TTGGC-GAGATCCTTGTGT--CGGCGC---G-TGGT
CGAA-TG-CCGTG-TTGCTGTCGCTTGGATTT-TTGCCGGCTCTCACGGATG-CGGTGCC
T-AGCGC--TAGC-TCTGTGGGAC--TT--T--G-CCCCGCAGACTTC-GGG-AGGTCCC
-TT------G-------TAC-GAATC--------ATT--GCTC-CTATA--CGCC-GT-T
TGTCGTGTCGCT-ACCGCGGCACG-CAGATCGT------GTT------C-----------
-------------T----TTCGT-GCAGTCC---T-TGACAGCACGAT--GCGAACATT-
AGTG---TCCGGAGC-------GTGGTC-CTGTGC-AC-GCGGA--ATGC--CTCTCCG-
----A-TC---GTATGAGC-AGCGATTTCCGG--TTCGCGTCA-CGCGAAG--------G
-----C---C--C----C-----G-CCCGT-CC-GGGTCGGTGCCGGA-G-C--TGATTG
CC-TTTCC---AGAAACGC-GACC-G-T-CGAAC-ACG-T--G-ACAG--AAC--G-C-T
G-CC-GC-GG-AGGCGC------------------------------TCGCC--------
--GC-CTCCC-C-GG---CCCCGCCGGCCT-CCTCCCTC-TCG-CCCTT--C---GGGGC
--GCGTCGGTCGCTGGTCGGAATACGGCGCGGGATGA--CGCCAAGGAA--CACGGT-AA
A--AGCTGCGGCACCGGC--GAGCCGCT--C-----GAGGGCT-CCGC-C----GG-T--
---TGC--C-GGGGC-----CA-A--C---------A----GAA---GA----AATACGA
CTCTCGGCAACGGATATCTCGGCTCTCGCATCGATGAAGAACGTAGCGAAATGCGATACG
TGGTGTGAATTGCAGAATCCCGTGAACCATCGAGTCTTTGAACGCAAGTTGCGCCCGAGG
GACCCTCCCGAGGGCACGCCTGCCTCACGGGCGTTAGAAGCCCATCCACGCTCGGTTCTG
-------C-----CCGAC--------TA--------------------A-C--------G
GC----AG---AGATGCGGACATTGGCCCTCCGAACCGC-GAGGCGCGGTGGGCCCAAGT
GTGCGGCC-GTCGTG-CGTGGCCGGGAGCGGCG-AGTGGTGGGC--T--A--CTGCGCAC
GCCG-CCCCGAG-CCCCGTACCGA-CGCAGGGCCATTTA-CG-ACCCCCT-AACGAGGAG
ATTCTTATGTAT-CAGAATATGAGTTTTTATTCCT-GTTTTTTCGTAAAAAATCTTCTTG
TTTACGATTAAGATCTTTTAGAAGCTTTCTTGAAAGAATTTACTTC------------TA
TGGAAAAATAGAACATTTTAGAATAGTGCATCATGTTTTTTTGAAGAAAACTTTATGGAT
CTTCACAGATCCTCTTATGCACTATCTTCGATATCAAGGTAAAGCTATTCTAGCATCAAA
AGGAGCTGATCTTTTTATGAAGAAATTGAAATCTTACCTTGTCTATTTTTGGCAATATTA
TTTTCATTTTTGGTCTGAGCCTAATAGGTTTCATAGAAATCAATTCTCTTATTATTCGTT
CTACTTTATCGGTTATTTTATAAGTGTCAAAATAAATTACTTGGTGGTAAGGAGTCAAAT
ACTAGAGGATTCTATATTAATAGATACT-CTTTTTAAGA-GATTTGATACTTTAGTT-CC
AGTCCTT--CCTCT-CATTAGAT-CATTGTCTAAAGCTTC
>Carex_verrucosa|FLA|spm00001373|Glaucescentes
GGATGTCG------------GGCTCCCTGCACTTTT-GGTGCGGCCAACCG-AACAT-AG
GGC-TGTCTC-TTCACT-CT-CCCACC-CGTC---A--CTG--AACATG-TCGTGGTC-G
GGAT--GC-TTCCGATCGGTTGCCTG-TGCGGTTCTACCCTC-T-TGCGGGTAGCGAAGT
CGTCCC-TTGATG--G-ATA---TTTGCTTG-CC-CT-T---GTGACG-CTTTT-GTG--
TC-GTTTGGG-C-AGCCGAAATG-CTGGC-GGTATCCTTGTGT--TGGCGC---G-CGGT
TGAA-TG-CTGTG-TTGCTGTCACTTGGATTT-TTGCCGGCTCTCACGGATG-CGGTGCC
T-AGCGC--TGGC-TCTGCGGGAC--TT--T--G-CCCCGCAGACTTC-GGG-AGGTCCC
-CT------G-------TAC-GAATC--------ACT--GCTC-TTATA--CGCC-GTCT
CGTCGTGCCGCT-CCCGCGGCACG-CGGATCGT------GTT------C-----------
-------------T----TTCGT-GCAGTCG---T-TGACAGCACGAA-AGCGAACATT-
AGTG---TCCGGAGC-------GTGGTC-CYGTGC-AC-GTGGA--ATGC--CTCTCCG-
----A-TC---GGATGAGC-AGCGATTCCCGG--TTCGCATCA-CGCGAAG--------G
-----C---C--C----C-----G-CCCGT-CC-GGGTCGGTGCCGGA-G-C--TGATTG
CC-TTTCC--G-GAAACAC-GACC-G-T-CGAAC-ACG-T--G-ACAG--AAC--G-C-T
G-CC-GC-GG-AGGCGC------------------------------TCGCC--------
--GC-CTCCT-C-GG---CCCCGCCGGCCC-CCTCCCTC-TCG-CCCTC--C---GGGGC
--GCGTCGGTTGCCGGTCGGAATACGGCGCGGGACGA--CGCCAAGGAA--CACGGT--A
A--AGCCGAGGCACCGGC--GAGCCGCT--C-----GAGGCCT-CCGT-C----GG-T--
---TGC--C-GAGGC-----GG-A--C-------AGA----AAA----A----AATAYGA
CTCTCGGCAACGGATATCTCGGCTCTCGCATCGATGAAGAACGTAGCGAAATGCGATACG
TGGTGTGAATTGCAGAATCCCGTGAACCATCGAGTCTTTGAACGCAAGTTGCGCCCGAGG
GACCCTCCCGAGGGCACGCCTGCCTCACGGGCGTTAGAAGCCCATCCACGCTCGG-T-TG
-------C-----CGAAC--------TG--------------------A-C--------G
GC----AG---AGATGCGGACGTTGGCCCTCCGAGCCGC-GAGGCGCGGTGGGCCCAAGT
GTGGGGCC-GTCGTA-CGTGGCCGGGAGCGGCG-AGTGGTGGGC--T--A--CTGCGCAC
GTCG-CCCCGAG-CCCCGTACCGA-CGCAGGGCCTTGTA-CG-ACCCCCT-ACCGAGGAG
ATTCTTATGTAT-CAGAATATGAGTTTTTATTCCT-GTTTTTTCGTAAAAAATCTTCTTG
TTTACAATTAAGATCTTTTAGAAGCTTTCTTGAAAGAATTTACTTC------------TA
TGGAAAAATAGAACATTTTAGAATAGTGCATCATGTTTTTTTGAAGAAAACTTTATGGAT
CTTCACAGATCCTCTCATGCACTATCTTCGATATCAAGGTAAAGCTATTCTAGCATCAAA
AGGGGCTGATCTTTTTATGAAGAAATTGAAATCTTACCTTGTCTATTTTTGGCAATATTA
TTTTCATTTTTGGTCTGAGCCTAATAGGTTTCATAGAAACCAATTCTCTTATTATTCATT
CTACTTTATCGGTTATTTTTTAAGTGTCAAAATAAATTACTTGGTGGTAAGAAGTCAAAT
ACTAGAGGATTCTATATTAATAGATACT-CTTATTAAGA-GATTTGATACTTTAGTT-CC
AGTCCTT--CCTCT-CATTAGAT-CATTGTCTAAAGCTTC
>Carex_glaucescens|MSI|spm00000926|Glaucescentes
GGATGTCG------------GGCTCCCTGCACTTTT-GGTGCGGCCAACCG-AACAT-AG
GGC-TGTCTC-TTCACT-CT-CCCACC-CGTC---A--TTG--AACATG-TCGTGGTC-G
GGAT--GC-TTCCGATCGGTTGCCTG-TGCGGTTCTACCCTC-T-TGCGGGTAGCGAAGT
CGTCCC-TTGATG--G-ATA---TTTGCTTG-CC-CT-T---GTGACA-CTTTT-GTG--
TC-GTTTGGG-C-AGCCGAAATG-TTGGC-GGCATCCTTGTGT--TGGCGC---G-YGGT
TGAA-TG-CTGTG-TTGCTGTCACTTGGATTT-TTGCCGGCTCTCACGGATG-CGGTGCC
T-AGCGC--TAGC-TCTGCGGGAC--TT--T--G-CCCCGCAGACTTC-GGG-AGGTCCC
-CT------G-------TAC-GAATC--------ACT--GCTC-TTATA--CGCC-GTCT
CGTCGTGCCGCT-ACCGCGGCACG-CGGATCGT------GTT------C-----------
-------------T----TTCGT-GCAGTCG---T-TGACAGCACGAA-AGCGAACATT-
AGTG---TCCGGAGC-------GTGGTC-CTGTGC-AC-GTGGA--ATGC--CTCTCCG-
----A-TC---GGATGAGC-AGCGATTCCCGG--TTCGCATCA-CGCGAAG--------G
-----C---C--C----C-----G-CCCGT-CC-GGGTCGGTGCTGGA-G-C--TGATTG
CC-TCACC--G-AAAACAC-GACC-G-T-CGAAC-ACG-T--G-ACAG--AAC--G-C-T
G-CC-GC-GG-AGGCGC------------------------------TCGCC--------
--GC-CTCCT-C-GG---CCCCACCGGCCC-CCTCCCTC-TCG-CCCTC--C---GGGGC
--GCGTCGGTTGTCGGTCGGAATACGGCGCGGGACGA--CGCCAAGGAA--CACGGT--A
A--AGCCGAGGCACCGGC--GAGCCGCT--C-----GAGGCCT-CCGT-C----GG-T--
---TGC--C-GAGGC-----CA-A--C-------AGA----AGA----G----AATAGGA
CTCTCGGCAACGGATATCTCGGCTCTCGCATCGATGAAGAACGTAGCGAAATGCGATACG
TGGTGTGAATTGCAGAATCCCGTGAACCATCGAGTCTTTGAACGCAAGTTGCGCCCGAGG
GACCCTCCCGAGGGCACGCCTGCCTCACGGGCGTTAGAAGCCCATCCACGCTCGG-C-TG
-------C-----CGAAC--------TA--------------------A-C--------G
GC----AG---AGACGCGGACACTGGCCCTCCGAGCCGC-GAGGCGCGGTGGGCCCAAGT
GTGGGGCC-GTCGTA-CGTGGCCGGGAGCGGCG-AGTGGTGGGC--T--A--CTGCGCAC
GTCA-CCCCGAG-CCCCGTACCGA-CGCAGGGCCTTGTA-CG-ACCCCCT-ATCGAGGAG
ATTCTTATGTAT-CAGAATATGAGTTTTTATTCCT-GTTTTTTCGTAAAAAATCTTCTTG
TTTACAATTAAGATCTTTTAGAAGCTTTCTTGAAAGAATTTACTTC------------TA
TGGAAAAATAGAACATTTTAGAATAGTGCATCATGTTTTTTTGAAGAAAACTTTATGGAT
CTTCACAGATCCTCTCATGCACTATCTTCGATATCAAGGTAAAGCTATTCTAGCATCAAA
AGGGGCTGATCTTTTTATGAAGAAATTGAAATCTTACCTTGTCTATTTTTGGCAATATTA
TTTTCATTTTTGGTCTGAGCCTAATAGGTTTCATAGAAACCAATTCTCTTATTATTCATT
CTACTTTATCGGTTATTTTTTAAGTGTCAAAATAAATTACTTGGTAGTAAGGAGTCAAAT
ACTAGAGGATTCTATATTAATAGATACT-CTTATTAAGA-GATTTGATACTTTAGTT-CC
AGTCCTT--CCTCT-CATTAGAT-CATTGTCTAAAGCTTC
>Carex_joorii|FLA|spm00000985|Glaucescentes
GGATGTCG------------GGCTCCCTGCACTTTT-GGTGCGGCCAACCG-AACAT-AG
GGC-TGTCTC-TTCACT-CT-CCCACC-CGTC---A--TTG--AACATG-TCGTGGTC-G
GGAT--GC-TTCCGATCGGTTGCCTG-TGCGGTTCTACCCTC-T-TGCGGGTAGCGAAGT
CGTCCC-TTGATG--G-ATA---TTTGCTTG-CC-CT-T---GTGACA-CTTTT-GTG--
TC-GTTTGGG-C-AGCCGAAATG-TTGGC-GGCATCCTTGTGT--TGGCGC---G-CGGT
TGAA-TG-CTGTG-TTGCTGTCRCTYGGATTT-TTGCCGGCTCTCACGGATG-CGGTGCC
T-AGCGC--TAGC-TCTGCGGGAC--TT--T--G-CCCCGCAGACTTC-GGG-AGGTCCC
-CT------G-------TAC-GAATC--------ACT--GCTC-TTATA--CGCC-GTCT
CGTCGTGCCGCK-RYMGCGGCACG-CGGATCGT------GTT------C-----------
-------------T----TTCGT-GCAGTCG---T-TGACAGCACGAA-AGCGAACATT-
AGTG---TCCGGAGC-------GTGGTC-CTGTGC-AC-GTGGA--ATGC--CTCTCCG-
----A-TC---GGATGAGC-AGCGATTCCCGG--TTCGCATCA-CGCGAAG--------G
-----C---C--C----C-----G-CCCGT-CC-GGGTCGGTGCTGGA-G-C--TGATTG
CC--TCTC--CGGAAACAC-GACC-G-T-CGAAC-ACG-T--G-ACAG--AAC--G-C-T
G-CC-GC-GG-AGGCGC------------------------------TCGCC--------
--GC-CTCCT-C-GG---CCCCACCGGCCC-CCTCCCTC-TCG-CCCTC--C---GGGGC
--GCGTCGGTTGTCGGTCGGAATACGGCGCGGGACGA--CGCCAAGGAA--CACGGT--A
A--AGCCGAGGCACCGGC--GAGCCGCT--C-----GAGGCCT-CCGT-C----GG-T--
---TGC--C-GAGGC-----CA-A--C--------------AGA-AAAG----AATAGGA
CTCTCGGCAACGGATATCTCGGCTCTCGCATCGATGAAGAACGTAGCGAAATGCGATACG
TGGTGTGAATTGCAGAATCCCGTGAACCATCGAGTCTTTGAACGCAAGTTGCGCCCGAGG
GACCCTCCCGAGGGCACGCCTGCCTCACGGGCGTTAGAAGCCCATCCACGCTCGG-Y-TG
-------C-----CGAAC--------TA--------------------A-C--------G
GC----AG---AGACGCGGACAYTGGCCCTCCGAGCCGC-GAGGCGCGGTGGGCCCAAGT
GTGGGGCC-GTCGTA-CGTGGCCGGGAGCGGCG-AGTGGTGGGC--T--A--CTGCGCAC
GTCA-CCCCGAG-CCCCGTAYCGA-CGCAGGGCCTTGTA-CG-ACCCCCT-ATCGAGGAG
ATTCTTATGTAT-CAGAATATGAGTTTTTATTCCT-GTTTTTTCGTAAAAAATCTTCTTG
TTTACAATTAAGATCTTTTAGAAGCTTTCTTGAAAGAATTTACTTC------------TA
TGGAAAAATAGAACATTTTAGAATAGTGCATCATGTTTTTTTGAAGAAAACTTTATGGAT
CTTCACAGATCCTCTCATGCACTATCTTCGATATCAAGGTAAAGCTATTCTAGCATCAAA
AGGGGCTGATCTTTTTATGAAGAAATTGAAATCTTACCTTGTCTATTTTTGGCAATATTA
TTTTCATTTTTGGTCTGAGCCTAATAGGTTTCATAGAAACCAATTCTCTTATTATTCATT
CTACTTTATCGGTTATTTTTTAAGTGTCAAAATAAATTACTTGGTGGTAAGGAGTCAAAT
ACTAGAGGATTCTATATTAATAGATACT-CTTATTAAGA-GATTTGATACTTTAGTT-CC
AGTCCTT--CCTCT-CATTAGAT-CATTGTCTAAAGCTTC
>Carex_spectabilis|BRC|spm00001979|Scitae
GGATGTCG------------GGCTCCCTGCACTTTT-GGTGCGGCCAACCG-AACAT-AG
GGC-TGTCTC-TTCACT-CT-CCCACC-CGTC---A--TKG--AACATG-TCGTGGTC-G
GGAT--GC-TTCCGATCGGTTGCCTG-TGCGGTTCTACCCTC-T-TGAGGGTAGCGAAGT
CGTCCC-TTGATG--G-ATA---TTTGCTTG-CC-YT-T---GTGACA-TTTTT-GTG--
TC-GTTTGGG-C-AGCCGAAATG-TTGGC-RATGTCCTTGTGT--TGGCGC---G-YGGT
TGAA-TG-CTGTG-TTGCTATCACTTGGATTT-TTGCCGGCTCTCACGGATG-CGGTGCA
T-AGCGC--TAGC-TCTGYGGGAC--TT--T--G-CCCCGCAGACTTC-GGG-AGGTCCC
-TT------G-------TAC-GAATC--------ATT--GCTC-TTATA--CGCC-GTCT
TGTCGWGCCGCT-ACCGCGGCACG-CAGATCGT------GTT------C-----------
-------------T----TTCGT-GCAGTCG---T-TGACAGCACGAAWARCGAACATY-
AGTG---TCCGGAGC-------GTGGTC-TTGTGC-AC-GTGGA--ATGC--CTCTCCG-
----A-TC---GTATGAGC-AGCGATTTCCGG--TTTGNGTCA-CGCGAAG--------G
-----C---C--C----C-----G-CCCGT-CY-GGGTCGGTGCYGGA-R-C--TGATTG
CC-TTTCC---AGAAACAC-GACC-G-T-CGAAC-ACG-T--G-ACAG--AAT--G-C-T
G-CC-GC-GG-AGGCGC------------------------------TTGCC--------
--GC-CTCCT-C-GG---CCCCACCGGCCT-CCTCCCTC-TCG-CCCTC--C----GGGC
--GCGTTGGTTGATGGTCGGAATACGGCGCGGGATGA--CGCCAAGGAA--CACGAT--A
A--AGCTGAGGCACCGGC--GAGCCGCT--C-----ATGGGCT-CTGT-T----GG-T--
---TGC--C-AAGGC-----CG-A--C--------------AAA----A--TTAATATGA
CTCTCGGCAACGGATATCTCGGCTCTCGCATCGATGAAGAACGTAGCGAAATGCGATACG
TGGTGTGAATTGCAGAATCCCGTGAACCATCGAGTCTTTGAACGCAAGTTGCGCCCGAGG
GACCCTCCCGAGGGCACGCCTGCCTCATGGGCGTTAGAAGCCCATCCACGCTCGG-T-TG
-------C-----CTAAC--------TA--------------------A-C--------G
GC----AG---AGATGCGGACATTGGCCCTCCGAACCGS-GAGGCGCGGTGGGCCTAAGT
GTGCGGCC-GTCGTA-CGTGGCCGGGAGCGGCG-AGTGGTGGGC--T--A--CTGCGCAC
GTCA-CCCCGAG-CCCCGTACCGA-CACAGGGCCTTGTA-CG-ACCCCCT-AACGAGGAG
ATTTTTATGTAT-CAGAATATGAGTTTTTATTCCT-GTTTTTTCGTAAAAAATCTTCTTG
TTTACGATTAAGATCTTTTAGAAGCTTTCTTGAAAGAATTTACTTC------------TA
TGGAAAAATAGAACATTTTAGAATAGTGCATCATGTTTTTTTGAAGAAAACTTTATGGAT
CTTCACAGATCCTCTCATGCACTATCTTCGATATCAAGGTAAAGCTATTCTAGCATCAAA
AGGGGCTGATCTTTTTATGAAGAAATTGAAATCTTACCTTGTCTATTTTTGGCAATATTA
TTTTCATTTTTGGTCTGAGCCTAATAGGTTTCATAGAAACCAATTCTCTTATTATTCATT
CTACTTTATCGGTTATTTTTTAAGTGTCAAAATAAATTACTTGGTGGTAAGGAGTCAAAT
ACTAGAGGATTCTATATTAATAGATACT-CTTATTAAGA-GATTTGATACTTTAGTT-CC
AGTCCTT--CCTCT-CATTAGAT-CATTGTCTAAAGCTTC
>Carex_prasina|GEO|spm00001166|Hymenochlaenae
GGATGTCG------------GGCTCCCTGCACTTTT-GGTGCGGCCAACCG-AACAT-AG
GGC-TGTCTC-TTCACT-CT-CCCACC-CGTC---A--TTG--AACATG-TCGTGGTC-G
GGAT--GC-TTCCGATCGGTTGCCTG-TGCGGTTCTACCCTC-T-TGTGGGTAGCGAAGT
TGTCCC-TTGATG--G-ATA---TTTGCTTG-CC-CT-T---GTGACA-TTTTT-GTG--
TC-GTTTGGG-C-AGCCGAAATG-TTAGT-GATATCCTTGTGT--TGGTGC---G-TGGT
TGAA-TG-CTGTG-TTGCTATCACTTGGATTT-TTGCTGGCTCTCACGGATG-CGGTGCC
T-AGCRC--TAGC-TCTGCGGGAC--TT--T--G-CCCCGCAGACTTC-GGG-AGGTCCC
-TT------G-------TAC-GAATC--------ACT--GCTC-TTATA--CGCC-GTCT
TGTCGTGTCGCT-ACCGCGGCACG-CAGATCGT------GTT------C-----------
-------------T----TTCGT-GCAGTCG---T-TGACAGCACGAT-AGCGAACATT-
AGTG---TCCGGAGC-------GTGGTC-TTGTGC-AC-GTGGA--ATGC--CTCTCCG-
----A-TC---GTATGAGC-AGCGATTTCCGG--TTTGCGTCA-CGCGAAG--------G
-----C---C--C----A-----A-TCTGT-CC-GGGTCGGTGCTGGA-G-C--TGATTG
CC-TTTCC---AGAAACAC-GACC-G-T-CGAAC-ACG-T--G-ACAG--AAT--G-C-Y
G-CC-GC-GG-AGGCGC------------------------------TCGCC--------
--GC-CTCCT-C-GG---CCCCACCGGCCT-CCTCCCTC-TCG-CCCTC--C----GGGC
--GCGTTGGTTGCTGGTCGGAATACGGCGCGGGATGA--CGCCAAGGAA--CACGGT--A
A--AGCTGAGGCACCGGC--GAGCCGCT--C-----AAGGTCT-CCGT-C----GG-T--
---TGC--C-AAGGC-----CA-A--C--------------AAA-AGAA----AATATGA
CTCTCGGCAACGGATATCTCGGCTCTCGCATCGATGAAGAACGTAGCGAAATGCGATACG
TGGTGTGAATTGCAGAATCCCGTGAACCATCGAGTCTTTGAACGCAAGTTGCGCCCGAGG
GACCCTCCCGAGGGCACGCCTGCCTCATGGGCGTTAGAAGCCCATCCACGCTCGG-T-TG
-------C-----CTGAC--------TA--------------------A-C--------G
GC----AA---AGATGCGGACATTGGCCCTCCGAACCGC-GAGGCGCGGTGGGCCTAAGT
GTGCGGCC-GTCGTA-CGTGGCCGGGAGCGGCG-AGTGGTGGGC--T--A--CTGCGCAC
GTCA-CCCCGAG-CCCCGTACCGA-CGCAGGGCCTTGTA-CG-ACCCCCT-AACGAGGAG
ATTTTTATGTAT-CAGAATATGAGTTTTTATTCCT-GTTTTTTCGTAAAAAATCTTCTTG
TTTACGATTAAGATCTTTTAGAAGCTTTCTTGAAAGAATTTACTTC------------TA
TGGAAAAATAGAACATTTTAGAATAGTGCATCATGTTTTTTTGAAGAAAACTTTATGGAT
CTTCACAGATCCTCTCATGCACTATCTTCGATATCAAGGTAAAGCTATTCTAGCATCAAA
AGGGGCTGATCTTTTTATGAAGAAATTGAAATCTTACCTTGTCTATTTTTGGCAATATTA
TTTTCATTTTTGGTCTGAGCCTAATAGGTTTCATAGAAACCAATTCTCTTATTATTCATT
CTACTTTATCGGTTATTTATTAAGTGTCAAAATAAATTACTTGGTGGTAAGGAGTCAAAT
ACTAGAGGATTCTATATTAATAGATACT-CTTATTAAGA-GATTTGATACTTTAGTT-CC
AGTCCTT--CCTCT-CATTAGAT-CATTGTCTAAAGCTTC
>Carex_nigra|NFL|spm00001495|Phacocystis
GGATGTCG------------GGCTCCCTGCACTTTT-GGTGCGGCCAACCG-AACAT-AG
GGC-TGTCTC-TTCACT-CT-CCCACC-CGTC---A--TTG--AACATG-TCGTGGTC-G
GGAT--GC-TTCYGATCGGTTGCCTG-TGYGGTTCTACCCTC-T-TGWGGGTAGCGAACT
CGTYCC-TTGATG--G-ATA---TWTGCTTG-CC-CT-T---GTGACA-TTTTT-GTG--
TC-GTTTGGG-C-AGCCGAAATG-TTGGC-RATRTCCTTGTGT--TGGCGC---G-YGGT
TGAA-TG-CTGTG-TTGCTATCACTTGGATTT-TTGCCGGCTCTCACGGATG-CGGTGCC
T-AGCGC--TAGC-TCTGCGGGAC--TT--T--G-CCCYGCAGACTTC-GGG-AGGTCCC
-TT------G-------TAC-GAATC--------ATT--GCTC-TTATA--CGCC-GTCT
TGTCGTGCCGCT-ACCGCGGCACG-CAGATCGT------GTT------C-----------
-------------T----TTCGT-GCAGTCG---T-TGACAGCACGAA-ACCGAACATY-
AGTG---TYCGGAGC-------GTGGTC-TTGTGC-AC-GTGGA--ATGC--CTCTCCG-
----A-TC---GTATGAGY-ARCGATTTCCGG--TTNGYGTCA-YGCGAAG--------G
-----C---C--C----C-----G-CCCGT-CC-GGGTMGGTGCTGGA-G-C--TGATTG
CC-TTTCC---AGAAACAC-GACC-G-T-CGAAC-ACG-T--G-ACAG--AAT--G-C-T
G-CC-GC-GG-AGGCGC------------------------------TTGCC--------
--GC-CTTCT-C-GG---CCCCACCGGCCT-CCTCCCTC-TCG-CCCTC--C----GGGC
--GCGTTGGTTGCTGGTCGGAATACGGCGCGGGATGA--CGCCAAGGAA--CACGGT--A
A--AGCTGAGGCACCGGC--GAGCCGCT--C-----AAGGTCT-CCGT-C----GG-T--
---TGC--C-AAGGC-----CA-A--C---------A----AAA---AA----AATATGA
CTCTCGGCAACGGATATCTCGGCTCTCGCATCGATGAAGAACGTAGCGAAATGCGATACG
TGGTGTGAATTGCAGAATCCCGTGAACCATCGAGTCTTTGAACGCAAGTTGCGCCCGAGG
GACCCTCCCGAGGGCACGCCTGCCTCATGGGCGTTAGAAGCCCATCCACGCTCTG-T-TG
-------C-----CTAAC--------TA--------------------A-C--------G
GC----AA---AGATGCGGACATTGGCCCTCCGAGCCGC-GAGGCGCGGTGRGCCTAAGT
GTGCGGCC-GTCGTA-CGTGGCCGGGAGCGGCG-AGTGGTGGGC--T--A--CTGCGCAC
GTCA-CCCCGAG-CCCCGTACCGA-CGAAGGGCCTTGTA-CG-ACCCCCT-AACGAGGAG
ATTTTTATGTAT-CAGAATATGAGTTTTTATTCCT-GTTTTTTCGTAAAAAATCTTCTTG
TTTACGATTAAGATCTTTTAGAAGCTTTCTTGAAAGAATTTACTTC------------TA
TGGAAAAATAGAACATTTTAGAATAGTGCATCATGTTTTTTTGAAGAAAACTTTATGGAT
CTTTACAGATCCTCTCATGCACTATCTTCGATATCAAGGTAAAGCTATTCTAGCATCAAA
AGGGGCTGATCTTTTTATGAAGAAATTGAAATCTTACCTTGTCTATTTTTGGCAATATTA
TTTTCATTTTTGGTCTGAGCCTAATAGGTTTCATAGAAACCAATTCTCTTATTATTCATT
CTACTTTATCGGTTATTTTTTAAGTGTCAAAATAAATTACTTGGTGGTAAGGAGTCAAAT
ACTAGAGGATTCTATATTAATAGATACT-CTTATTAAGA-GATTTGATACTTTAGTT-CC
AGTCCTT--CCTCT-CATTAGAT-CATTGTCTAAAGCTTC
>Carex_breedlovei|MXT|spm00000249|Fecundae
GGATGTCG------------GGCTCCCTGCACTTTT-GGTGCGGCCAACCG-AACAT-AG
GGC-TGTCTC-TTCACT-CT-CCCACC-CGTC---A--TTG--AACATG-TCGTGGTC-G
GGAT--GC-TTCCGATCGGTTGCCTG-TGTGGCTCTACCCTC-T-TGTGGGTAGCGAAGT
CGTCCC-TTGATG--C-ATA---TTTGCTTG-CC-CT-T---GTGACA-TTTTT-GTG--
TC-ATTTGGG-C-GGCCGAAATG-TTGGC-GATATCCTTGTGT--TGGCGC---G-TGGT
TGAA-TG-CTGTG-TTGCTATCACTTGGATTT-TTGCCGGCTCTCACGGATG-CGGTGCC
T-AKCGC--TAGC-TCTGYGGGAC--TT--T--G-CCCCGCAGGCTTC-GGG-AGGTCCC
-TT------G-------TAC-GAATC--------ATT--GCTC-TTATA--CGCC-GTCT
TGTCGTGTCGCT-RYCGCGGCACG-CRGATCGT------GTT------C-----------
-------------T----TTCGT-GCAGTCG---T-TGACAGCACGAT-RGCGAACATY-
AGTG---TCCGGAGC-------GTGGTC-TTGTGC-AC-GTGGA--ATGC--CTCTYCG-
----A-TC---GTATGAGY-AGCGATTTCCGG--TTCGYGTCA-CGCGAAG--------G
-----C---C--T----C-----G-CCCGT-CC-GGGTCGGTGCTGGA-G-C--TGATTG
CC-TTTCC---AGAAACAC-GACC-G-T-CGAAC-RCG-T--G-ACAG--AAT--G-C-T
G-CC-GC-GT-AGGCGC------------------------------TCGCC--------
--GC-CTCCT-C-GG---CCCCACCGGCCT-CCTCCCTC-TCG-CCCYT--C---GGGGC
--GCGTTGGTTGCTGGTCGGAATACGGCGCGGGATGA--CGCCAAGGAA--CACGGT--A
A--AGCTGAGGCACCGGC--GAGCCGCT--C-----AGGGTCT-CCGT-C----GG-T--
---TGC--C-AAGGC-----CA-A--C---------A----AAA-AAAA----AATATGA
CTCTCGGCAACGGATATCTCGGCTCTCGCATCGATGAAGAACGTAGCGAAATGCGATACG
TGGTGTGAATTGCAGAATCCCGTGAACCATCGAGTCTTTGAACGCAAGTTGCGCCCGAGG
GACCCTCCCGAGGGCACGCCTGCCTCATGGGCGTTAGAAGCCCATCCACGCTCGG-T-TG
-------C-----CTAAC--------TA--------------------A-C--------G
GC----AA---AGATGCGGACATTGGCCCTCCGAACCGC-GAGGCGCGGTGGGCCTAAGT
GTGCGGCC-GTCGTA-CGTGGCCGGGAGCGGCG-AGTGGTGGGC--T--A--CTGCGCAC
GTCA-CCCCGAG-CCCCGTACCGA-CGCAGGGCCTTGTA-CG-ACCCCCT-AACGAGGAG
ATTTTTATGTAT-CAGAATATGAGTTTTTATTCCT-GTTTTTTCGTAAAAAATCTTCTTG
TTTACGATTAAGATCTTTTAGAAGCTTTCTTGAAAGAATTTACTTC------------TA
TGGAAAAATAGAACATTTTAGAATAGTGCATCATGTTTTTTTGAAGAAAACTTTATGGAT
CTTTACAGATCCTCTCATGCACTATCTTCGATATCAAGGTAAAGCTATTCTAGCATCAAA
AGGGGCTGATCTTTTTATGAAGAAATTGAAATCTTACCTTGTCTATTTTTGGCAATATTA
TTTTCATTTTTGGTCTGAGCCTAATAGGTTTCATAGAAACCAATTCTCTTATTATTCATT
CTACTTTATCGGTTATTTTTTAAGTGTCAAAATAAATTACTTGGTGGTAAGGAGTCAAAT
ACTAGAGGATTCTATATTAATAGATACT-CTTATTAAGA-GATTTGATACTTTAGTT-CC
AGTCCTT--CCTCT-CATTAGAT-CATTGTCTAAAGCTTC
>Carex_chordalis|MXC|spm00000251|Fecundae
GGATGCCG------------GGCTCCCTGCACTTTT-GGTGCGGCCAACCG-AACAT-AG
GGC-TGTCTC-GTCACT-CT-CCCACC-TGTC---A--TTG--AACATG-TCGTGGTC-G
GGAT--GC-TTCCGATCGGTTGCCTG-TGTGGCTCTACCCTC-T-TGTGGGTAGCGAAGT
CGTCCC-TTGATG--G-ATA---TTTGCTTG-CC-CT-T---GTGACA-TTTTT-GTA--
TC-GTTTGGG-CGGGCCGAAATG-GTCGC-GATATCCTTGTGT--TGGCGC---G-TGGT
TGAA-TG-CTGTG-TTGCTATCACTTGGATTT-TTGCCGGCTCTCACGGATG-CGGTGCC
T-AGCGC--TAGC-TCTGCGGGAC--TT--T--G-CCCCGCAGACTTC-GGG-AGGTCCC
-TT------G-------TAC-GAATC--------ATT--GCTC-TTATA--CGCC-GTCT
TGTCGTGTCGCT-ACCGCGGCACG-CAGATCGT------GTT------C-----------
-------------T----TTCGT-GCAGTCG---T-TGACAGCACGAT-AGCGAACATT-
AGTG---TCCGGAGC-------GTGGTC-TTGTGC-AC-GTGGA--ATGC--CTCTCTG-
----A-TC---GTATGAGC-AGCGATTTTCGG--TTCCCGTCA-CGCGAAG--------G
-----C---C--T----C-----G-CCCGT-CC-GGGTCGATGCTGGA-G-C--TGATKG
CC-TTTCC---AGAAACAC-GACC-G-T-CGAAC-ACG-T--G-ACAG--AAT--G-C-T
G-CC-GC-GT-AGGCGC------------------------------TCGCC--------
--GC-CTCCT-C-GG---CCCCACCGGCCT-CCTCCCTC-TCG-CCCCT--C---GGGGC
--GCGTTGGTTGCTGGTCGGAATACGGCGCGGGATGA--CGCCAAGGAA--CACGGT--A
A--AGCTGAGGCACCGGC--GAGCTGCT--C-----AAGGTCT-CCGT-C----GG-T--
---TGC--C-AAGGC-----CA-A--C---------A----AAA---AA----AATATGA
CTCTCGGCAACGGATATCTCGGCTCTCGCATCGATGAAGAACGTAGCGAAATGCGATACG
TGGTGTGAATTGCAGAATCCCGTGAACCATCGAGTCTTTGAACGCAAGTTGCGCCCGAGG
GACCCTCCCGAGGGCACGCCTGCCTCATGGGCGTTAGAAGCCCATCCACGCTCGG-T-TG
-------C-----CTAAC--------TA--------------------G-C--------G
GC----AA---AGATGCGGACATTGGCCCTCCGAACCGC-GAGGCGCGGTGGGCCTAAGT
GTGCGGCC-GTCGTA-CGTGGCCGGGAGCGGCG-AGTGGTGGGC--T--A--CTGCGCAC
GTCA-CCCCGAG-CCCCGTACCGA-CGCAGGGCCTTGTACA--ACCCCCT-AACGAGGAG
ATTTTTATGTAT-CAGAATATGAGTTTTTATTCCT-GTTTTTTCGTAAAAAATCTTCTTG
TTTACGATTAAGATCTTTTAGAAGCTTTCTTGAAAGAATTTACTTC------------TA
TGGAAAAATAGAACATTTTAGAATAGTGCATCATGTTTTTTTGAAGAAAACTTTATGGAT
CTTTACAGATCCTCTCATGCACTATCTTCGATATCAAGGTAAAGCTATTCTAGCATCAAA
AGGGGCTGATCTTTTTATGAAGAAATTGAAATCTTACCTTGTCTATTTTTGGCAATATTA
TTTTCATTTTTGGTCTGAGCCTAATAGGTTCCATAGAAACCAATTCTCTTATTATTCATT
CTACTTTATCGGTTATTTTTTAAGTGTCAAAATAAATTACTTGGTGGTAAGGAGTCAAAT
ACTAGAGGATTCTATATTAATAGATACT-CTTATTAAGA-GATTTGATACTTTAGTT-CC
AGTCCTT--CCTCT-CATTAGAT-CATTGTCTAAAGCTTC
>Carex_ehrenbergiana|MXC|spm00000298|Fecundae
GGATGCCG------------GGCTCCCTGCACTTTT-GGTGCGGCCAACCG-AACAT-AG
GGC-TGTCTC-TTCACT-CT-CCCACC-CGTC---A--TTG--AACATG-TCGTGGTC-G
GGAT--GC-TTCCGATCGGTTGCCTG-TGTGGCCCTACCCTC-T-TGTGGGTAGCGAAGT
CGTCCC-TTGATG--G-ATA---TTTGCTTG-CC-CT-T---GTGACA-TTTTT-GTG--
TC-GTTTGGG-C-GGCCGAAATG-GTCGC-AATATCCTTGTGT--TGGCGC---G-TGGT
TGAA-TG-CTGTG-TTGCTATCACTTGGATTT-TTGCCGGCTCTCACGGATG-CGGTGCC
T-AGCGC--TAGG-TCTGCGGGAC--TT--T--G-CCCCGCAGACTTC-GGG-AGGTCCC
-TT------G-------TAC-GAATC--------ATT--GCTC-TTATA--CGCC-GTCT
TGTCGTGTCGCT-ACCGCGGCACG-CAGATCGT------GTT------C-----------
-------------T----TTCGT-GCAGTCG---T-TGACAGCACGAT-AGCGAACATT-
AGTG---TCCGGAGC-------GTGGTC-TTGTGC-AC-GTGGA--ATGC--CTCTCCG-
----A-TC---GTATRAGC-AGCGATTTCCGG--TTCGCGTCA-CGCGAAG--------G
-----C------C---TC-----G-CCCGT-CC-GGGTCGGTGCTGGA-G-C--TGATTG
CC-TTTCC---AGAAACAC-GACC-G-T-CGAAC-ACG-T--G-ACAG--AAT--G-C-T
G-CC-GC-GT-AGGCGC------------------------------TCGCC--------
--GC-CTCCT-C-GG---CCCCACCGGCCT-CCTCCCTC-TCG-CCCTT--C---GGGGC
--GCGTTGGTTGCTGGTCGGAATACGGCGCGGGATGA--CGCCAAGGAA--CACGGT--A
A--AGCTGAGGCACCGGC--GAGCCGCT--C-----GAGGTCT-CCGT-C----GG-T--
---TGC--C-AAGGC-----CA-A--C--------------AAA-AAAA----AATATGA
CTCTCGGCAACGGATATCTCGGCTCTCGCATCGATGAAGAACGTAGCGAAATGCGATACG
TGGTGTGAATTGCAGAATCCCGTGAACCATCGAGTCTTTGAACGCAAGTTGCGCCCGAGG
GACCCTCCCGAGGGCACGCCTGCCTCATGGGCGTTAGAAGCCCATCCACGCTCGG-T-TG
-------C-----CTAAC--------TA--------------------G-C--------G
GC----AA---AGATGCGGACATTGGCCCTCCGAACCGC-GAGGCGCGGTGGGCCTAAGT
GTGCGGCC-GTCGTA-CGTGGCCGGGAGCGGCG-AGTGGTGGGC--T--A--CTGCGCAC
GTCA-CCCCGAG-CCCCGTACCGA-CGCGGGGCCTTGTA-CG-ACCCCCT-AACGAGGAG
ATTTTTATGTAT-CAGAATATGAGTTTTTATTCCT-GTTTTTTCGTAAAAAATCTTCTTG
TTTACGATTAAGATCTTTTAGAAGCTTTCTTGAAAGAATTTACTTC------------TA
TGGAAAAATAGAACATTTTAGAATAGTGCATCATGTTTTTTTGAAGAAAACTTTATGGAT
CTTTACAGATCCTCTCATGCACTATCTTCGATATCAAGGTAAAGCTATTCTAGCATCAAA
AGGGGCTGATCTTTTTATGAAGAAATTGAAATCTTACCTTGTCTATTTTTGGCAATATTA
TTTTCATTTTTGGTCTGAGCCTAATAGGTTTCATAGAAACCAATTCTCTTATTATTCATT
CTACTTTATCGGTTATTTTTTAAGTGTCAAAATAAATTACTTGGTGGTAAGGAGTCAAAT
ACTAGAGGATTCTATATTAATAGATACT-CTTATTAAGA-GATTTGATACTTTAGTT-CC
AGTCCTT--CCTCT-CATTAGAT-CATTGTCTAAAGCTTC
>Carex_tuberculata|MXC|spm00000300|Fecundae
GGATGCCG------------GGCTCCCTGCACTTTT-GGTGCGGCCAACCG-AACAT-AG
GGC-TGTCTC-TTCACT-CT-CCCACC-CGTC---A--TTG--AACATG-TCGTGGTC-G
GGAT--GC-TTCCGATCGGTTGCCTG-TGTGGCCCTACCCTC-T-TGTGGGTAGCGAAGT
CGTCCC-TTGATG--G-ATA---TTTGCTTG-CC-CT-T---GTGACA-TTTTT-GTG--
TC-GTTTGGG-C-GGCCGAAATG-GTCGC-AATATCCTTGTGT--TGGCGC---G-TGGT
TGAA-TG-CTGTG-TTGCTATCACTTGGATTT-TTGCCGGCTCTCACGGATG-CGGTGCC
T-AGCGC--TAGG-TCTGCGGGAC--TT--T--G-CCCCGCAGACTTC-GGG-AGGTCCC
-TT------G-------TAC-GAATC--------ATT--GCTC-TTATA--CGCC-GTCT
TGTCGTGTCGCT-ACCGCGGCACG-CAGATCGT------GTT------C-----------
-------------T----TTCGT-GCAGTCG---T-TGACAGCACGAT-AGCGAACATT-
AGTG---TCCGGAGC-------GTGGTC-TTGTGC-AC-GTGGA--ATGC--CTCTCCG-
----A-TC---GTATAAGC-AGCGATTTCCGG--TTCGCGTCA-CGCGAAG--------G
-----C------C---TC-----G-CCCGT-CC-GGGTCGGTGCTGGA-G-C--TGATTG
CC-TTTCC---AAAAACAC-GACC-G-T-CGAAC-ACG-T--G-ACAG--AAT--G-C-T
G-CC-GC-GT-AGGCGC------------------------------TCGCC--------
--GC-CTCCT-C-GG---CCCCACCGGCCT-CCTCCCTC-TCG-CCCTT--C---GGGGC
--GCGTTGGTTGCTGGTCGGAATACGGCGCGGGATGA--CGCCAAGGAA--CACGGT--A
A--AGCTGAGGCACCGGC--GAGCCGCT--C-----GAGGTCT-CCGT-C----GG-T--
---TGC--C-AAGGC-----CA-A--C--------------AAA-AAAA----AATATGA
CTCTCGGCAACGGATATCTCGGCTCTCGCATCGATGAAGAACGTAGCGAAATGCGATACG
TGGTGTGAATTGCAGAATCCCGTGAACCATCGAGTCTTTGAACGCAAGTTGCGCCCGAGG
GACCCTCCCGAGGGCACGCCTGCCTCATGGGCGTTAGAAGCCCATCCACGCTCGG-T-TG
-------C-----CTAAC--------TA--------------------G-C--------G
GC----AA---AGATGCGGACATTGGCCCTCCGAACCGC-GAGGCGCGGTGGGCCTAAGT
GTGCGGCC-GTCGTA-CGTGGCCGGGAGCGGCG-AGTGGTGGGC--T--A--CTGCGCAC
GTCA-CCCCGAG-CCCCGTACCGA-CGCGGGGCCTTGTA-CG-ACCCCCT-AACGAGGAG
ATTTTTATGTAT-CAGAATATGAGTTTTTATTCCT-GTTTTTTCGTAAAAAATCTTCTTG
TTTACGATTAAGATCTTTTAGAAGCTTTCTTGAAAGAATTTACTTC------------TA
TGGAAAAATAGAACATTTTAGAATAGTGCATCATGTTTTTTTGAAGAAAACTTTATGGAT
CTTTACAGATCCTCTCATGCACTATCTTCGATATCAAGGTAAAGCTATTCTAGCATCAAA
AGGGGCTGATCTTTTTATGAAGAAATTGAAATCTTACCTTGTCTATTTTTGGCAATATTA
TTTTCATTTTTGGTCTGAGCCTAATAGGTTTCATAGAAACCAATTCTCTTATTATTCATT
CTACTTTATCGGTTATTTTTTAAGTGTCAAAATAAATTACTTGGTGGTAAGGAGTCAAAT
ACTAGAGGATTCTATATTAATAGATACT-CTTATTAAGA-GATTTGATACTTTAGTT-CC
AGTCCTT--CCTCT-CATTAGAT-CATTGTCTAAAGCTTC
>Carex_fecunda|BOL|spm00005222|Fecundae
GGATGTCG------------GGCT-CCTGCACTTTT-GGTGCGGCCAACCG-AACAT-AG
GGC-TGTCTC-TTCACT-CT-CCCGCC-CGTC---A--TTG--AACATG-TCGTGGCC-G
GGAT--GC-TTCCGACCGGTTGCCTG-TGTGGCTCTACCCTC-T-TGTGGGTAGCGAAGT
CGTCCC-TTGATG--G-ATA---TTTGCTTG-CC-CT-T---GTGACA-TTTTT-GTG--
TC-GTTTGGG-C-GGCCGAAATG-TTGGC-GATATCCTTGTGT--TGGCGC---G-TGGT
TGAA-TG-CTGTG-TTGCTATCACTTGGATTT-TTGCCGGCTCTCACGGATG-CGGTGCC
T-AGCGC--TAGC-TCTGCGGGAC--TT--T--G-CCCCGCAGACTTC-GGG-AGGTCCC
-TT------G-------TAC-GAATC--------ATT--GCTC-TTATA--CGCC-GTCT
TGTCGTGCCGCT-ACCGCGGCACG-CAGATCGT------GTT------C-----------
-------------T----TTCGT-GCAGTCG---T-TGACAGCACGTT-AGCGAACATT-
AGTG---TCCGGAGC-------GTGGTC-TTGTGC-AC-GTGGA--ATGC--CTCTCCG-
----A-TC---GTATGAGC-AGCGATTTCCGG--TTCGCGTCA-CGCGAAG--------G
-----C---C--T----C-----G-CCCGT-CC-GGGTCGGTGCTGGA-G-C--TGATTG
CC-TTTCC--A-GAAACAC-GACC-G-T-CGAAC-ACG-T--G-ACAG--AAT--G-C-T
G-CC-GC-GG-GGGCGC------------------------------TCGCC--------
--GC-CTCCT-C-GG---CCCCACCGGCCT-CCTCCCTC-CCG-CCCTT--C---GGGGC
--GCGTTGGTTGCTGGCCGGAATACGGCGCGGGATGA--CGCCAAGGAA--CACGGT--A
G--AGCTGAGGCACCGGC--GAGCCGCT--C-----AAGGCCT-CCGT-C----GG-T--
---TGC--C-AAGGC-----CA-A--C--GA-----A----AAA----A----AATATGA
CTCTCGGCAACGGATATCTCGGCTCTCGCATCGATGAAGAACGTAGCGAAATGCGATACG
TGGTGTGAATTGCAGAATCCCGTGAACCATCGAGTCTTTGAACGCAAGTTGCGCCCGAGG
GACCCTCCCGAGGGCACGCCTGCCTCATGGGCGTTAGAAGCCCATCCACGCTCGG-T-TG
-C-----C-----TGA-C--------TA--------------------A-C--------G
GC----AG---AGATGCGGACACTGGCCCTCCGAACCGC-GAGGCGCGGTGGGCCTAAGT
GTGCGGCC-GTCGTA-CGTGGCCGGGAGCGGCG-AGTGGTGGGC--T--A--CTGCGCAC
GTCA-CCCCGAG-CCCCGCACCGA-CGCAGGGCCCTGTA-CG-ACCCCCT-AACGAGGAG
------------------------------------------------------------
------------------------------------------------------------
------------------------------------------------------------
------------------------------------------------------------
------------------------------------------------------------
------------------------------------------------------------
------------------------------------------------------------
------------------------------------------------------------
----------------------------------------
>Carex_pichinchensis|ECU|spm00000538|Fecundae
GGATGTCG------------GGCTCCCTGCACTTTT-GGTGCGGCCAACCG-AACAT-AG
GGC-TGTCTC-CTCACT-CT-CCCACC-CGTC---A--TTG--AACATG-TCGTGGTC-G
GGAT--GC-TTCCGATCGGTTGCCTG-TGTGGCTCTACCCTC-T-TGTGGGTAGCGAAGT
YGTCCC-TTGATG--G-ATA---TTTGCTTG-CC-CT-T---GTGACA-TTTTT-GTG--
TC-GTTTGGG-C-GGCCGGAATG-TTGGC-GATATCCTTGTGT--TGGCGC---G-TGGT
TGAA-TG-CTGTG-TTGCTATCACTTGGATTT-TTGCCGGCTCTCACGGATG-CGGTGCC
T-AGCGC--TAGC-TCTGCGGGAC--TT--T--G-CCCCGCAGACTTC-GGG-TGGTCCC
-TT------G-------TAC-GAATC--------ATT--GCTC-TTATA--CGCC-GTCT
TGTCGTGTCGCT-ACCGCGGCACG-CAGATCGT------GTT------C-----------
-------------T----TTCGT-GCAGTCG---T-TGACAGCACGAT-AGCGAACATT-
AGTG---TCCGGAGC-------GTGGTC-TTGTGC-AC-GTGGA--ATGC--CTCTCCG-
----A-TC---GTACGAGC-AGCGATTTCCGG--TTCGCGTCA-CGCGAAG--------G
-----C---C--T----C-----G-CCCGT-CC-GGGTCGGTGCTGGA-G-C--TGATTG
CC-TTTCC---AGAAACAC-GACC-G-T-CGAAC-ACG-T--GAACAG--AAT--G-C-C
G-CC-GC-GG-AGGCGC------------------------------CCGCC--------
--GC-CTCCT-C-GG---CCCCACCGGCCT-CCTCCCTC-CCG-CCCTT--C---GGGGC
--GCGTTGGTTGCTGGTCGGAATACGGCGCGGGATGA--CGCCAAGGAA--CACGGT--A
A--AGCTGAGGCACCGGC--GAGCCGCT--C-----AGGGTCT-CCGT-C----GG-T--
---TGC--C-AAGGC-----CA-A--C--------------AGA-AAAA----AATATGA
CTCTCGGCAACGGATATCTCGGCTCTCGCATCGATGAAGAACGTAGCGAAATGCGATACG
TGGTGTGAATTGCAGAATCCCGTGAACCATCGAGTCTTTGAACGCAAGTTGCGCCCGAGG
GACCCTCCCGAGGGCACGCCTGCCTCATGGGCGTTAGAAGCCCATCCACGCTCGG-T-TG
-------C-----CTAAC--------TA--------------------A-C--------G
GC----AA---AGATGCGGACACTGGCCCTCCGAACCGC-GAGGCGCGGTGGGCCTAAGT
GTGCGGCC-GTCGTA-CGTGGCCGGGAGCGGCG-AGTGGTGGGC--T--A--CTGCGCAC
GTCA-CCCCGAG-CCCCGTACCGA-CGCAGGGCCTTGTA-CG-ACCCCCT-AACGAGGAG
ATTTTTATGTAT-CAGAATATGAGTTTTTATTCCT-GTTTTTTCATAAAAAATCTTCTTG
TTTACGATTAAGATCTTTTAGAAGCTTTCTTGAAAGAATTTACTTC------------TA
TGGAAAAATAGAACATTTTAGAATAGTGCATCATGTTTTTTTGAAGAAAACTTTATGGAT
CTTTACAGATCCTCTCATGCACTATCTTCGATATCAAGGTAAAGCTATTCTAGCATCAAA
AGGGGCTGATCTTTTTATAAAGAAATTGAAATCTTACCTTGTCTATTTTTGGCAATATTA
TTTTCATTTTTGGTCTGAGCCTAATAGGTTTCATAGAAACCAATTCTCTTATTATTCATT
CTACTTTATCGGTTATTTTTTAAGTGTCAAAATAAATTATTTGGTGGTAAGGAGTCAAAT
ACTAGAGGATTCTATATTAATAGATACT-CTTATTAAGA-GATTTGATACTTTAGTT-CT
AGTCCTT--CCTCT-CATTAGAT-CATTGTCTAAAGCTTC
>Carex_jamesonii|VEN|spm00000517|Fecundae
GGATGTCG------------GGCTCCCTGCACTTTT-GGTGCGGCCAACCG-AACAT-AG
GGC-TGTCTC-TTCACT-CT-CCCACC-CGTC---A--TTG--AACATG-TCGTGGTC-G
GGAT--GC-TTCCGATCGGTTGCCTG-TGTGGCTCTACCCTC-T-TGTGGGTAGCGAAGT
CGTCCC-TTGATG--G-ATA---TTTGCTTG-CC-CT-T---GTGACA-TTTTT-GTG--
TC-GTTTGGG-C-GGCCGAAATG-TTGGC-GATATCCTTGTGT--TGGCGC---G-TGGT
TGAA-TG-CTGTG-TTGCTATCACTTGGATTT-TTGCCGGCTCTCACGGATG-CGGTGCC
T-AGCGC--TAGC-TCTGCGGGAC--TT--T--G-CCCCGCAGGCTTC-GGG-AGGTCCC
-TT------G-------TAC-GAATC--------ATT--GCTC-TTATA--CGCC-GTCT
TGTCGTGTCGCT-ACCGCGGCACG-CAGATCGT------GTT------C-----------
-------------T----TTCGT-GCAGTCG---T-TGACAGCACGAT-GGCGAACATT-
AGTG---TCCGGAGC-------GTGGTC-TTGTGC-AC-GTGGA--ATGC--CTCTTCG-
----A-TT---GTATGAGC-AGCGATTTCCGG--TTCGCGTCA-CGCGAAG--------G
-----C---C--T----C-----G-CCCGT-CC-GGGTCGGTGCTGGA-G-C--TGATTG
CC-TTTCC---AGAAACAC-GACC-G-T-CGAAC-ACG-T--GAACAG--AAT--G-C-T
G-CC-GC-GT-AGGCGC------------------------------TCGCC--------
--GC-CTCCT-C-GG---CCCCACCGGCCT-CCTCCCTC-TCG-CCCCT--C---GGGGC
--GCGTTGGTTGCTGGTCGGAATACGGCGCGGGATGA--CGCCAAGGAA--CACGGT--A
A--AGCTGAGGCACCGGC--GAGCCGCT--C-----AAGGTCT-CCGT-C----GG-T--
---TGC--C-AAGGC-----CA-A--C--------------AAA-AAAA----AATATGA
CTCTCGGCAACGGATATCTCGGCTCTCGCATCGATGAAGAACGTAGCGAAATGCGATACG
TGGTGTGAATTGCAGAATCCCGTGAACCATCGAGTCTTTGAACGCAAGTTGCGCCCGAGG
GACCCTCCCGAGGGCACGCCTGCCTCATGGGCGTTAGAAGCCCATCCACGCTCGG-T-TG
-------C-----CTAAC--------TA--------------------A-C--------G
GC----AA---AGATGCGGACATTGGCCCTCCGAACCGC-GAGGCGCGGTGGGCCTAAGT
GTGCGGCC-GTCGTA-CGTGGCCGGGAGCGGCG-AGTGGTGGGC--T--A--CTGCGCAC
GTCA-CCCCGAG-CCCCGTACCGA-CGCAGGGCCTTGTA-CG-ACCCCCT-AACGAGGAG
ATTTTTATGTAT-CAGAATATGAGTTTTTATTCCT-GTTTTTTCGTAAAAAATCTTCTTG
TTTACGATTAAGATCTTTTAGAAGCTTTCTTGAAAGAATTTACTTC------------TA
TGGAAAAATAGAACATTTTAGAATAGTGCATCATGTTTTTTTGAAGAAAACTTTATGGAT
CTTTACAGATCCTCTCATGCACTATCTTCGATATCAAGGTAAAGCTATTCTAGCATCAAA
AGGGGCTGATCTTTTTATGAAGAAATTGAAATCTTACCTTGTCTATTTTTGGCAATATTA
TTTTCATTTTTGGTCTGAGCCTAATAGGTTTCATAGAAACCAATTCTCTTATTATTCATT
CTACTTTATCGGTTATTTTTTAAGTGTCAAAATAAATTACTTGGTGGTAAGGAGTCAAAT
ACTAGAGGATTCTATATTAATAGATACT-CTTATTAAGA-GATTTGATACTTTAGTT-CC
AGTCCTT--CCTCT-CATTAGAT-CATTGTCTAAAGCTTC
>Carex_barbarae|CAL|spm00001449|Phacocystis
GGATGTCG------------GGCTCCCTGCACTTTT-GGTGCGGCCAACCG-AACAT-AG
GGC-TGTCTC-TTCACT-CT-CCCACC-CGYC---A--TTG--AACATG-TCGTGCTC-G
GGAT--GC-TTCCCATCGGTTGCCTG-TGCGGTTCTACCCTC-T-TGTGGGTAGCGAAGT
CGTCCC-TTGATG--G-ATA---TTTGCTTG-TC-CT-T---GTGACA-TTTTT-GTG--
TY-GTTGGGG-C-AGCCGAAATG-TCGGC-GATATCCTTGTGT--TGGCGC---G-TGGT
TGAA-TG-CTGTG-TTGCTATCAATTGGATTT-TTGCCGGCTCTCACGGATG-CGGTGCC
T-AGCGC--TAGC-TCTGCGGGMC--TT--T--G-CCCCGCAGACTTC-GGG-AGGTCCC
-CT------G-------TAT-GAATC--------ATT--GCTC-TTATA--CGCC-GTCT
TGTCGTGTCGCT-ACCGCGGCACG-CAGATCGT------GTT------C-----------
-------------T----TTCGT-GCAGTCG---T-TGACAGCACGAA-AGCGAACATT-
AGTG---TCCGGAGC-------GTGGTC-TTGTGC-AT-GCGGA--ATGC--CTCTCCG-
----A-TC---GTATGAGC-AGCGATTTCCGG--TTCGCGTCA-CGCGAAG--------G
-----C---C--C----C-----G-CCCGT-CC-GGGTCGGTGCTGGA-G-C--TGATTG
CC-TTTCC---AGAAACAC-GACC-G-T-CGAAC-ACG-T--G-ACAG--AAT--G-C-T
G-CC-GC-GG-AGGCGC------------------------------TCGCC--------
--GC-CTCCC-C-GG---CCCCACCGGCCT-CCTCCCTC-TCG-CCCTC--C---GGGGC
--GCGTTGGTTGCTGGTCGGAATACGGCGCGGGATGA--CGCCAAGGAA--CACGGT--A
A--AGCTGAGGCACCGGC--GAGCCGCT--C-----AAGGTCT-CCGC-C----GG-T--
---TGC--C-AAGGC-----CA-A--C--------------AAA-AAAA----AATATGA
CTCTCGGCAACGGATATCTCGGCTCTCGCATCGATGAAGAACGTAGCGAAATGCGATACG
TGGTGTGAATTGCAGAATCCCGTGAACCATCGAGTCTTTGAACGCAAGTTGCGCCCGAGG
GACCCTCCCGAGGGCACGCCTGCCTCATGGGCGTTAGAAGCCCATCCACGCTCGR-T-TG
-------C-----CTAAC--------TA--------------------A-C--------G
GC----AG---AGATGCGGACATTGGCCCTCCGAACCGC-GAGGCGCGGTGGGCCTAAGT
GTGCGGCC-GTCGTA-CGTGGCCGGGAGCGGCG-AGTGGTGGGC--T--A--CTGCGCAC
GTCA-CCCCGAG-CCCCGTACCGA-CGCAGGGCCTTGTA-CG-ACCCCCT-GACGAGGAG
ATTTTTATGTAT-CAGAATATGAGTTTTTATTCCT-GTTTTTTCGTAAAAAATCTTCTTG
TTTACGATTAAGATCTTTTAGAAGCTTTCTTGAAAGAATTTACTTC------------TA
TGGAAAAATAGAACATTTTAGAATAGTGCATCATGTTTTTTTGAAGAAAACTTTATGGAT
CTTTACAGATCCTCTCATGCACTATCTTCGATATCAAGGTAAAGCTATTCTAGCATCAAA
AGGGGCTGATCTTTTTATGAAGAAATTAAAATCTTACCTTGTCTATTTTTGGCAATATTA
TTTTCATTTTTGGTCTGAGCCTAATAGGTTTCATAGAAACCAATTCTCTTATTATTCATT
CTACTTTATCGGTTATTTTTTAAGTGTCAAAATAAATTACTTGGTGGTAAGGAGTCAAAT
ACTAGAGGATTCTATATTAATAGATACT-CTTATTAAGA-GATTTGATACTTTAGTT-CC
AGTCCTT--CCTCT-CATTAGAT-CATTGTCTAAAGCTTC
>Carex_squarrosa|ARK|spm00001281|Squarrosae
GGATGTCG------------GGCTCCCTGCACTTTT-GGTGCGGCCAACCG-AACAT-AG
GGC-TGTCTC-TTCACT-CT-CCCACC-CGTC---A--TTG--AACATG-TCGTGGTC-G
GGAT--GC-TTCCGATCGGTTGCCTG-TGCGGTTCTACCCTC-T-TGTGGGTAGCGAAGT
CGTCCC-TTGATG--G-ATA---TTTGCTTG-CC-CT-T---GTGACA-TTCTT-GTG--
TC-GTTTGGG-C-AGCCGAAATG-TTGGT-GATATCCTTGTGT--TGGCGC---G-TGGT
TCAA-TG-CCGTG-TTGCTATCACTTGGATTT-TTGCCGGCTCTCACGGATG-CGGTGCC
T-AGCGC--CAGC-TCTGCGGGAC--TT--T--G-TCCCGCAGACTTC-AGG-AGGTCCC
-TT------G-------TAC-GAATC--------ATT--GCTC-TTATA--CGCC-GTCT
TGTCGTGCCGCT-ACCGCGGCACG-CGGATCGT------GTT------C-----------
-------------T----TTCGT-GCAGTCG---T-TGACAGCACGAT-AGCGAACATT-
AGTG---TCCGGAGC-------GTGGTC-TTGTGC-AC-GTGGA--ATGC--CTCTCTG-
----A-TC---GTATGAGC-AGCGATTTCCGG--TTCGCGTCG-CGCGAAG--------G
-----C---C--C----C-----G-CCCGT-GC-GGGTAGGTGCCGGA-G-C--TGATTG
CC-TTTCC---AGAAACAC-GACC-G-T-CGAAC-ACG-T--G-ACAG--AAT--G-C-T
G-CC-GC-GG-AGGCGC------------------------------TCGCC--------
--GC-CTCCT-C-GG---CCCCACCGGCCT-CCTCCCTC-TCG-CCCTC--C---GGGGC
--GCGTTGGTTGCTGGTCGGAATACGGCGCGGGATGA--CGCCAAGGAA--CACGGT--A
A--AGCTGAGGCACCGGC--GAGCCGCT--C-----AAGGTCT-CCGT-C----GG-T--
---TGC--C-GAGGC-----CA-A--C---------A----AAA-AAAA----AATATGA
CTCTCGGCAACGGATATCTCGGCTCTCGCATCGATGAAGAACGTAGCGAAATGCGATACG
TGGTGTGAATTGCAGAATCCCGTGAACCATCGAGTCTTTGAACGCAAGTTGCGCCCGAGG
GACCCTCCCGAGGGCACGCCTGCCTCATGGGCGTTAGAAGCCCATCCACGCTCGG-T-TG
-------C-----CTGAC--------TA--------------------A-C--------G
GC----AG---AGATGCGGACATTGGCCCTCCGAGCCGC-GAGGCGCGGTGGGCCTAAGT
GTGCGGCC-GTCGTA-CGTGGCCGGGAGCGGCG-AGTGGTGGGC--T--A--CTGCGCAC
GTCA-CCCCGAG-CCCCGTACCGA-TGCAGGGCCTTGTA-CG-ACCCCCT-AACGAGGAG
ATTCTTATGTAT-CAGAATATGAGTTTTTATTCCT-GTTTTTTCGTAAAAAATCTTCTTG
TTTACGATTAAGATCTTTTAAAAGCTTTCTTGAAAGAATTTACTTC------------TA
TGGAAAAATAGAACATTTTAGAATAGTGCATCATGTTTTTTTGAAGAAAACTTTATGGAT
CTTCACAGATCCTCTCATGCACTATCTTCGATATCAAGGTAAAGCTATTCTAGCATCAAA
AGGGGCTGATCTTTTTATGAAGAAATTTAAATCTTACCTTGTCTATTTTTGGCAATATTA
TTTTCATTTTTGGTCTGAGCCTAATAGGTTTCATAGAAATCAATTCTCTTATTATTCATT
CTACTTTATCGGTTATTTTTTAAGTGTCAAAAGAAATTACTTGGTGGTAAGGAGTCAAAT
ACTAGAGGATTCTATATTAATAGATACT-CTTATTAAGA-GATTTGATACTTTAGTT-CC
AGTCCTT--CCTCT-CATTAGAT-CATTGTCTAAAGCTTC
>Carex_globularis|YAK|spm00004387|Acrocystis
GGATGTCG------------GGCTCCCTGCACTTTT-GGTGCGGCCAACCG-AACAT-AG
GGC-TGTCTC-TTCACT-CT-CCCACC-CGTC---A--TTG--AACATG-TCGTGGTC-G
GGAT--GC-TTCCGATCGGTTGCCTG-TGCGGTTCTACCCTC-T-TGTGGGTAGCGAAGT
CGTCCC-TTGATG--G-ATA---TTTGCTTG-CC-CT-T---TTGACA-TTTTT-GTG--
TT-GTTTGGG-C-AGCCGAAATG-TTGGC-GAGATCCTTGTGC--TGGCGC---G-TGGT
YGAA-TG-CCGTG-TTGCTATCACTTGGATTT-TTGCCGGCTCTCACGGATG-CGGTGCC
T-AGCGC--TAGC-TCTGTGGGAC--TT--T--G-CCCCGCAGACTTC-GGG-AGGTCCC
-TT------G-------TAC-GAATC--------ATT--GCTC-TTATA--CGCC-GT-T
TGTCGTGTCGCT-ACCGCGGCACG-CAGATCGT------GTT------C-----------
-------------T----TTCGT-GCAGTCG---T-TGACAGCACGAT-AGCGAACATT-
AGTG---TCCGGAGC-------GTGGTC-TTGTGC-AT-GCGGA--ATGC--CTCTCCG-
----A-TC---GTATGAGC-AGCGATTACCGG--TTTGYGTCA-CGCGAAG--------G
-----C---C--C----C-----G-CCCGT-TC-GGGTCGGTGCTGGA-G-C--TGA---
------------------------------------------------------------
------------------------------------------------------------
------------------------------------------------------------
------------------------------------------------------------
------------------------------------------------------------
------------------------------------------------------------
------------------------------------------------------------
------------------------------------------------------------
------------------------------------------------------------
------------------------------------------------------------
------------------------------------------------------------
------------------------------------------------------------
------------------------------------------------------------
------------------------------------------------------------
------------------------------------------------------------
------------------------------------------------------------
------------------------------------------------------------
------------------------------------------------------------
------------------------------------------------------------
------------------------------------------------------------
------------------------------------------------------------
----------------------------------------
>Carex_vestita|DEL|spm00001363|Paludosae
GGATGTCG------------GGCTCCCTGCACTTTT-GGTGCGGCCAACCG-AACAT-AG
GGC-TGTCTC-TTCACT-CT-CCCACC-CGTC---A--TTG--AACATG-TCGTGGTC-G
GGAT--GC-TTCCGATCGGTTGCCTG-TGCGGTTCTACCCTC-T-TGTGGGTAGCGAAGT
CGTCCC-TTGATG--G-ATA---TTTGCTTG-CC-CT-T---CTGACA-TTTTT-STG--
TC-GTTTGGG-C-AGCCGAAATG-TTGGC-GAGATCCTTGTGC--TGGCGC---G-TGGT
TGAA-TG-CTGTG-TTGCTATCACTTGGATTT-TTGYCGGCTCTCACGGATG-CGGTGCC
T-AGCGC--TAGC-TCTGTGGGAC--TT--T--G-CCCCGCAGACTTC-GGG-AGGTCCC
-TT------G-------TAC-GAATC--------ATT--GCTC-TTATA--CGCC-RT-T
TGTCGTGTCGCT-ACCGCGGCACG-CAGATCGT------GTT------C-----------
-------------T----TTCGT-GCAGTCA---T-TGACAGCACRAT-AGMGAACATT-
AGTG---TCCGGAGC-------GTGGTC-TTGTGC-AT-GCGGA--ATAC--CTCTCCG-
----A-TC---GTATGAGC-AGCGATTACCGG--TTTGTGTCA-CGCGAAG--------G
-----C---C--C----C-----G-CCCGT-TC-GGGTCGGTGCTGGA-G-C--TGATTG
CC-TTTCC---AGAAACAC-GACC-G-T-CGAAC-AYG-T--G-ACAG--AAT--G-C-T
G-CC-GC-GR-AGGCGC------------------------------TCGCC--------
--GC-CTCCT-C-GG---CCCYGCCGGCCT-CCTCCCYC-TCG-CCCTT--C---GGGGC
--GCGTCGGTTGCTGGTCGGAATACGGCGCGGGATGA--CGCCAAGGAA--CACGGT--A
A--AGCTGAGGCACCGGC--GAGCCGCT--C-----GAGGGCT-CYGT-C----GG-T--
---TGT--C-GAGGC-----CA-A--C---------A----AAA---GA----AATATGA
CTCTCGGCAACGGATATCTYGGCTCTCGCATCGATGAAGAACGTAGCGAAATGCGATACG
TGGTGTGAATTGCAGAATCCCGTGAACCATCGAGTCTTTGAACGCAAGTTGCGCCCGAGG
GACCCTCCCGAGGGCACGCCTGCCTCATGGGCGTTAGAAGCCCATCCACGCTCGR-T-TT
TGCCTAAC------------------TA--------------------A-C--------G
GC----AA---AGATGCGGACATTGGCCCTCCGAACCGC-GAGGCGCGGTGGGCCTAAGT
GTGCGGCC-GTCGTG-CGTGGCCGGGAGCGGCG-AGTGGTGGGC--T--A--CTGCGCAC
GTCA-CCCCGAG-CCCCGTACCGA-CGCAGGGCCTTGTA-CG-AYCCCCT-AACGAGGAG
ATTCTTATGTAT-CAGAATATGAGTTTTTATTCCT-GTTTTTTCGTAAAAAATCTTCTTG
TTTACGATTAAGATCTTTTAGAAGCTTTCTTGAAAGAATTTACTTC------------TA
TGGAAAAATAGAACATTTTAGAATAGTGCATCATGTTTTTTTGAAGAAAACTTTATGGAT
CTTCACAGATCCTCTCATGCACGATCTTCGATATCAAGGTAAAGCTATTCTAGCATCAAA
AGGGGCTGATCTTTTTATGAAGAAATTGAAATCTTACCTTGTCTATTTTTGGCAATATTA
TTTTCATTTTTGGTCTGAGCCTAATAGGTTTCATAGAAACCAATTCTCTTATTATTCGTT
CTACTTTATCGGTTATTTTATAAGTGTCAAAATAAATTACTTGGTGGTAAGGAGTCAAAT
ACTAGAGGATTCTATATTAATAGATACT-CTTATAAAGA-GATTTGATACTTTAGTT-CC
AGTCCTT--CCTCT-CATTAGAT-CATTGTCTAAAGCTTC
>Carex_augustinowiczii|KOR?|spm00000322|Racemosae
GGATGTCG------------GGCTCCCTGCACTTTT-GGTGCGGCCAACCG-AACAT-AG
GGC-TGTCTC-TTCACT-CT-CCCACC-CGTC---A--TTG--AACATG-TCGTGGTC-G
GGAT--GC-TTCCGATCGGTTGCCTG-TGCGGTTCTACCCTC-T-TGTGGGTAGCAAAGT
CGTCCC-TTGATG--G-ATA---TTTGCTTG-CC-CT-T---GTGACA-TTTTT-GTG--
TC-GTTTGGG-C-AGCCGAAATG-TCGGC-GATATCCTTGTGT--TGGCGC---G-CGGT
CGAA-TG-CCGTG-TTGCTATCACYTGGGTTT-TTGCCGGCTCTCACGGATG-CGGTGCC
T-AGCGC--TTGC-TCTGCGGGAC--TT--T--G-CCCCGCAGAGTTC-GGG-AGGTCCC
-TT------G-------TAC-GAATC--------ATT--GCTC-TTATA--CGCC-GTCT
TGTCGTGCCGCT-ACCGCGGCACG-CAGATCGT------GTT------C-----------
-------------Y----TTCGT-GCAGTCG---T-TGACAGCATGAT-AGCGAACATT-
AGTG---TCCGGAGC-------GTGGTC-TTGTGC-AC-GTGGA--ATGC--CTCTCCG-
----A-TC---GTATGAGC-AGCGATTTCCGG--TTCGTGTCA-CGCGAAG--------G
-----C---C--C----C-----G-CCCGT-CC-GGGTCGGTGCTGGA-G-C--TGATTG
CC-TTTCC---AGAAACAC-GACC-G-T-CGAAC-ACG-T--G-ACAG--AAT--G-C-T
G-CC-GC-GG-AGGCGC------------------------------TTGCC--------
--GC-CTCCT-C-GG---CCCCACCGGCCT-CCTCCCTC-TCG-CCCTC--C----GGGC
--GCGTTGGTYGCTGGCCGGAATACGGCGCGGGATGA--CGCCAAGGAA--CACGGT--A
A--AGCTGAGGCACCGGC--GAGCCGCT--C-----AAGGTCT-CCGT-C----GG-T--
---TGC--C-AAGGC-----CA-A--C--------------AAA-AAAA----AATATGA
CTCTCGGCAACGGATATCTCGGCTCTCGCATCGATGAAGAACGTAGCGAAATGCGATACG
TGGTGTGAATTGCAGAATCCCGTGAACCATCGAGTCTTTGAACGCAAGTTGCGCCCGAGG
GACCCTCCCGAGGGCACGCCTGCCTCATGGGCGTTAGAAGCCCATCCACGCTCTG-T-TG
-------C-----CTGAC--------TA--------------------A-Y--------G
GC----AA---AGATGCGGACATTGGCCCTCCGAGCCGY-GAGGCGCGGTGGGCCTAAGT
GTGCGGCC-GTCGTA-CGTGGCCGGGAGCGGCG-AGTGGTGGGC--T--A--CTGCGCAC
GTCA-CCCCGAG-CCCCGTACCGA-CGCAGGGCCTTGTA-CG-ACCCCCT-AACGAGGAG
------------------------------------------------------------
------------------------------------------------------------
------------------------------------------------------------
------------------------------------------------------------
------------------------------------------------------------
------------------------------------------------------------
------------------------------------------------------------
------------------------------------------------------------
----------------------------------------
>Carex_meyeriana|MON|spm00006158|Stylosae
NNNNGTCG------------GGCTCCCTGCACTTTT-GGTGCGGCCAACCG-AACAT-AG
GGC-TGTCTC-TTCACT-CT-CCCACC-CGTC---A--TTG--AACATG-TCGTGGTC-G
GGAT--GG-TTCCGATCGGTTGCCTG-TGCGGTTCTACCCTC-T-TGTGGGTAGCGAAGT
CGTTCC-TTGATG--G-ATA---TTTGCTTG-CC-CT-T---CTGACA-TTTTT-GTG--
TC-GTTTGGG-C-AGCCGAAATG-TTGGC-GAGATCCTTGTGT--TGGCGC---G-TGGT
CRAA-TG-CTGTG-TTGCTATCACTTGGATTT-TTGTCGGCTCTCACGGATG-CGGTGCC
T-AGCGC--TAGC-TCTGTGGGAC--TT--T--G-CCCCGCAGACTTC-GGG-AGGTCCC
-TT------G-------TAC-GAATC--------ATT--GCTC-TTATA--CGCC-GTCT
TGTCGTGTCGCT-ACCGCGGCACG-CAGATCGT------GTT------C-----------
-------------T----TTCGT-GCAGTCG---T-TGACAGCACGAT-AGCGAACATT-
AGTG---TCCGGAGC-------GTGGTC-TTGTGC-AT-GTGGA--ATGC--CTCTCCG-
----A-TC---GTATGAGC-AGCGATTTCCGA--TTTGCGTCA-CGCGAAG--------G
-----C---C--C----T-----G-CCYGT-CC-GGGTCGGTGCTGGA-G-C--TGA---
--------------AACAC-GACC-G-T-CGAAC-ACG-T--C-ACAG--AAT--G-C-T
G-CC-GC-GG-AGGCGC------------------------------TTGCC--------
--GT-CTCCT-C-GG---CCCCACCGGCCT-CCTCCCTC-TCG-CCCTT--C---GGGGC
--GCGTTGGTTGCTGGTCGGAATACGGCGCGGGATGA--CGCCAAGGAA--CACGGT--A
A--AGCTGAGGCACCGGC--GAGCCGCT--C-----AAGGTCT-TCGT-C----GG-T--
---TGC--T-GAGGC-----CA-A--C--AA-----A----AAA----A----AATATGA
CTCTCGGCAACGGATATCTCGGCTCTCGCATCGATGAAGAACGCAGCGAAATGCGATACG
TGGTGTGAATTGCAGAATCCCGTGAACCATCGAGTCTTTGAACGCAAGTTGCGCCCGAGG
GACCCTCCCGAGGGCACGCCTGCCTCATGGGCGTTAGAAGCCCATCCACGCTCGG-T-TG
-C-----C-----TAA-C--------TA--------------------A-C--------G
GC----AA---AGATGCGGACATTGGCCCTCCGAACCGT-GAGGCGCGGTGGGCCTAAGT
GTGCGGCC-GTCGTA-CGTGGCCGGGAGCGGCG-AGTGGTGGGC--T--A--CTGCGCAC
GTCA-CCCCGAG-CCCCGTACCGA-TGCAGGGCCTTATA-CG-ACCCCCT-AACGAGGAG
------------------------------------------------------------
------------------------------------------------------------
------------------------------------------------------------
------------------------------------------------------------
------------------------------------------------------------
------------------------------------------------------------
------------------------------------------------------------
------------------------------------------------------------
----------------------------------------
>Carex_fucata|CHC|spm00006432|Phacocystis
GGATGTCG------------GGCTCCCTGCACTTTT-GGTGCGSCCAMCCG-AACAT-AG
GGC-TGTCTC-TTCACT-CT-CCCACC-CGTC---A--TTG--AACATG-TCGTGGTC-G
GGAT--GC-TTCCGATCGGTTGCCTG-TGCGGTTCTACCCTC-T-TGTGGGTAGCGAAGT
CGTCCC-TTGATG--G-ATA---TTTGCTTG-CC-CT-T---GTGACA-TTTTT-GTG--
TC-GTCTGGG-C-AGCCGAAATG-TTGGC-AATGTCCTTGTAT--TGGCGC---A-TGGT
TGAA-TG-CCGTG-TTGCTATCACTTGGATTT-TTGCCGGCTCTCACGGATG-CGGTGCC
T-AGCGC--TAGC-TCTGCGGGAC--TT--T--G-CCCCGCAGACTTC-GGG-AGGTCCC
-TT------G-------TAT-GAATC--------ATT--GCTC-TTATA--CGCC-GTCT
TGTCGTGTCGCT-ACCGCGGCACG-CAGATCGT------GTT------C-----------
-------------T----TTCGT-GCAGTCG---T-TGACAGCACGAT-AGCGAACATC-
AGTG---TCCGGAGC-------GTGGTC-TTGTGC-AT-GTGGA--ATGC--CTCTCTG-
----A-TC---GTATGAGC-AGCGATTTCCGG--TTTGTGTCA-CGCGAAG--------G
-----C---C--C----C-----G-CCCGT-CC-GGGTCGGTGCTGGA-N-N--NNN---
------------------------------------------------------------
------------------------------------------------------------
------------------------------------------------------------
------------------------------------------------------------
------------------------------------------------------------
------------------------------------------------------------
------------------------------------------------------------
------------------------------------------------------------
------------------------------------------------------------
------------------------------------------------------------
------------------------------------------------------------
------------------------------------------------------------
------------------------------------------------------------
------------------------------------------------------------
------------------------------------------------------------
------------------------------------------------------------
------------------------------------------------------------
------------------------------------------------------------
------------------------------------------------------------
------------------------------------------------------------
------------------------------------------------------------
----------------------------------------
>Carex_aperta|BRC|spm00001842|Phacocystis
GGATGTCG------------GGCTCCCTGCACTTTT-GGTGCGGCCAACCG-AACAT-AG
GGC-TGTCTC-TTCACT-CT-CCCGCC-CGTC---A--TTG--AACATG-TYGTGGTC-G
GGAT--GC-TTCCAATCGGTTGCCTG-TGCGGTTCTACCCTC-T-TGTGGGTAGCGAAGT
CGTCCC-TTGATG--G-ATA---TTTGCTTG-CC-CT-T---GTGACA-TTTTT-GTG--
TC-GTTTGGG-C-AGCCGAAATG-TCGGC-GATATCCTTGTGT--TGCCGC---G-TGGT
CGAA-TG-CCGTG-TTGCTTTCACTTGGATTT-TTGCTGGCTCTCACGGATG-CGGTGCC
T-AGCGC--TAGC-TCTGCGGGAC--TT--T--G-CCCCGCAGACTTC-GGG-AGGTCCC
-TT------G-------TAC-GAATC--------ATT--GCTC-TTATA--CGCC-GTCT
TGTCGTGTCGCT-ACCGCGGCACG-CAGATCGT------GTT------C-----------
-------------T----TTCGT-GCAGTCG---T-TGACAGCACGAT-AGCGAACATC-
AGTG---TCCGGAGC-------GTGGTC-TTGTGC-AC-GTGGA--ATGC--CTCTCCG-
----A-TC---GTATGAGC-AGCGATTTCCGG--TTTGTGTCA-CGCGAAG--------G
-----C---C--C----Y-----G-CCCGT-CC-GGGTCGGTGCTGGA-G-C--TGATTG
CC-TTTCC---AGAAACAC-GACC-G-T-CGAAC-ACG-T--G-ATAG--AAT--G-C-T
G-CC-GG-GG-AGGCGC------------------------------TTGCC--------
--GC-CTCCT-C-GG---CCCCACCGACCT-CCTCCATC-TCG-CCCTT--C---GGGGC
--GCGTTGGTTGCTGGTCGGAACACGGCGCGGGATGA--CGCCAAGGAA--CACGGT--A
A--AGCTGAGGCACCGAC--GAGCCGCT--C-----AAGGTCT-CCGT-C----GG-T--
---TGT--C-AAGGC-----CA-A--C---------A----GAA----A----AATATGA
CTCTCGGCAACGGATATCTCGGCTCTCGCATCGATGAAGAACGTAGCGAAATGCGATACG
TGGTGTGAATTGCAGAATCCCGTGAACCATCGAGTCTTTGAACGCAAGTTGCGCCCGAGG
GACCCTCCCGAGGGCACGCCTGCCTCATGGGCGTTAGAAGCCCATCCACGCTCGG-T-TG
-------C-----CTAAC--------TA--------------------A-C--------G
GC----AA---AGATGCGGACATTGGCCCTCCGAACCGC-GAGGCGCGGTGGGCCTAAGT
GTGCGGCC-GTCGTA-CGTGGCCGGGAGCGGCG-AGTGGTGGAC--T--A--CTGCGCAC
GTCA-CCCCGAG-CCCCGTACTGA-CGCAGGGCCTTGTA-CG-ACCCCCT-AACGAGGAG
ATTCTTATGTAT-CAGAATATGAGTTTTTATTCCT-GTTTTTTCGTAAAAAATCTTCTTG
TTTACGATTAAGATCTTTTAGAAGCTTTCTTGAAAGAATTTACTTC------------TA
TGGAAAAATAGAACATTTTAGAATAGTGCATCATGTTTTTTTGAATAAAACTTTATGGAT
CTTCACAGATCCTCTCATGCACTATCTTCGATATCAAGGTAAAGCTATTCTAGCATCAAA
AGGGGCTGATCTTTTTATGAAGAAATTGAAATCTTATCTTGTCTATTTTTGGCAATATTA
TTTTCATTTTTGGTCTGAGCCTAATAGGTTTCATAGAAACCAATTCTCTTATTATTCGTT
CTACTTTATCGGTTATTTTTTAAGTGTCAAAATAAATTACTTGGTGGTAAGGAGTCAAAT
ACTAGAGGATTCTATATTAATAGATACT-CTTATTAAGA-GATTTGATACTTTAGTT-CC
AGTCCTT--CCTCT-CATTAGAT-CATTGTCTAAAGCTTC
>Carex_haydenii|WIS|spm00002433|Phacocystis
GGATGTCG------------GGCTCCCTGCACTTTT-GGTGCGGCCAACCG-AACAT-AG
GGC-TGTCTC-TTCACT-CT-CCCGCC-CGTC---A--TTG--AACATG-TCGTGGTC-G
GGAT--GC-TTCCAATCGGTTGCCTG-TGCGGTTCTACCCTC-T-TGTGGGTAGCGAAGT
CGTCCC-TTGATG--G-ATA---TTTGCTTG-CC-CT-T---GTGACA-TTTTT-GTG--
TC-GTTTGGG-C-AGCCGAAATG-TCGGC-GATATCCTTGTGT--TGNCGC---G-TGGT
CGAA-TG-CCGTG-TTGCTTTCACTTGGATTT-TTGCTGGCTCTCACGGATG-CGGTGCC
T-AGCGC--TAGC-TCTGCGGGAC--TT--T--G-CCCCGCAGACTTC-GGG-AGGTCCC
-TT------G-------TAC-GAATC--------ATT--GCTC-TTATA--CGCC-GTCT
TGTCGTGTCGCT-ACCGCGGCACG-CAGATCGT------GTT------C-----------
-------------T----TTCGT-GCAGTCG---T-TGACAGCACGAT-AGCGAACATC-
AGTG---TCCGGAGC-------GTGGTC-TTGTGC-AC-GTGGA--ATGC--CTCTCCG-
----A-TC---GTATGAGC-AGCGATTTCCGG--TTTGTGTCA-CGCGAAG--------G
-----C---C--C----C-----G-CCCGT-CC-GGGTCGGTGCTGGA-G-C--TGATTG
CC-TTTCC---AGAAACAC-GACC-G-T-CGAAC-ACG-T--G-ACAG--AAT--G-C-T
G-CC-GC-GG-AGGCGC------------------------------TTGCC--------
--GC-CTCCT-C-GG---CCCCACCGACCT-CCTCCATC-TCG-CCCTT--C---GGGGC
--GCGTTGGTTGCTGGTCGGAACACGGCGCGGGATGA--CGCCAAGGAA--CACGGT--A
A--AGCTGAGGCACCGGC--GAGCCGCT--C-----AAGGTCT-CCGT-C----GG-T--
---TGT--C-AAGGC-----CA-A--C---------A----GAA----A----AATATGA
CTCTCGGCAACGGATATCTCGGCTCTCGCATCGATGAAGAACGTAGCGAAATGCGATACG
TGGTGTGAATTGCAGAATCCCGTGAACCATCGAGTCTTTGAACGCAAGTTGCGCCCGAGG
GACCCTCCCGAGGGCACGCCTGCCTCATGGGCGTTAGAAGCCCATCCACGCTCGG-T-TG
-------C-----CTAAC--------TA--------------------A-C--------G
GC----AA---AGATGCGGACATTGGCCCTCCGAACCGC-GAGGCGCGGTGGGCCTAAGT
GTGCGGCC-GTCGTA-CGTGGCCGGGAGCGGCG-AGTGGTGGAC--T--A--CTGCGCAC
GTCA-CCCCGAG-CCCCGTACTGA-CGCAGGGCCTTGTA-CG-ACCCCCT-AACGAGGAG
------------------------------------------------------------
------------------------------------------------------------
------------------------------------------------------------
------------------------------------------------------------
------------------------------------------------------------
------------------------------------------------------------
------------------------------------------------------------
------------------------------------------------------------
----------------------------------------
>Carex_macrochaeta|ORE|spm00001671|Scitae
GGATGTCG------------GGCTCCCTGCACTTTT-GGTGCGGCCAACCG-AACAT-AG
GGC-TGTCTC-TTCACT-CT-CCCACC-CGTC---A--TTG--AACATG-TCGTGGTC-G
GGAT--GC-TTCCGATCGGTTGCCTG-TGCRGTTCTACCCTC-T-TGAGGGTAGCGAAGT
CGTTCC-TTGATG--G-ATA---TWTGCTTG-CC-CT-T---GTGACA-TTTTT-GTG--
TC-GTTCGGG-C-AGCCGAAATG-TTGGC-AATGTCCTTGTGT--TGGCGC---G-YGGT
YTAA-TG-CTGTG-TTGCTATCACTTGGATTT-TTGCCGGCTCTCACGGATG-CGGTGCA
T-AGCGC--TAGC-TCTGYGGGAC--TT--T--G-CCCCGCAGACTTC-GGG-AGGTCCC
-KT------G-------TAC-GAATC--------ATT--GCTC-TTATA--CGCC-GTCT
TGTCGTGTCGCT-ACCGCGGCACG-CAGATCGT------GTT------C-----------
-------------T----TTCGT-GCAGTCG---T-TGACAGCACGAT-AKCGAACATC-
AGTG---TCCGGAGC-------GTGGTC-TTGTGC-AC-GTGGA--ATGC--CTSTCCG-
----A-TC---GTATGARC-AACGATTTCCGG--TTYGYGTCA-CGCGAAG--------G
-----C---C--C----T-----G-CCCGT-CT-GGGTCGGTGCTGGA-G-C--TGATTG
CC-TYTCC---AGAAACAC-GACC-G-T-CGAAC-ACG-T--G-ACAG--AAT--G-C-T
G-CC-GC-GG-AGGCGC------------------------------CTGCC--------
--GC-CTYCY-TSGG---CCCCACCGGCCT-CCTCCCTC-TCG-NCCTT--C---NGGGC
--GCGTTGGTTGNTGGTCGGAATACGGCGCGGGATGA--CGCCAAGGAA--CACGGT--A
A--AGCTGAGGCACCGGC--GAGCCGCT--C-----ARGGTYT-CCGT-C----GG-T--
---NGC--C-RAGGC-----CA-A--C--------------AAA-MAAA----AATATGA
CTCTCGGCAACGGATATCTCGGCTCTCGCATCGATGAAGAACGTAGCGAAATGCGATACG
TGGTGTGAATTGCAGAATCCCGTGAACCATCGAGTCTTTGAACGCAAGTTGCGCCCGAGG
GACCCTCCCGAGGGCACGCCTGCCTCATGGGCGTTAGAAGCCCATCCACGCTCGG-C-TG
-------C-----CYRAC--------TA--------------------A-C--------G
GC----AG---AGATGCGGACATTGGCCCTCCGAACCGC-GAGGCGCGGTGGGCCTAAGT
GTGCGGCC-GTCGTA-CGTGGCCGGGAGCGGCG-AGTGGTGGGC--T--A--CTGCGCAC
GTCA-CCCCGAG-CCCCGTACCGA-CGCAGGGCCTTGTA-CG-ACCCCCT-AACGAGGAG
ATTTTTATGTAT-CAGAATATGAGTTTTTATTCCT-GTTTTTTCGTAAAAAATCTTCTTG
TTTACGATTAAGATCTTTTAGAAGCTTTCTTGAAAGAATTTACTTC------------TA
TGGAAAAATAGAACATTTTAGAATAGTGCATCATGTTTTTTTGAAGAAAACTTTATGGAT
CTTCACAGATCCTCTCATGCACTATCTTCGATATCAAGGTAAAGCTATTCTAGCATCAAA
AGGGGCTGATCTTTTTATGAAGAAATTGAAATCTTACCTTGTCTATTTTTGGCAATATTA
TTTTCATTTTTGGTCTGAGCCTAATAGGTTTCATAGAAACCAATTCTCTTATTATTCATT
CTACTTTATCGGTTATTTTTTAAGTGTCAAAATAAATTACTTGGTGGTAAGGAGTCAAAT
ACTAGAGGATTCTATATTAATAGATACT-CTTATTAAGA-GATTTGATACTTTAGTT-CC
AGTCCTT--CCTCT-CATTAGAT-CATTGTCTAAAGCTTC
>Carex_bigelowii|NA|spm00003230|Phacocystis
NNNNNNNN------------NNNNNNNNNNNNNTTT-GGTGCGGCCAACCG-AACAT-AG
GGC-TGTCTC-TTCACT-CT-CCCACC-CGTC---A--TTG--AACATG-TCGTGGTC-G
GGAT--GC-TTCCGATCGGTTGCCTG-TGCGGTTCTACCCTC-T-TGTGGGTAGCGAACT
TGTCCC-TTGATG--G-ATA---TATGCTTG-CC-CT-T---GTGACA-TTTTT-GTG--
TC-GTTTGGG-C-AGCCGAAATG-TTGGC-GATATCCTTGTGT--TGGCGC---G-CGGT
TGAA-TG-CTGTG-TTGCTATCACTTGGATTT-TTGCCGGCTCTCACGGATG-CGGTGCA
T-AGCGC--TAGC-TCTGTGGGAC--TT--T--G-CCCCGCAGACTTC-GGG-AGGTCCC
-TT------G-------TAC-GAATC--------ATT--GCTC-TTATA--CGCC-GTCT
TGTCGTGC-----TTAGCGGCACG-CAGATCGT------GTT------C-----------
-------------T----TTCGT-GCAGTCG---T-TGACAGCACGTC--GCGAACATT-
AGTG---TCCGGAGC-------GTGGTC-TTGTGC-AC-GTGGA--ATGC--CTCTCCG-
----A-TC---GTATGAGT-AGCGATTTCCGG--TTCGCGTCA-TGCGAAG--------G
----CC------C----C-----G-CCCGT-CC-GGGTTGGTGCTGGA-G-C--TGA--G
CC-TCTCY--A-GAAACAC-GACC-G-T-YGAAC-ACG-T--G-AYAG--AAT--G-C-T
G-CC-GC-GG-AGGCGC------------------------------TTGCC--------
-TGC-CTCCT-C-GG---CCCCACCGGCCT-CCTCCCTC-TCG-TCCTT--C--GGGGGC
--GCGTTGGTTGCTGGTCGGAATACGGCGCGGGATGA--CGCCAAGGAA--CACGGT--A
A--AGCTGAGGCACCGGY--GAGCCGCT--C-----AAGGTCT-CCCT-C----GG-T--
---TGC--C-AAGGC-----YA-A--Y------A--A----AAA----A----AATATGA
CTCTCGGCAACGGATATCTCGGCTCTCGCATCGATGAAGAACGTAGCGAAATGCGATACG
TGGTGTGAATTGCAGAATCCCGTGAACCATCGAGTCTTTGAACGCAAGTTGCGCCCGAGG
GACCCTCCCGAGGGCACGCCTGCCTCATGGGCGTTAGAAGCCCATCCACGCTCTG-T-TG
-C-----C-----TAA-C--------TA--------------------A-C--------G
GC----AA---AGATGCGGACATTGGCCCTCCGAGCCGT-GAGGCGCGGTGGGCCTAAGT
GTGCGGCC-GTCGTA-CGTGGCCGGGAGCGGCG-AGTGGTGGGC--T--A--CTGCGCAC
GTCA-CCCCGAG-CCCCGTACCGA-CGCAGGGCCTTGTA-CG-ACCCCCT-AACGAGGAG
------------------------------------------------------------
------------------------------------------------------------
------------------------------------------------------------
------------------------------------------------------------
------------------------------------------------------------
------------------------------------------------------------
------------------------------------------------------------
------------------------------------------------------------
----------------------------------------
>Carex_stricta|TEX|spm00001296|Phacocystis
GGATGTCG------------GGCTCCCTGCACTTTT-GGTGCGGCCAACCG-AACAT-AG
GGC-TGTCTC-TTCACT-CT-CCCACC-CGTC---A--TTG--AACATG-TCGTGGTC-G
GGAT--GC-TTCCGATCGGTTGCCTG-TGCGGTTCTACCCTC-T-TGTGGGTAGCGAACT
TGTCCC-TTGATG--G-ATA---TATGCTTG-CC-CT-T---GTGACA-TTTTT-GTG--
TC-GTTTGGG-C-AGCCGAAATG-TTGGC-GATATCCTTGTGT--TGGCGC---G-CGGT
TGAA-TG-CTGTG-TTGCTATCACTTGGATTT-TTGCCGGCTCTCACGGATG-CGGTGCM
T-AGCGC--TAGC-TCTGTGGGAC--TT--T--G-CCCCGCAGACTTC-GGG-AGGTCCC
-TT------G-------TAC-GAATC--------ATT--GCTC-TTATA--CGCC-GTCT
TGTCGTGC-----TTAGCGGCACG-CAGATCGT------GTT------C-----------
-------------T----TTCGT-GCAGTCG---T-TGACAGCACGTC--GCGAACATT-
AGTG---TCCGGAGC-------GTGGTC-TTGTGC-AC-GTGGA--ATGC--CTCTCCG-
----A-TC---GTATGAGT-AGCGATTTCCGG--TTCGCGTCA-TGCGAAG--------G
----CC------C----C-----G-CCCGT-CC-GGGTTGGTGCTGGA-G-C--TGATTG
CC--TCTC--CAGAAACAC-GACC-G-T-CGAAC-ACG-T--G-ACAG--AAT--G-C-T
G-CC-GC-GG-AGGCGC------------------------------TTGCC--------
--GC-CTCCT-Y-GG---CCCCACCGGCCT-CCTCCCTC-TCG-YYCTT--C---GGGGC
--GCGTTGGTTGCTGGTCGGAATACGGCGCGGGATGA--CGCCAAGGAA--CACGGT--A
A--AGCTGAGGCACCGGC--GAGCCGCT--C-----AAGGTCT-CCGT-C----GG-T--
---TGC--C-AAGGC-----CA-A--C---------A----AAA---AA----AATATGA
CTCTCGGCAACGGATATCTCGGCTCTCGCATCGATGAAGAACGTAGCGAAATGCGATACG
TGGTGTGAATTGCAGAATCCCGTGAACCATCGAGTCTTTGAACGCAAGTTGCGCCCGAGG
GACCCTCCCGAGGGCACGCCTGCCTCATGGGCGTTAGAAGCCCATCCACGCTCTG-T-TG
-------C-----CTAAC--------TA--------------------A-C--------G
GC----AA---AGATGCGGACATTGGCCCTCCGAGCCGT-GAGGCGCGGTGGGCCTAAGT
GTGCGGCC-GTCGTA-CGTGGYCGGGAGCGGCG-AGTGGTGGGC--T--A--CTGCGCAC
GTCA-CCCCGAG-CCCCGTACCGA-CGCAGGGCCTTGTA-CG-ACCCCCT-AACGAGGAG
ATTTTTATGTAT-CAGAATATGAGTTTTTATTCCT-GTTTTTTCGTAAAAAATCTTCTTG
TTTACGATTAAGATCTTTTAGAAGCTTTCTTGAAAGAATTTACTTC------------TA
TGGAAAAATAGAACATTTTAGAATAGTGCATCATGTTTTTTTGAAGAAAACTTTATGGAT
CTTTACAGATCCTCTCATGCACTATCTTCGATATCAAGGTAAAGCTATTCTAGCATCAAA
AGGGGCTGATCTTTTTATGAAGAAATTGAGATCTTACCTTGTCTATTTTTGGCAATATTA
TTTTCATTTTTGGTCTGAGCCTAATAGGTTTCATAGAAACCAATTCTCTTATTATTCATT
CTACTTTATCGGTTATTTTTTAAGTGTAAAAATAAATTACTTGGTGGTAAGGAGTCAAAT
ACTAGAGGATTCTATATTAATAGATACT-CTTATTAAGA-GATTTGATACTTTAGTT-CC
AGTCCTT--CCTCT-CATTAGAT-CATTGTCTAAAGCTTC
>Carex_barrattii|ALA|spm00000748|Limosae
GGATGTCG------------GGCTCCCTGCACTTTT-GGTGCGGCCAACCG-AACAT-AG
GGC-TGTCTC-TTCACT-CT-CCCACC-CGTC---A--TTG--AACATG-TCGTGGTC-G
GGAT--GC-CTCCGATCGGTTGCCTG-TGCGGTTCTACCCTC-T-TGTGGGTAGCGAAGT
CGTCCC-TTGATG--G-ATA---TTTGCTTG-CC-CT-T---GTGACA-TTTTT-GTG--
TC-GTTTGGG-C-AGCCGAAATG-TTGGC-GATATCCTTGTGC--TGGAGC---G-TGGT
TGAA-TG-CTGTG-TTGCTATCACCTGGATTT-TTGCCGGCTCTCACGGATG-CGGTGCC
T-AGCGC--TAGC-TCTGCGGGAC--TT--T--G-CCCCGCAGACTTC-GGG-AGGTCCC
-TT------G-------TAC-GAATC--------ATT--GCTC-TTATA--CGCC-GTCT
TGTCGTGTCGCT-ACCGC-GCACG-CAGATCGT------GTT------C-----------
-------------T----TTCGT-GCAGTCG---T-TGACAGCACGAA-AGCGAACAGT-
AGTG---TCCGGAGC-------GTGGTC-TTGTGC-AC-GTGGA--ATGC--CTCTCCG-
----A-TC---GTATGAAC-AGCGATTTTCGG--TTCGCGTCA-CGCGAAG--------G
-----C---C--C----C-----G-CCCGT-CC-TGGTCGGTGCTGGA-G-C--TGATTG
CC--TCTC--CAGAAACAC-GACC-G-T-CGAAC-ACG-T--G-ACAG--AAT--G-C-T
G-CC-GC-GG-AGGCGC------------------------------TTGCC--------
--GC-CTCCT-C-GG---CCCCACCGGCCT-CCTCCCTC-TCG-CCCTC--C----GGGC
--GCGTTGGTTGCTGGTCGGAATACGGCGCGGGATGA--CGCCAAGGAA--CACGGT--A
A--AGCTGAGGCACCGGC--GAGCCGCT--C-----AAGGTCT-CTCC-C----GG-T--
---TGC--C-AAGGC-----CA-A--C---------A----AAA---AA----AATATGA
CTCTCGGCAACGGATATCTCGGCTCTCGCATCGATGAAGAACGTAGCGAAATGCGATACG
TGGTGTGAATTGCAGAATCCCGTGAACCATCGAGTCTTTGAACGCAAGTTGCGCCCGAGG
GACCCTCCCGAGGGCACGCCTGCCTCATGGGCGTTAGAAGCCCATCCACGCTCTG-T-TG
-------C-----CTAAC--------TG--------------------A-C--------G
GC----AA---AGATGCGGACATTGGCCCTYCGAGTCGC-GAGGCGCGGTGGGCCTAAGT
GTGCGGCC-GTCGTA-CGTGGCCGGGAGCGGCG-AGTGGTGGGC--T--A--CTGCGCAC
GTCA-CCCCGAG-CCCCGTACCGA-TGCAGGGCCWTGTA-TG-ACCCCCT-AACGAGGAG
ATTCTTATGTAT-CAGAATATGAGTTTTTATTCCT-GTTTTTTCGTAAAAAATCTTCTTG
TTTACAATTAAGATCTTTTAGAAGCTTTCTTGAAAGAATTTACTTC------------TA
TGGAAAAATAGAACATTTTAGAATAGTGCATCATGTTTTTTTGAAGAAAACTTTATGGAT
CTTCACAGATCCTCTCATGCACTATCTTCGATATCAAGGTAAAGCTATTCTAGCATCAAA
AGGGGCTGATCTTTTTATGAAGAAATTGAAATCTTACCTTGTCTATTTTTGGCAATATTA
TTTTCATTTTTGGTCTGAGCCTAATAGGTTTCATAGAAACCAATTCTCTTATTATTCATT
CTACTTTATCGGTTATTTTTTAAGTGTCAAAATAAATTACTTGGTGGTAAGGAGTCAAAT
ACTAGAGGATTCTATATTAATAGATACT-CTTATTAAGA-GATTTGATACTTTAGTT-CC
AGTCCTT--CCTCT-CATTAGAT-CATTGTCTAAAGCTTC
>Carex_torta|PEN|spm00001320|Phacocystis
GGATGTCG------------GGCTCCCTGCACTTTT-GGTGCGGCCAACCG-AACAT-AG
GGC-TGTCTC-TTCACT-CT-CCCGCC-CGTC---A--TTG--AACATG-TTGTGGTC-G
GGAT--GC-TTCCAATCGGTTGCCTG-TGCGGTTCTACCCTC-T-TGTGGGTAGCGAAGT
CGTCCC-TTGATG--G-ATA---TTTGCTTG-CC-CT-T---GTGACA-TTTTT-TTG--
TC-GTTTGGG-C-AGCCGAAATG-TTGGC-GATATCCTTGTGT--TGGCGC---G-TGGT
TGAA-TG-YTGTG-TTGCTATCACTTGGATTT-TTGCCGGCTCTCACGGRTG-CGGTGCC
T-AGCGC--TAGC-TCTGCGGGAC--TT--T--G-CCCCGCAGACTTC-GGG-AGGTCCC
-TT------G-------TAC-GAATC--------ATT--GCTC-TTATA--CGCC-GTCT
TGTTGTGTTGCT-ACCGC-GCACG-CAGATCGT------GTT------C-----------
-------------T----TTCGT-GCAGTCG---T-TGACAGCACGAA-AGCGAACATT-
AGTG---TCCGGAGC-------GTGGTC-TTGTGC-AC-GTGGA--ATGC--CTCTYYG-
----A-TC---GTATGAGC-AGCGATTTTCGG--TTCGTGTCA-CGCGAAG--------G
-----C---C--C----T-----G-CCCGT-CC-GGGTCGGTGCCGGA-G-C--TGA---
------------------------------------------------------------
------------------------------------------------------------
------------------------------------------------------------
------------------------------------------------------------
------------------------------------------------------------
------------------------------------------------------------
------------------------------------------------------------
------------------------------------------------------------
------------------------------------------------------------
------------------------------------------------------------
------------------------------------------------------------
------------------------------------------------------------
------------------------------------------------------------
ATTTTTATGTAT-CAGAATATGAGTTTTTATTCCT-GTTTTTTCGTAAAAAATCTTCTTG
TTTAGGATTAAGATCTTTTAGAAACTTTCTTGAAAGAATTTACTTC------------TA
TGGAAAAATAGAACATTTTAGAATAGTGCATCATGTTTTTTTGAAGAAAACTTTATGGAT
CTTTACAGATCCTCTCATGCACTATCTTCGATATCAAGGTAAAGCTATTCTAGCATCAAA
AGGGGCTGATCTTTTTATGAAGAAATTGAAATCTTACCTTGTCTATTTTTGGCAATATTA
TTTTCATTTTTGGTCTGAGCCTAATAGGTTTCATAGAAACCAATTCTCTTATTATTCATT
CTACTTTATCGGTTATTTTTTAAGTGTCAAAATAATTTACTTGGTGGTAAGGAGTCAAAT
ACTAGAGGATTCTATATTAATAGATACT-CTTATTAAGA-GATTTGATACTTTAGTT-CC
AGTCCTT--CCTCT-CATTAGAT-CATTGTCTAAAGCTTC
>Carex_mertensii|ASK|spm00001056|Racemosae
GGATGTCG------------GGCTCCCTGCACTTTT-GGTGCGGCCAACCG-AACAT-AG
GGC-TGTCTC-TTCACT-CT-CCCACC-CGTC---A--TTG--AACATG-TCGTGGTC-G
GGAT--GC-TTCCGATCGGTTGCCTG-TGCGGTTCTACCCTC-T-TGAGGGTAGCGAAGT
CGTTCC-TTGATG--G-ATA---TTTGCTTG-CC-CT-T---GTGACA-TTTTT-GTG--
TC-GTTCGGG-C-AGCCGAAATG-TTGGC-AATGTCCTTGTGT--TGGCGC---G-CGGT
TTAA-TG-CTGTG-TTGCTATCACTTGGATTT-TTGCCGGCTCTCACGGATG-CGGTGCA
T-AGCGC--TAGC-TCTGTGGGAC--TT--T--G-CCCCGCAGACTTC-GGG-AGGTCCC
-TT------G-------TAC-GAATC--------ATT--GCTC-TTATA--CGCC-GTCT
TGTCGTGTCGCT-ACCGCGGCACG-CAGATCGT------GTT------C-----------
-------------T----TTCGT-GCAGTCG---T-TGACAGCACGAT-AGCGAACATC-
AGTG---TCCGGAGC-------GTGGTC-TTGTGC-AC-GTGGA--ATGC--CTGTCCG-
----A-TC---GTATGAGC-AGCGATTTCCGG--TTTGTGTCA-CGCGAAG--------G
-----C---C--C----T-----G-CCCGT-CT-GGGTCGGTGCTGGA-G-C--TGATTG
CC--TCTC--CAGAAACAC-GACC-G-T-CGAAC-ACG-T--G-ACAG--AAT--G-C-T
G-CC-GC-GG-AGGCGC------------------------------TTGCC--------
--GC-CTCCT-C-GG---CCCCACCGGCCT-CCTCCCTC-TCG-CCCTC--C----GGGC
--GCGTTGGTTGCTGGTCGGAATACGGCGCGGGATGA--CGCCAAGGAA--CACGGT--A
A--AGCTGAGGCACCGGC--GAGCCGCT--C-----AAGGTCT-CTCT-C----GG-T--
---TGC--C-AAGGC-----CA-A--C---------A----AAA---AA----AATATGA
CTCTCGGCAACGGATATCTCGGCTCTCGCATCGATGAAGAACGTAGCGAAATGCGATACG
TGGTGTGAATTGCAGAATCCCGTGAACCATCGAGTCTTTGAACGCAAGTTGCGCCCGAGG
GACCCTCCCGAGGGCACGCCTGCCTCATGGGCGTTAGAAGCCCATCCACGCTCTG-T-TG
-------C-----CTAAC--------TA--------------------A-C--------G
GC----AG---AGATGCGGACATTGGCCCTCCGAGTCGC-GAGGCGCGGTGGGCCTAAGT
GTGCGGCC-GTCGTA-CGTGGCCGGGAGCGGCG-AGTGGTGGGC--T--A--CTGCGCAC
GTCA-CCCCGAG-CCCCGTACCGA-TGCAGGGCCTTGTA-TG-ACCCCCT-AACGAGGAG
ATTTTTATGTAT-CAGAATATGAGTTTTTATTCCT-GTTTTTTCGTAAAAAATCTTCTTG
TTTACGATTAAGATCTTTTAGAAGCTTTCTTGAAAGAATTTACTTC------------TA
TGGAAAAATAGAACATTTTAGAATAGTGCATCATGTTTTTTTGAAGAAAACTTTATGGAT
CTTCACAGATCCTCTCATGCACTATCTTCGATATCAAGGTAAAGCTATTCTAGCATCAAA
AGGGGCTGATCTTTTTATGAAGAAATTGAAATCTTACCTTGTCTATTTTTGGCAATATTA
TTTTCATTTTTGGTCTGAGCCTAATAGGTTTCATAGAAACCAATTCTCTTATTATTCATT
CTACTTTATCGGTTATTTTTTAAGTGTCAAAATAAATTACTTGGTGGTAAGGAGTCAAAT
ACTAGAGGATTCTATATTAATAGATACT-CTTATTAAGA-GATTTGATACTTTAGTT-CC
AGTCCTT--CCTCT-CATTAGAT-CATTGTCTAAAGCTTC
>Carex_shortiana|KTY|spm00001229|Shortianae
GGATGTCG------------GGCTCCCTGCACTTTT-GGTGCGGCCAACCG-AACAT-AG
GGC-TGTCTC-TTCACT-CT-CCCACC-CGTC---A--TTG--AACATG-TCGTGGTC-G
GGAT--GG-TTCCGATCGGTTGCCTG-TGCGGTTCTACCCTC-T-TGTGGGTAGCGAAGT
CGTCCC-TTGATG--G-ATA---TTTGCTTG-CC-CT-T---GTGACA-TTTTT-GTG--
TC-GTTCGGG-C-AGCCGAAATG-TTGGC-GATATCCTTGTGT--TGGCGC---G-TGGT
TGAA-TG-CTGTG-TTGCTATCGCTTGGATTT-TTGCCGGCTCTCACGGATG-CGGTGCC
T-AGCGC--TGGC-TCTGCGGGAC--TT--TCAG-TCCCGCAGACTTC-GGG-AGGTCCC
-TG------G-------TAC-GAATC--------ACT--GCTC-TTATA--CGCC-GTCT
TGTCGTGTCGCT-GCCGCGGCACG-CAGATCGT------GTT------C-----------
-------------T----TTCGT-GCAGTCG---T-TGACAGCACGAA-AGCGAACATT-
AGTG---TCCGGAGC-------GTGGTC-TTGTGC-AC-GTGGA--ATGC--CTCTCCG-
----A-TC---GTATGAGC-AGCGATTTCCGG--TTCGCGTCA-CGCGAAG--------G
-----C---C--C----C-----G-CCCGT-CC-GGGTCGGTGCCGGA-G-C--TGATTG
CC-TTTCC---AGAAACAC-GACC-G-T-CGAAC-ACG-T--G-ACAG--AAT--G-C-T
G-CC-GC-GG-AGGCGC------------------------------CCGCC--------
--GC-CTCCT-C-GG---CCCCACCGGCCT-CCTCCCTC-TCG-CCCTC--C---GGGGC
--GCGTCGGCTGCTGGTCGGAATACGGCGCGGGATGA--CGCCAAGGAA--CACGGT--A
A--AGCCGAGGCGCCGGC--GGGCCGCT--C-----GAGGTCT-CCGT-C----GG-C--
---TGC--C-AAGGC-----CA-A--C---------A---GAAA---GA----AATATGA
CTCTCGGCAACGGATATCTCGGCTCTCGCATCGATGAAGAACGTAGCGAAATGCGATACG
TGGTGTGAATTGCAGAATCCCGTGAACCATCGAGTCTTTGAACGCAAGTTGCGCCCGAGG
GACCCTCCCGAGGGCACGCCTGCCTCATGGGCGTTAGAAGCCCATCCACGCTCGG-T-TG
-------C-----CTAAC--------CA--------------------A-C--------G
GC----AA---AGACGCGGACATTGGCCCTCCGAGCCGC-GAGGCGCGGTGGGCCTAAGT
GTGCGGCC-GTCGTA-CGTGGCCGGGAGCGGCG-AGTGGTGGGC--T--A--CTGCGCGC
GTCG-CCCCGAG-CCCCGTACCGA-CGCAGGGCCCTGTA-CG-ACCCCCT-AACGAGGAG
ATTCTTATGTAT-CAGAATATGAGTTTTTATTCCT-GTTTTTTCGTAAAAAATCTTCTTG
TTTACGATTAAGATCTTTTAGAAGCTTTCTTGAAAGAATTTACTTC------------TA
TGGAAAAATAGAACATTTTCGAATAGTGCATCATGTTTTTTTGAAGAAAACTTTATGGAT
CTTCACAGATCCTCTCATGCACTATCTTCGATATCAAGGTAAAGCTATTCTAGCATCAAA
AGGGGCTGATCTTTTTATGAAGAAATTGAAATCTTACCTTGTCTATTTTTGGCAATATTA
TTTTCATTTTTGGTCTGAGCCTAATAGGTTTCATAGAAATCAATTCTCTTATTATTCATT
CTACTTTATCGGTTATTTTTTAAGTGTCAAAATAAATTACTTGGTGGTAAGGAGTCAAAT
ACTAGAGAATTCTATATTAATAGATACT-CTTATTAAGA-GATTTGATACTTTAGTT-CC
AGTTCTT--CCTCT-CATTAGAT-CATTGTCTAAAGCTTC
>Carex_congdonii|CAL|spm00001686|Paludosae
GGATGTCG------------GGCTCCCTGCACTTTT-GGTGCGGCCAACCG-AACAT-AG
GGC-TGTCTC-TTCACT-CT-CCCACC-CGTC---A--TTG--AACATG-TCGTGGTC-G
GGAT--GC-TTCCGATCGGTTGCCTG-TGTGGTTCTACCCTC-T-TGTGGGTAGCGAAGT
CGTCCC-TTGATT--G-ATA---TTTGCTTG-CC-CT-T---CTGACA-TTTTT-GTG--
TC-GTTTGGG-C-AGCCGAAATG-TTGGC-GATATCCTTGTGT--TGGCGC---G-TGGT
TGAA-TG-CTGTG-TTGCTATCACTTGGATTT-TTGTCGGCTCTCACGGATG-CGGTGCC
T-AGCGC--TAGC-TCTGCGGGAC--TT--T--G-CCCCGCAGACTTC-GGG-AGGTCCC
-TT------G-------TAC-GAATC--------ATT--GCTC-TTATA--CGCC-GTCT
TGTCGTGTCGCT-ACCGCGGCACG-CAGATCGT------GTT------C-----------
-------------T----TTCGT-GCAGTCG---T-TGACAGCACGAT-AGCGAACATT-
AGTG---TCCGGAGC-------GTGGTC-TTGTGC-AC-GTGGA--ATGC--CTCTCTG-
----A-TT---GTATGAGC-AGCGATTTCYGG--TTTGCGTCA-CGCGAAG--------G
-----C---C--C----Y-----G-CCCGT-CC-GGGTCGGTGCTGGA-G-C--TGA---
------------------------------------------------------------
------------------------------------------------------------
------------------------------------------------------------
------------------------------------------------------------
------------------------------------------------------------
------------------------------------------------------------
------------------------------------------------------------
------------------------------------------------------------
------------------------------------------------------------
------------------------------------------------------------
------------------------------------------------------------
------------------------------------------------------------
------------------------------------------------------------
ATTCTTATGTAT-CAGAATATGAGTTTTTATTCCT-GTTTTTTCGTAAAAAATCTTCTTG
TTTACGATTAAGATCTTTTAGAAGCTTTCTTGAAAGAATTTACTTC------------TA
TGAAAAAATAGAACATTTTAGAATAGTGCATCATGTTTTTTTGAAGAAAACTTTATGGAT
CTTCACAGATCCTCTCATGCACTATCTTCGATATCAAGGTAAAGCTATTCTAGCATCAAA
AGGGGCTGATCTTTTTATGAAGAAATTGAAATCTTACCTTGTCTATTTTTGGCAATATTA
TTTTCATTTTTGGTCTGAGCCTAATAGGTTTCATAGAAACCAATTCTCTTATTATTCGTT
CTACTTTATCGGTTATTTTATAAGTGTCAAAATAAATTACTTGGTGGTAAGGAGTCAAAT
ACTAGAGGATTCTATATTAATAGATACT-CTTATTAAGA-GATTTGATACTTTAGTT-CC
AGTCCTT--CCTCT-CATTAGAT-CATTGTCTAAAGCTTC
>Carex_sartwelliana|CAL|spm00001798|Paludosae
GGATGTCG------------GGCTCCCTGCACTTTT-GGTGCGGCCAACCG-AACAT-AG
GGC-TGTCTC-TTCACT-CT-CCCACC-CGTC---A--TTG--AACATG-TCGTGGTC-G
GGAT--GC-TTCCGATCGGTTGCCTG-TGTGGTTCTACCCTC-T-TGTGGGTAGCGAAGT
CGTCCC-TTGATG--G-ATA---TTTGCTTG-CC-CT-T---CTGACA-TTTTT-GTG--
TC-GTTTGGG-C-AGCCGAAATG-TTGGC-GATATCCTTGTGT--TGGCGC---G-TGGT
TGAA-TG-CTGTG-TTGCTATCACTTGGATTT-TTGCCGGCTCTCACGGATG-TGGTGCT
T-AGCGC--TAGC-TCTGCGGGGC-----------CCCCGCAGACTTC-GGG-AGGTCCC
-TT------G-------TAC-GAATC--------ATT--GCTC-TTATA--CGCC-GTCT
TGTCGTGTCGCT-ACCGCGGCACG-CAGATCGT------GTT------C-----------
-------------T----TTCGT-GCAGTCG---T-TGACAGCACGAT-AGCGAACATT-
AGTG---TCCGGAGC-------GTGGTC-TTGTGC-AC-GTGGA--ATGC--CTCTCTG-
----A-TT---GTATGAGC-AGCGATTTCCGG--TTTGCGTCA-CGCGAAG--------G
-----C---C--C----T-----G-CCCGT-CC-GGGTCGGTGCTGGA-G-C--TGATTG
CC-TTTCC---GGAAACAC-GACC-G-T-CGAAC-ACG-T--G-ACAG--AAT--G-C-A
G-CC-GC-GG-AGGCGC------------------------------TCGCC--------
--GC-CTCCT-C-GG---CCCCGCCGGCCT-CCTCCCTC-TCG-CCCTC--C---GGGGC
--GCGTCGGGTGCTGGTCGGAATACGGCGCGGGATGA--CGCCAAGGAA--CACGGT--A
G--AGCTCAGGCACCGGC--GAGCCGCT--C-----AAGGGCT-CCGT-C----GG-T--
---TGC--C-GAGGC-----CA-A--C---------A----AAA---GA----AATATGA
CTCTCGGCAACGGATATCTCGGCTCTCGCATCGATGAAGAACGTAGCGAAATGCGATACG
TGGTGTGAATTGCAGAATCCCGTGAACCATCGAGTCTTTGAACGCAAGTTGCGCCCGAGG
GACCCTCCCGAGGGCACGCCTGCCTCATGGGCGTTAGAAGCCCATCCACGCTCGG-T-TG
-------C-----CTAAC--------TA--------------------A-C--------G
GC----AA---AGATGCGGACATTGGCCCTCCGAGCCGC-GAGGCGCGGTGGGCCCAAGT
ATGCGGCC-GTCGTA-CGTGGCCGGGAGCGGCG-AGTGGTGGGC--T--A--CTGCGCAC
GTCA-CCCCGGG-CCCCGTACCGA-CGCAGGGCCTTGTA-CG-ACCCCCT-ACCGAGGAG
ATTCTTATGTAT-CAGAATATGAGTTTTTATTCCT-GTTTTTTCGTAAAAAATCTTCTTG
TTTACGATTAAGATCTTTTAGAAGCTTTCTTGAAAGAATTTACTTC------------TA
TGGAAAAATAGAACATTTTAGAATAATGCATCATGTTTTTTTGAAGAAAACTTTATGGAT
CTTCACAGATCCTCTCATGCACTATCTTCGATATCAAGGTAAAGCTATTCTAGCATCAAA
AGGGGCTGATCTTTTTATGAAGAAATTGAAATCTTACCTTGTCTATTTTTGGCAATATTA
TTTTCATTTTTGGTCTGATCCTAATAGGTTTCATAGAAACCAATTCTCTTACTATTCGTT
CTACTTTATCGGTTATTTTATAAGTGTCAAAATAAATTACTTGGTGGTAAGGAGTCAAAT
ACTAGAGGATTCTATATTAATAGATACT-CTTATTAAGA-GATTTGATACTTTAGTT-CC
AGTCCTT--CCTCT-CATTAGAT-CATTGTCTAAAGCTTC
>Carex_curatorum|NA|spm00002016|Scirpinae
GGATGTCG------------GGCTCCCTGCACTTTT-GGTGCGGCCAACCG-AACAT-AG
GGC-TGTCTC-TTCACT-CT-CCCRCC-CGTC---A--TTG--AACATG-TCGTGGTC-G
GGAT--GC-TTCCGATCGGTTGCCTG-TGCGGTTCTACCCTC-T-TGTGGGTAGCGAAGT
CGTCCC-TTGATG--G-ATA---TTTGCTTG-CC-CT-T---GTGACA-TTTTT-GTG--
TC-GTTTGGG-C-AGCCGAAATG-TTGGC-GATATCCTTGTGT--TGGCGC---G-TGGT
TGAA-TG-CTGTG-TTGCTATCACTTGGATTT-TTGCCGGCTCTCATGGATG-CGGTGCC
T-AGTGC--TAGC-TCTGCGGGTC--TT--T--G-CCCCGCAGACTTC-GGG-AGGTCCC
-TT------G-------TAC-GAATC--------ATT--GCTC-TTATA--CGCC-GTCT
TGTTGTGCCGCT-ACCGCGGCACG-CAGATCGT------GTT------C-----------
-------------T----TTCGT-GCAGTCG---T-TGACAGCACGAT-AGCGAACATT-
AGTG---TCCGGAGC-------RTGGTC-TTGTGC-AC-GTGGA--ATGC--CTCTCCG-
----A-TT---GTATGAGC-AACGATTTCCGG--TRTGCGTCA-CGCGAAG--------G
-----C---C--C----C-----G-CCCTT-CC-GGGTCGGTGCTGGA-G-C--TGATTG
CC-TTTAC---AAAAACAC-GACC-G-T-CGAAC-ACG-T--G-ATAG--AAT--G-C-T
G-CC-GT-GG-AGGTGC------------------------------TTGTC--------
--GC-CTCCT-C-GG---CCCCACCGGCTT-CCTCCCTC-TCG-CCCTT--C----GGGN
--GCGTTGGTTGTTGGTCGGAATACGGCGCGGGATGA--CGCCAAGGAA--CACGAT--A
A--AGCTGAGGCACCGGG--GAGCCGCT--C-----AAGGGCT-CTGT-C----GG-T--
---TGC--C-AAGGC-----CA-A--C---------A----AAA---MA----AATATGA
CTCTCGGCAACGGATATCTCGGCTCTCGCATCGATGAAGAACGTAGCGAAATGCGATACG
TGGTGTGAATTGCAGAATCCCGTGAACCATCGAGTCTTTGAACGCAAGTTGCGCCCAAGG
GACCCTCCCGAGGGCACGCCTGCCTCATGGGCGTTAGAAGCCCATCCACGCTCGG-T-TG
-------C-----CTAAC--------TA--------------------A-C--------G
GC----AA---AGATGCGGACATTGGCCCTCCGAACCGC-GAGGCGCGGTGGGCCTAAGT
GTGCGGCC-GTCGTG-CGTGGCCGGGAGCGGCG-AGTGGTGGGC--T--A--CTGCGCAC
GTCA-CCCCGAG-CCCCGTACCGA-CNCAGGGCCTTGTA-CG-ACCCCCT-AACGAGGAG
ATTCTTATGTAT-CAGAATATGAGTTTTTATTCCT-GTTTTTTCGTAAAAAATCTTCTTG
TTTACGATTAAGATCTTTTAGAAGCTTTCTTGAAAGAATTTACTTC------------TA
TGGAAAAATAGAACATTTTAGAATAGTGCATCATGTTTTTTTGAAGAAAACTTTATGGAT
CTTCACAGATCCTCTCATGCACTATCTTCGATATCAAGGTAAAGCTATTCTAGCATCAAA
AGGGGCTGATCTTTTTATGAAGAAATTGAAATCTTACCTTGTCTATTTTTGGCAATATTA
TTTTCATTTTTGGTCTGAGCCTAATAGGTTTCATAGAAACCAATTCTCTTATTACTCGTT
CTACTTTATCGGTTATTTTATAAGTGTCAAAATAAATTACTTGGTGGTAAGGAGTCAAAT
ACTAGAGGATTCTATATTAATAGATACT-CTTATTAAGA-GATTTGATACTTTAGTT-CC
AGTCCTT--CCTCT-CATTAGAT-CATTGTCTAAAGCTTC
>Carex_crinita|QUE|spm00005233|Phacocystis
GGATGTCG------------GGCTCCCTGCACTTTT-GGTGCGGCCAACCG-AACAT-AG
GGC-TGTCTC-CTCACT-CT-CCCGCC-CGTC---A--TTG--AACATG-TCGTGGTC-G
GGAT--GC-TTCCGATCGGTTGCCTG-TGCGGTTCTACCCTC-T-TGTGGGTAGCGAAGT
CGTCCC-TTGATG--G-ATA---TTTGCTTG-CC-CT-T---GTGACA-TTTTT-GTG--
TC-GTTTGGG-C-AGCCGAAATG-TTGGC-GATATCCTTGTGT--TGGCGC---G-TGGT
TGAA-TG-CTGTG-TTGCTATCACTTGGATTT-TTGCCGGCTCTCACGGATG-CGGTGCC
T-AGCGC--TAGC-TCTGCGGGAC--TT--T--G-CCCCGCAGACTTC-GGG-AGGTCCC
-TT------G-------TAC-GAATC--------ATT--GCTC-TTATA--CGCC-GTCT
TGTCGTGTTGCT-ACCGC-GCACG-CAGATCGT------GTT------C-----------
-------------T----TTCGT-GCAGTCG---T-TGACAGCACGAA-AGCGAACATT-
AGTG---TCCGGAGC-------GTGGTC-TTGTGC-AC-GTGGA--ATGC--CTCTCCG-
----A-TC---GTATGAGC-AGCGATTTTCGG--TTCGTGTCA-CGCGAAG--------G
-----C---C--C----T-----G-CCCGT-CC-GGGTCGGTGCTGGA-G-C--TGATTG
CC-TTTCC---AGAAACAC-GACC-G-T-CGAAC-ACG-T--G-ACAG--AAT--G-C-T
G-CT-GC-GG-AGGCGC------------------------------TTGCC--------
--GC-CTCCT-C-GG---CCCCACCGGTCT-CCTCCCTC-TCG-CCCTT--C---GGGGC
--GCGTTGGTTGCTGGTCGGAATACGGCGCGGGATGA--CGCCAAGGAA--CACGGT--A
A--AGCTGAGGCACCGGC--GAGCCGCT--C-----AGGGTCT-CTGC-C----GG-T--
---TGC--C-AAGGC-----CA-A--C--------------AAA-AAAA----AATATGA
CTCTCGGCAACGGATATCTCGGCTCTCGCATCGATGAAGAACGTAGCGAAATGCGATACG
TGGTGTGAATTGCAGAATCCCGTGAACCATCGAGTCTTTGAACGCAAGTTGCGCCCGAGG
GACCCTCCCGAGGGCACGCCTGCCTCATGGGCGTTAGAAGCCCATCCACGCTCGG-T-TG
-------C-----CTAAC--------TA--------------------A-C--------G
GC----AA---AGATGCGGACATTGGCCCTCCGAGCCGC-GAGGCGCGGTGGGCCTAAGT
GTGCGGCC-GTCGTA-CGTGGCCGGGAGCGGCG-AGTGGTGGGC--T--A--CTGCGCAC
GTCA-CCCCGAG-CCCCGTAACGA-CGCAGGGCCTTGTA-CG-ACCCCCT-CACGAGGAG
------------------------------------------------------------
------------------------------------------------------------
------------------------------------------------------------
------------------------------------------------------------
------------------------------------------------------------
------------------------------------------------------------
------------------------------------------------------------
------------------------------------------------------------
----------------------------------------
>Carex_mitchelliana|ALA|spm00001101|Phacocystis
GGATGTCG------------GGCTCCCTGCACTTTT-GGTGCGGCCAACCG-AACAT-AG
GGC-TGTCTC-TTCACT-CT-CCCGCC-CGTC---A--TTG--AACATG-TCGTGGTC-G
GGAT--GC-TTCCGATCGGTTGCCTG-TGCRGTTCTACCCTC-T-TGTGGGTAGCGAAGT
CGTCCC-TTGATG--G-ATA---TTTGCTTG-CC-CT-T---GTGACA-TTTTT-GTG--
TC-GTTTGGG-C-AGCCGAAATG-TTGGY-GATATCCTTGTGT--TGGCGC---G-TGGT
TGAA-TG-CTGTG-TTGCTATCACTTGGATTT-TTGCCGGCTCTCACGGATG-CGGTGCC
T-AGCGC--TAGC-TCTGCGGGAC--TT--T--G-CCCCGCAGACTTC-GGG-AGGTCCC
-TT------G-------TAC-GAATC--------ATT--GCTC-TTATA--CGCC-GTCT
TGTCGTGTTGCT-ACCGC-GCACG-CAGATCGT------GTT------C-----------
-------------T----TTCGT-GCAGTCG---T-TGACAGCACGAA-AGCGAACATT-
AGTG---TCCGGAGC-------GTGGTC-TTGTGC-AC-GTGGA--ATGC--CTCTCCG-
----A-TC---GTATGAGC-AGCGATTTTCGG--TTCGTGTCA-CGCGAAG--------G
-----C---C--C----T-----G-CCCGT-CC-GGGTCRGTGCTGGA-G-C--TGATTG
CC--TCTC--CAGAAACAC-GACC-G-T-CGAAC-ACG-T--G-ACAG--AAT--G-C-T
G-CY-GC-GG-AGGCGC------------------------------TTGCC--------
--GC-CTCCT-C-GG---CCCCACCGGYCT-CCTCCCTC-TCG-CCCTT--C---GGGGC
--GCGTYGGTTGCTGGTCGGAATACGGCGCGGGATGA--CGCCAAGGAA--CACGGT--A
A--AGCTGAGGCGCCGGC--GAGCCGCT--C-----AGGGTCT-CCGC-C----GG-T--
---TGC--C-AAGGC-----CA-A--C--------------AAA-AAAA----AATATGA
CTCTCGGCAACGGATATCTCGGCTCTCGCATCGATGAAGAACGTAGCGAAATGCGATACG
TGGTGTGAATTGCAGAATCCCGTGAACCATCGAGTCTTTGAACGCAAGTTGCGCCCGAGG
GACCCTCCCGAGGGCACGCCTGCCTCATGGGCGTTAGAAGCCCATCCACGCTCGG-T-TG
-------C-----CTAAC--------TA--------------------A-C--------G
GC----AA---AGATGCGGACATTGGCCCTCCGAGCCGC-GAGGCGCGGTGGGCCTAAGT
GTGCGGCC-GTCGTA-CGTGGCCGGGAGCGGCG-AGTGGTGGGC--T--A--CTGCGCAC
GTCA-CCCCGAG-CCCCGTACCGA-CGCAGGGCCTTGTA-CG-ACCCCCT-CACGAGGAG
ATTTTTATGTAT-CAGAATATGAGTTTTTATTCCT-GTTTTTTCGTAAAAAATCTTCTTG
TTTACGATTAAGATCTTTTAGAAGCTTTCTTGAAAGAATTTACTTC------------TA
TGGAAAAATAGAACATTTTAGAATAGTGCATCATGTTTTTTTGAAGAAAACTTTATGGAT
CTTTACAGATCCTCTCATGCACTATCTTCGATATCAAGGTAAAGCTATTCTAGCATCAAA
AGGGGCTGATCTTTTTATGAAGAAATTGAAATCTTACCTTGTCTATTTTTGGCAATATTA
TTTTCATTTTTGGTCTGAGCCTAATAGGTTTCATAGAAACCAATTCTCTTATTATTCATT
CTACTTTATCGGTTATTTTTTAAGTGTCAAAATAATTTACTTGGTGGTAAGGAGTCAAAT
ACTAGAGGATTCTATATTAATAGATACT-CTTATTAAGA-GATTTGATACTTTAGTT-CC
AGTCCTT--CCTCT-CATTAGAT-CATTGTCTAAAGCTTC
>Carex_gynandra|DEL|spm00000964|Phacocystis
GGATGTCG------------GGCTCCCTGCACTTTT-GGTGCGGCCAACCG-AACAT-AG
GGC-TGTCTC-TTCACT-CT-CCCGCC-CGTC---A--TTG--AACATG-TCGTGGTC-G
GGAT--GC-TTCCGATCGGTTGCCTG-TGCGGTTCTACCCTC-T-TGTGGGTAGCGAAGT
CGTCCC-TTGATG--G-ATA---TTTGCTTG-CC-CT-T---GTCACA-TTTTT-GTG--
TC-GTTTGGG-C-AGCCGAAATG-TTGGC-GATATCCTTGTGT--TGGCGC---G-TGGT
TGAA-TG-CTGTG-TTGCTATCACTTGGATTT-TTGCCGGCTCTCACGGATG-CGGTGCC
T-AGCGC--TAGC-TCTGCGGGAC--TT--T--G-CCCCGCAGACTTC-GGG-AGGTCCC
-TT------G-------TAC-GAWTC--------ATT--GCTC-TTATA--CGCC-GTCT
TGTCGTGTTGCT-ACCGC-GCACG-CAGATCGT------GTT------C-----------
-------------T----TTCGT-GCAGTCG---T-TGACAGCACGAA-AGCGAACATT-
AGTG---TCCGGAGC-------GTGGTC-TTGTGC-AC-GTGGA--ATGC--CTCTCCG-
----A-TC---GTATGAGC-AGCGATTTTCGG--TTCGTGTCA-CGCGAAG--------G
-----C---C--C----T-----G-CCCGT-CC-GGGTCGGTGCTGGA-G-C--TGATTG
CC--TCTC--CAGAAACAC-GACC-G-T-CGAAC-ACG-T--G-ACAG--AAT--G-C-T
G-CC-GC-GG-AGGCGC------------------------------TTGCC--------
--GC-CTCCT-C-GG---CCCCACCGGCCT-CCTCCCTC-TCG-CCCTT--C---GGGGC
--GCGTCGGTTGCTGGTCGRAATACGGCGCGGGATGA--CGCCAAGGAA--CACGGT--A
A--AGCTGAGGCGCCGGC--GAGCCGCT--C-----AGGGTCT-CCGC-C----GG-T--
---TGC--C-AAGGC-----CA-A--C--------------AAA-AAAA----AATATGA
CTCTCGGCAACGGATATCTCGGCTCTCGCATCGATGAAGAACGTAGCGAAATGCGATACG
TGGTGTGAATTGCAGAATCCCGTGAACCATCGAGTCTTTGAACGCAAGTTGCGCCCGAGG
GACCCTCCCTAGGGCACGCCTGCCTCATGGGCGTTAGAAGCCCATCCACGCTCGG-T-TG
-------C-----CTAAC--------TA--------------------A-C--------G
GC----AA---AGATGCGGACATTGGCCCTCCGAGCCGC-GAGGCGCGGTGGGCCTAAGT
GTGCGGCC-GTCGTA-CGTGGCCGGGAGCGGCG-AGTGGTGGGC--T--A--CTGCGCAC
GTCA-CCCCGAG-CCCCGTAACGA-CGCAGGGCCTTGTA-CG-ACCCCCT-CACGAGGAG
ATTTTTATGTAT-CAGAATATGAGTTTTTATTCCT-GTTTTTTCGTAAAAAATCTTCTTG
TTTACGATTAAGATCTTTTAGAAGCTTTCTTGAAAGAATTTACTTC------------TA
TGGAAAAATAGAACATTTTAGAATAGTGCATCATGTTTTTTTGAAGAAAACTTTATGGAT
CTTTACAGATCCTCTCATGCACTATCTTCGATATCAAGGTAAAGCTATTCTAGCATCAAA
AGGGGCTGATCTTTTTATGAAGAAATTGAAATCTTACCTTGTCTATTTTTGGCAATATTA
TTTTCATTTTTGGTCTGAGCCTAATAGGTTTCATAGAAACCAATTCTCTTATTATTCATT
CTACTTTATCGGTTATTTTTTAAGTGTCAAAATAATTTACTTGGTGGTAAGGAGTCAAAT
ACTAGAGGATTCTATATTAATAGATACT-CTTATTAAGA-GATTTGATACTTTAGTT-CC
AGTCCTT--CCTCT-CATTAGAT-CATTGTCTAAAGCTTC
>Carex_emoryi|DEL|spm00000885|Phacocystis
GGATGTCG------------GGCTCCCTGCACTTTT-GGTGCGGCCAACCG-AACAT-AG
GGC-TGTCTC-TTCACT-CT-CCCRCC-CGTC---A--TTG--AACATG-TCGTGGTC-G
GGAT--GC-TTCCGATCGGTTGCCTG-TGCGGTTCTACCCTC-T-TGTGGGTAGCGAAAT
CGTCCC-TTGATG--G-ATA---TATGCTTG-CC-CT-T---GTGACA-TTTTT-GTG--
TC-GTTCGGG-C-AGCCGAAATG-TTGGC-GATATCCTTGTGT--TGGCGC---G-CGGT
TGAA-TG-CTGTG-TTGCTATCACTTGGATTT-TTGCCGGCTCTCACGGATG-CGGTGCA
T-AGCGC--TAGC-TCTGTGGGAC--TT--T--G-CCCCGCAGACTTC-GGG-AGGTCCC
-TT------G-------TAC-SAATC--------ATT--GCTC-TTATA--CGCC-GTCT
TGTCGTGTCGCT-ACCGCGGCACG-CAGATCGT------GTT------C-----------
-------------T----TTCGT-GCAGTCG---T-TGACAGCACGAT-AGCGAACATC-
AGTG---TCCGGAGC-------GTGGTC-TTGTGC-AC-GTGGA--ATGC--CTCTCCG-
----A-TC---GTATGAGC-AGCGATTTCCGG--TTCGTGTCA-CGCGAAG--------G
-----C---C--C----T-----G-CCCGT-CC-GGGTCGGTGCTGGA-G-C--TGATTG
CC-TCTCC---AGAAACAC-GACC-G-T-CGAAC-ACG-T--G-ACAG--AAT--G-C-T
G-CC-GC-GG-AGGCGC------------------------------TTGCC--------
--GC-CTCCC-C-GG---CCCCACCGGCCT-CCTCCCTC-TCG-CCCTT--C---GGGGC
--GCGCTGGTTGCTGGTCGGAATACGGCGCGGGATGW--CGCCAAGGAA--CACGGT--A
A--AGCTGAGGCACCGGC--GAGCCGCT--C-----AAGGTCT-CCGT-C----GG----
-T-TGC--C-AAGGC-----CA-A--C---------A----AAA---AA----AATATGA
CTCTCGGCAACGGATATCTCGGCTCTCGCATCGATGAAGAACGTAGCGAAATGCGATACG
TGGTGTGAATTGCAGAATCCCGTGAACCATCGAGTCTTTGAACGCAAGTTGCGCCCGAGG
GACCCTCCCGAGGGCACGCCTGCCTCATGGGCGTTAGAAGCCCATCCACGCTCTG-Y-TG
-------C---------C--------TA--------------------A-C----CATCG
GC----AG---AGATGCGGACATTGGCCCTCCGAGCCGC-GAGGCGCGGTGGGCCTAAGT
GTGCGGCC-GTCGTA-CGTGGCCGGGAGCGGCG-AGTGGTGGGC--T--A--CTGCGCAC
GTCA-CCCCGAG-TCCCGTACTGA-CGCAGGGCCTTGTA-CG-ACCCCCT-AACGAGGAG
ATTTTTATGTAT-CAGAATATGAGTTTTTATTCCT-GTTTTTTCGTAAAAAATCTTCTTG
TTTACGATTAAGATCTTTTAGAAGCTTTCTTGAAAGAATTTACTTC------------TA
TGGAAAAATAGAACATTTTAGAATAGTGCATCATGTTTTTTTGAAGAAAACTTTATGGAT
CTTTACAGATCCTCTCATGCACTATCTTCGATATCAAGGTAAAGCTATTCTAGCATCAAA
AGGGGCTGATCTTTTTATGAAGAAATTGAAATCTTACCTTGTCTATTTTTGGCAATATTA
TTTTCATTTTTGGTCTGAGCCTAATAGGTTTCATAGAAACCAATTCTCTTATTATTCATT
CTACTTTATCGGTTATTTTTTAAGTGTAAAAATAAATTACTTGGTGGTAAGGAGTCAAAT
ACTAGAGGATTCTATATTAATAGATACT-CTTATTAAGA-GATTTGATACTTTAGTT-CC
AGTCCTT--CCTCT-CATTAGAT-CATTGTCTAAAGCTTC
>Carex_interrupta|ORE|spm00001666|Phacocystis
GGATGTCG------------GGCTCCCTGCACTTTT-GGTGCGGCCAACCG-AACAT-AG
GGC-TGTCTC-TTCACT-CT-CCCACC-CGTC---A--TTG--AACATG-TCGTGGTC-G
GGAT--GC-TTCCGATCGGTTGCCTG-TGCGGTTCTACCCTC-T-TGTGGGTAGCGAAAT
CGTCCC-TTGATG--G-ATA---TATGCTTG-CC-CT-T---GTGACA-TTTTT-GTG--
TC-GTTCGGG-C-AGCCGAAATG-TTGGC-GATATCCTTGTGT--TGGCGC---G-CGGT
TGAA-TG-CTGTG-TTGCTATCACTTGGATTT-TTGCCGGCTCTCACGGATG-CGGTGCA
T-AGCGC--YAGC-TCTGTGGGAC--TT--T--G-CCCCGCAGACTTC-GGG-AGGTCCC
-TT------G-------TAC-GAATC--------ATT--GCTC-TTATA--CGCC-GTCT
TGTCGTGTCGCT-ACCGCGGCACG-CAGATCGT------GTT------C-----------
-------------T----TTCGT-GCAGTCG---T-TGACAGCACGAT-AGCGAACATC-
AGTG---TCCGGAGC-------GTGGTC-TTGTGC-AC-GTGGA--ATGC--CTCTCCG-
----A-TC---GTATGAGC-AGCGATTTCCGG--TTTGTGTCA-CGCGAAG--------G
-----C------C----C---T-G-CCCGT-CC-GGGTCGGTGCTGGA-G-C--TGATTG
CC-TCTCC--A-GAAACAC-GACC-G-T-CGAAC-ACG-T--G-ACAG--AAT--G-C-T
G-CC-GC-GG-AGGCGC------------------------------TTGCC--------
--GC-CTCCT-C-GG---CCCCACCGGCCT-CCTCCCTC-TCG-CCCTT--C---GGGGC
--GCGTTGGTTGCTGGCCGGAATACGGCGCGGGATGA--CGCCAAGGAA--CACGGT--A
A--AGCTGAGGCACCGGC--GAGCCGCT--C-----AAGGTCT-CCGT-C----GG-T--
---TGC--C-GAGGC-----CA-G--C------A--A----GAA----A----AATATGA
CTCTCGGCAACGGATATCTCGGCTCTCGCATCGATGAAGAACGTAGCGAAATGCGATACG
TGGTGTGAATTGCAGAATCCCGTGAACCATCGAGTCTTTGAACGCAAGTTGCGCCCGAGG
GACCCTCCCGAGGGCACGCCTGCCTCATGGGCGTTAGAAGCCCATCCACGCTCTG-T-TG
-C-----C-----TGA-C--------CA--------------------T-C--------G
GC----AG---AGATGCGGACATTGGCCCTCCGAGCCGC-GAGGCGCGGTGGGCCTAAGT
GTGCGGCC-GTCGTA-TGTGGCCGGGAGCGGCG-AGTGGTGGGC--T--A--CTGCGCAC
GTCA-CCCCGAG-TCCCGTACTGA-CGCAGGGCCTTGTA-CG-ACCCCCT-AACGAGGAG
ATTTTTATGTAT-CAGAATATGAGTTTTTATTCCT-GTTTTTTCGTAAAAAATCTTCTTG
TTTACGATTAAGATCTTTTAGAAGCTTTCTTGAAAGAATTTACTTC------------TA
TGGAAAAATAGAACATTTTAGAATAGTGCATCATGTTTTTTTGAAGAAAACTTTATGGAT
CTTTACAGATCCTCTCATGCACTATCTTCGATATCAAGGTAAAGCTATTCTAGCATCAAA
AGGGGCTGATCTTTTTATGAAGAAATTGAAATCTTACCTTGTCTATTTTTGGCAATATTA
TTTTCATTTTTGGTCTGAGCCTAATAGGTTTCATAGAAACCAATTCTCTTATTATTCATT
CTACTTTATCGGTTATTTTTTAAGTGTCAAAATAAATTACTTGGTGGTAAGGAGTCAAAT
ACTAGAGGATTCTATATTAATAGATACT-CTTATTAAGA-GATTTGATACTTTAGTT-CC
AGTCCTT--CCTCT-CATTAGAT-CATTGTCTAAAGCTTC
>Carex_stylosa|NFL|spm00001490|Stylosae
GGATGTCG------------GGCTCCCTGCACTTTT-GGTGCGGCCAACCG-AACAT-AG
GGC-TGTCTC-TTCACT-CT-CCCACC-CGTC---A--TTG--AATATG-TCGTGGTC-G
GGAT--GC-TTCTGATCGGTTGCCTG-TGCGGTTCTACCCTC-T-TGTGGGTAGCGAAGT
CGTCCC-TTGATG--G-ATA---TATGCTTG-CC-CT-T---GTGACA-TTTTT-GTG--
TC-GTTTGGG-C-AGCCGAAATG-TTGGC-GATATCCTTGTGT--TGGCGC---G-TGGT
TGAA-TG-CTGTG-TTGCTATCACTTGGATTT-TTGCCGGCTCTCACGGATG-CGGTGCC
T-AGCGC--TAGC-TCTGCGGGAC--TT--T--G-CCCCGCAGACTTC-GGG-AGGTCCC
-TT------G-------TAC-GAATC--------ATT--GCTC-TTATA--CGCC-GTCT
TGTCGTGTCGCT-ACCGCGGCACG-CAGATCGT------GTT------C-----------
-------------T----TTCGT-GCAGTCG---T-TGACAGCACGAT-AGCGAACATC-
AGTG---TCCGGAGC-------GTGGTC-TTGTGC-AT-GTGGA--ATGC--CTCTCCG-
----A-TC---GTATGAGT-AGCGATTTTCGG--TTTGTGTCA-CGCGAAG--------G
-----C---C--C----C-----G-CCCGT-CC-GGGTCGGTGCTGGA-G-C--TGATTG
CC-TTTCC---AGAAACAC-GACC-G-T-CGAAC-ATG-T--G-ACAG--AAT--G-C-T
G-CC-GC-GT-AGGCGC------------------------------TCGCC--------
--GC-CTCCT-C-GG---CCCCACCGGCCT-CTTCCCTC-TCG-CCCTT--C---GGGGC
--GCGTTGGTTGCTGGTCGGAATACGGCGCGGGATGA--CGCCAAGGAA--CACGGT--A
A--AGCTGAGGCACCGGC--GAGCCGCT--C-----AAGGTCT-CCGT-C----GG-T--
---TGC--C-GCGGC-----CA-A--C--------------AAA-AAAA----AATATGA
CTCTCGGCAACGGATATCTCGGCTCTCGCATCGATGAAGAACGTAGCGAAATGCGATACG
TGGTGTGAATTGCAGAATCCCGTGAACCATCGAGTCTTTGAACGCAAGTTGCGCCCGAGG
GACCCTCCCGAGGGCACGCCTGCCTCATGGGCGTTAGAAGCCCATCCACGCTCGG-T-TG
-------C-----CTAAC--------TA--------------------A-C--------G
GC----AA---AGATGCGGACATTGGCCCTCCGAACCGC-GAGGCGCGGTGGGCCTAAGT
GTGCGGCC-GTCGTA-CGTGGCCGGGAGCGGCG-AGTGGTGGGC--T--A--CTGCGCAC
GTCA-CCCCGAG-CCCCGTACCGA-CGCAGGGCCTTGTA-CG-ACCCCCT-AACGAGGAG
ATTCTTATGTAT-CAGAATATGAGTTTTTATTCCT-GTTTTTTCGTAAAAAATCTTCTTG
TTTACGATTAAGATCTTTTAGAAGCTTTCTTGAAAGAATTTACTTC------------TA
TGGAAAAATAGAACATTTTAGAATAGTGCATCATGTTTTTTTGAATAAAACTTTATGGAT
CTTCACAGATCCTCTCATGCACTATCTTCGATATCAAGGTAAAGCTATTCTAGCATCAAA
AGGGGCTGATCTTTTTATGAAGAAATTGAAATCTTATCTTGTCTATTTTTGGCAATATTA
TTTTCATTTTTGGTCTGAGCCTAATAGGTTTCATAGAAACCAATTCTCTTATTATTCGTT
CTACTTTATCGGTTATTTTTTAAGTGTCAAAATAAATTACTTGGTGGTAAGGAGTCAAAT
ACTAGAGGATTCTATATTAATAGATACT-CTTATTAAGA-GATTTGATACTTTAGTT-CC
AGTCCTT--CCTCT-CATTAGAT-CATTGTCTAAAGCTTC
>Carex_nudata|CAL|spm00001440|Phacocystis
GGATGTCG------------GGCTCCCTGCACTTTT-GGTGCGGCCAACCG-AACAT-AG
GGC-TGTCTC-TTCACT-CT-CCCACC-CGTC---A--TTG--AACATG-TCGTGGTC-G
GGAT--GC-TTCCGATCGGTTGCCTG-TGCGGTTCTACCCTC-T-TGTGGGTAGCGAACT
CGTCCC-TTGATG--G-ATA---TATGCTTG-CC-CT-T---GTGACA-TTTTT-GTG--
TC-GTTTGGG-C-AGCCGAAATG-TTGGC-GATATCCTTGTGT--TGGCGC---G-TGGT
TGAA-TG-CTGTG-TTGCTATCACTTGGATTT-TTGCCGGCTCTCACGGATG-CGGTGCC
T-AGCGC--TAGC-TCTGCGGGAC--TT--T--G-CCCCGCAGACTTC-GGG-AGGTCCC
-TT------G-------TAC-GAATC--------ATT--GCTC-TTATA--CGCC-GTCT
TGTCGTGCCGCT-ACCGCGGCACG-CAGATCGT------GTT------C-----------
-------------T----TTCGT-GCAGTCG---T-TGACAGCACGAT-AGCGAACATC-
AGTG---TCCGGAGC-------GTGGTC-TTGTGC-AC-GTGGA--ATGC--CTGTCCG-
----A-TC---GTATGAGC-AGCGATTTCCGG--TTTGTGTCA-CGCGAAG--------G
-----C---C--C----T-----G-CCCGT-CT-GGGTCGGTGCCGGA-G-C--TGATTG
CC--TCTC--CAGAAACAC-GACC-G-T-CGAAC-ACG-T--G-ACAG--AAT--G-C-T
G-CC-GC-GG-AGGCGC------------------------------TTGCC--------
--GC-CTCCT-C-GG---CCCCACCGGCCT-CCTCCCTC-TCG-TCCTT--C---GGGGC
--GCGTTGGTTGCCGRCCGGAATACGGCGCGGGATGA--CGCCAAGGAA--CACGGT--A
A--AGCTGAGGCCCCGGC--GAGCCGCT--C-----AAGGTCT-CYGT-C----GG-T--
---TGC--C-AAGGC-----CA-A--C---------A----AAA---AA----AATATGA
CTCTCGGCAACGGATATCTCGGCTCTCGCATCGATGAAGAACGTAGCGAAATGCGATACG
TGGTGTGAATTGCAGAATCCCGTGAACCATCGAGTCTTTGAACGCAAGTTGCGCCCGAGG
GACCCTCCCGAGGGCACGCCTGCCTCATGGGCGTTAGAAGCCCATCCACGCTCTG-T-TG
-------C-----CTGAC--------CA--------------------A-C--------G
GC----AG---AGATGCGGACATTGGCCCTCCGAGCCGT-GAGGCGCGGTGGGCCTAAGT
GTGCGGCC-GTCGTA-CGTGGCCGGGAGCGGCG-AGTGGTGGGC--T--A--CTGCGCAC
GTCA-CCCCGAG-TYCCGTACTGA-CGCAGGGCCTTGCA-TG-ACCCCCT-AACGAGGAG
ATTTTTATGTAT-CAGAATATGAGTTTTTATTCCT-GTTTTTTCGTAAAAAATCTTCTTG
TTTACGATTAAGATCTTTTAGAAGCTTTCTTGAAAGAATTTACTTC------------TA
TGGAAAAATAGAACATTTTAGAATAGTGCATCATGTTTTTTTGAAGAAAACTTTATGGAT
CTTTACAGATCCTCTCATGCACTATCTTCGATATCAAGGTAAAGCTATTCTAGCATCAAA
AGGGGCTGATCTTTTTATGAAGAAATTGAAATCTTACCTTGTCTATTTTTGGCAATATTA
TTTTCATTTTTGGTCTGAGCCTAATAGGTTTCATAGAAACCAATTCTCTTATTATTCATT
CTACTTTATCGGTTATTTTTTAAGTGTCAAAATAAATTACTTGGTGGTAAGGAGTCAAAT
ACTAGAGGATTCTATATTAATAGATACT-CTTATTAAGA-GATTTGATACTTTAGTT-CC
AGTCCTT--CCTCT-CATTAGAT-CATTGTCTAAAGCTTC
>Carex_schottii|CAL|spm00001681|Phacocystis
GGATGTCG------------GGCTCCCTGCACTTTT-GGTGCGGCCAACCG-AACAT-AG
GGC-TGTCTC-TTCACT-CT-CCCACC-CGTC---A--TTG--AACATG-TCGTGGTC-G
GGAT--GC-TTCCGATCGGTTGCCTG-TGCGGTTCTACCCTC-T-TGTGGGTAGCGAACT
CGTCCC-TTGATG--G-ATA---TATGCTTG-CC-CT-T---GTGACA-TTTTT-GTG--
TC-GTTTGGG-C-AGCCGAAATG-TTGGC-GATATCCTTGTGT--TGGCGC---G-TGGT
TGAA-TG-CTGTG-CTGCTATCACTTGGATTT-TTGYCGGCTCTCACGGATG-CGGTGCC
T-AGCGC--TAGC-TCTGCGGGAC--TT--T--G-CCCCGCAGACTTC-GGG-AGGTCCC
-TT------G-------TAC-GAATC--------ATT--GCTC-TTATA--CGCC-GTCT
TGTCGTGCCGCT-ACCGCGGCACG-CAGATCGT------GTT------C-----------
-------------T----TTCGT-GCAGTCG---T-TGACAGCACGAT-AGCGAACATC-
AGTG---TCCGGAGC-------GTGGTC-TTGTGC-AC-GTGGA--ATGC--CTGTCCG-
----A-TC---GTATGAGC-AGCGATTTCCGG--TTTGTGTCA-CGCGAAG--------G
-----C------C----C---T-G-CCCGT-CT-GGGTCGGTGCTGGA-G-C--TGATTG
CC--TCTC--CAGAAACAC-GACC-G-T-CGAAC-ACG-T--G-ACAG--AAT--G-C-T
G-CC-GC-GG-AGGCGC------------------------------TTGCC--------
--GC-CTCCT-C-GG---CCCCACCGGCCT-CCTCCCTC-TCG-TCCTT--C---GGGGC
--GCGTTGGTTGCCGGCCGGAATACGGCGCGGGATGA--CGCCAAGGAA--CACGGT--A
A--AGCTGAGGCCCCGGC--GAGCCGCT--C-----AAGGTCT-CCGT-C----GG-T--
---TGC--C-AAGGC-----CA-A--C---------A----AAA---AA----AATATGA
CTCTCGGCAACGGATATCTCGGCTCTCGCATCGATGAAGAACGTAGCGAAATGCGATACG
TGGTGTGAATTGCAGAATCCCGTGAACCATCGAGTCTTTGAACGCAAGTTGCGCCCGAGG
GACCCTCCCGAGGGCACGCCTGCCTCATGGGCGTTAGAAGCCCATCCACGCTCTG-T-TG
-------C-----CTAAC--------CA--------------------A-C--------G
GC----AG---AGATGCGGACATTGGCCCTCCGAGCCGT-GAGGCGCGGTGGGCCTAAGT
GTGCGGCC-GTCGTA-CGTGGCCGGGAGCGGCG-AGTGGTGGGC--T--A--CTGCGCAC
GTCA-CCCCGAG-TCCCGTACTGA-CGCAGGGCCTTGCA-TG-ACCCCCT-AACGAGGAG
ATTTTTATGTAT-CAGAATATGAGTTTTTATTCCT-GTTTTTTCGTAAAAAATCTTCTTG
TTTACGATTAAGATCTTTTAGAAGCTTTCTTGAAAGAATTTACTTC------------TA
TGGAAAAATAGAACATTTTAGAATAGTGCATCATGTTTTTTTGAAGAAAACTTTATGGAT
CTTTACAGATCCTCTCATGCACTATCTTCGATATCAAGGTAAAGCTATTCTAGCATCAAA
AGGGGCTGATCTTTTTATGAAGAAATTGAAATCTTACCTTGTCTATTTTTGGCAATATTA
TTTTCATTTTTGGTCTGAGCCTAATAGGTTTCATAGAAACCAATTCTCTTATTATTCATT
CTACTTTATCGGTTATTTTTTAAGTGTCAAAATAAATTACTTGGTGGTAAGGAGTCAAAT
ACTAGAGGATTCTATATTAATAGATACT-CTTATTAAGA-GATTTGATACTTTAGTT-CC
AGTCCTT--CCTCT-CATTAGAT-CATTGTCTAAAGCTTC
>Carex_senta|ARI|spm00001885|Phacocystis
GGATGTCG------------GGCTCCCTGCACTTTT-GGTGCGGCCAACCG-AACAT-AG
GGC-TGTCTC-TTCACT-CT-CCCACC-CGTC---A--TTG--AACATG-TCGTGGTC-G
GGAT--GC-TTCCGATCGGTTGCCTG-TGCGGTTCTACCCTC-T-TGTGGGTAGCGAACT
CGTCCC-TTGATG--G-ATA---TATGCTTG-CC-CT-T---GTGACA-TTTTT-GTG--
TC-GTTTGGG-C-AGCCGAAATG-TTGGC-GATATCCTTGTGT--TGGCGC---G-TGGT
TGAA-TG-CTGTG-YTGCTATCACTTGGATTT-TTGCCGGCTCTCACGGATG-CGGTGCC
T-AGCGC--TAGC-TCTGCGGGAC--TT--T--G-CCCCGCAGACTTC-GGG-AGGTCCC
-TT------G-------TAC-GAATC--------ATT--GCTC-TTATA--CGCC-GTCT
TGTCGTGCCGCT-ACCGCGGCACG-CAGATCGT------GTT------C-----------
-------------T----TTCGT-GCAGTCG---T-TGACAGCACGAT-AGCGAACATC-
AGTG---TCCGGAGC-------GTGGTC-TTGTGC-AC-GTGGA--ATGC--CTGTCCG-
----A-TC---GTATGAGC-AGCGATTTCCGG--TTTGTGTCA-CGCGAAG--------G
-----C------C----C---T-G-CCCGT-CT-GGGTCGGTGCTGGA-G-C--TGATTG
CC--TCTC--CAGAAACAC-GACC-G-T-CGAAC-ACG-T--G-ACAG--AAT--G-C-T
G-CC-GC-GG-AGGCGC------------------------------TTGCC--------
--GC-CTCCT-C-GG---CCCCACCGGCCT-CCTCCCTC-TCG-TCCTT--C---GGGGC
--GCGTTGGTTGCYGGCCGGAATACGGCGCGGGATGA--CGCCAAGGAA--CACGGT--A
A--AGCTGAGGCCCCGGC--GAGCCGCT--C-----AAGGTCT-CCGT-C----GG-T--
---TGC--C-AAGGC-----CA-A-----------------CAA-NAAA----AATATGA
CTCTCGGCAACGGATATCTCGGCTCTCGCATCGATGAAGAACGTAGCGAAATGCGATACG
TGGTGTGAATTGCAGAATCCCGTGAACCATCGAGTCTTTGAACGCAAGTTGCGCCCGAGG
GACCCTCCCGAGGGCACGCCTGCCTCATGGGCGTTAGAAGCCCATCCACGCTCTG-T-TG
-------C-----CTAAC--------CA--------------------A-C--------G
GC----AG---AGATGCGGACATTGGCCCTCCGAGCCGT-GAGGCGCGGTGGGCCTAAGT
GTGCGGCC-GTCGTA-CGTGGCCGGGAGCGGCG-AGTGGTGGGC--T--A--CTGCGCAC
GTCA-CCCCGAG-TCCCGTACTGA-CGCAGGGCCTTGCA-TG-ACCCCCT-AACGAGGAG
ATTTTTATGTAT-CAGAATATGAGTTTTTATTCCT-GTTTTTTCGTAAAAAATCTTCTTG
TTTACGATTAAGATCTTTTAGAAGCTTTCTTGAAAGAATTTACTTC------------TA
TGGAAAAATAGAACATTTTAGAATAGTGCATCATGTTTTTTTGAAGAAAACTTTATGGAT
CTTTACAGATCCTCTCATGCACTATCTTCGATATCAAGGTAAAGCTATTCTAGCATCAAA
AGGGGCTGATCTTTTTATGAAGAAATTGAAATCTTACCTTGTCTATTTTTGGCAATATTA
TTTTCATTTTTGGTCTGAGCCTAATAGGTTTCATAGAAACCAATTCTCTTATTATTCATT
CTACTTTATCGGTTATTTTTTAAGTGTCAAAATAAATTACTTGGTGGTAAGGAGTCAAAT
ACTAGAGGATTCTATATTAATAGATACT-CTTATTAAGA-GATTTGATACTTTAGTT-CC
AGTCCTT--CCTCT-CATTAGAT-CATTGTCTAAAGCTTC
>Carex_scirpoidea|ABT|spm00005153|Scirpinae
GGATGTCG------------GGCTCCCTGCACTTTT-GGTGCGGCCAACCG-AACAT-AG
GGC-TGTCTC-TTCACT-CT-CCCACC-CGTC---A--TTG--AACATG-TCGTGGTT-G
GGAT--GC-TTCCGATCGGTTGCCTG-TGCGGTTCTACCCTC-T-TGTGGGTAGCGAAGT
CGTCCC-TTGATG--G-ATA---TTTGCTTG-CC-CT-T---GTGACA-TTTTT-GTG--
TC-GTTTGGG-C-AGCCGAAATG-TTGGC-GATATCCTTGTGT--TGGCGC---G-TGGT
TGAA-TG-CTGTG-TTGCTATCACTTGGATTT-TTGCCGGCTCTCACGGATG-CGGTGCC
T-AGCGC--TAGC-TCTGCGGGTC-TTT--T--G-CCCCGCAGACTTC-GGG-AGGTCCC
-TT------G-------TAC-GAATC--------ATT--GCTC-TTATA--CGCC-GTCT
TGTCGTGCCGCT-ACCGCGGCACG-CAGATCGT------GTT------C-----------
-------------T----TTCGT-GCAGTCG---T-TGACAGCACGAT-AGCGAACATT-
AGTG---TCCGGAGC-------GTGGTC-TTGTGC-AA-GTGGA--ATGC--CTCTCCG-
----A-TT---GTATGAGC-AGCGATTTCCGG--TATGCGTCA-CGCGAAG--------G
-----C---C--C----C-----G-CCCGT-CC-GGGTCGGTGCTGGA-G-C--TGATTG
CC-TTTAC---AAAAACAC-GACC-G-T-CGAAC-ACG-T--G-ATAG--AAT--G-C-T
G-CC-GT-GG-TGGCGC------------------------------TTGTC--------
--GC-CTCCT-C-GG---CCCCACCGGCCT-CCTCCCTC-TCG-CCCTT--C----GGGC
--GCGTTGGTTGTTGGTTGGAATACGGCGCGGGATGA--CGCCAAGGAA--CACGAT--A
A--AGCTAAGGCACCGGG--GATCCGCT--C-----AAGGGCT-CYGT-C----GG-T--
---TGC--C-AAGGC-----CA-A--C---------------------------------
------------------------------------NNNNNNNNNNNNNNNNNNNNNNNN
NNNNNNNNNNNNNNNNNNNNNNNNNNNNNNNNNNNNNNNNNNNNNNNNNNNNNNNNNNNN
NNNNNNNNNNNNNNNNNNNNNNCCTCATGGGCGTTAGAAGCCCATCCACGCTCGG-T-TG
-------C-----CTAAC--------TA--------------------A-C--------G
GT----AA---AGATGCGGATATTGGCCCTCCGAACCGC-GAGGCGCGGTGGGCCTAAGT
GTGCGGCC-GTCGTG-CGTGGCCGGGAGCGGCG-AGTGGTGGGC--T--A--CTGCGCAC
GTCA-CCCCGAG-CCCCGTACCGA-CGTAGGGCCTTGTA-CG-ACCCCCT-AACGAGGAG
------------------------------------------------------------
------------------------------------------------------------
------------------------------------------------------------
------------------------------------------------------------
------------------------------------------------------------
------------------------------------------------------------
------------------------------------------------------------
------------------------------------------------------------
----------------------------------------
>Carex_eleusinoides|ARK|spm00001623|Phacocystis
GGATGTCG------------GGCTCCCTGCACTTTT-GGTGCGGCCAACCG-AACAT-AG
GGC-TGTCTC-TYCACT-CT-CCCACC-CGTC---A--TTG--AACATG-TCGTGGTC-G
GGAT--GC-TTCCGATCGGTTGCCTG-TGCGGTTCTACCCTC-T-TGTGGGTAGCGAACT
CGTCCC-TTGATG--G-ATA---TATGCTTG-CC-CT-T---GTGACA-TTTTT-GTG--
TC-GTTTGGG-C-AGCCGAAATG-TTGGC-GATATCCTTGTGT--TGGCGC---G-TGGT
TGAA-TG-CTGTG-TTGCTATCACTTGGATTT-TTGCCGGCTCTCACGGATG-CGGTGCC
T-AGCGC--TAGC-TCTGYGGGAC--TT--T--G-CCCCGCAGACTTC-GGG-AGGTCCC
-TT------G-------YAC-GAATC--------ATT--GCTC-TTATA--CGCC-GTCT
TGTCGTGCCGYT-ACCGCGGCACG-CAGATCGT------GTT------C-----------
-------------T----TTCGT-GCAGTCG---T-TGACAGCACGAA-AGCGAACATT-
AGTG---TCCGGAGC-------RTGGTC-TTGTGC-AC-GTGGA--ATGC--CTCTCCG-
----A-TC---GTATGAGY-AGCGATTTCCGG--TTCGCGTCG-CGCGAAG--------G
-----C---C--C----C-----G-CCTGT-CA-GGGTCGGTGCTGGA-G-C--TGATTG
CC-TCTYC---AGAAACAC-GACC-G-T-CGAAC-ACG-T--G-ACAG--AAT--G-C-T
G-CC-GC-GG-AGGCGC------------------------------TTGTC--------
--GC-CTCCT-C-GG---CCCCAYCGGCCT-CCTCCCTC-TCG-CCCTC--C----GGGC
--GCGTTGGTTGCTGGTCGGAATACGGCGCGGGATGA--CGCCAAGGAA--CACGGT--A
A--AGCTGAGGCACCGGC--GAGCCGCT--C-----AAGGTCT-CYGT-C----GG-T--
---TGC--C-AAGGC-----CA-A--C---------A----AAA---AA----AATATGA
CTCTCGGCAACGGATATCTCGGCTCTCGCATCGATGAAGAACGTAGCGAAATGCGATACG
TGGTGTGAATTGCAGAATCCCGTGAACCATCGAGTCTTTGAACGCAAGTTGCGCCCGAGG
GACCCTCCCGAGGGCACGCCTGCCTCATGGGCGTTAGAAGCCCATCCACGCTCTG-T-TG
-------C-----CTAAC--------CA--------------------A-C--------G
GC----AA---AGATGCGGACATTGGCCCTCCGAGCCGC-GAGGCGCGGTGGGCCTAAGT
GTGCGGCC-GTCGTA-TGTGGCCGGGAGCGGCG-AGTGGTGGGC--T--A--CTGCGCAC
GTCA-CCCCGAG-CCCCGTACCGA-CGAAGGGCCTTGTA-CG-ACCCCCT-AACGAGGAG
ATTTTTATGTAT-CAGAATATGAGTTTTTATTCCT-GTTTTTTCGTAAAAAATCTTCTTG
TTTACGATTAAGATCTTTTAGAAGCTTTCTTGAAAGAATTTACTTC------------TA
TGGAAAAATAGAACATTTTAGAATAGTGCATCATGTTTTTTTGAAGAAAACTTTATGGAT
CTTTACAGATCCTCTCATGCACTATCTTCGATATCAAGGTAAAGCTATTCTAGCATCAAA
AGGGGCTGATCTTTTTATGAAGAAATTGAAATCTTACCTTGTCTATTTTTGGCAATATTA
TTTTCATTTTTGGTCTGAGCCTAATAGGTTTCATAGAAACCAATTCTCTTATTATTCATT
CTACTTTATCGGTTATTTTTTAAGTGTCAAAATAAATTACTTGGTGGTAAGGAGTCAAAT
ACTAGAGGATTCTATATTAATAGATACT-CTTATTAAGA-GATTTGATACTTTAGTT-CC
AGTCCTT--CCTCT-CATTAGAT-CATTGTCTAAAGCTTC
>Carex_obnupta|CAL|spm00001105|Phacocystis
GGATGTCG------------GGCTCCCTGCACTTTT-GGTGCGGCCAACCG-AACAT-AG
GGC-TGTCTC-TTCACT-CT-CCCACC-CGTC---A--TTG--AACATG-TCGTGGTC-G
GGAT--GC-TTCCGATCGGTTGCCTG-TGCGGTTCTACCCTC-T-TGTGGGTAGCGAACT
CGTCCC-TTGATG--G-ATA---TATGCTTG-CC-CT-T---GTGACA-TTTTT-ATG--
TC-GTTTGGG-C-AGCCGAAATG-TTSGC-GATATCCTTGTGT--TGGCGC---G-TGGT
TGAA-TG-CTGTG-TTGCTATCACTTGGATTT-TTGCCGGCTCTCACGGATG-CGGTGCC
T-AGCGC--TAGC-TCTGCGGGTC--TT--T--G-CCCCGCAGACTTC-GGG-AGGTCCC
-TT------G-------TAC-GAATC--------ATT--GCTC-TTATA--CGCC-GTCT
TGTCGTGTCGCT-ACCGCGGCACG-CAGATCGT------GTT------C-----------
-------------T----TTCGT-GCAGTCG---T-TGACAGCGCGAA-AGCGAACATT-
AGTG---TCCGGAGC-------GTGGTC-TTGTGC-AC-GTGGA--ATGC--CTCTCCG-
----A-TC---GTATGAGC-AGCGATTTTCGG--TTCGCGTCA-AGCGAAG--------G
-----C---C--C----C-----G-CCCGT-CC-GGGTCGGTGCTGGA-G-C--TGATTG
CC-TTTCC---AGAAACAC-GACC-G-T-CGAAC-ACG-T--G-ACAG--AAT--G-C-T
G-CC-GC-GG-AGGCGC------------------------------TCGCC--------
--GC-CTCCT-C-GG---CCCCACCGGCCT-CCTCCCTC-TCG-CCCTT--C---GGGGC
--GCGTTGGTTGCTGGTCGGAATACGGCGCGGGATGA--CGCCAAGGAA--CACGGT--A
A--AGCTRAGGCACCGGC--GAGCCGCC--C-----AGGGTCT-CTGT-C----GG-T--
---TGC--C-AAGGC-----CA-A--C--------------AAA-AAAA----AATATGA
CTCTCGGCAACGGATATCTCGGCTCTCGCATCGATGAAGAACGTAGCGAAATGCGATACG
TGGTGTGAATTGCAGAATCCCGTGAACCATCGAGTCTTTGAACGCAAGTTGCGCCCGAGG
GACCCTCCCGAGGGCACGCCTGCCTCATGGGCGTTAGAAGCCCATCCACGCTCTG-T-TG
-------C-----CTAAC--------TA--------------------A-C--------G
GC----AG---AGATGCGGACATTGGCCCTCCGAGTCGC-GAGGCGCGGTGGGCCTAAGT
GTGCGGCC-GTCGTA-CRTGGCCGGGAGCGGCG-AGTGGTGGGC--T--A--CTGCGCAC
GTCA-CCCCGAG-CCCCGTACCGA-TGCAGGGCCTTGTA-TG-ACCCCCT-AACGAGGAG
ATTTTTATGTAT-CAGAATATGAGTTTTTATTCCT-GTTTTTTCGTAAAAAATCTTCTTG
TTTACGATTAAGATCTTTTAGAAGCTTTCTTGAAAGAATTTACTTC------------TA
TGGAAAAATAGAACATTTTAGAATAGTGCATCATGTTTTTTTGAAGAAAACTTTATGGAT
CTTTACAGATCCTCTCATGCACTATCTTCGATATCAAGGTAAAGCTATTCTAGCATCAAA
AGGGGCTGATCTTTTTATGAAGAAATTGAAATCTTACCTTGTCTATTTTTGGCAATATTA
TTTTCATTTTTGGTCTGAGCCTAATAGGTTTCATAGAAACCAATTCTCTTATTATTCATT
CTACTTTATCGGTTATTTTTTAAGTGTCAAAATAAATTACTTGGTGGTAAGGAGTCAAAT
ACTAGAGGATTCTATATTAATAGATACT-CTTATTAAGA-GATTTGATACTTTAGTT-CC
AGTCCTT--CCTCT-CATTAGAT-CATTGTCTAAAGCTTC
>Carex_aquatilis|QUE|spm00005232|Phacocystis
GGATGTCG------------GGCTCCCTGCACTTTT-GGTGCGGCCAACCG-AACAT-AG
GGC-TGTCTC-TTCACT-CT-CCCACC-CGTC---A--TTG--AACATG-TCGTGGTC-G
GGAT--GC-TTCCGATCGGTTGCCTG-TGCGGTTCTACCCTC-T-TGTGGGTAGCGAACT
CGTCCC-TTGATG--G-ATA---TATGCTTG-CC-CT-T---GTGACA-TTTTT-GTG--
TC-GTTTGGG-C-AGCCGAAATG-TTGGC-GATATCCTTGTGT--TGGNGC---G-TGGT
TGAA-TG-CTGTG-TTGCTATCACTTGGATTT-CTGCCGGCTCTCACGGATG-CGGTGCC
T-AGCGC--TAGC-TCTGCGGGAC--TT--T--G-CCCCGCAGACTTC-GGG-AGGTCCC
-TT------G-------TAC-GAGTC--------ATT--GCTC-TTATA--CGCC-GTCT
TGTCGTGCCGCT-ACCGCGGCACG-CAGATCGT------GTT------C-----------
-------------T----TTCGT-GCAGTCG---T-TGACAGCACGGA-AGCGAACAGT-
AGTG---TCCGGAGC-------GTGGTC-TTGTGC-AC-GTGGA--ATGC--CTCTCCG-
----A-TC---GTATGAGC-AGCGATTTCCGG--TTCGCGTCA-CGCGAAG--------G
-----C---C--C----C-----G-CCCGT-CC-GGGTCGGTGCTGGA-G-C--TGATTG
CC--TCTC--CAGAAACAC-GACC-G-T-CGAAC-ACG-T--G-ACAG--AAT--G-C-T
G-CC-GC-GG-AGGCGC------------------------------CTGCC--------
--GC-CTCCT-C-GG---CCCCACCGGCCT-CCTCCCTC-TCG-CCCTT--C---GGGGC
--GCGTTGGTTGCTGGTCGGAATACGGCGCGGGATGA--CGCCAAGGAA--CACGGT--A
A--AGCTGAGGCACCGGC--GAGCCGCT--C-----AAGGTCT-CCGT-C----GG-T--
---TGC--C-AAGGC-----CA-A--C--------------AAA-AAAA----AATATGA
CTCTCGGCAACGGATATCTCGGCTCTCGCATCGATGAAGAACGTAGCGAAATGCGATACG
TGGTGTGAATTGCAGAATCCCGTGAACCATCGAGTCTTTGAACGCAAGTTGCGCCCGAGG
GACCCTCCCGAGGGCACGCCTGCCTCATGGGCGTTAGAAGCCCATCCACGCTCTG-T-TG
-------C-----CTAAC--------CA--------------------A-C--------G
GC----AA---AGATGCGGACATTGGCCCTCCGAGCCGT-GAGGCGCGGTGGGCCTAAGT
GTGCGGCC-GTCGTA-TGTGGCCGGGAGCGGCG-AGTGGTGGGC--T--A--CTGCGCAC
GTCA-CCCCGAG-TCCCGTACTGA-CGCATGGCCTTGTA-TG-ACCCCCT-AACGAGGAG
------------------------------------------------------------
------------------------------------------------------------
------------------------------------------------------------
------------------------------------------------------------
------------------------------------------------------------
------------------------------------------------------------
------------------------------------------------------------
------------------------------------------------------------
----------------------------------------
>Carex_dacica|Iceland|spm00003155|Phacocystis
NNNNNNNN------------NNNNNNNNNNNNNTTT-GGTGCGGCCAACCG-AACAT-AG
GGC-TGTCTC-TTCACT-CT-CCCACC-CGTC---A--TTG--AACATG-TCGTGGTT-G
GGAT--GC-TTCCGATCGGTTGCCTG-TGCGGTTCTACCCTC-T-TGTGGGTAGCGAACT
CGTCCC-TTGATG--G-ATA---TATGCTTG-CC-CT-T---GTGACA-TTTTT-GTG--
TC-GTTTGGG-C-AGCCGAAATG-TTGGC-GATATCCTTGTGT--TGGCGC---G-TGGT
TGAA-TG-CTGTG-TTGCTATCACTTGGATTT-TTGCCGGCTCTCACGGATG-CGGTGCC
T-AGCGC--TAGC-TCTGCGGGAC--TT--T--G-CCCCGCAGACTTC-GGG-AGGTCCC
-TT------G-------CAC-GAATC--------ATT--GCTC-TTATA--CGCC-GTCT
TGTCGTGCTGCT-ACCGCGGCACG-CAGATCGT------GTT------C-----------
-------------T----TTCGT-GCAGTCG---T-TGACAGCACGAT-AGCGAACATC-
AGTG---TCCGGAGC-------GTGGTC-TTGTGC-AT-GTGGA--ATGC--CTCTCCG-
----A-TC---GTATGAGC-AGCGATTTCCGG--TTCGCGTCA-CGCGAAG--------G
-----C---C--C----C-----G-CCCGT-CC-GGGTCGGTGCTGGA-G-C--TGA--G
CC--TCTC--CAGAAACAC-GACC-G-T-CGAAC-ACG-T--G-ACAG--AAT--G-C-T
G-CC-GC-GG-AGGCGC------------------------------TTGCC--------
--GC-CTCCT-C-GG---CCCCACCGGCCT-CCTCCCTC-TCG-CCCTC--C---GGGGC
--GCGTTGGTTGCTGGTCGGAATACGGCGCGGGATGA--CGCCAAGGAA--CACGGT--A
A--AGCTGAGGCACCGGC--GAGCCGCT--C-----AAGGTCT-CCGT-C----GG-T--
---TGC--C-AAGGC-----CA-A--C---------A----AAA---AA----AATATGA
CTCTCGGCAACGGATATCTCGGCTCTCGCATCGATGAAGAACGTAGCGAAATGCGATACG
TGGTGTGAATTGCAGAATCCCGTGAACCATCGAGTCTTTGAACGCAAGTTGCGCCCGAGG
GACCCTCCCGAGGGCACGCCTGCCTCATGGGCGTTAGAAGCCCATCCACGCTCTG-T-TG
-------C-----CTAAC--------TA--------------------A-C--------G
GC----AA---AGATGCGGACATTGGCCCTCCGAGCCGC-GAGGCGCGGTGGGCCTAAGT
GTGCGGCC-GTCGTA-CGTGGCCGGGAGCGGCG-AGTGGTGGGC--T--A--CTGCGCAC
GTCA-CCCCGAG-CCCCGTACCGA-CGAAGGGCCTTGTA-CG-ACCCCCT-AACGAGGAG
------------------------------------------------------------
------------------------------------------------------------
------------------------------------------------------------
------------------------------------------------------------
------------------------------------------------------------
------------------------------------------------------------
------------------------------------------------------------
------------------------------------------------------------
----------------------------------------
>Carex_endlichii|ARI|spm00002095|Phacocystis
GGATGTCG------------GGCTCCCTGCACGTTT-GTTGCGGCCAACCG-AACAT-AG
GGC-TGTCTC-TTCACT-CT-CCCACC-CGTC---A--TTG--AACATG-TCGTGGTC-G
GGAT--GC-TTCCGATCGGTTGCCTG-TGCGGTTCTACCCTC-T-TGTGGGTAGCGAACT
CGTCCC-TTGATG--G-ATA---TATGCTTG-CC-CT-T---GTGACA-TTTTT-GTG--
TC-GTTTGGG-C-AGCCGAAATG-TTGGC-GATATCCTTGTGT--TGGCGC---G-TGGT
TGAA-TG-CCGTG-TTGCTATCACTTGGATTT-TTGCCGGCTCTCACGGATG-CGGTGCC
T-AGCGC--TAGC-TCTGCGGGAC--TT--T--G-CCCCGCAGACTTC-GGG-AGGTCCC
-TT------G-------TAC-GAATC--------ATT--GCTC-TTATA--CGCC-GTCT
TGTCGTGTCGCT-ACTGCGGCACG-CAGATCGT------GTT------C-----------
-------------T----TTCGT-GCAGTCG---T-TGACAGCACGAA-AGCGAACATT-
AGTG---TCCGGAGC-------GTGGTC-TTGTGC-AC-GTGGA--ATGC--CTCTCCG-
----A-TC---GTATGAGC-AGCGATTTCCGG--TTCGCGTCA-CGCGAAG--------G
-----C------C---TT-----G-CCCGT-CC-GGGTCGGTGCTGGGAG-C--GGATTG
CC-TTTCC---AAAAACAC-GACC-G-T-CGAAC-ACG-T--G-ACAG--AAT--G-C-T
G-CC-GC-GT-AGGCGC------------------------------TTGCC--------
--GC-CTCCT-C-GG---CCCCACCGGCCT-CTCCCCTC-TCG-CCCTT--C---GGGGC
--GCGTTGGTTGCTGGTCGGAATACGGCGCGGAATGA--CGCCAAGGAA--CACGGT--A
A--AGCTGAGGCACCGGC--GAGCCGCT--C-----AGGGTCT-CCGT-C----GG-T--
---TGC--C-AAGGC-----CA-A--C---------A----AAA-AAAA----AATATGA
CTCTCGGCAACGGATATCTCGGCTCTCGCATCGATGAAGAACGTAGCGAAATGCGATACG
TGGTGTGAATTGCAGAATCCCGTGAACCATCGAGTCTTTGAACGCAAGTTGCGCCCGAGG
GACCCTCCCGAGGGCACGCCTGCCTCATGGGCGTTAGAAGCCCATCCACGCTCGG-T-TG
-------C-----CTAAC--------TA--------------------A-C--------G
GC----AG---AGATGCGGACATTGGCCCTCCGAACCGC-GAGGCGCGGTGGGCCTAAGT
GTGCGGCC-GTCGTA-CGTGGCCGGGAGCGGCG-AGTGGTGGGC--T--A--CTGCGCAC
GTCA-CCCCGAG-CCCCGTACCGA-CGCAGGGCCTTGTA-CG-ACCCCAT-AACGAGGAG
ATTTTTATGTAT-CAGAATATGAGTTTTTATTCCT-GTTTTTTCGTAAAAAATCTTCTTG
TTTACGATTAAGATCTTTTAGAAGCTTTCTTGAAAGAATTTACTTC------------TA
TGGAAAAATAGAACATTTTAGAATAGTGCATCATGTTTTTTTGAAGAAAACTTTATGGAT
CTTTACAGATCCTCTCATGCACTATCTTCGATATCAAGGTAAAGCTATTCTAGCATCAAA
AGGGGCTGATCTTTTTATGAAGAAATTGAAATCTTACCTTGTCTATTTTTGGCAATATTA
TTTTCATTTTTGGTCTGAGCCTAATAGGTTTCATAGAAACCAATTCTCTTATTATTCATT
CTACTTTATCGGTTATTTTTTAAGTGTCAAAATAAATTACTTGGTGGTAAGGAGTCAAAT
ACTAGAGGATTCTATATTAATAGATACT-CTTATTAAGA-GATTTGATACTTTAGTT-CC
AGTCCTT--CCTCT-CATTAGAT-CATTGTCTAAAGCTTC
>Carex_nebraskensis|CAL|spm00001116|Phacocystis
GGATGTCG------------GGCTCCCTGCACGTTT-GTTGCGGCCAACCG-AACAT-AG
GGC-TGTCTC-TTCACT-CT-CCCACC-CGTC---A--TTG--AACATG-TCGTGGTC-G
GGAT--GC-TTCCGATCGGTTGCCTG-TGCGGTTCTACCCTC-T-TGTGGGTAGCGAACT
CGTCCC-TTGATG--G-ATA---TATGCTTG-CC-CT-T---GTGACA-TTTTT-GTG--
TC-GTTTGGG-C-AGCCGAAATG-TTGGC-GATATCCTTGTGT--TGGCGC---G-TGGT
TGAA-TG-CTGTG-TTGCTATCACTTGGATTT-TTGCCGGCTCTCACGGATG-CGGTGCC
T-AGCGC--TAGC-TCTGCGGGGC-TTT--T--G-CCCCGCAGACTTC-GGG-AGGTCCC
-TT------G-------TAC-GAATC--------ATT--GCTC-TTATA--CGCC-GTCT
TGTCGTGTCGCT-ACCGCGGCACG-CAGATCGT------GTT------C-----------
-------------T----TTCGT-GCAGTCG---T-TGACAGCACGAA-AGCGAACATT-
AGTG---TCCGGAGC-------GTGGTC-TTGTGC-AC-GTGGA--ATGC--CTCTCCG-
----A-TC---GTATGAGC-AGCGATTTCCGG--TTCGCGTCA-CGCGAAG--------G
-----C---C--T----T-----G-CCCGT-CC-GGGTCGGTGCTGGA-G-C--TGA---
------------------------------------------------------------
------------------------------------------------------------
------------------------------------------------------------
------------------------------------------------------------
------------------------------------------------------------
------------------------------------------------------------
------------------------------------------------------------
------------------------------------------------------------
------------------------------------------------------------
------------------------------------------------------------
------------------------------------------------------------
------------------------------------------------------------
------------------------------------------------------------
ATTTTTATGTAT-CAGAATATGAGTTTTTATTCCT-GTTTTTTCGTAAAAAATCTTCTTG
TTTACGATTAAGATCTTTTAGAAGCTTTCTTGAAAGAATTTACTTC------------TA
TGGAAAAATAGAACATTTTAGAATAGTGCATCATGTTTTTTTGAAGAAAACTTTATGGAT
CTTTACAGATCCTCTCATGCACTATCTTCGATATCAAGGTAAAGCTATTCTAGCATCAAA
AGGGGCTGATCTTTTTATGAAGAAATTGAAATCTTACCTTGTCTATTTTTGGCAATATTA
TTTTCATTTTTGGTCAGAGCCTAATAGGTTTCATAGAAACCAATTCTCTTATTATTCATT
CTACTTTATTGGTTATTTTTTAAGTGTCAAAATAAATTACTTGGTGGTAAGGAGTCAAAT
ACTAGAGGATTCTATATTAATAGATACT-CTTATTAAGA-GATTTGATACTTTAGTT-CC
AGTCCTT--CCTCT-CATTAGAT-CATTGTCTAAAGCTTC
>Carex_micrantha|KOR?|spm00000339|Phacocystis
GGATGTCG------------GGCTCCCTGCACTTTT-GGTGCGGCCAACCG-AACAT-AG
GGC-TGTCTC-TTCACT-CT-CCCACC-CGTC---A--TTG--AACATG-TCGTGGTC-G
GGAT--GC-TTCCGATCGGTTGCCTG-TGCGGTTCTACCCTC-T-TGTGGGTAGCGAACT
TGTCCC-TTGATG--G-ATA---TATGCTTG-CC-CT-T---GTGACA-TTTT---TG--
TC-GTTTGGG-C-AGCCGAAATG-TTGGC-GATATCCTTGTGT--TGGCGC---G-TGGT
TGAA-TG-CTGTG-TTGCTATCACTTGGATTT-TTGCCGGCTCTCACGGATG-CGGTGCC
T-AGCGC--TAGC-TCTGCGGGAC--TT--T--G-CCCCGCAGACTTC-GGG-AGGTCCC
-TT------G-------TAC-GAATC--------ATT--GCTC-TTATA--CGCC-GTCT
TGTCGTGCTGCT-ACCGCGGCACG-CAGATCGT------GTT------C-----------
-------------T----TTCGT-GCAGTCG---T-TGACAGCACGAA-AGCGAACATT-
AGTG---TCCGGAGC-------GTGGTC-TTGTGC-AT-GTGGA--ATGC--CTCTCCG-
----A-TC---GTATGAGT-AGCGATTTCCGG--TTCGCGTCA-CGCGAAG--------G
-----C---C--C----C-----G-CCCGT-TC-GGGTCGGTGCTGGA-G-C--TGATTG
CC--TCTC--CAGAAACAC-GACC-G-T-CGAAC-ACG-T--G-ACAG--AAT--G-C-T
G-CC-GC-GG-AGGCGC------------------------------TTGCC--------
--GC-CTCCT-C-GG---CCCCACCGGCCT-CCTCCCTC-TCG-CCCTT--C---GGGGC
--GCGTTGGTTGCTGGTCGGAATACGGCGCGGGATGA--CGCCAAGGAA--CACGGT--A
A--AGCTGAGGCACCGGC--GAGCCGCT--C-----AAGGTCT-CCGT-C----GG-T--
---TGC--C-AAGGC-----CA-A--C--------------AAA-AAAA----AATATGA
CTCTCGGCAACGGATATCTCGGCTCTCGCATCGATGAAGAACGTAGCGAAATGCGATACG
TGGTGTGAATTGCAGAATCCCGTGAACCATCGAGTCTTTGAACGCAAGTTGCGCCCGAGG
GACCCTCCCGAGGGCACGCCTGCCTCATGGGCGTTAGAAGCCCATCCACGCTCTG-T-TG
-------C-----CTAAC--------CA--------------------A-C--------G
GC----AA---AGATGCGGACATTGGCCCTCCGAGCCGC-GAGGCGCGGTGGGCCTAAGT
GTGCGGCC-GTCGTA-CGTGGCCGGGAGCGGCG-AGTGGTGGGC--T--A--CTGCGCAC
GTCA-CCCCGAG-CCCCGTACCGA-CGAAGGGCCTTGTA-CG-ACCCCCT-AACGAGGAG
------------------------------------------------------------
------------------------------------------------------------
------------------------------------------------------------
------------------------------------------------------------
------------------------------------------------------------
------------------------------------------------------------
------------------------------------------------------------
------------------------------------------------------------
----------------------------------------
>Carex_podocarpa|BRC|spm00001932|Scitae
GGATGTCG------------GGCTCCCTGCACTTTT-GGTGCGGCCAACCG-AACAT-AG
GGC-TGTCTC-TTCACT-CT-CCCACC-CGTC---A--TTG--AACATG-TCGTGGTT-G
GGAT--GC-TTCCGATCGGTTGCCTG-TGCGGTTCTACCCTC-T-TGTGGGTAGCGAAGT
CGTCCC-TTGATG--G-ATA---TATGCTTG-CC-CT-T---GTGACA-TTTTT-GTG--
TC-GTTTGGG-C-AGCCGAAATG-TTGGC-GATATCCTTGTGT--TGGCGC---G-TGGT
TGAA-TG-CTGTG-TTGCTATCACTTGGATTT-TTGCCGGCTCTCACGGATG-CGGTGCC
T-AGCGC--TAGC-TCTGCGGGAC--TT--T--G-CCCCGCAGACTTC-GGG-AGGTCCC
-TT------G-------TAC-GAATC--------ATT--GCTC-TTATA--CGCC-GTCT
TGTCGTGTCGCT-ACCGCGGCGCG-CAGATCGT------GTT------C-----------
-------------T----TTCGT-GCAGTCG---T-TGACAGCACGAA-AGCGAACATT-
AGTG---TCCGGAGC-------GTGGTC-TTGTGC-AC-GTGGA--ATGC--CTCTCCG-
----A-TC---GTATGAGC-AGCGATTTCCGG--TTCGTGTCA-CGCGAAG--------G
-----C---C--C----C-----G-CCCGT-CC-GGGTCGGTGCTGGA-G-C--TGATTG
CC-TTTCC---AGAAACAC-GACC-G-T-CGAAC-ACG-T--G-ACAG--AAT--G-C-T
G-CC-GC-GG-AGGTGC------------------------------TTGCT--------
--GC-CTCCT-C-GG---CCCCACCGGCCT-CCTCCCTC-TCG-CCCTT--C---GGGGM
--GCGTTGGTTGCTGGTCGGAATACGGCGCGGGATGA--CGCCAAGGAA--YACGGT--A
A--AGCTGAGGCACCGGC--GAGCCGCT--C-----AAGGTCT-CCGT-C----GG-T--
---TGC--C-GAGGC-----CA-A--C---------A----AAA---AA----AATATGA
CTCTCGGCAACGGATATCTCGGCTCTCGCATCGATGAAGAACGTAGCGAAATGCGATACG
TGGTGTGAATTGCAGAATCCCGTGAACCATCGAGTCTTTGAACGCAAGTTGCGCCCGAGG
GACCCTCCCGAGGGCACGCCTGCCTCATGGGCGTTAGAAGCCCATCCACGCTCTG-T-TG
-------C-----CTAAC--------TA--------------------A-C--------G
GC----AG---AGATGCGGACATTGGCCCTCCGAGCCGC-GAGGCGCGGTGGGCCTAAGT
GTGCGGCC-GTCGTA-CGTGGCCGGGAGCGGCG-AGTGGTGGGC--T--A--CTGCGCAC
GTCA-CTCCGAG-CCCCGTACCGA-CGCAGGGCCTTGTA-CG-ATCCCCT-AACGAGGAG
ATTTTTATGTAT-CAGAATATGAGTTTTTATTCCT-GTTTTTTCGTAAAAAATCTTCTTG
TTTACGATTAAGATCTTTTAGAAGCTTTCTTGAAAGAATTTACTTC------------TA
TGGAAAAATAGAACATTTTAGAATAGTGCATCATGTTTTTTTGAAGAAAACTTTATGGAT
CTTTACAGATCCTCTCATGCACTATCTTCGATATCAAGGTAAAGCTATTCTAGCATCAAA
AGGGGCTGATCTTTTTATGAAGAAATTGAAATCTTACCTTGTCTATTTTTGGCAATATTA
TTTTCATTTTTGGTCTGAGCCTAATAGGTTTCATAGAAACCAATTCTCTTATTATTCATT
CTACTTTATCGGTTATTTTTTAAGTGTCAAAATAAATTACTTGGTGGTAAGGAGTCAAAT
ACTAGAGGATTCTATATTAATAGATACT-CTTATTAAGA-GATTTGATACTTTAGTT-CC
AGTCCTT--CCTCT-CATTAGAT-CATTGTCTAAAGCTTC
>Carex_limosa|ARK|spm00001035|Limosae
GGATGTCG------------GGCTCCCTGCACTTTT-GGTGCGGCCAACYG-AACAT-AG
GGC-TGTCTC-TTCACT-CT-CCCACC-CGTC---A--TTG--AACATG-TCGTGGTC-G
GGAT--GC-TTCCGATCGGTTGCCTG-TGCGGTTCTACCCTCTTGTGTGGGTAGCGAAGT
CGTCCC-TTGATG--G-ATA---TATGCTTG-CC-CT-T---GTGACA-TTTTT-GTG--
TC-GTTTGGG-C-AGCCGMAATG-TTGGC-GATATCCTTGTGT--TGGCGC---G-TGGT
TGAA-TG-CTGTG-TTGCTATCACTTGGATTT-TTGCCGGCTCTCACGGATG-CGGTGCC
T-AGCGC--TAGC-TCTGCGGGAC--TT--T--G-CCCCGCAGACTTC-GGG-AGGTCCC
-TT------G-------TAC-GAATC--------ATT--GCTC-TTATA--CGCC-GTCT
TGTCGTGTCGCT-ACCGCGGCACG-CAGATCGT------GTT------C-----------
-------------T----TTCGT-GCAGTCG---T-TGACAGCACGAA-AGCGAACATT-
AGTG---TCCGGAGC-------GTGGTC-TTGTGC-AC-GTGGA--ATGC--CTCTCCG-
----A-TC---GTAYGAGC-AGCGATTTCCGG--TTCKCGTCA-CGCGAAG--------G
-----C---C--C----C-----G-CCCGT-CC-GGGTCGGTGCTGGA-G-C--TGATTG
CC-TTTCC---AGAAACAC-GACC-G-T-TGAAC-ATG-T--G-ACAG--ATT--G-C-T
G-CC-GC-GG-AGGCGC------------------------------TCGCC--------
--GC-CTCCT-C-GG---CCCCACCGGCCT-CCTCCCTC-TYG-CCCTT--C---GGGGC
--GYGTTGGTTGMTGGTCGGAATACGGCGCGGGATGA--CGCCAAGGAA--CACGAT--A
A--AGCTGAGGCACCGGY--GAGCCSCT--C-----AAGGTCT-CCGT-C----GG-T--
---TGC--C-AAGGC-----CA-A--C---------A----AAA---RA----AATATGA
CTCTCGGCAACGGATATCTCGGCTCTCGCATCGATGAAGAACGTAGCGAAATGCGATACG
TGGTGTGAATTGCAGAATCCCGTGAACCATCGAGTCTTTGAACGCAAGTTGCGCCCGAGG
GACCCTCCCGAGGGCACGCCTGCCTCATGGGCGTTAGAAGCCCATCCACGCTCGG-T-TG
-------C-----CTGAC--------TA--------------------A-C--------G
GC----AG---AGATGCGGACATTGGCCCTCCGAGCCGC-GAGGCGCGGTGGGCCCAAGT
GTGCGGCC-GTCGTA-CGTGGCCGGGAGCGGCG-AGTGGTGGGC--T--A--CTGCGCAC
GTCA-CCCCGAG-CCCCGTACCGA-CGCAGGGCCTTGTA-CG-ACCCCCT-AACGASGAG
ATTTTTATGTAT-CAGAATATGAGTTTTTATTCCT-GTTTTTTCGTAAAAAATCTTCTTG
TTTACGATTAAGATCTTTTAGAAGCTTTCTTGAAAGAATTTACTTC------------TA
TGGAAAAATAGAACATTTTAGAATAGTGCATCATGTTTTTTTGAAGAAAACTTTATGGAT
CTTTACAGATCCTCTCATGCACTATCTTCGATATCAAGGTAAAGCTATTCTAGCATCAAA
AGGGGCTGATCTTTTTATGAAGAAATTGAAATCTTACCTTGTCTATTTTTGGCAATATTA
TTTTCATTTTTGGTCTGAGCCTAATAGGTTTCATAGAAACCAATTCTCTTATTATTCATT
CTACTTTATCGATTATTTTTTAAGTGTCAAAATAAATTACTTGGTGGTAAGGAGTCAAAT
ACTAGAGGATTCTATATTAATAGATACT-CTTATTAAGA-GATTTGATACTTTAGTT-CC
AGTCCTT--CCTCT-CATTAGAT-CATTGTCTAAAGCTTC
>Carex_angustata|CAL|spm00000713|Phacocystis
GGATGTCG------------GGCTCCCTGCACTTTT-GGTGCGGCCAACCG-AACAT-AG
GGC-TGTCTC-TTCACT-CT-CCCACC-CGTC---A--TTG--AACATG-TCGGGGTC-G
GGAT--GC-TTCCGATCGGTTGCCTG-TGCGGTTCTACCCTC-T-TGTGGGTAGCGAACT
CGTCCC-TTGATG--G-ATA---CATGCTTG-CC-CT-T---GTGACA-TTTTT-GTG--
TC-GTTTGGG-C-AGCCGAAATG-TTGGC-GATATCCTTGTGT--TGGCGC---G-TGGT
TGAA-TG-CTGTG-TTGCTATCACTTGGATTT-TTGCCGGCTCTCACGGATG-CGGTGCC
T-AGCGC--TAGC-TCTGCGGGAC--TT--T--G-CCCCGCAGACTTC-GGG-AGGTCCC
-TT------G-------TAC-GAATC--------ATT--GCTC-TTATA--CGCC-GTCT
TGTCGTGCCGCT-ACCGCGGCACG-CRGATCGT------GTT------C-----------
-------------T----TTCGT-GCAGTCG---T-TGACAGCACGAA-AGCGAACATC-
AGTG---TCCGGAGC-------GTGGTC-TTGTGC-AC-GTGGA--ATGC--CTCTCCG-
----A-TC---GTATGAGT-AGCGATTTCCGG--TTCGTGTCA-CGCGAAG--------G
-----C---C--C----C-----G-CCCGT-CC-GGGTCGGTGCTGGA-G-C--TGATTG
CC--TCTC--CAGAAACAC-GACC-G-T-CGAAC-ACG-T--G-AYAG--AAT--G-C-T
G-CC-GC-GG-AGGCGC------------------------------TYGCC--------
--GC-CTCCT-C-GG---CCCCACCGGCCT-CCTCCCTC-TCG-TCCTT--C---GGGGC
--GCGTTGGTTGCTGGTCGGAATACGGCGCGGGATGA--CGCCAAGGAA--CACGGT--A
A--AGCTGAGGCACCGGC--GAGCCGCT--C-----AAGGTCT-CYGT-C----GG-T--
---TGC--C-AAGGC-----CA-A--C---------A----AAA---AA----AATATGA
CTCTCGGCAACGGATATCTCGGCTCTCGCATCGATGAAGAACGTAGCGAAATGCGATACG
TGGTGTGAATTGCAGAATCCCGTGAACCATCGAGTCTTTGAACGCAAGTTGCGCCCGAGG
GACCCTCCCGAGGGCACGCCTGCCTCATGGGCGTTAGAAGCCCATCCACGCTCTG-T-TG
-------C-----CTAAC--------CA--------------------A-C--------G
GC----AA---AGATGCGGACATTGGCCCTCCGAGCCGT-GAGGCGCGGTGGGCCTAAGT
GTGCGGCC-GTCGTA-TGTGGCCGGGAGCGGCG-AGTGGTGGGC--T--A--CTGCGCAC
GTCA-CCCCGAG-TCCCGTACCGA-CGCAGGGCCTTGTA-CG-ACCCCCT-AACGAGGAG
ATTTTTATGTAT-CAGAATATGAGTTTTTATTCCT-GTTTTTTCGTAAAAAATCTTCTTG
TTTACGATTAAGATCTTTTAGAAGCTTTCTTGAAAGAATTTACTTC------------TA
TGGAAAAATAGAACATTTTAGAATAGTGCATCATGTTTTTTTGAAGAAAACTTTATGGAT
CTTTACAGATCCTCTCATGCACTATCTTCGATATCAAGGTAAAGCTATTCTAGCATCAAA
AGGGGCTGATCTTTTTATGAAGAAATTGAAATCTTACCTTGTCTATTTTTGGCAATATTA
TTTTCATTTTTGGTCTGAGCCTAATAGGTTTCATAGAAACCAATTCTCTTATTATTCATT
CTACTTTATCGGTTATTTTTTAAGTGTCAAAATAAATTACTTGGTGGTAAGGAGTCAAAT
ACTAGAGGATTCTATATTAATAGATACT-CTTATTAAGA-GATTTGATACTTTAGTT-CC
AGTCCTT--CCTCT-CATTAGAT-CATTGTCTAAAGCTTC
>Carex_azuayae|VEN|spm00000593|Phacocystis
GGATGTCG------------GGCTCCCTGCACTTTT-GGTGCGGCCAACCG-AACAT-AG
GGC-TGTCTC-TTCACT-CT-CCCACC-CGTC---A--TTG--AACATG-TCGTGGTC-G
GGAT--GC-TTTCGATCGGTTGCCTG-TGCGGTTCTACCCTC-T-TGTGGGTAGTGAACT
CGTCCC-TTGATG--G-ATA---TATGCTTG-CC-CT-T---GTGACA-TTTTT-GTG--
TC-GTTTGGG-C-AGCCGAAATG-TTGGC-GATATCCTTGTGT--TGGCGC---G-TGGT
TGAA-TG-CTGTG-TTGCTATCACTTGGATTT-CTGCCGGCTCTCACGGATG-CGGTGCC
T-AGCGC--TAGC-TCTGCGGGAC--TT--T--G-CCCCGCAGACTTC-GGG-AGGTCCC
-TT------G-------TAC-GAATC--------ATT--GCTC-TTATA--CGCC-GTCT
TGTCGTGCTGCT-ACCGCGGCACG-CAGATCGT------GTT------C-----------
-------------T----TTCGT-GCAGTCG---T-TGACAGCACGGA-AGCGAACAGT-
AGTG---TCCGGAGC-------GTGGTC-TTGTGC-AC-GTGGA--ATGC--CTCTCCG-
----A-TC---GTATGAGC-AGCGATTTCCGG--TTCGCGTCA-CGCGAAG--------G
-----C---C--C----C-----G-CCCGT-CA-GGGTCGGTGCTGGA-G-C--TGATTG
CC--TCTC--CAAAAACAC-GACC-G-T-CGAAC-ACG-T--G-ACAA--AAT--G-C-T
G-CC-GC-GG-AGGCGC------------------------------TTGCC--------
--GC-CTCCT-C-GG---CCCCACCGGCCT-CCTCCCTC-TCG-CCCTT--Y---GGGGC
--GCGTTGGTTGCTGGTCGGAATACGGCGCGGGATGA--CGCCAAGGAA--CACGGT--A
A--AGCTGAGGCACCGGC--GAGCCGCT--C-----AAGGTCT-CCGT-C----GG-T--
---TGC--C-AAGGC-----CA-A--C---------A----AAA-AAAA----AATATGA
CTCTCGGCAACGGATATCTCGGCTCTCGCATCGATGAAGAACGTAGCGAAATGCGATACG
TGGTGTGAATTGCAGAATCCCGTGAACCATCGAGTCTTTGAACGCAAGTTGCGCCCGAGG
GACCCTCCCGAGGGCACGCCTGCCTCATGGGCGTTAGAAGCCCATCCACGCTCTG-T-TG
-------C-----CTGAC--------CA--------------------A-C--------G
GC----AA---AGATGCGGACATTGGCCCTCCGAGCCGT-GAGGCGCGGTGGGCCTAAGT
GTGCGGCC-GTCGTA-TGTGGCCGGGAGCGGCG-AGTGGTGGGC--T--A--CTGCGCAC
GTCA-CCCCGAG-TCCCGTACTGA-CGCATGGCCTTGTA-TG-ACCCCCT-AACGAGGAG
ATTTTTATGTAT-CAGAATATGAGTTTTTATTCCT-GTTTTTTCGTAAAAAATCTTCTTG
TTTACGATTAAGATCTTTTAGAAGCTTTCTTGAAAGAATTTACTTC------------TA
TGGAAAAATAGAACATTTTAGAATAGTGCATCATGTTTTTTTGAAGAAAACTTTATGGAT
CTTTACAGATCCTCTCATGCACTATCTTCGATATCAAGGTAAAGCTATTCTAGCATCAAA
AGGGGCTGATCTTTTTATGAAGAAATTGAAATCTTACCTTGTCTATTTTTGGCAATATTA
TTTTCATTTTTGGTCTGAGCCTAATAGGTTTCATAGAAACCAATTCTCTTATTATTCATT
CTACTTTATCGGTTATTTTTTAAGTGTCAAAATAAATTACTTGGTGGTAAGGAGTCAAAT
ACTAGAGGATTCTATATTAATAGATACT-CTTATTAAGA-GATTTGATACTTTAGTT-CC
AGTCCTT--CCTCT-CATTAGAT-CATTGTCTAAAGCTTC
>Carex_panormitana|SAR|spm00003779|Phacocystis
NNNNNNNN------------NNNNNNNNNNNNNTTT-GGTGCGGCCAACCG-AACAT-AG
GGC-TGTCTC-TTCACT-CT-CCCACC-CGTC---A--TTG--AACATG-TCGTGGTC-G
GGAT--GC-TTCCGATCGGTTGCCTG-TGCGGTTCTACCCTC-T-TGTGGGTAGCGAACT
CGTCCC-TTGATG--G-ATA---TATGCTTG-CC-CT-T---GTGACA-TTTTT-GTG--
TC-GTTTGGG-C-AGCCGAAATG-TTGGC-GATATCCTTGTGT--TGGCGC---G-TGGT
TGAA-TG-CTGTG-TTGCTATCACTTGGATTT-TTGTCGGCTCTCACGGATG-CGGTGCC
T-AGCGC--TAGC-TCTGCGGGAC--TT--T--G-CCCCGCAGACTTC-GGG-AGGTCCC
-KT------G-------TAC-GAATC--------ATT--GCTC-TTATA--CGCC-GTCT
TGTCGTGCCGCT-ACCGCGGCACG-CAGATCGT------GTT------C-----------
-------------T----TTCGT-GCAGTCG---T-TGACAGCACGAA-AGCGAACATT-
AGTG---TCCGGAGC-------GTGGTC-TTGKGC-AC-GTGGA--ATGC--CTCTCCG-
----A-TC---GTATGAGT-AGCGATTTCCGG--TTCGCGTCA-CGCGAAG--------G
-----C---C--C----C-----G-CCTGT-CC-GGGTCGGTGCTGGA-G-C--TGA--G
CC-TTTCC---AGAAACAC-GACC-G-T-CGAAC-ACG-T--G-ACAG--AAT--G-C-T
G-CC-GC-GG-AGGCGC------------------------------TTGCC--------
--GC-CTCCT-C-GG---CCCCACCGGCCT-CCTCCCTC-TCG-CCCTC--C---GGGGC
--GCGTTGGTTGCTGGTCGGAATACGGCGCGGGATGA--CGCCAAGGAA--CACGGT--A
A--AGCTGAGGCACCGGC--GAGCCGCT--C-----AAGGTCT-CCGT-C----GG-T--
---TGC--C-AAGGC-----CA-A--C-------AGA----AAA---------AATATGA
CTCTCGGCAACGGATATCTCGGCTCTCGCATCGATGAAGAACGTAGCGAAATGCGATACG
TGGTGTGAATTGCAGAATCCCGTGAACCATCGAGTCTTTGAACGCAAGTTGCGCCCGAGG
GACCCTCCCGAGGGCACGCCTGCCTCATGGGCGTTAGAAGCCCATCCACGCTCTG-T-TG
-------C-----CTAAC--------TA--------------------A-C--------G
GC----AA---AGATGCGGACATTGGCCCTCCGAGCCGC-GAGGCGCGGTGGGCCTAAGT
GTGCGGCC-GTCGTA-CGTGGCCGGGAGCGGCG-AGTGGTGGGC--T--A--CTGCGCAC
GTCA-CCCCGAG-CCCCGTACCGA-CGAAGGGCCTTGTA-CG-ACCCCCT-AACGAGGAG
ATTTTTATGTAT-CAGAATATGAGTTTTTATTCCT-GTTTTTTCGTAAAAAATCTTCTTG
TTTACGATTAAGATCTTTTAGAAGCTTTCTTGAAAGAATTTACTTC------------TA
TGGAAAAATAGAACATTTTAGAATAGTGCATCATGTTTTTTTGAAGAAAACTTTATGGAT
CTTTACAGATCCTCTCATGCACTATCTTCGATATCAAGGTAAAGCTATTCTAGCATCAAA
AGGGGCTGATCTTTTTATGAAGAAATTGAAATCTTACCTTGTCTATTTTTGGCAATATTA
TTTTCATTTTTGGTCTGAGCCTAATAGGTTTCATAGAAACCAATTCTCTTATTATTCATT
CTACTTTATCGGTTATTTTTTAAGTGTCAAAATAAATTACTTGGTGGTAAGGAGTCAAAT
ACTAGAGGATTCTATATTAATAGATACT-CTTATTAAGA-GATTTGATACTTTAGTT-CC
AGTCCTT--CCTCT-CATTAGAT-CATTGTCTAAAGCTTC
>Carex_subspathacea|ARK|spm00001647|Phacocystis
GGATGTCG------------GGCTCCCTGCACTTTT-GGTGCGGCCAACCG-AACAT-AG
GGC-TGTCTC-TTCACT-CT-CCCACC-CGTC---A--TTG--AACATG-TCGTGGTC-G
GGAT--GC-TTCCGATCGGTTGCCTG-TGCGGTTCTACCCTC-T-TGTGGGTAGCGAACT
CGTCCC-TTGATG--G-ATA---TATGCTTG-CC-CT-T---GTGACA-TTTTT-GTG--
TC-GTTTGGG-C-AGCCGAAATG-TTGGC-GATATCCTTGTGT--TGGCGC---G-TGGT
TGAA-TG-CTGTG-TTGCTATCACTTGGATTT-CTGCCGGCTCTCACGGATG-CGGTGCC
T-AGCGC--TAGC-TCTGCGGGAC--TT--T--G-CCCCGCAGACTTC-GGG-AGGTCCC
-TT------G-------TAC-GARTC--------ATT--GCTC-YTATA--CGCC-GTCT
TGTCGTGCCGCT-ACCGCGGCACG-CAGATCGT------GTT------C-----------
-------------T----TTCGT-GCAGTCG---T-TGACAGCACGGA-AGCGAACAGW-
AGTG---TCCGGAGC-------GTGGTC-TTGTGC-AC-GTGGA--ATGC--CTCTCCG-
----A-TC---GTATGAGC-AGCGATTTCCGG--TTCGCGTCA-CGCGAAG--------G
-----C---C--C----C-----G-CCCGT-CC-GGGTCGGTGCTGGA-N-C--TGA---
------------------------------------------------------------
------------------------------------------------------------
------------------------------------------------------------
------------------------------------------------------------
------------------------------------------------------------
------------------------------------------------------------
------------------------------------------------------------
------------------------------------------------------------
------------------------------------------------------------
------------------------------------------------------------
------------------------------------------------------------
------------------------------------------------------------
------------------------------------------------------------
ATTTTTATGTAT-CAGAATATGAGTTTTTATTCCT-GTTTTTTCGTAAAAAATCTTCTTG
TTTACGATTAAGATCTTTTAGAAGCTTTCTTGAAAGAATTTACTTC------------TA
TGGAAAAATAGAACATTTTAGAATAGTGCATCATGTTTTTTTGAAGAAAACTTTATGGAT
CTTTACAGATCCTCTCATGCACTATCTTCGATATCAAGGTAAAGCTATTCTAGCATCAAA
AGGGGCTGATCTTTTTATGAAGAAATTGAAATCTTACCTTGTCTATTTTTGGCAATATTA
TTTTCATTTTTGGTCTGAGCCTAATAGGTTTCATAGAAACCAATTCTCTTATTATTCATT
CTACTTTATCGGTTATTTTTTAAGTGTCAAAATAAATTACTTGGTGGTAAGGAGTCAAAT
ACTAGAGGATTCTATATTAATAGATACT-CTTATTAAGA-GATTTGATACTTTAGTT-CC
AGTCCTT--CCTCT-CATTAGAT-CATTGTCTAAAGCTTC
>Carex_enneastachya|ECU|spm00000600|Phacocystis
GGATGTCG------------GGCTCCCTGCACTTTT-GGTGCGGCCAACCG-AACAT-AG
GGC-TGTCTC-TTCACT-CT-CCCACC-CGTC---A--TTG--AACATG-TCGTGGTC-G
GGAT--GC-TTCCGATCGGTTGCCTG-TGCGGTTCTACCCTC-T-TGTGGGTAGCGAACT
CGTCCC-TTGATG--G-ATA---TATGCTTG-CC-CT-T---GTGACA-TTTTT-GTG--
TC-GTTTGGG-C-AGCCGAAATG-TTGGC-GATATCCTTGTGT--TGGCGC---G-TGGT
TGAA-TG-CTGTG-TTGCTATCACTTGGATTT-CTGCCGGCTCTCACGGATG-CGGTGCC
T-AGCGC--TAGC-TCTGCGGGAC--TT--T--G-CCCCGCAGACTTC-GGG-AGGTCCC
-TT------G-------TAC-GAATC--------ATT--GCTC-TTATA--CGCC-GTCT
TGTCGTGCCGCT-ATCGCGGCACG-CAGATCGT------GTT------C-----------
-------------T----TTCGT-GCAGTCG---T-TGACAGCACGGA-AGCGAACAGT-
AGTG---TCCGGAGC-------GTGGTC-TTGTGC-AC-GTGGA--ATGC--CTCTCCG-
----A-TC---GTATGAGC-AGCGATTTCCGG--TTTGCGTCA-CGCGAAG--------G
-----C---C--C----C-----G-CCCGT-CC-GGGTCGGTGCTGGA-G-C--TGATTG
CC--TCTC--CAGAAACAC-GACC-G-T-CGAAC-ACG-T--G-ACAG--AAT--G-C-T
G-CC-GC-GG-AGGCGC------------------------------TTGCC--------
--GC-CTCCT-C-GG---CCCCACCGGCCT-CCTCCCTC-TCG-CCCTT--C---GGGGC
--GCGTTGGTTGCTGGTCGGAATACGGCGCGGGATGA--CGCCAAGGAA--CACGGT--A
A--AGGTGAGGCACCGGC--GAGCCGCT--C-----AAGGTCT-CCGT-C----GG-T--
---TGC--C-AAGGC-----CA-A--C---------A----AAA---AA----AATATGA
CTCTCGGCAACGGATATCTCGGCTCTCGCATCGATGAAGAACGTAGCGAAATGCGATACG
TGGTGTGAATTGCAGAATCCCGTGAACCATCGAGTCTTTGAACGCAAGTTGCGCCCGAGG
GACCCTCCCGAGGGCACGCCTGCCTCATGGGCGTTAGAAGCCCATCCACGCTCTG-T-TG
-------C-----CTGAC--------CA--------------------A-C--------G
GC----AA---AGATGCGGACATTGGCCCTCCGAGCCGC-GAGGCGCGGTGGGCCTAAGT
GTGCGGCC-GTCGTA-CGTGGCCGGGAGCGGCG-AGTGGTGGGC--T--A--CTGCGCAC
GTCA-CCCCGAG-TCCCGTACTGA-CGCAGGGCCTTGTA-TG-ACCCCCT-AACGAGGAG
ATTTTTATGTAT-CAGAATATGAGTTTTTATTCCT-GTTTTTTCGTAAAAAATCTTCTTG
TTTACGATTAAGATCTTTTAGAAGCTTTCTTGAAAGAATTTACTTC------------TA
TGGAAAAATAGAACATTTTAGAATAGTGCATCATGTTTTTTTGAAGAAAACTTTATGGAT
CTTTACAGATCCTCTCATGCACTATCTTCGATATCAAGGTAAAGCTATTCTAGCATCAAA
AGGGGCTGATCTTTTTATGAAGAAATTGAAATCTTACCTTGTCTATTTTTGGCAATATTA
TTTTCATTTTTGGTCTGAGCCTAATAGGTTTCATAGAAACCAATTCTCTTATTATTCATT
CTACTTTATCGGTTATTTTTTAAGTGTCAAAATAAATTACTTGGTGGTAAGGAGTCAAAT
ACTAGAGGATTCTATATTAATAGATACT-CTTATTAAGA-GATTTGATACTTTAGTT-CC
AGTCCTT--CCTCT-CATTAGAT-CATTGTCTAAAGCTTC
>Carex_vacillans|MAI|spm00001889|Phacocystis
GGATGTCG------------GGCTCCCTGCACTTTT-GGTGCGGCCAACCG-AACAT-AG
GGC-TGTCTC-TTCACT-CT-CCCACC-CGTC---A--TTG--AACATG-TCGTGGTC-G
GGAT--GC-TTCCGATCGGTTGCCTG-TGYGGTTCTACCCTC-T-TGTGGGTAGCGAACT
CGTCCC-TTGATG--G-ATA---TATGCTTG-CC-CT-T---GTGACA-TTTTT-GTG--
TC-GTTTGGG-C-AGCCGAAATG-TTGGC-GATATCCTTGTGT--TGGCGC---G-TGGT
TGAA-TG-CTGTG-TTGCTATCACTTGGATTT-CTGCCGGCTCTCACGGATG-CGGTGCC
T-AGCGC--TAGC-TCTGCGGGAC--TT--T--G-CCCYGCAGACTTC-GGG-AGGTCCC
-TT------G-------TAC-GAATC--------ATT--GCTC-YTATA--CGCC-GTCT
TGTCGTGCCGCT-ACCGCGGCACG-CAGATCGT------GTT------C-----------
-------------T----TTCGT-GCAGTCG---T-TGACAGCACGRA-AGCGAACAGA-
AGTG---TCCGGAGC-------GTGGTC-TTGTGC-AC-GTGGA--ATGC--CTCTCCG-
----A-TC---GTATGAGC-AGCGATTTCCGG--TTCGCGTCA-CGCGAAG--------G
-----C---C--C----C-----G-CCCGT-CC-GGGTCGGTGCTGGA-G-C--TGATTG
CC--TCTC--CAGAAACAC-GACC-G-T-CGAAC-ACG-T--G-ACAG--AAT--G-C-T
G-CC-GC-GG-AGGCGC------------------------------CTGCC--------
--GC-CTYCT-C-GG---SCCCACCGGCCT-CCTCCCTC-TCG-CCCTT--C---GGGGC
--SCGTTGGTTGCTGGCCGGAATACGGCGCGGGANGA--CSCCAAGGAA--CACGGN--A
A--ANNTGAGGCNCCGGC--NAGCCGNT--C-----AAGGTYT-CCGT-N----GG-T--
---TGC--C-AAGGC-----CA-A--C---------A----AAA---AA----AATATGA
CTCTNGGCAACGGATATYTCGGCTCTCGCATCGATGAAGAACGTAGCGAAATGCGATACG
TGGTGTGAATTGCARAATCCCGTGAACCATCGAGTCTTTGAACGCAAGTTGCGCCCGAGG
GATCCTCCCGAGGGCACGCCTGCCTCATGGGCGTTNGAAGCCCNTCCCCGCTCTGTT-TG
-------C---------C--------TA--------------------A-C----CAATG
GC----AA---AGATGCGGACATTGGCCCTYCGAGCCGY-GAGGCGCGGTGGGCCTAAGT
GTGCGGCC-GTCGTA-TGTGGCCGGGAGCGGCG-AGTGGTGGGC--T--M--CTGCGCAC
GTCA-CCCCGAG-YCCCGTACTGA-CGCAGGGCCTTGTA-CG-ACCCCCT-AACGAGGAG
ATTTTTATGTAT-CAGAATATGAGTTTTTATTCCT-GTTTTTTCGTAAAAAATCTTCTTG
TTTACGATTAAGATCTTTTAGAAGCTTTCTTGAAAGAATTTACTTC------------TA
TGGAAAAATAGAACATTTTAGAATAGTGCATCATGTTTTTTTGAAGAAAACTTTATGGAT
CTTTACAGATCCTCTCATGCACTATCTTCGATATCAAGGTAAAGCTATTCTAGCATCAAA
AGGGGCTGATCTTTTTATGAAGAAATTGAAATCTTACCTTGTCTATTTTTGGCAATATTA
TTTTCATTTTTGGTCTGAGCCTAATAGGTTTCATAGAAACCAATTCTCTTATTATTCATT
CTACTTTATCGGTTATTTTTTAAGTGTCAAAATAAATTACTTGGTGGTAAGGAGTCAAAT
ACTAGAGGATTCTATATTAATAGATACT-CTTATTAAGA-GATTTGATACTTTAGTT-CC
AGTCCTT--CCTCT-CATTAGAT-CATTGTCTAAAGCTTC
>Carex_ramenskii|ARK|spm00001439|Phacocystis
GGATGTCG------------GGCTCCCTGCACTTTT-GGTGCGGCCAACCG-AACAT-AG
GGC-TGTCTC-TTCACT-CT-CCCACC-CGTC---A--TTG--AACATG-TCGTGGTC-G
GGAT--GC-TTCCGATCGGTTGCCTG-TGCGGTTCTACCCTC-T-TGTGGGTAGCGAACT
CGTCCC-TTGATG--G-ATA---TATGCTTG-CC-CT-T---GTGACA-TTTTT-GTG--
TC-GTTTGGG-C-AGCCGAAATG-TTGGC-GATATCCTTGTGT--TGGCGC---G-TGGT
TGAA-TG-CTGTG-TTGCTATCACTTGGATTT-CTGCCGGCTCTCACGGATG-CGGTGCC
T-AGCGC--TAGC-TCTGCGGGAC--TT--T--G-CCCCGCAGACTTC-GGG-AGGTCCC
-TT------G-------TAC-GAATC--------AYT--GCTC-YTATA--CGCC-GTCT
TGTCGTGCCGCT-ACCGCGGCACG-CAGATCGT------GTT------C-----------
-------------T----TTCGT-GCAGTCG---T-TGACAGCACGGA-AGCGAACAGA-
AGTG---TCCGGAGC-------GTGGTC-TTGTGC-AC-GTGGA--ATGC--CTCTCCG-
----A-TC---GTAYGAGC-AGCGATTTCCGG--TTCGCGTCA-CGCGAAG--------G
-----C---C--C----C-----G-CCCGT-CC-GGGTCGGTGCTGGA-G-C--TGATTG
CC--TCTC--CAGAAACAC-GACC-G-T-CGAAC-ACG-T--G-ACAG--AAT--G-C-T
G-CC-GC-GG-AGGCGC------------------------------CTGCC--------
--GC-CTCCT-C-GG---CCCCACCGGCCT-CCTCCCTC-TCG-CCCTC--C---GGGGC
--GCGCTGGTTGCTGGTCGGAATACGGCGCGGGATGA--CGCCAAGGAA--CACGGT--A
A--AGCTGAGGCACCGGC--GAGCCGCT--C-----AAGGTCT-CCGT-C----GG-T--
---TGC--C-AAGGC-----CA-A--C--------------AAA-AARA----AATATGA
CTCTCGGCAACGGATATCTCGGCTCTCGCATCGATGAAGAACGTAGCGAAATGCGATACG
TGGTGTGAATTGCAGAATCCCGTGAACCATCGAGTCTTTGAACGCAAGTTGCGCCCGAGG
GACCCTCCCGAGGGCACGCCTGCCTCATGGGCGTTAGAAGCCCATCCACGCTCTG-T-TG
-------C-----CTAAC--------CA--------------------G-C--------G
GC----AA---AGATGCGGACATTGGCCCTCCGAGCCGT-GAGGCGCGGTGGGCCTAAGT
GTGCGGCC-GTCGTA-TGTGGCCGGGAGCGGCG-AGTGGTGGGC--T--A--CTGCGCAC
GTCA-CCCCGAG-TCCCGTACTGA-CGCATGGCCTTGTA-TG-ACCCCCT-AACGAGGAG
ATTTTTATGTAT-CAGAATATGAGTTTTTATTCCT-GTTTTTTCGTAAAAAATCTTCTTG
TTTACGATTAAGATCTTTTAGAAGCTTTCTTGAAAGAATTTACTTC------------TA
TGGAAAAATAGAACATTTTAGAATAGTGCATCATGTTTTTTTGAAGAAAACTTTATGGAT
CTTTACAGATCCTCTCATGCACTATCTTCGATATCAAGGTAAAGCTATTCTAGCATCAAA
AGGGGCTGATCTTTTTATGAAGAAATTGAGATCTTACCTTGTCTATTTTTGGCAATATTA
TTTTCATTTTTGGTCTGAGCCTAATAGGTTTCATAGAAACCAATTCTCTTATTATTCATT
CTACTTTATCGGTTATTTTTTAAGTGTCAAAATAAATTACTTGGTGGTAAGGAGTCAAAT
ACTAGAGGATTCTATATTAATAGATACT-CTTATTAAGA-GATTTGATACTTTAGTT-CC
AGTCCTT--CCTCT-CATTAGAT-CATTGTCTAAAGCTTC
>Carex_lyngbyei|ORE|spm00001085|Phacocystis
GGATGTCG------------GGCTCCCTGCACTTTT-GGTGCGGCCAACCG-AACAT-AG
GGC-TGTCTC-TTCACT-CT-CCCACC-CGTC---A--TTG--AACATG-TCGTGGTC-G
GGAT--GC-TTCCGATCGGTTGCCTG-TGCGGTTCTACCCTC-T-TGTGGGTAGCGAACT
CGTCCC-TTGATG--G-ATA---TATGCTTG-CC-CT-T---GTGACA-TTTTT-GTG--
TC-GTTTGGG-C-AGCCGAAATG-TTGGC-GATATCCTTGTGT--TGGCGC---G-TGGT
TGAA-TG-CTGTG-TTGCTATCACTTGGATTT-CTGCCGGCTCTCACGGATG-CGGTGCC
T-AGCGC--TAGC-TCTGCGGGAC--TT--T--G-CCCCGCAGACTTC-GGG-AGGTCCC
-TT------G-------TAC-GAATC--------ACT--GCTC-TTATA--CGCC-GTCT
TGTCGTGCCGCT-ACCGCGGCACG-CAGATCGT------GTT------C-----------
-------------T----TTCGT-GCAGTCG---T-TGACAGCACGGA-AGCGAACAGA-
AGTG---TCCGGAGC-------GTGGTC-TTGTGC-AC-GTGGA--ATGC--CTCTCCG-
----A-TC---GTATGAGC-AGCGATTTCCGG--TTCGCGTCA-CGCGAAG--------G
-----C---C--C----C-----G-CCCGT-CC-GGGTCGGTGCTGGA-G-C--TGATTG
CC--TCTC--CAGAAACAC-GACC-G-T-CGAAC-ACG-T--G-ACAG--AAT--G-C-T
G-CC-GC-GG-AGGCGC------------------------------CTGCC--------
--GC-CTCCT-C-GG---CCCCACCGGCCT-CCTCCCTC-TCG-CCCTC--C---GGGGC
--GCGTTGGTTGCTGGTCGGAATACGGCGCGGGATGA--CGCCAAGGAA--CACGGT--A
A--AGCTGAGGCACCGGC--GAGCCGCT--C-----AAGGTCT-CCGT-C----GG-T--
---TGC--C-AAGGC-----CA-A--C--------------AAA-AAAA----AATATGA
CTCTCGGCAACGGATATCTCGGCTCTCGCATCGATGAAGAACGTAGCGAAATGCGATACG
TGGTGTGAATTGCAGAATCCCGTGAACCATCGAGTCTTTGAACGCAAGTTGCGCCCGAGG
GACCCTCCCGAGGGCACGCCTGCCTCATGGGCGTTAGAAGCCCATCCACGCTCTG-T-TG
-------C-----CTAAC--------CA--------------------G-C--------G
GC----AA---AGATGCGGACATTGGCCCTCCGAGCCGT-GAGGCGCGGTGGGCCTAAGT
GTGCGGCC-GTCGTA-TGTGGCCGGGAGCGGCG-AGTGGTGGGC--T--A--CTGCGCAC
GTCA-CCCCGAG-TCCCGTACTGA-CGCATGGCCTTGTA-TG-ACCCCCT-AACGAGGAG
ATTTTTATGTAT-CAGAATATGAGTTTTTATTCCT-GTTTTTTCGTAAAAAATCTTCTTG
TTTACGATTAAGATCTTTTAGAAGCTTTCTTGAAAGAATTTACTTC------------TA
TGGAAAAATAGAACATTTTAGAATAGTGCATCATGTTTTTTTGAAGAAAACTTTATGGAT
CTTTACAGATCCTCTCATGCACTATCTTCGATATCAAGGTAAAGCTATTCTAGCATCAAA
AGGGGCTGATCTTTTTATGAAGAAATTGAGATCTTACCTTGTCTATTTTTGGCAATATTA
TTTTCATTTTTGGTCTGAGCCTAATAGGTTTCATAGAAACCAATTCTCTTATTATTCATT
CTACTTTATCGGTTATTTTTTAAGTGTCAAAATAAATTACTTGGTGGTAAGGAGTCAAAT
ACTAGAGGATTCTATATTAATAGATACT-CTTATTAAGA-GATTTGATACTTTAGTT-CC
AGTCCTT--CCTCT-CATTAGAT-CATTGTCTAAAGCTTC
>Carex_paleacea|MAI|spm00001127|Phacocystis
GGATGTCG------------GGCTCCCTGCACTTTT-GGTGCGGCCAACCG-AACAT-AG
GGC-TGTCTC-TTCACT-CT-CCCACC-CGTC---A--TTG--AACATG-TCGTGGTC-G
GGAT--GC-TTCCGATCGGTTGCCTG-TGCGGTTCTACCCTC-T-TGTGGGTAGCGAACT
CGTCCC-TTGATG--G-ATA---TATGCTTG-CC-CT-T---GTGACA-TTTTT-GTG--
TC-GTTTGGG-C-AGCCGAAATG-TTGGC-GATATCCTTGTGT--TGGCGC---G-TGGT
TGAA-TG-CTGTG-TTGCTATCACTTGGATTT-CTGCCGGCTCTCACGGATG-CGGTGCC
T-AGCGC--TAGC-TCTGCGGGAC--TT--T--G-CCCCGCAGACTTC-GGG-AGGTCCC
-TT------G-------TAC-GAATC--------ATT--GCTC-CTATA--CGCC-GTCT
TGTCGTGCCGCT-ACCGCGGCACG-CAGATCGT------GTT------C-----------
-------------T----TTCGT-GCAGTCG---T-TGACAGCACGGA-AGCGAACAGA-
AGTG---TCCGGAGC-------GTGGTC-TTGTGC-AC-GTGGA--ATGC--CTCTCCG-
----A-TC---GTATGAGC-AGCGATTTCCGG--TTCGCGTCA-CGCGAAG--------G
-----C---C--C----C-----G-CCCGT-CC-GGGTCGGTGCTGGA-G-C--TGATTG
CC--TCTC--CAGAAACAC-GACC-G-T-CGAAC-ACG-T--G-ACAG--AAT--G-C-T
G-CC-GC-GG-AGGCGC------------------------------CTGCC--------
--GC-CTCCT-C-GG---CCCCACCGGCCT-CCTCCCTC-TCG-CCCTT--C---GGGGC
--GCGTTGGTTGCTGGCCGGAATACGGCGCGGGATGA--CGCCAAGGAA--CACGGT--A
A--AGCTGAGGCACCGGC--GAGCCGCT--C-----AAGGTCT-CCGT-C----GG-T--
---TGC--C-AAGGC-----CA-A--C---------A----AAA---AA----AATATGA
CTCTCGGCAACGGATATCTCGGCTCTCGCATCGATGAAGAACGTAGCGAAATGCGATACG
TGGTGTGAATTGCARAATCCCGTGAACCATCGAGTCTTTGAACGCAAGTTGCGCCCGAGG
GATCCTCCCGAGGGCACGCCTGCCTCATGGGCGTTAGAAGCCCATCCACGCTCTGTT-TG
-------C-----CTAAC--------CA--------------------A-T--------G
GC----AA---AGATGCGGACATTGGCCCTCCGAGCCGT-GAGGCGCGGTGGGCCTAAGT
GTGCGGCC-GTCGTA-TGTGGCCGGGAGCGGCG-AGTGGTGGGC--T--M--CTGCGCAC
GTCA-CCCCGAG-YCCCGTACTGA-CGCAGGGCCTTGTAYS--ACCCCCT-AACGAGGAG
ATTTTTATGTAT-CAGAATATGAGTTTTTATTCCT-GTTTTTTCGTAAAAAATCTTCTTG
TTTACGATTAAGATCTTTTAGAAGCTTTCTTGAAAGAATTTACTTC------------TA
TGGAAAAATAGAACATTTTAGAATAGTGCATCATGTTTTTTTGAAGAAAACTTTATGGAT
CTTTACAGATCCTCTCATGCACTATCTTCGATATCAAGGTAAAGCTATTCTAGCATCAAA
AGGGGCTGATCTTTTTATGAAGAAATTGAAATCTTACCTTGTCTATTTTTGGCAATATTA
TTTTCATTTTTGGTCTGAGCCTAATAGGTTTCATAGAAACCAATTCTCTTATTATTCATT
CTACTTTATCGGTTATTTTTTAAGTGTCAAAATAAATTACTTGGTGGTAAGGAGTCAAAT
ACTAGAGGATTCTATATTAATAGATACT-CTTATTAAGA-GATTTGATACTTTAGTT-CC
AGTCCTT--CCTCT-CATTAGAT-CATTGTCTAAAGCTTC
>Carex_salina|QUE|spm00001953|Phacocystis
GGATGTCG------------GGCTCCCTGCACTTTT-GGTGCGGCCAACCG-AACAT-AG
GGC-TGTCTC-TTCACT-CT-CCCACC-CGTC---A--TTG--AACATG-TCGTGGTC-G
GGAT--GC-TTCCGATCGGTTGCCTG-TGCGGTTCTACCCTC-T-TGTGGGTAGCGAACT
CGTCCC-TTGATG--G-ATA---TATGCTTG-CC-CT-T---GTGACA-TTTTT-GTG--
TC-GTTTGGG-C-AGCCGAAATG-TTGGC-GATATCCTTGTGT--TGGCGC---G-TGGT
TGAA-TG-CTGTG-TTGCTATCACTTGGATTT-CTGCCGGCTCTCACGGATG-CGGTGCC
T-AGCGC--TAGC-TCTGCGGGAC--TT--T--G-CCCCGCAGACTTY-GGG-AGGTCCC
-TT------G-------TAC-GAATC--------ATT--GCTC-CTATA--CGCC-GTCT
TGTCGTGCCGCT-ACCGCGGCACG-CAGATCGT------GTT------C-----------
-------------T----TTCGT-GCAGTCG---T-TGACAGCACGGA-AGCGAACAGA-
AGTG---TCCGGAGC-------GTGGTC-TTGTGC-AC-GTGGA--ATGC--CTCTCCG-
----A-TC---GTATGAGC-AGCGATTTCCGG--TTCGCGTCA-CGCGAAG--------G
-----C---C--C----C-----G-CCCGT-CC-GGGTCGGTGCTGGA-G-C--TGATTG
CC--TCTC--CAGAAACAC-GACC-G-T-CGAAC-ACG-T--G-ACAG--AAT--G-C-T
G-CC-GC-GG-AGGCGC------------------------------CTGCC--------
--GC-CTCCT-C-GG---CCCCACCGGCCT-CCTCCCTC-TCG-CCCTT--C---GGGGC
--GCGTTGGTTGCTGGCCGGAATACGGCGCGGGATGA--CGCCAAGGAA--CACGGT--A
A--AGCTGAGGCACCGGC--GAGCCGCT--C-----AAGGTCT-CCGT-C----GG-T--
---TGC--C-AAGGC-----CA-A--C---------A----AAA---AA----AATATGA
CTCTCGGCAACGGATATCTCGGCTCTCGCATCGATGAAGAACGTAGCGAAATGCGATACG
TGGTGTGAATTGCAGAATCCCGTGAACCATCGAGTCTTTGAACGCAAGTTGCGCCCGAGG
GATCCTCCCGAGGGCACGCCTGCCTCATGGGCGTTAGAAGCCCATCCACGCTCTGTT-TG
-------C-----CTAAC--------CA--------------------A-T--------G
GC----AA---AGATGCGGACATTGGCCCTCCGAGCCGT-GAGGCGCGGTGGGCCTAAGT
GTGCGGCC-GTCGTA-TGTGGCCGGGAGCGGCG-AGTGGTGGGC--T--A--CTGCGCAC
GTCA-CCCCGAG-TCCCGTACTGA-CGCAGGGCCTTGTA-CG-ACCCCCT-AACGAGGAG
ATTTTTATGTAT-CAGAATATGAGTTTTTATTCCT-GTTTTTTCGTAAAAAATCTTCTTG
TTTACGATTAAGATCTTTTAGAAGCTTTCTTGAAAGAATTTACTTC------------TA
TGGAAAAATAGAACATTTTAGAATAGTGCATCATGTTTTTTTGAAGAAAACTTTATGGAT
CTTTACAGATCCTCTCATGCACTATCTTCGATATCAAGGTAAAGCTATTCTAGCATCAAA
AGGGGCTGATCTTTTTATGAAGAAATTGAAATCTTACCTTGTCTATTTTTGGCAATATTA
TTTTCATTTTTGGTCTGAGCCTAATAGGTTTCATAGAAACCAATTCTCTTATTATTCATT
CTACTTTATCGGTTATTTTTTAAGTGTCAAAATAAATTACTTGGTGGTAAGGAGTCAAAT
ACTAGAGGATTCTATATTAATAGATACT-CTTATTAAGA-GATTTGATACTTTAGTT-CC
AGTCCTT--CCTCT-CATTAGAT-CATTGTCTAAAGCTTC
>Carex_paysonis|ORE|spm00004437|Scitae
GGATGTCG------------GGCTCCCTGCACTTTT-GGTGCGGCCAACCG-AACAT-AG
GGC-TGTCTC-TTCACT-CT-CCCACC-CGTC---A--TTG--AACATG-TCGTGGTC-G
GGAT--GC-TTCCGATCGGTTGCCTG-TGCGGTTCTACCCTC-T-TGAGGGTAGCGAAGT
CGTCCC-TTGATG--G-ATA---TATGCTTG-CC-CT-T---GTGACA-TTTTT-GTG--
TC-GTTTGGG-C-AGCCGAAATG-TTGGC-GATATCCTTGTGT--TGGCGC---G-TGGT
TGAA-TG-CTGTG-TTGCTATCACTTGGATTT-TTGCCGGCTCTCACGGATG-CGGTGCC
T-AGAGC--TAGC-TCTGCGGGAC--TT--T--G-CCCCGCAGACTTC-GGG-AGGTCCC
-TT------G-------TAC-GAATC--------ATT--GCTC-TTATA--CGCC-GTCT
TGTCGTGCCGCT-ACCGCGGCACG-CAGATCGT------GTT------C-----------
-------------T----TTCGT-GCAGTCG---T-TGACAGCACGAA-AGCGAACATY-
AGTG---TCCGGAGC-------GTGGTC-TTGTGC-AC-GTGGA--ATGC--CTCTCCG-
----A-TC---GTATGAGC-AGCGATTTCCGG--TTYGCGTCA-CGCGAAG--------G
-----C---C--C----C-----G-CCCGT-CC-GGGTCGGTGCTGGA-G-C--TGATTG
CC-TTTCC---AGAAACAC-GACC-G-T-CGAAC-ACG-T--G-ACAG--AAT--G-C-T
G-CC-GC-GG-AGGCGC------------------------------TTGCC--------
--GC-CTCCT-C-GG---CCCCACCGGCCT-CCTCCCTC-TCG-CCCTC--C----GGGC
--GCGTTGGTTGATGGTYGGAATACGGCGCGGGATGA--CGCCAAGGAA--CACGAT--A
A--AGCTGAGGCACCGGC--GAGCCGCT--C-----ATGGGCT-CTGT-T----GG-T--
---TGC--C-AAGGC-----CG-A--C--------------AAA----A--TTAATATGA
CTCTCGGCAACGGATATCTCGGCTCTCGCATCGATGAAGAACGTAGCGAAATGCGATACG
TGGTGTGAATTGCAGAATCCCGTGAACCATCGAGTCTTTGAACGCAAGTTGCGCCCGAGG
GACCCTCCCGAGGGCACGCCTGCCTCATGGGCGTTAGAAGCCCATCCACGCTCGG-T-TG
-------C-----CTAAC--------TA--------------------A-C--------G
GC----AG---AGATGCGGACATTGGCCCTCCGAACCGC-GAGGCGCGGTGGGCCTAAGW
GTGCGGCC-GTCGTA-CGTGGCCGGGAGCGGCG-AGTGGTGGGC--T--A--CTGCGCAC
GTCA-CCCCGAG-CCCCGTACCGA-CACAGGGCCTTGTA-CG-ACCCCCT-AACGAGGAG
ATTTTTATGTAT-CAGAATATGAGTTTTTATTCCT-GTTTTTTCGTAAAAAATCTTCTTG
TTTACGATTAAGATCTTTTAGAAGCTTTCTTGAAAGAATTTACTTC------------TA
TGGAAAAATAGAACATTTTAGAATAGTGCATCATGTTTTTTTGAAGAAAACTTTATGGAT
CTTCACAGATCCTCTCATGCACTATCTTCGATATCAAGGTAAAGCTATTCTAGCATCAAA
AGGGGCTGATCTTTTTATGAAGAAATTGAAATCTTACCTTGTCTATTTTTGGCAATATTA
TTTTCATTTTTGGTCTGAGCCTAATAGGTTTCATAGAAACCAATTCTCTTATTATTCATT
CTACTTTATCGGTTATTTTTTAAGTGTCAAAATAAATTACTTGGTGGTAAGGAGTCAAAT
ACTAGAGGATTCTATATTAATAGATACT-CTTATTAAGA-GATTTGATACTTTAGTT-CC
AGTCCTT--CCTCT-CATTAGAT-CATTGTCTAAAGCTTC
>Carex_andersonii|AGS|spm00000522|Phacocystis
GGATGTCG------------GGCTCCCTGCACTTTT-GGTGCGGCCAACCG-AACAT-AG
GGC-TGTCTC-TTCACT-CT-CCCACC-CGTC---A--TTG--AACATG-TCGTGGTG-G
GGAT--GC-TTCCGATCGGTTGCCTG-TGCGGTTCTACCCTC-T-TGTGGGTAGCGAACT
CGTCCC-TTGATG--G-ATA---TATGCTTG-CC-CT-T---GTGACA-TTTTT-GTG--
TC-GTTTGGG-C-AGCCGAAATG-TTGGC-GATATCCTTGTGT--TGGCGC---G-TGGT
TGAA-TG-CTGTG-TTGCTATCACTTGGATTT-CTGCCGGCTCTCACGGATG-CGGTGCC
T-AGCGC--TAGC-TCTGCGGGAC-TTT--T--G-CCCCGCAGACTTC-GGG-AGGTCCC
-TT------G-------CAC-GAATC--------ATT--GCTC-TTATA--CGCC-GTCT
TGTCGTGCCGCT-ACCGCGGCACG-CAGATCGT------GTT------C-----------
-------------T----TTCGT-GCAGTCG---T-TGACAGCACGAA-AGCGAACATT-
AGTG---TCCGGAGC-------GTGGTC-TTGTGC-AC-GTGGA--ATGC--CTCTCCG-
----A-TC---GTATGAGC-AGCGATTTCCGG--TTCGCGTCG-CGCGAAG--------G
-----C---C--C----C-----G-CCCGT-CA-GGGTCGGTGCTGGA-G-C--TGATTG
CC--TCTC--CAGAAACAC-GACC-G-T-CGAAC-ACG-T--G-ACAG--AAT--G-C-T
G-CC-GC-GG-AGGCGC------------------------------TTGCC--------
--GC-CTTCT-C-GG---CCCCACCGGCCT-CCTCCCTC-TCG-CCCTC--C----GGGC
--GCGTTGGTTGCTGGTCGGAATACGGCGCGGGATGA--CGCCAAGGAA--CACGGT--A
A--AGCTGAGGCACCGGC--GAGCCGCT--C-----GAGGTCT-CCGT-C----GG-C--
---TGC--C-AAGGC-----CA-A--C---------A----AAA---AA----AATATGA
CTCTCGGCAACGGATATCTCGGCTCTCGCATCGATGAAGAACGTAGCGAAATGCGATACG
TGGTGTGAATTGCAGAATCCCGTGAACCATCGAGTCTTTGAACGCAAGTTGCGCCCGAGG
GACCCTCCCGAGGGCACGCCTGCCTCATGGGCGTTAGAAGCCCATCCACGCTCTG-T-TG
-------C-----CTAAC--------CA--------------------A-C--------G
GC----AA---GGATGCGGACATTGGCCCTCCGAGCCGC-GAGGCGCGGTGGGCCTAAGT
GTGCGGCC-GTCGTA-CGTGGCCGGGAGCGGCG-AGTGGTGGGC--T--G--CTGCGCAC
GTCA-CCCCGAG-TCCCGTACTGA-CGCAGGGCCCTGTA-TG-ACCCCCT-AACGAGGAG
ATTTTTATGTAT-CAGAATATGAGTTTTTATTCCT-GTTTTTTCGTAAAAAATCTTCTTG
TTTACGATTAAGATCTTTTAGAAGCTTTCTTGAAAGAATTTACTTC------------TA
TGGAAAAATAGAACATTTTAGAATAGTGCATCATGTTTTTTTGAAGAAAACTTTATGGAT
CTTTACAGATCCTCTCATGCACTATCTTCGATATCAAGGTAAAGCTATTCTAGCATCAAA
AGGGGCTGATCTTTTTATGAAGAAATTGAAATCTTACCTTGTCTATTTTTGGCAATATTA
TTTTCATTTTTGGTCTGAGCCTAATAGGTTTCATAGAAACCAATTCTCTTATTATTCATT
CTACTTTATCGGTTATTTTTTAAGTGTCAAAATAAATTACTTGGTGGTAAGGAGTCAAAT
ACTAGAGGATTCTATATTAATAGATACT-CTTATTAAGA-GATTTGATACTTTAGTT-CC
AGTCCTT--CCTCT-CATTAGAT-CATTGTCTAAAGCTTC
>Carex_decidua|CLS|spm00000570|Phacocystis
GGATGTCG------------GGCTCCCTGCACTTTT-GGTGCGGCCAACCG-AACAT-AG
GGC-TGTCTC-TTCACT-CT-CCCACC-CGTC---A--TTG--AACATG-TCGTGGTG-G
GGAT--GC-TTCCGATCGGTTGCCTG-TGCGGTTCTACCCTC-T-TGTGGGTAGCGAACT
CGTCCC-TTGATG--G-ATA---TATGCTTG-CC-CT-T---GTGACA-TTTTT-GTG--
TC-GTTTGGG-C-AGCCGAAATG-TTGGC-GATATCCTTGTGT--TGGCGC---G-TGGT
TGAA-TG-CTGTG-TTGCTATCACTTGGATTT-CTGCCGGCTCTCACGGATG-CGGTGCC
T-AGCGC--TAGC-TCTGCGGGAC-TTT--T--G-CCCCGCAGACTTC-GGG-AGGTCCC
-TT------G-------CAC-GAATC--------ATT--GCTC-TTATA--CGCC-GTCT
TGTCGTGCCGCT-ACCGCGGCACG-CAGATCGT------GTT------C-----------
-------------T----TTCGT-GCAGTCG---T-TGACAGCACGAA-AGCGAACATT-
AGTG---TCCGGAGC-------GTGGTC-TTGTGC-AC-GTGGA--ATGC--CTCTCCG-
----A-TC---GTATGAGC-AGCGATTTCCGG--TTCGCGTCG-CGCGAAG--------G
-----C---C--C----C-----G-CCCGT-CA-GGGTCGGTGCTGGA-G-C--TGATTG
CC--TCTC--CAGAAACAC-GACC-G-T-CGAAC-ACG-T--G-ACAG--AAT--G-C-T
G-CC-GC-GG-AGGCGC------------------------------TTGCC--------
--GC-CTTCT-C-GG---CCCCACCGGCCT-CCTCCCTC-TCG-CCCTC--C----GGGC
--GCGTTGGTTGCTGGCCGGAATACGGCGCGGGATGA--CGCCAAGGAA--CACGGT--A
A--AGCTGAGGCACCGGC--GAGCCGCT--C-----GAGGTCT-CCGT-C----GG-C--
---TGC--C-AAGGC-----CA-A--C---------A----AAA---AA----AATATGA
CTCTCGGCAACGGATATCTCGGCTCTCGCATCGATGAAGAACGTAGCGAAATGCGATACG
TGGTGTGAATTGCAGAATCCCGTGAACCATCGAGTCTTTGAACGCAAGTTGCGCCCGAGG
GACCCTCCCGAGGGCACGCCTGCCTCATGGGCGTTAGAAGCCCATCCACGCTCTG-T-TG
-------C-----CTAAC--------CA--------------------G-C--------G
GC----AA---AGATGCGGACATTGGCCCTCCGAGCCGC-GAGGCGCGGTGGGCCTAAGT
GTGCGGCC-GTCGTA-CGTGGCCGGGAGCGGCG-AGTGGTGGGC--T--G--CTGCGCAC
GTCA-CCCCGAG-TCCCGTACTGA-CGCAGGGCCCTGTA-TG-ACCCCCT-AACGAGGAG
ATTTTTATGTAT-CAGAATATGAGTTTTTATTCCT-GTTTTTTCGTAAAAAATCTTCTTG
TTTACGATTAAGATCTTTTAGAAGCTTTCTTGAAAGAATTTACTTC------------TA
TGGAAAAATAGAACATTTTAGAATAGTGCATCATGTTTTTTTGAAGAAAACTTTATGGAT
CTTTACAGATCCTCTCATGCACTATCTTCGATATCAAGGTAAAGCTATTCTAGCATCAAA
AGGGGCTGATCTTTTTATGAAGAAATTGAAATCTTACCTTGTCTATTTTTGGCAATATTA
TTTTCATTTTTGGTCTGAGCCTAATAGGTTTCATAGAAACCAATTCTCTTATTATTCATT
CTACTTTATCGGTTATTTTTTAAGTGTCAAAATAAATTACTTGGTGGTAAGGAGTCAAAT
ACTAGAGGATTCTATATTAATAGATACT-CTTATTAAGA-GATTTGATACTTTAGTT-CC
AGTCCTT--CCTCT-CATTAGAT-CATTGTCTAAAGCTTC
>Carex_kurdica|Iran|spm00003158|Phacocystis
NNNNNNNN------------NNNNNNNNNNNNNTTT-GGTGCGGCCAACCG-AACAT-AG
GGC-TGTCTC-TTCACT-CT-CCCACC-CGTC---A--TTG--AACATG-TYGTGGTC-G
GGAT--GC-TTCCGATCGGTTGCCTG-TGTGGTTCTACCCTC-T-TGTGGGTAGCGAACT
CGTCCM-TTGATG--G-ATA---TATGCTTG-CC-CT-T---GTGACA-TTTTT-GTG--
TC-GTTTGGG-C-AGCCGAAATG-TTGGC-GATATCCTTGTGT--TGGCGC---G-TGGT
TGAA-TG-CTGTG-TTGCTATCACTTGGATTT-TTGCCGGCTCTCACGGATG-CGGTGCC
T-AGCGC--TAGC-TCTGCGGGAC--TT--T--G-CCCTGCAGACTTC-GGG-AGGTCCC
-TT------G-------TAC-GAATC--------ATT--GCTC-TTATA--CGCC-GTCT
TGTCGTGCCGCT-ACCGCGGCACG-CAGATCGT------GTT------C-----------
-------------T----TTCGT-GCAGTCG---T-TGACAGCACGAA-ACCGAACATT-
AGTG---TCCGGAGC-------GTGGTC-TTGTGC-AC-GTGGA--ATGC--CTCTCCG-
----A-TC---GTATGAGY-AGCGATTTCCGG--TTCGCGTCA-TGCGAAG--------G
-----C---C--C----C-----G-CCCGT-CC-GGGTAGGTGCTGGA-G-C--TGA--G
CC-TTTCC---AGAAACAC-GACC-G-T-CGAAC-ACG-T--G-ACAG--AAT--G-C-T
G-CC-GC-GG-AGGCGC------------------------------TTGCC--------
--GC-CTTCT-C-GG---CCCCACCGGCCT-CCTCCCTC-TCG-CCCTC--C---GGGGC
--GCGTTGGTTGCTGGTCGGAATACGGCGCGGGATGA--CGCCAAGGAA--CACGGT--A
A--AGCTGAGGCACCGGC--GAGCCGCT--C-----AAGGTCT-CCGT-C----GG-T--
---TGC--C-AAGGC-----CA-A--C---------A----AAA---AA----AATATGA
CTCTCGGCAACGGATATCTCGGCTCTCGCATCGATGAAGAACGTAGCGAAATGCGATACG
TGGTGTGAATTGCAGAATCCCGTGAACCATCGAGTCTTTGAACGCAAGTTGCGCCCGAGG
GACCCTCCCGAGGGCACGCCTGCCTCATGGGCGTTAGAAGCCCATCCACGCTCTG-T-TG
-------C-----CTAAC--------TA--------------------A-C--------G
GC----AA---AGATGCGGACATTGGCCCTCCGAGCCGC-GAGGCGCGGTGAGCCTAAGT
GTGCGGCC-GTCGTA-CGTGGCCGGGAGCGGCG-AGTGGTGGGC--T--A--CTGCGCAC
GTCA-CCCCGAG-CCCCGTACCGA-CGAAGGGCCTTGTA-CG-ACCCCCT-AACGAGGAG
------------------------------------------------------------
------------------------------------------------------------
------------------------------------------------------------
------------------------------------------------------------
------------------------------------------------------------
------------------------------------------------------------
------------------------------------------------------------
------------------------------------------------------------
----------------------------------------
>Carex_acuta|Italy|spm00003084|Phacocystis
NNNNNNNN------------NNNNNNNNNNNNNTTT-GGTGCGGCCAACCG-AACAT-AG
GGC-TGTCTC-TTCACT-CT-CCCACC-CGTC---A--TTG--AACATG-TCGTGGTC-G
GGAT--GC-TTCCGATCGGTTGCCTG-TGTGGTTCTACCCTC-T-TGTGGGTAGCGAACT
CGTCCC-TTGATG--G-ATA---TATGCTTG-CC-CT-T---GTGACA-TTTTT-GTG--
TC-GTTTGGG-C-AGCCGAAATG-TTGGC-GATATCCTTGTGT--TGGCGC---G-TGGT
TGAA-TG-CTGTG-TTGCTATCACTTGGATTT-TTGCCGGCTCTCACGGATG-CGGTGCC
T-AGCGC--TAGC-TCTGCGGGAC--TT--T--G-CCCYGCAGACTTC-GGG-AGGTCCC
-TT------G-------TAC-GAATC--------ATT--GCTC-TTATA--CGCC-GTCT
TGTCGTGCCGCT-ACCGCGGCACG-CAGATCGT------GTT------C-----------
-------------T----TTCGT-GCAGTCG---T-TGACAGCACGAA-ACCGAACATT-
AGTG---TCCGGAGC-------GTGGTC-TTGTGC-AC-GTGGA--ATGC--CTCTCCG-
----A-TC---GTATGAGY-AGCGATTTCCGG--TTCGCGTCA-TGCGAAG--------G
-----C---C--C----C-----G-CCCGT-CC-GGGTMGGTGCTGGA-G-C--TGA---
------------------------------------------------------------
------------------------------------------------------------
------------------------------------------------------------
------------------------------------------------------------
------------------------------------------------------------
------------------------------------------------------------
------------------------------------------------------------
------------------------------------------------------------
------------------------------------------------------------
------------------------------------------------------------
------------------------------------------------------------
------------------------------------------------------------
------------------------------------------------------------
------------------------------------------------------------
------------------------------------------------------------
------------------------------------------------------------
------------------------------------------------------------
------------------------------------------------------------
------------------------------------------------------------
------------------------------------------------------------
------------------------------------------------------------
----------------------------------------
>Carex_appendiculata|Russia|spm00003267|Phacocystis
NNNNNNNN------------NNNNNNNNNNNNNTTT-GGTGCGGCCAACCG-AACAT-AG
GGC-TGTCTC-TTCACT-CT-CCCACC-CGTC---A--TTG--AACATG-TCGTGGTC-G
GGAT--GC-TTCCGATCGGTTGCCTG-TGTGGTTCTACCCTC-T-TGTGGGTAGCGAACT
CGTCCC-TTGATG--G-ATA---TATGCTTG-CC-CT-T---GTGACA-TTTTT-GTG--
TC-GTTTGGG-C-AGCCGAAATG-TTGGC-GATATCCTTGTGT--TGGCGC---G-TGGT
TGAA-TG-CTGTG-TTGCTATCACTTGGATTT-TTGCCGGCTCTCACGGATG-CGGTGCC
T-AGCGC--TAGC-TCTGCGGGAC--TT--T--G-CCCTGCAGACTTC-GGG-AGGTCCC
-TT------G-------TAC-GAATC--------ATT--GCTC-TTATA--CGCC-GTCT
TGTCGTGCCGCT-ACCGCGGCACG-CAGATCGT------GTT------C-----------
-------------T----TTCGT-GCAGTCG---T-TGACAGCACGAA-ACCGAACATT-
AGTG---TCCGGAGC-------GTGGTC-TTGTGC-AC-GTGGA--ATGC--CTCTCCG-
----A-TC---GTATGAGT-AGCGATTTCCGG--TTCGCGTCA-TGCGAAG--------G
-----C---C--C----C-----G-CCCGT-CC-GGGTAGGTGCTGGA-G-C--TGA--G
CC-TTTCC---AGAAACAC-GACC-G-T-CGAAC-ACG-T--G-ACAG--AAT--G-C-T
G-CC-GC-GG-AGGCGC------------------------------TTGCC--------
--GC-CTTCT-C-GG---CCCCACCGGCCT-CCTCCCTC-TCG-CCCTC--C---GGGGC
--GCGTTGGTTGCTGGTCGGAATACGGCGCGGGATGA--CGCCAAGGAA--CACGGT--A
A--AGCTGAGGCACCGGC--GAGCCGCT--C-----AAGGTCT-CCGT-C----GG-T--
---TGC--C-AAGGC-----CA-A--C---------A----AAA---AA----AATATGA
CTCTCGGCAACGGATATCTCGGCTCTCGCATCGATGAAGAACGTAGCGAAATGCGATACG
TGGTGTGAATTGCAGAATCCCGTGAACCATCGAGTCTTTGAACGCAAGTTGCGCCCGAGG
GACCCTCCCGAGGGCACGCCTGCCTCATGGGCGTTAGAAGCCCATCCACGCTCTG-T-TG
-------C-----CTAAC--------TA--------------------A-C--------G
GC----AA---AGATGCGGACATTGGCCCTCCGAGCCGC-GAGGCGCGGTGAGCCTAAGT
GTGCGGCC-GTCGTA-CGTGGCCGGGAGCGGCG-AGTGGTGGGC--T--A--CTGCGCAC
GTCA-CCCCGAG-CCCCGTACCGA-CGAAGGGCCTTGTA-CG-ACCCCCT-AACGAGGAG
------------------------------------------------------------
------------------------------------------------------------
------------------------------------------------------------
------------------------------------------------------------
------------------------------------------------------------
------------------------------------------------------------
------------------------------------------------------------
------------------------------------------------------------
----------------------------------------
>Carex_trinervis|SPA|spm00003778|Phacocystis
NNNNNNNN------------NNNNNNNNNNNNNTTT-GGTGCGGCCAACCG-AACAT-AG
GGC-TGTCTC-TTCACT-CT-CCCACC-CGTC---A--TTG--AACATG-TCGTGGTC-G
GGAT--GC-TTCCGATCGGTTGCCTG-TGTGGTTCTACCCTC-T-TGTGGGTAGCGAACT
CGTCCC-TTGATG--G-ATA---TATGCTTG-CC-CT-T---GTGACA-TTTTT-GTG--
TC-GTTTGGG-C-AGCCGAAATG-TTGGC-GATATCCTTGTGT--TGGCGC---G-TGGT
TGAA-TG-CTGTG-TTGCTATCACTTGGATTT-TTGCCGGCTCTCACGGATG-CGGTGCC
T-AGCGC--TAGC-TCTGCGGGAC--TT--T--G-CCCTGCAGACTTC-GGG-AGGTCCC
-TT------G-------TAC-GAATC--------ATT--GCTC-TTATA--CGCC-GTCT
TGTCGTGCCGCT-ACCGCGGCACG-CAGATCGT------GTT------C-----------
-------------T----TTCGT-GCAGTCG---T-TGACAGCACGAA-ACCGAACATT-
AGTG---TCCGGAGC-------GTGGTC-TTGTGC-AC-GTGGA--ATGC--CTCTCCG-
----A-TC---GTATGAGT-AGCGATTTCCGG--TTCGCGTCA-TGCGAAG--------G
-----C---C--C----C-----G-CCCGT-CC-GGGTAGGTGCTGGA-G-C--TGA--G
CC--TCTC--CAGAAACAC-GACC-G-T-CGAAC-ACG-T--G-ACAG--AAT--G-C-T
G-CC-GC-GG-AGGCGC------------------------------TTGCC--------
--GC-CTTCT-C-GG---CCCCACCGGCCT-CCTCCCTC-TCG-CCCTC--C---GGGGC
--GCGTTGGTTGCTGGTCGGAATACGGCGCGGGATGA--CGCCAAGGAA--CACGGT--A
A--AGCTGAGGCACCGGC--GAGCCGCT--C-----AAGGTCT-CCGT-C----GG-T--
---TGC--C-AAGGC-----CA-A--C---------A----AAA---AA----AATATGA
CTCTCGGCAACGGATATCTCGGCTCTCGCATCGATGAAGAACGTA-CGAAATGCGATACG
TGGTGTGAATTGCAGAATCCCGTGAACCATCGAGTCTTTGAACGCAAGTTGCGCCCGAGG
GACCCTCCCGAGGGCACGCCTGCCTCATGGGCGTTAGAAGCCCATCCACGCTCTG-T-TG
-------C-----CTAAC--------TA--------------------A-C--------G
GC----AA---AGATGCGGACATTGGCCCTCCGAGCCGC-GAGGCGCGGTGGGCCTAAGT
GTGCGGCC-GTCGTA-CGTGGCCGGGAGCGGCG-AGTGGTGGGC--T--A--CTGCGCAC
GTCA-CCCCGAG-CCCCGTACCGA-CGAAGGGCCTTGTA-CG-ACCCCCT-AACGAGGAG
ATTTTTATGTAT-CAGAATATGAGTTTTTATTCCT-GTTTTTTCGTAAAAAATCTTCTTG
TTTACGATTAAGATCTTTTAGAAGCTTTCTTGAAAGAATTTACTTC------------TA
TGGAAAAATAGAACATTTTAGAATAGTGCATCATGTTTTTTTGAAGAAAACTTTATGGAT
CTTTACAGATCCTCTCATGCACTATCTTCGATATCAAGGTAAAGCTATTCTAGCATCAAA
AGGGGCTGATCTTTTTATGAAGAAATTGAAATCTTACCTTGTCTATTTTTGGCAATATTA
TTTTCATTTTTGGTCTGAGCCTAATAGGTTTCATAGAAACCAATTCTCTTATTATTCATT
CTACTTTATCGGTTATTTTTTAAGTGTAAAAATAAATTACTTGGTGGTAAGGAGTCAAAT
ACTAGAGGATTCTATATTAATAGATACT-CTTATTAAGA-GATTTGATACTTTAGTT-CC
AGTCCTT--CCTCT-CATTAGAT-CATTGTCTAAAGCTTC
>Carex_transcaucasica|Iran|spm00003280|Phacocystis
NNNNNNNN------------NNNNNNNNNNNNNTTT-GGTGCGGCCAACCG-AACAT-AG
GGC-TGTCTC-TTCACT-CT-CCCACC-CGTC---A--TTG--AACATG-TCGTGGTC-G
GGAT--GC-TTCCGATCGGTTGCCTG-TGTGGTTCTACCCTC-T-TGTGGGTAGCGAACT
CGTCCC-TTGATG--G-ATA---TATGCTTG-CC-CT-T---GTGACA-TTTTT-GTG--
TY-GTTTGGG-C-AGCCGAAATG-TTGGC-GATATCCTTGTGT--TGGCGC---G-TGGT
TGAA-TG-CTGTG-TTGCTATCACTTGGATTT-TTGCCGGCTCTCACGGATG-CGGTGCC
T-AGCGC--TAGC-TCTGCGGGAC--TT--T--G-CCCTGCAGACTTC-GGG-AGGTCCC
-TT------G-------TAC-GAATC--------ATT--GCTC-TTATA--CGCC-GTCT
TGTCGTGCCGCT-ACCGCGGCACG-CAGATCGT------GTT------C-----------
-------------T----TTCGT-GCAGTCG---T-TGACAGCACGAA-ACCGAACATT-
AGTG---TCCGGAGC-------GTGGTC-TTGTGC-AC-GTGGA--ATGC--CTCTCCG-
----A-TC---GTATGAGT-AGCGATTTCCGG--TTCGCGTCA-TGCGAAG--------G
-----C---C--C----C-----G-CCCGT-CC-GGGTAGGTGCTGGA-G-C--TGA--G
CC-TTTCC---AGAAACAC-GACC-G-T-CGAAC-ACG-T--G-ACAG--AAT--G-C-T
G-CC-GC-GG-AGGCGC------------------------------TTGCC--------
--GC-CTTCT-C-GG---CCCCACCGGCCT-CCTCCCTC-TCG-CCCTC--C---GGGGC
--GCGTTGGTTGCTGGTCGGAATACGGCGCGGGATGA--CGCCAAGGAA--CACGGT--A
A--AGCTGAGGCACCGGC--GAGCCGCT--C-----AAGGTCT-CCGT-C----GG-T--
---TGC--C-AAGGC-----CA-A--C---------A----AAA---AA----AATATGA
CTCTCGGCAACGGATATCTCGGCTCTCGCATCGATGAAGAACGTAGCGAAATGCGATACG
TGGTGTGAATTGCAGAATCCCGTGAACCATCGAGTCTTTGAACGCAAGTTGCGCCCGAGG
GACCCTCCCGAGGGCACGCCTGCCTCATGGGCGTTAGAAGCCCATCCACGCTCTG-T-TG
-------C-----CTAAC--------TA--------------------A-C--------G
GC----AA---AGATGCGGACATTGGCCCTCCGAGCCGC-GAGGCGCGGTGGGCCTAAGT
GTGCGGCC-GTCGTA-CGTGGCCGGGAGCGGCG-AGTGGTGGGC--T--A--CTGCGCAC
GTCA-CCCCGAG-CCCCGTACCGA-CGAAGGGCCTTGTA-CG-ACCCCCT-AACGAGGAG
------------------------------------------------------------
------------------------------------------------------------
------------------------------------------------------------
------------------------------------------------------------
------------------------------------------------------------
------------------------------------------------------------
------------------------------------------------------------
------------------------------------------------------------
----------------------------------------
>Carex_rariflora|YUK|spm00001999|Limosae
GGATGTCG------------GGCTCCCTGCACTTTT-GGTGCGGCCAACCG-AACAT-AG
GGC-TGTCTC-TTCACT-CT-CCCACC-CGTC---A--TTG--AACATG-TCGTGGTC-G
GGAT--GC-TTCCGATCGGTTGCCTG-TGCGGTTCTACCCTCTT-TGTGGGTAGCGAAGT
CGTCCC-TTGATG--G-ATA---TATGCTTG-CC-CT-T---GTGACA-TTTTT-GTG--
TC-GTTTGGG-C-AGCCGAAATG-TTGGC-GATATCCTTGTGT--TGGCGC---G-TGGT
TGAA-TG-CTGTG-TTGCTATCACTTGGATTT-TTGCCGGCTCTCACGGATG-CGGTGCC
T-AGCGC--TAGC-TCTGCGGGAC--TT--T--G-CCCCGCAGACTTC-GGG-AGGTCCC
-TT------G-------TAC-GAATC--------ATT--GCTC-TTATA--CGCC-GTCT
TGTCGTGCCGCT-ACCGCGGCTCG-CAGATCGT------GTT------C-----------
-------------T----TTCGT-GCAGTCG---T-TGACAGCACGAA-AGCGAACAAT-
AGTG---TCCGGAGC-------GTGGTC-TTGTGC-AC-GTGGA--ATGC--CTCTCCG-
----A-TC---GTATGAGT-AGCGATTTCCGG--TTCGCGTCA-CGCGAAG--------G
-----C---C--C----T-----G-CCCGT-CC-GGGTCGGTGCTGGA-G-C--TGATTG
CC-TTTCC---AGAAACAC-GACC-G-T-CGAAC-ACG-T--G-ACAG--AAT--G-C-T
G-CC-GC-GG-AGGCGC------------------------------TCGCC--------
--GC-CTCCT-C-GG---CCCCACCGGCCT-CCTCCCTC-TCG-CCCTT--C---GGGGC
--GCGTTGGTTGCTGGTCGGAATACGGCGCGGGATGA--CGCCAAGGAA--CACGGT--A
A--AGCTGAGGCACCGGC--GAGTCGCT--C-----AGGGTCT-CCGT-C----GG-T--
---TGC--C-AAGGC-----CA-A--C--------------AAA-AAAA----AATATGA
CTCTCGGCAACGGATATCTCGGCTCTCGCATCGATGAAGAACGTAGCGAAATGCGATACG
TGGTGTGAATTGCAGAATCCCGTGAACCATCGAGTCTTTGAACGCAAGTTGCGCCCGAGG
GACCCTCCCGAGGGCACGCCTGCCTCATGGGCGTTAGAAGCCCATCCACGCTCGG-T-TG
-------C-----CTAAC--------TA--------------------A-C--------G
GC----AG---AGATGCGGACATTGGCCCTCCGAACCGC-GAGGCGCGGTGGGCCTAAGT
GTGCGGCC-GTCGTA-CGTGGTCGGGAGCGGCG-AGTGGTGGGC--T--A--CTGCGCAC
GTCA-CCCCGAG-CCCCGTACCGA-CGCAGGGCCTTGTA-CG-ACCCCCT-AACGAAGAG
ATTTTTATGTAT-CAGAATATGAGTTTTTATTCCT-GTTTTTTCGTAAAAAATCTTCTTG
TTTACGATTAAGATCTTTTAGAAGCTTTCTTGAAAGAATTTACTTC------------TA
TGGAAAAATAGAACATTTTAGAATAGTGCATCATGTTTTTTTGAAGAAAACTTTATGGAT
CTTTACAGATCCTCTCATGCACTATCTTCGATATCAAGGTAAAGCTATTCTAGCATCAAA
AGGGGCTGATCTTTTTATGAAGAAATTGAAATCTTACCTTGTCTATTTTTGGCAATATTA
TTTTCATTTTTGGTCTGAGCCTAATAGGTTTCATAGAAACCAATTCTCTTATTATTCATT
CTACTTTATCGGTTATTTTTTAAGTGTCAAAATAAATTACTTGGTGGTAAGGAGTCAAAT
ACTAGAGGATTCTATATTAATAGATACT-CTTATTAAGA-GATTTGATACTTTAGTT-CC
AGTCCTT--CCTCT-CATTAGAT-CATTGTCTAAAGCTTC
>Carex_buekii|CZE|spm00000558|Phacocystis
GGATGTCG------------GGCTCCCTGCACTTTT-GGTGCGGCCAACCG-AACAT-AG
GGC-TGTCTC-TTCACT-CT-CCCACC-CGTC---A--TTG--AACATG-TCGTGGTC-G
GGAT--GC-TTCCGATCGGTTGCCTG-TGYGGTTCTACCCTC-T-TGTGGGTAGCGAACT
CGTCCC-TTGATG--G-ATA---TATGCTTG-CC-CT-T---GTGACA-TTTTT-GTG--
TC-GTTTGGG-C-AGCCGAAATG-TTGGC-GATATCCTTGTGT--TGGCGC---G-TGGT
TGAA-TG-CTGTG-TTGCTATCACTTGGATTT-TTGCCGGCTCTCACGGATG-CGGTGCC
T-AGCGC--TAGC-TCTGCGGGAC--TT--T--G-CCCCGCAGACTTC-GGG-AGGTCCC
-TT------G-------TAC-GAATC--------ATT--GCTC-TTATA--CGCC-GTCT
TGTCGTGCCGCT-ACCGCGGCACG-CAGATCGT------GTT------C-----------
-------------T----TTCGT-GCAGTCG---T-TGACAGCACGAA-ASCGAACATT-
AGTG---TCCGGAGC-------GTGGTC-TTGTGC-AC-GTGGA--ATGC--CTCTCCG-
----A-TC---GTATGAGC-AGCGATTTCCGG--TTCGCGTCA-CGCGAAG--------G
-----C---C--C----C-----G-CCCGT-CC-GGGTMGGTGCTGGA-G-C--TGATTG
CC-TTTCC---AGAAACAC-GACC-G-T-CGAAC-ACG-T--G-ACAG--AAT--G-C-T
G-CC-GC-GG-AGGCGC------------------------------TTGCC--------
--GC-CTCCT-C-GG---CCCCACCGGCCT-CCTCCCTC-TCG-CCCTC--C----GGGC
--GCGTTGGTTGCTGGTCGGAATACGGCGCGGGATGA--CGCCAAGGAA--CACGGT--A
A--AGCTGAGGCACCGGC--GAGCCGCT--C-----AAGGTCT-CCGT-C----GG-T--
---TGC--C-AAGGC-----CA-A--C---------A----AAA---AA----AATATGA
CTCTCGGCAACGGATATCTCGGCTCTCGCATCGATGAAGAACGTAGCGAAATGCGATACG
TGGTGTGAATTGCAGAATCCCGTGAACCATCGAGTCTTTGAACGCAAGTTGCGCCCGAGG
GACCCTCCCGAGGGCACGCCTGCCTCATGGGCGTTAGAAGCCCATCCACGCTCTG-T-TG
-------C-----CTAAC--------TA--------------------A-C--------G
GC----AA---AGATGCGGACATTGGCCCTCCGAGCCGC-GAGGCGCGGTGGGCCTAAGT
GTGCGGCC-GTCGTA-CGTGGCCGGGAGCGGCG-AGTGGTGGGC--T--A--CTGCGCAC
GTCA-CCCCGAG-CCCCGTACCGA-CGAAGGGCCTTGTA-CG-ACCCCCT-AACGAGGAG
ATTTTTATGTAT-CAGAATATGAGTTTTTATTCCT-GTTTTTTCGTAAAAAATCTTCTTG
TTTACGATTAAGATCTTTTAGAAGCTTTCTTGAAAGAATTTACTTC------------TA
TGGAAAAATAGAACATTTTAGAATAGTGCATCATGTTTTTTTGAAGAAAACTTTATGGAT
CTTTACAGATCCTCTCATGCACTATCTTCGATATCAAGGTAAAGCTATTCTAGCATCAAA
AGGGGCTGATCTTTTTATGAAGAAATTGAAATCTTACCTTGTCTATTTTTGGCAATATTA
TTTTCATTTTTGGTCTGAGCCTAATAGGTTTCATAGAAACCAATTCTCTTATTATTCATT
CTACTTTATCGGTTATTTTTTAAGTGTAAAAATAAATTACTTGGTGGTAAGGAGTCAAAT
ACTAGAGGATTCTATATTAATAGATACT-CTTATTAAGA-GATTTGATACTTTAGTT-CC
AGTCCTT--CCTCT-CATTAGAT-CATTGTCTAAAGCTTC
>Carex_randalpina|AUT|spm00003098|Phacocystis
NNNNNNNN------------NNNNNNNNNNNNNTTT-GGTGCGGCCAACCG-AACAT-AG
GGC-TGTCTC-TTCACT-CT-CCCACC-CGTC---A--TTG--AACATG-TCGTGGTC-G
GGAT--GC-TTCCGATCGGTTGCCTG-TGCGGTTCTACCCTC-T-TGTGGGTAGCGAACT
CGTCCC-TTGATG--G-ATA---TATGCTTG-CC-CT-T---GTGACA-TTTTT-GTG--
TC-GTTTGGG-C-AGCCGAAATG-TTGGC-GATATCCTTGTGT--TGGCGC---G-TGGT
TGAA-TG-CTGTG-TTGCTATCACTTGGATTT-TTGCCGGCTCTCACGGATG-CGGTGCC
T-AGCGC--TAGC-TCTGCGGGAC--TT--T--G-CCCCGCAGACTTC-GGG-AGGTCCC
-TT------G-------TAC-GAATC--------ATT--GCTC-TTATA--CGCC-GTCT
TGTCGTGCCGCT-ACCGCGGCACG-CAGATCGT------GTT------C-----------
-------------T----TTCGT-GCAGTCG---T-TGACAGCACGAA-ASCGAACATT-
AGTG---TCCGGAGC-------GTGGTC-TTGTGC-AC-GTGGA--ATGC--CTCTCCG-
----A-TC---GTATGAGC-AGCGATTTCCGG--TTCGCGTCA-YGCGAAG--------G
-----C---C--C----C-----G-CCCGT-CC-GGGTMGGTGCTGGA-G-C--TGATTG
CC--TCTC--CAGAAACAC-GACC-G-T-CGAAC-ACG-T--G-ACAG--AAT--G-C-T
G-CC-GC-GG-AGGCGC------------------------------TTGCC--------
--GC-CTCCT-C-GG---CCCCACCGGCCT-CCTCCCTC-TCG-CCCTT--C---GGGGC
--GCGTTGGTTGCTGGTCGGAATACGGCGCGGGATGA--CGCCAAGGAA--CACGGT--A
A--AGCTGAGGCACCGGC--GAGCCGCT--C-----AAGGTCT-CCGT-C----GG----
---TGC--C-AAGGC-----CA-A--C---------A----AAA---AA----AATATGA
CTCTCGGCAACGGATATCTCGGCTCTCGCATCGATGAAGAACGTAGCGAAATGCGATACG
TGGTGTGAATTGCAGAATCCCGTGAACCATCGAGTCTTTGAACGCAAGTTGCGCCCGAGG
GACCCTCCCGAGGGCACGCCTGCCTCATGGGCGTTAGAAGCCCATCCACGCTCTG-T-TG
-------C-----CTAAC--------CA--------------------A-C--------G
GC----AA---AGATGCGGACATTGGCCCTCCGAGCCGY-GAGGCGCGGTGGGCCTAAGT
GTGCGGCC-GTCGTA-TGTGGCCGGGAGCGGCR-AGTGGTGGGC--T--A--CTGCGCAC
GTCA-CCCCGAG-TCCYGTACTGA-CGCAGGGCCTTGTA--YGACCCCCT-AACGAGGAG
ATTTTTATGTAT-CAGAATATGAGTTTTTATTCCT-GTTTTTTCGTAAAAAATCTTCTTG
TTTACGATTAAGATCTTTTAGAAGCTTTCTTGAAAGAATTTACTTC------------TA
TGGAAAAATAGAACATTTTAGAATAGTGCATCATGTTTTTTTGAAGAAAACTTTATGGAT
CTTTACAGATCCTCTCATGCACTATCTTCGATATCAAGGTAAAGCTATTCTAGCATCAAA
AGGGGCTGATCTTTTTATGAAGAAATTGAAATCTTACCTTGTCTATTTTTGGCAATATTA
TTTTCATTTTTGGTCTGAGCCTAATAGGTTTCATAGAAACCAATTCTCTTATTATTCATT
CTACTTTATCGGTTATTTTTTAAGTGTAAAAATAAATTACTTGGTGGTAAGGAGTCAAAT
ACTAGAGGATTCTATATTAATAGATACT-CTTATTAAGA-GATTTGATACTTTAGTT-CC
AGTCCTT--CCTCT-CATTAGAN-NNNNNNNNNNNNNNNN
>Carex_pluriflora|ARK|spm00001956|Limosae
GGATGTCG------------GGCTCCCTGCACTTTT-GGTGCGGCCAACCG-AACAT-AG
GGC-TGTCTC-TTCACT-CT-CCCACC-CGTC---A--TTG--AACATG-TCGTGGTC-G
GGAT--GC-TTCCGATCGGTTGCCTG-TGCGGTTCTACCCTCTT-TGTGGGTAGCGAAGT
CGTCCC-TTGATG--G-ATA---TATGCTTG-CC-CT-T---GTGACA-TTTTT-GTG--
TC-GTTTGGG-C-AGCCGAAATG-TTGGC-GATATCCTTGTGT--TGGCGC---G-TGGT
TGAA-TG-CTGTG-TTGCTATCACTTGGATTT-TTGCCGGCTCTCACGGATG-CGGTGCC
T-AGCGC--TAGC-TCTGCGGGAC--TT--T--G-CCCCGCAGACTTC-GGG-AGGTCCC
-TT------G-------TAC-GAATC--------ATT--GCTC-TTATA--CGCC-GTCT
TGTCGTGCCGCT-ACCGCGGCACG-CAGATCGT------GTT------C-----------
-------------T----TTCGT-GCAGTCG---T-TGACAGCACGAA-AGCGAACAAT-
AGTG---TCCGGAGC-------GTGGTC-TTGTGC-AC-GTGGA--ATGC--CTCTCCG-
----A-TC---GTATGAGY-AGCGATTTCCGG--TTCGCGTCA-CGCGAAG--------G
-----C---C--C----C-----G-CCCGT-CC-GGGTCGGTGCTGGA-G-C--TGATTG
CC-TTTCC---AGAAACAC-GACC-G-T-CGAAC-ACG-T--G-ACAG--AAT--G-C-T
G-CC-GC-GK-AGGCGC------------------------------TCGCC--------
--GC-CTCCT-C-GG---CCCCACCGGCCT-CCTCCCTC-TCG-CCCTT--C---GGGGC
--GCGTTGGTTGCTGGTCGGAATACGGCGCGGGATGA--CGCCAAGGAA--CACGGT--A
A--AGCTGAGGCACCGGC--GAGYCGCT--C-----AGGGTCT-CCGT-C----GG-T--
---TGC--C-AAGGC-----CA-A--C--------------AAA-AAAA----AATATGA
CTCTCGGCAACGGATATCTCGGCTCTCGCATCGATGAAGAACGTAGCGAAATGCGATACG
TGGTGTGAATTGCAGAATCCCGTGAACCATCGAGTCTTTGAACGCAAGTTGCGCCCGAGG
GACCCTCCCGAGGGCACGCCTGCCTCATGGGCGTTAGAAGCCCATCCACGCTCGG-T-TG
-------C-----CTAAC--------TA--------------------A-C--------G
GC----AR---AGATGCGGACATTGGCCCTCCGAACCGC-GAGGCGCGGTGGGCCTAAGT
GTGCGGCC-GTCGTA-CGTGGYCGGGAGCGGCG-AGTGGTGGGC--T--A--CTGCGCAC
GTCA-CCCCGAG-CCCCGTACCGA-CGCAGGGCCTTGTA-CG-ACCCCCT-AACGARGAG
ATTTTTATGTAT-CAGAATATGAGTTTTTATTCCT-GTTTTTTCGTAAAAAATCTTCTTG
TTTACGATTAAGATCTTTTAGAAGCTTTCTTGAAAGAATTTACTTC------------TA
TGGAAAAATAGAACATTTTAGAATAGTGCATCATGTTTTTTTGAAGAAAACTTTATGGAT
CTTTACAGATCCTCTCATGCACTATCTTCGATATCAAGGTAAAGCTATTCTAGCATCAAA
AGGGGCTGATCTTTTTATGAAGAAATTGAAATCTTACCTTGTCTATTTTTGGCAATATTA
TTTTCATTTTTGGTCTGAGCCTAATAGGTTTCATAGAAACCAATTCTCTTATTATTCATT
CTACTTTATCGGTTATTTTTTAAGTGTCAAAATAAATTACTTGGTGGTAAGGAGTCAAAT
ACTAGAGGATTCTATATTAATAGATACT-CTTATTAAGA-GATTTGATACTTTAGTT-CC
AGTCCTT--CCTCT-CATTAGAT-CATTGTCTAAAGCTTC
>Carex_darwinii|CLS|spm00000571|Phacocystis
GGATGTCG------------GGCTCCCTGCACTTTT-GGTGCGGCCAACCG-AACAT-AG
GGC-TGTCTC-TTCACT-CT-CCCACC-CGTC---A--TTG--AACATG-TCGTGGTC-G
GGAT--GC-TTCCGATCGGTTGCCTG-TGCGGTTCTACCCTC-T-TGTGGGTAGCGAACT
CGTCCC-TTGATG--G-ATA---TATGCTTG-CC-CT-T---GTGACA-TTTTT-GTG--
TC-GTTTGGG-C-AGCCGAAATG-TTGGC-GATATCCTTGTGT--TGGCGC---G-TGGT
TGAA-TG-CTGTG-TTGCTATCACTTGGATTT-TTGCCGGCTCTCACGGATG-CGGTGCC
T-AGCGC--TAGC-TCTGCGGGAC--TT--T--G-CCCCGCAGACTTC-GGG-AGGTCCC
-TT------G-------TAC-GAATC--------ATT--GCTC-TTATA--CGCC-GTCT
TGTCGTGCCGCT-GCCGCGGCACG-CAGATCGT------GTT------C-----------
-------------T----TTCGT-GCAGTCG---T-TGACAGCACGAA-AGCGAACATT-
AGTG---TCCGGAGC-------GTGGTC-TTGTGC-AC-GTGGA--ATGC--CTCTCCG-
----A-TC---GTATGAGC-AGCGATTTCCGG--TTCGCGTCA-CGCGAAG--------G
-----C---C--C----C-----G-CCCGT-CC-GGGTCGGTGCTGGA-G-C--TGATTG
CC--TCTC--CAGAAACAC-GACC-G-T-CGAAC-ACG-T--G-ACAG--AAT--G-C-T
G-CC-GC-GG-AGGCGC------------------------------TTGCC--------
--GC-CTCCT-C-GG---CCCCACCGGCCT-CCTCCCTC-TCG-CCCTT--C---GGGGC
--GCGTTGGTTGCTGGTCGGAATACGGCGCGGGATGA--CGCCAAGGAA--CACGGT--A
A--AGCTGAGGCACCGGC--GAGCCGCT--C-----AAGGTCT-CCGT-C----GG-T--
---TGC--C-AAGGC-----CA-A--C---------A----AAA---AA----AATATGA
CTCTCGGCAACGGATATCTCGGCTCTCGCATCGATGAAGAACGTAGCGAAATGCGATACG
TGGTGTGAATTGCAGAATCCCGTGAACCATCGAGTCTTTGAACGCAAGTTGCGCCCGAGG
GACCCTCCCGAGGGCACGCCTGCCTCATGGGCGTTAGAAGCCCATCCACGCTCTG-T-TG
-------C-----CTAAC--------CA--------------------A-C--------G
GC----AA---AGATGCGGACATTGGCCCTCCGAGCCGC-GAGGCGCGGTGGGCCTAAGT
GTGCGGCC-GTCGTA-TGTGGCCGGGAGCGGCG-AGTGGTGGGC--T--A--CTGCGCAC
GTCA-CCCCGAG-TCCCGTACTGA-CGCAGGGCCTTGTA-CG-ACCCCCT-AACGAGGAG
ATTTTTATGTAT-CAGAATATGAGTTTTTATTCCT-GTTTTTTCGTAAAAAATCTTCTTG
TTTACGATTAAGATCTTTTAGAAGCTTTCTTGAAAGAATTTACTTC------------TA
TGGAAAAATAGAACATTTTAGAATAGTGCATCATGTTTTTTTGAAGAAAACTTTATGGAT
CTTTACAGATCCTCTCATGCACTATCTTCGATATCAAGGTAAAGCTATTCTAGCATCAAA
AGGGGCTGATCTTTTTATGAAGAAATTGAAATCTTACCTTGTCTATTTTTGGCAATATTA
TTTTCATTTTTGGTCTGAGCCTAATAGGTTTCATAGAAACCAATTCTCTTATTATTCATT
CTACTTTATCGGTTATTTTTTAAGTGTCAAAATAAATTACTTGGTGGTAAGGAGTCAAAT
ACTAGAGGATTCTATATTAATAGATACT-CTTATTAAGA-GATTTGATACTTTAGTT-CC
AGTCCTT--CCTCT-CATTAGAT-CATTGTCTAAAGCTTC
>Carex_fedia|PAK|spm00003461|Carex
GGATGTCG------------GGCTCCCTGCACTTTT-GGTGCGGCCAACCG-AACAT-AG
GGC-TGTCTC-TTCACT-CT-CCCGCC-CGTC---A--CTG--AACGCG-TCGTGGTC-G
GGAT--GG-TTCCGATCGGTTGCCTG-TGCGGTTCTACCCCG---TGTGGGTAGCGAAGC
CGTCCC-TCGATG--G-ATA---TCTGCTTG-CC-CTCT---CTGACA-TTTTT-GTG--
TC-GTTCGGG-C-AGCCGAAATG-TTGGC-GAGATCCCTGTGC--TGTCGC---G-CGGT
TGAA-CG-CCGTG-TTGCCATCGCTCGGACTC-TTGCCGGCTCTCACGGATG-CGGTGCC
T-AGCGC--TGGC-TCTGTGGGAC--TC--T--G-CCCCGCAGGCTTC-GGG-AGGTCCC
-TT------G-------TGC-GAATC--------ACT--GCTC-TTATA--CGCC-GT-T
TGTCGTGCCGCT-GCCGCGGCACG-CAGATCGT------GTT------C-----------
-------------T----TTCGT-GCAGTCG---T-TGACAGCACGAT-AGCGAACATT-
AGTG---TCCGGAGC-------GTGGTC-TCGTGC-AG-GCGGA--ATGC--CTCCCCG-
----A-TC---GTACGAGC-AGCGATTTCCGG--CTCGCGTCA-CGCGAAG--------G
----CC------C----C-----G-CCCGT-CC-GGGTCGGTGCCGGA-G-C--TGA---
------------------------------------------------------------
------------------------------------------------------------
------------------------------------------------------------
------------------------------------------------------------
------------------------------------------------------------
------------------------------------------------------------
------------------------------------------------------------
------------------------------------------------------------
------------------------------------------------------------
------------------------------------------------------------
------------------------------------------------------------
------------------------------------------------------------
------------------------------------------------------------
ATTCTTATGTAT-CAGAATATGAGTTTTTATTCCT-GTTTTTTCGTAAAAAATCTTCTTG
TTTACGATTAAGATCTTTTAGAAGCTTTCTTGAAAGAATTTACTTC------------TA
TGGAAAAATAGAACATTTTAGAATAGTGCATCATGTTTTTTTGAAGAAAACTTTATGGAT
CTTCACAGATCCTCTCATGCACTATCTTCGATATCAAGGTAAAGCTATTCTAGCATCAAA
AGGGGCTGATCTTTTTATGAAGAAATTAAAATCTTACCTTGTCTATTTTTGGCAATATTA
TTTTCATTTTTGGTCTGAGTCTAATAGGTTTCATAGAAACCAATTCTCTTATTATTCGTT
CTACTTTATCGGTTATTTTTTAAGTGTCAAAGTAAATTACTTGGTGGTAAGGAGTCAAAT
ACTAGAGGATTCTATATTAATAGATACT-CTTATTAAGA-GATTTGATACTTTAGTT-CC
AGTCCTT--CCTCT-CATTAGGT-CATTGTCTAAAGCTTC
>Carex_amplifolia|NEV|spm00000715|Anomalae
GGATGTCG------------GGCTCCCTGCACTTTT-GGTGCGGCCAACCG-AACAT-AG
GGC-TGTCTC-TTCACT-CT-CCCACC-CGTC---A--TTG--AACATG-TCGTGGTC-G
GGAT--GC-TTCCGATCGGTTGCCTG-TGCGGTTCTACCCTC-T-TGTGGGTATCGAAGT
CGTCCC-TGGATG--G-ATA---TTTGCTTG-CC-CT-T---CTGACA-TCTTT-GTG--
TC-GTTTGGG-C-AGCCGAAATG-TTGGC-GAGATTCTTGTGT--TGGCGC---G-TGGT
CGAA-TG-CCGTG-TCGCTATCACTTGGATTT-TTGCCGGCTCTCACGGATG-CAGTGCC
T-AGCGC--TAGC-TCTGTGGGAC--TT--T--G-TCCCGCAGGCTTC-GGG-AGGTCCC
-TT------G-------TAC-GAATC--------ATT--GCTC-TTATA--CGCC-GTCT
TGTCGTGTCGCC-ACCGCGGTACG-CAGATCGT------GTT------C-----------
-------------T----TTCGT-GCAGTCG---T-TGACAGCACGAT-AGCGAACATT-
AGTG---TCCGGAGC-------GTGGTC-TTGTGC-AC-GTGGA--ATGC--CTCTCCG-
----A-TC---GTATGAAC-AGCGATTTCTGG--TTCGCGTCA-CGCGAAG--------G
-----C---A--C----C-----G-CTCGT-CC-GGGTTGGTGCTGGA-G-C--TGATTG
CC-TTTCC---AGAAACAC-GACC-G-T-CGAAC-ACG-T--G-ACAG--AAT--G-C-T
G-CC-GC-GG-AGGCGC------------------------------TCGCC--------
--GC-CTCCT-C-GG---CCCCGCCGGCCT-CCTCCCTC-TCG-CCCTT--C---GGGGC
--GCGTCGGTTGCTGGTCGGAATACGGCGCGGGATGA--CGCCAAGGAA--CACGGT--A
A--AGCTGAGGCACCGGC--GAGCCGCT--C-----GAGGGCT-CCGT-C----GG-T--
---TGC--T-GAGGC-----CA-A--C---------A----GAA---GA----AATATGA
CTCTCGGCAACGGATATCTCGGCTCTCGCATCGATGAAGAACGTAGCGAAATGCGATACG
TGGTGTGAATTGCAGAATCCCGTGAACCATCGAGTCTTTGAACGCAAGTTGCGCCCGAGG
GACCCTCCCGAGGGCACGCCTGCCTCATGGGCGTTACAAGCCCATCCACGCTCGG-T-TT
-------T--GCCTAA-C--------TA--------------------A-C--------G
GC----AA---CGATGCGGACATTGGCCCTCCGAACCGC-GAGGCGCGGTGGGCCTAAGT
GTGCGGCC-GTCGTG-CGTGGCCGGGAGCGGCG-AGTGGTGGGC--T--A--CTGCGCAC
GTCA-CCCCGAG-CCCCGCACCGA-CGCAGGGCCTTGTA-CG-ACCCCCT-AACGAGGAG
ATTCTTATGTAT-CAGAATATGAGTTTTTATTCCT-GTTTTTTCGTAAAAAATCTTCTTG
TTTACGATTAAGATCTTTTAGAAGCTTTCTTGAAAGAATTTACTTC------------TA
TGGAAAAATAGAACATTTTAGAATAGTGCATCATGTTTTTTTGAAGAAAACTTTATGGAT
CTTCACAGATCCTCTCATGCACTATCTTCGATATCAAGGTAAAGCTATTCTAGCATCAAA
AGGGGCTGATCTTTTTATGAAGAAATTGAAATCTTACCTTGTCTATTTTTGGCAATATTA
TTTTCATTTTTGGTCTGAGCCTAATAGGTTTCATAGAAACCAATTCTCTTATTATTCGTT
CTACTTTATCGGTTATTTTATAAGTGTCAAAATAAATTACTTGGTGGTAAGGAGTCAAAT
ACTAGAGGATTCTATATTAATAGATACT-CTTATTAAGA-GATTTGATACTTTAGTT-CC
AGTCCTT--CCTCT-CATTAGAA-CATTGTCTAAAGCTTC
>Carex_rhodesiaca|NA|spm00004696|Phacocystis
GGATGTCG------------GGCTCCCTGCACTTTT-GGTGCGGCCAACCG-AACAT-AG
GGC-TGTCTC-TTCACT-CT-CCCACC-CGTC---A--CTG--AACATG-TCGTGGTT-G
GGAT--GG-CTCCGATCGGTTGCCTG-TGCGGTTCTACCCTC-T-TGTGGGTAGCGATGT
CGTCCC-TCGATG--G-ATG---TTTGCTTG-CC-CT-T---CTGACA-TTTTT-GTG--
TC-GTTTGGG-C-AGCCGAAATG-TTGGC-GAGGTCCTTGTGC--TGGCTC---G-TGGT
CGAA-TG-CCGTG-TTGCTATCACTTGGATTT-TTGCCGGCTCTCACGGATG-CGGTGCC
T-AGTGC--CAGC-TCTGCGGGAC--TT--T--G-CCCCGCAGACTTC-GGG-AGGTCCC
-TT------G-------TAC-GAATC--------ATT--GCTC-TTATA--CGCC-GT-C
TGTCGTGCCGCT-ACCGCGGCGCG-CAGATCGT------GTT------C-----------
-------------T----TTCGT-GCAGTCG---T-TGACAGCACGAT-AGCGAACATT-
AGTG---TCCGGAGC-------GTGGTC-TTGTGC-AC-GTGGA--ATGC--CTCTCCG-
----A-TC---GTATGAGC-AGCGATTTCCGA--TTTGCGTCG-CGCGATG--------G
-----C---C--C----C-----G-CCCGT-CC-GGGTCGGTGCCGGA-G-C--TGA---
------------------------------------------------------------
------------------------------------------------------------
------------------------------------------------------------
------------------------------------------------------------
------------------------------------------------------------
------------------------------------------------------------
------------------------------------------------------------
------------------------------------------------------------
------------------------------------------------------------
------------------------------------------------------------
------------------------------------------------------------
------------------------------------------------------------
------------------------------------------------------------
ATTTTTATGTAT-CAGAATATGAGTTTTTATTCCT-GTTTTTTCGTAAAAAATCTTCTTG
TTTACGATTAAGATCTTTTAGAAGCTTTCTTGAAAGAATTTACTTC------------TA
TGGAAAAATAGAACATTTTAGAATAGTGCATCATGTTTTTTTGAAGAAAACTTTATGGAT
CTTTACAGATCCTCTCATGCACTATCTTCGATATCAAGGTAAAGCTATTCTAGCATCAAA
AGGGGCTGATCTTTTTATGAAGAAATTAAAATCTTACCTTGTCTATTTTTGGCAATATTA
TTTTCATTTTTGGTCTGAGCCTAATAGGTTTCATAGAAACCAATTCTCTTATTATTCATT
CTACTTTATCGGTTATTTTTTAAGTGTCAAAATAAATTACTTGGTGGTAAGGAGTCAAAT
ACTAGAGGATTCTATATTAATAGATACT-CTTATTAAGA-GATTTGATACTTTAGTT-CC
AGTCCTT--CCTCT-CATTAGAT-CATTGTCTAAAGCTTC
>Carex_suifunensis|KOR?|spm00000350|Phacocystis
GGATGTCG------------GGCTCCCTGCACTTTT-GGTGCGGCCAACCG-AACAT-AG
GGC-TGTCTC-TTCACT-CT-CCCGCC-CGTC---A--CTG--AACATG-CCGTGGTT-G
GGAT--GG-TTCCGATCGGTTGCCTG-TGCAGTTCTACCCTC-T-TGTGGGTAGCGATGT
CGTCCC-TTGATG--G-ATA---TTTGCTTG-CC-CT-T---CTGACA-TTTTT-GTG--
TC-GTTTGGG-C-AGCCGAAATG-TTGGT-GAGATCCCTGTGC--TGGCGC---G-TGG-
CGAA-TG-CCGTG-TTGCTATCGCTTGGATCT-TTGCCGGCTCTCACGGATG-CGGTGCC
T-AGCGC--TAGC-TCTGTGGGAC--TT--T--G-CCCCGCAGACTTC-GGG-AGGTCCC
-TT------G-------TAC-GAATC--------ATT--GCTC-TTATA--CGCC-GT-T
TGTCGTGCCGCT-ACCGCGGCGCG-CAGATCGT------GTT------C-----------
-------------T----TTCGT-GCAGTCG---T-TGACAGCACGAT-AGCGAACATC-
AGTG---TCCGGAGC-------GTGGTC-TTGTGC-AC-GTGGA--ATGC--CTCTCCG-
----A-TC---GTATGAGC-AGCGATTTCCGG--TCTGCGTCG-CGCGATG--------G
-----C---C--C----T-----G-CCCGT-CC-GGGTCGGTGCCGGA-G-C--TGATTG
CC-TTTCC---AKAAACAC-GACC-G-T-CGAAC-ACG-T--G-ACAG--AAT--G-C-T
G-CC-GC-GG-AGGCGC------------------------------TCGCC--------
--GC-CTCCC-C-GG---CCCCACCGGCCT-CCTCCCTC-TCG-CCCTC--C---GGGGC
--GCGTCGGTCGCTGGTCGGAATACGGCGCGGGATGA--CGCCAAGGAA--CACGGT--A
A--AGCCGAGGCACCGAC--GGGCCGCT--------AAGGTCG-CCGT-C----GG-T--
---TGC--C-GGGGC-----GA-A--C---------A----AAA---GA----AATACGA
CTCTCGGCAACGGATATCTCGGCTCTCGCATCGATGAAGAACGTAGCGAAATGCGATACG
TGGTGTGAATTGCAGAATCCCGTGAACCATCGAGTCTTTGAACGCAAGTTGCGCCCGAGG
GACCCTCCCGAGGGCACGCCTGCCTCATGGGCGTTAGAAGCCCATCCACGCTCGG-T-TG
-------C-----CCGAC--------TA--------------------G-C--------G
GC----AG---AGATGCGGACATTGGCCCTCCGAGCCGC-GAGGCGCGGTGGGCCCAAGT
GTGCGGCC-GTCGTG-CGTGGCCGGGAGCGGCG-AGTGGTGGGC--T--A--CTGCGCAC
GTCG-CCCCGAG-CCGCGTACCGA-CGCAGGGCCTTGTA-CG-ACCCCCT-GACGAGGAG
------------------------------------------------------------
------------------------------------------------------------
------------------------------------------------------------
------------------------------------------------------------
------------------------------------------------------------
------------------------------------------------------------
------------------------------------------------------------
------------------------------------------------------------
----------------------------------------
>Carex_intumescens|MAI|spm00000975|Lupulinae
GGATGTCG------------GGCTCCCTGCACTTTT-GGTGCGGCCAACCG-AACAT-AG
GGC-TGTCTC-TTCAST-CT-CCCACC-CGTC---A--CTG--AACRTG-TTGTGGTT-G
GGAT--GG-TTCCGATCGGTTGCCTG-TGCGGTTCTACCCTC-T-TGTGGGTAGCTAAGT
CGTCCC-TTGATG--G-ATA---TTTGCTTG-CC-CT-T---CCGACA-TTTTT-GTG--
TC-GTTTGGG-C-AGCCGAAATG-TTGGT-GAGATCCTTGTGT--TGGCGC---G-TGGT
CGAA-TG-CCGTG-CTGCTATCACTTGGATTT-TTGCCGGCTCTCACGGATG-CGGTGCC
T-AGTGC--TAGC-TCTGTGGGAC--TT--T--G-CCCCGCAGACTTC-GGG-AGGTCCC
-TT------G-------TAC-GAATC--------ATT--GCTC-CTATA--CGCC-GT-T
TGTCGTGTTGCT-ACCGCGGCACG-CAGATCGT------GTT------C-----------
-------------T----TTCGT-GCAGTCA---T-TGACAGCACGAT-AGCGAACATT-
AGTG---TCCGGAGC-------GTGGTC-TTGTGC-AC-GTGGA--ATGC--CTCTCCG-
----A-TC---GTATGAGC-AGCGATTTCCGG--TTTGTGTCA-CGCGAAG--------G
-----C---C--C----C-----G-CCCGT-CC-GGGTCGGTTCCGGA-G-C--TGATTG
CC-TTTCC---AGAAACAC-GACC-G-T-CGAAC-ACG-T--G-ACAG--AAT--G-C-T
G-CC-GC-GG-AGGCGC------------------------------TTGCC--------
--GC-CTCCC-C-GG---CCCCACCGGCCT-CCTCCCTC-TCG-CCCTT--C---GGGGC
--GCGTTGGTTGCTGGTCGGAATACGGCGCGGGATGA--CGCCAAGGAA--CACGGT--A
A--AGCTGAGGCACCGGC--GAGCCGCT--C-----GGGGTCT-CCGT-C----GG-T--
---TGC--C-RAGGC-----AA-A--C-------AGA----AAA---------AATATGA
CTCTCGGCAACGGATATCTCGGCTCTCGCATCGATGAAGAACGTAGCGAAATGCGATACG
TGGTGTGAATTGCAGAATCCCGTGAACCATCGAGTCTTTGAACGCAAGTTGCGCCCGAGG
GACCCTCCCGAGGGCACGCCTGCCTCATGGGCGTTAGAAGCCCATCCACGCTCGG-T-TG
-------C-----CTAAC--------TA--------------------A-C--------G
GC----AG---AGATGCGGACATTGGCCCTCCGARCCGC-GAGGCGCGGTGGGCCTAAGT
GTGCGGCC-GTCGTA-CGTGGCCGGGAGCGGCG-AGTGGTGGGC--T--A--CTGCGCAC
GTCG-CCCCGAG-CCCCGTGCCGA-CGCAGGGCCTTGTA-CG-ACCCCCT-RACGAGGAG
ATTCTTATGTAT-CAGAATATGAGTTTTTATTCCT-GTTTTTTCGTAAAAAATCTTCTTG
TTTACGATTAAGATCTTTTAGAAGCTTTCTTGAAAGAATTTACTTC------------TA
TGGAAAAATAGAACATTTTAGAATAGTGCATCATGTTTTTTTGAAGAAAACTTTATGGAT
CTTCACAGATCCTCTCATGCACTATCTTCGATATCAAGGTAAAGCTATTCTAGCATCAAA
AGGGGCTGATCTTTTTATGAAGAAATTAAAATCTTACCTTGTCTATTTTTGGCAATATTA
TTTTCATTTTTGGTCTGAGCCTAATAGGTTTTATAGAAACCAATTCTCTTATTATTCGTT
CTACTTTATCGGTTATTTTTTAAGTGTCAAAGTAAATTACTTGGTGGTAAGGAGTCAAAT
ACTAGAGGATTCTATATTAATAGATACT-CTTATTAAGA-GATTTGATACTTTAGTT-CC
AGTCCTT--CCTCT-CATTAGAT-CATTGTCTAAAGCTTC
>Carex_madagascariensis|MDG|spm00002210|Phacocystis
GGATGTCG------------GGCTCCCTGCACTTTT-GGTGCGGCCAACCG-AACAT-AG
GGC-TGTCTC-TTCACT-CT-CCCGCC-CGTC---A--CTG--AACACG-TCGTGGTT-G
GGAT--GG-TTCCGATACGTTGCCTG-TGCGGTTCTACCCTC-C-TGTGGGTAGCGAAGT
CGTCCC-TTGATG--G-ATA---TTTGCTTG-CC-CT-T---GTGACA-TTTTT-GTG--
TC-GTTTGGG-C-AGCCGAAATG-TTGGT-GAGATCCTTGTGC--TGGCGC---G-TGGT
CGAA-TG-CCGTG-CTGCTATCACTTGGATTT-TTTCCGGCTCTCACGGATG-CGGTGCC
T-AGTGC--TAGC-TCTGTGGGAC--TT--T--G-CCCCGCAGACTTC-GGG-AGGTCCC
-TT------G-------TAC-GAATC--------ATT--GCTC-TTATA--CGCC-GT-T
TGTCGTGCCGCG-GTAGCGGCACG-CAGATCGT------GTT------C-----------
-------------T----TTCGT-GCAGTCG---G-TGACAGCACGAT-AGCGAACATT-
AGTG---TCCGGAGC-------GTGGTC-TCGTGC-AC-GTGGA--ATGC--CTCTCCG-
----A-TC---GTATGAGC-AGCGATTTCCGG--TCTGCGTCA-CGCGATG--------G
-----C---C--C----C-----G-CCCGT-CC-GGGTCGGTGCCGGA-G-C--TGATTG
GC--TTCC--TGGAAACAC-GACC-G-T-CGAAC-ACG-T--G-ACAG--AAT--G-C-T
G-CC-GC-GG-AGGCGC------------------------------TTGCC--------
--GC-CTCCC-A-GG---CCCCGCCGGCCT-CCTCCCTC-TCG-CCCTC--C---GGGGC
--GCGTTGGTTGCTGGTCGGAATACGGCGCGGGATGA--CGCCAAGGAA--CACGGT--A
A--AGCTGAGGCACCGGC--GGGCCGCT--C-----GAGGTCT-CCGT-C----GG-T--
---TGC--C-CAGGC-----CA-A--C---------A----GAC----A---CAATATGA
CTCTCGGCAACGGATATCTCGGCTCTCGCATCGATGAAGAACGTAGCGAAATGCGATACG
TGGTGTGAATTGCAGAATCCCGTGAACCATCGAGTCTTTGAACGCAAGTTGCGCCCGAGG
GACCCTCCCGAGGGCACGCCTGCCTCACGGGCGTTAGAAGCCCATCCACGCTCGG-T-TG
-------C-----CTAAC--------TA--------------------A-C--------G
GC----AG---AGATGCGGACATTGGCCCTCCGAACCGC-GAGGCGCGGTGGGCCCAAGT
GTGCGGCC-GCCGTA-CGTGGCCGGGAGCGGCG-AGTGGTGGGC--C--A--CTGCGCGC
GTCG-CCCCGAG-CCCCGTACCGG-CGAAGGGCCTTGTA-CG-ACCCCCT-AACGAGGAG
ATTTTTATGTAT-CAGAATATGAGTTTTTATTCCT-GTTTTTTCGTAAAAAATCTTCTTG
TTTACGATTAAGATCTTTTAGAAGCTTTCTTGAAAGAATTTACTTC------------TA
TGGAAAAATAGAACATTTTAGAATAGTGCATCATGTTTTTTTGAAGAAAACTTTATGGAT
CTTTACAGATCCTCTCATGCACTATCTTCGATATCAAGGTAAAGCTATTCTAGCATCAAA
AGGGGCTGATCTTTTTATGAARAAATTGAAATCTTACCTTGTCTATTTTTGGCAATATTA
TTTTCATTTTTGGTCTGAGCCTAATAGGTTTCATAGAAACCAATTCTCTTATTATTCATT
CTACTTTATCGGTTATTTTTTAAGTGTCAAAATAAATTACTTGGTGGTAAGGAGTCAAAT
ACTAGAGGATTCTATATTAATAGATACT-CTTATTAAGA-GATTTGATACTTTAGTT-CC
AGTCCTT--CCTCT-CATTAGAT-CATTGTCTAAAGCTTC
>Carex_grayi|TEN|spm00000924|Lupulinae
GGATGTCG------------GGCTCCCTGCACTTTT-GGTGCGGCCAACCG-AACAT-AG
GGC-TGTCTC-TTCACT-CT-CCCACC-CGTC---A--CTG--AACATG-TTGTGGTT-G
GGAT--GG-TTCCGATCGGTTGCCTG-TGCGGTTCTACCCTC-T-TGTGGGTAGCCGAGT
CGTCCC-TTGATG--G-ATA---TTTGCTTG-CC-CT-T---GTGACA-TTTTT-GTG--
TC-GTTTGGG-C-AGCCGAAATG-TCGGT-GAGATCCCTGTGC--CGGCGC---G-TGGT
CGAA-TG-CCGTG-TTGCTAKCGCTTGGATTT-TTGCCGGCTCTCACGGATG-CGGTGCC
T-AGTGC--TAGC-TCTGTGGGAC--TT--T--G-CCCCGCAGACTTC-GGG-AGGTCGC
-TT------G-------TAC-GAATC--------ATT--GCTC-TTATA--CGCC-GT-T
TGTCGTGTCGCT-ACCGCGGCACG-CAGATCGT------GTT------C-----------
-------------T----TTCGT-GCAGTCG---T-TGACAGCACGAT-AGCGAACATT-
AGTG---TCCGGAGC-------GTGGTC-TCGTGC-AC-GTGGA--ATGC--CTCTCCG-
----A-TC---GTATGAGC-AGCGATTTCCGG--T-CGCGTCA-CGCGAAG--------G
-----C---C--C----C-----G-CCCGT-CC-GGGTCGGTGCTGGA-G-C--TGATTG
CC-TTTCC--G-GAAACAC-GACC-G-T-CGAAC-ACG-T--G-ACAG--AAT--G-C-T
G-CC-GC-GG-AGGCGC------------------------------TTGCC--------
--GC-CTCCC-C-GG---CCCCGCCGGCCT-CCTCCCTC-TCG-CCCTC--C---GGGGC
--GCGTTGGTTGCTGGTCGGAATACGGCGCGGGATGA--CGCCAAGGAA--CACGGT--A
A--AGCCGAGGCACCGGC--GAGCCGCT--C-----GAGGTCT-CCGC-C----GG-T--
---TGC--C-GAGGC-----CA-A--C--A------G----AAG----A----AATACGA
CTCTCGGCAACGGATATCTCGGCTCTCGCATCGATGAAGAACGTAGCGAAATGCGATACG
TGGTGTGAATTGCAGAATCCCGTGAACCATCGAGTCTTTGAACGCAAGTTGCGCCCGAGG
GACCCTCCCGAGGGCACGCCTGCCTCATGGGCGTTAGAAGCCCATCCACGCTCGG-C-TG
-C-----C-----TGA-C--------TA--------------------A-C--------G
GC----AG---AGATGCGGACATTGGCCCTCCGAACCGC-GAGGCGCGGTGGGCCTAAGT
GTGCGGCC-GTCGTA-CGTGGCCGGGAGCGGCG-AGTGGTGGGC--T--G--CTGCGCAC
GCCG-CCCCGAG-CCCCGTACCGA-CGCGGGGCCTTGTA-CG-ACCCCCT-AACGAGGAG
ATTCTTATGTAT-CAGAATATGAGTTTTTATTCCT-GTTTTTTCGTAAAAAATCTTCTTG
TTTACGATTAAGATCTTTTAGAAGCTTTCTTGAAAGAATTTACTTC------------TA
TGGAAAAATAGAACATTTTAGAATAGTGCATCATGTTTTTTTGAAGAAAACTTTATGGAT
CTTCACAGATCCTCTCATGCACTATCTTCGATATCAAGGTAAAGCTATTCTAGCATCAAA
AGGGGCTGATCTTTTTATGAAGAAATTAAAATCTTACCTTGTCTATTTTTGGCAATATTA
TTTTCATTTTTGGTCTGAGCCTAATAGGTTTCATAGAAACCAATTCTCTTATTATTCGTT
CTACTTTATCGGTTATTTTTTAAGTGTCAAAGTAAATTACTTGGTGGTAAGGAGTCAAAT
ACTAGAGGATTCTATATTAATAGATACT-CTTATTAAGA-GATTTGATACTTTAGTT-CC
AGTCCTT--CCTCT-CATTAGAT-CATTGTCTAAAGCTTC
>Carex_gotoi|KOR|spm00000020|Paludosae
GGATGTCG------------GGCTCCCTGCACTTTT-GGTGCGGCCAACCG-AACAT-AG
GGC-TGTCTC-TTCACT-CT-CCCGCC-CGTC---A--TTG--AACATG-TYGTGGTC-G
GGAT--GG-TTCCGATCGGTTGCCTG-TGCGGTTCTACCC-C-T-TGAGGGTAGCGAAGT
CGTCCC-TCGATG--G-ATA---TTTGCTTG-CC-CT-T---CYGACA-TTTTT-GTG--
TC-GTTTGGG-C-AGCCGAAATG-TTGGC-GAGATCCTTGTGC--TGYCGC---G-TGGT
TGAA-YGCCCGCG-TTGCCATCACTTGGATTT-TTGCCGGCTCTCACGGATG-CGGTGCC
C-AGCGC--TAGC-TCTGTGGGAC--TC--T--G-CCCCGCAGACTCC-GGG-AGGTCCC
-CT------G-------TAC-GAATC--------ATT--GCTC-TTATA--CGCC-GT-T
TGTCGTGCCGCT-GCCGCGGCACG-CAGATCGT------GTT------C-----------
-------------T----TTCGT-GCAGTCG---T-TGACAGCGCGAT-AGCGAACATT-
AGTG---TCCGGAGC-------GTGGTC-TCGTGC-AG-GCGGA--ATGC--CTCTCCG-
----A-TC---GTACGAGC-AGCGATTTCCGG--TTCGCGTCA-CGCGAAG--------G
-----C---C--C----C-----GCCCCGT-CC-GGGTCGGTGCCGGA-G-C--CGATTG
CC-TYTCC---GGAAACAC-GACC-G-T-CGAAC-ACG-T--G-ACAG--AAC--G-C-T
G-CC-GC-GG-AGGCGC------------------------------TGGCC--------
--GC-CTCCT-C-GG---CCCCACCGGCCT-CCTCCCTC-TCG-CCCTT--C---CGGGC
--GCGTCGGTCGCTGGCCGGAACACGGCGCGGGATGA--CGCCAAGGAA--CACGGT--A
A--AGCCGAGGCGCCGGC--GGGCCGCT--C-----GAGGTCT-CCGC-C----GG-T--
---TGC--C-GAGGC-----CA-A--C---------A----GAA-AAAA----AATAYGA
CTCTCGGCAACGGATATCTCGGCTCTCGCATCGATGAAGAACGTAGCGAAATGCGATACG
TGGTGTGAATTGCAGAATCCCGTGAACCATCGAGTCTTTGAACGCAAGTTGCGCCCGAGG
GACCCTCCCGAGGGCACGCCTGCCTCACGGGCGTTAGAAGCCCATCCACGCTCGG-C-TG
-------C-----CCGAC--------TA--------------------G-C--------G
GC----AG---AGATGCGGACACTGGCCCTCCGAACCGC-GAGGCGCGGTGGGCCTAAGT
GTGCGGCC-GTCGTA-CGTGGCCGGGAGCGGSG-AGTGGTGGGC--T--G--CTGCGCAC
GCCG-CCCCGAG-CCCCGTACCGA-CGCAGGGCCYTGTA-CG-ACCCCCT-AACGAGGAG
ATTCTTATGTAT-CAGAATATGAGTTTTTATTCCT-GTTTTTTCGTAAAAAATCTTCTTG
TTTACGATTAAGATCTTTTAGAAGCTTTCTTGAAAGAATTTACTTC------------TA
TGGAAAAATAGAACATTTTAGAATAGTGCATCATGTTTTTTTGAAGAAAACTTTATGGAT
CTTCACAGATCCTCTCATGCACTATCTTCGATATCAAGGTAAAGCTATTCTAGCATCAAA
AGGGGCTGATCTTTTTATGAARAAATTAAAATCTTACCTTGTCTATTTTTGGCAATATTA
TTTTCATTTTTGGTCTGAGTCTAATAGGTTTCATAGAAACCAATTCTCTTATTATTCGTT
CTACTTTATCGGTTATTTTTTAAGTGTCAAAGTAAATTACTTGGTGGTAAGGAGTCAAAT
ACTAGAGGATTCTATATTAATAGATACT-CTTATTAAGA-GGTTTGATACTTTAGTT-CC
AGTCCTT--CCTCT-CATTAGAT-CATTGTCTAAAGCTTC
>Carex_lacustris|MAN|spm00000991|Paludosae
GGATGTCG------------GGCTCCCTGCACTCTT-GGTGCGGCCAACCG-AACAT-AG
GGC-TGTCTC-TTCACT-CT-CCCGCC-CGTC---A--TTG--AACGTG-TCGTGGTC-G
GGAT--GG-TTCCGATCGGTTGCCTG-TGCGGTTCTACCCTC-T-TGTGGGTAGCGAAGT
CGTCCC-TTGATG--G-ATA---TTTGCTTG-CC-CT-T---CTGACA-TTTCT-GTG--
TC-GTTTGGG-C-GGCCGAAATG-TCGGC-GAGATCCTTGTGC--TGTCGC---G-TGGT
TGAA-TG-CCGTG-TTGCCATCGCTTGGATTT-GTKCCGGCTCTCACGGATG-CGGTGCC
T-AGCGC--TAGC-TCTGTGGGAC--TC--T--G-CCCCGCAGACTTC-GGG-AGGTCCC
-TT------G-------TAC-GAGTC--------ATT--GCTC-TTATA--CGCC-GT-T
TGTCGTGCCGCT-GCCGCGGCACG-CAGATCGT------GTT------C-----------
-------------T----TTCGT-GCGGTCG---T-TGACAGCGCGAT-AGCGAACATC-
AGTG---TCCGGAGC-------GTGGTC-TTGTGC-GG-GTGGA--ATGC--CTCTCCG-
----A-TC---GTATGAGC-AGCGATTTCCGG--TTCGCGTCG-CGCGAAG--------G
-----C---C--C----C-----GCCCCGT-CC-GGGTCGGCGCCGGA-G-C--TGATTG
CC-TTTCC---AGAAACAC-GACC-G-T-CGAAC-ACG-T--G-ACAG--AAT--G-C-T
G-CC-GC-GG-AGGCGC------------------------------TCGCC--------
--GC-CTCCC-C-GG---CCCCGCCGGCCT-CCTCCCTC-TCG-CCCTT--C---CGGGC
--GCGTCGGTTGCTGGCCGGAATACGGCGCGGGATGA--CGCCAAGGAA--CACGGT--A
G--AGCCGAGGCGCCGGC--GGGCCGCT--C-----GCGGTCT-CCGT-C----GG-T--
---TGC--C-GAGGC-----CA-A--C------AG-A----AAA----G----AATACGA
CTCTCGGCAACGGATATCTCGGCTCTCGCATCGATGAAGAACGTAGCGAAATGCGATACG
TGGTGTGAATTGCAGAATCCCGTGAACCATCGAGTCTTTGAACGCAAGTTGCGCCCGAGG
GACCCTCCCGAGGGCACGCCTGCCTCATGGGCGTTAGAAGCCCATCCACGCTCGG-C-TG
-------C-----CCGAA--------TA--------------------A----------G
GC----AG---AGATGCGGACATTGGCCCTCCGAACCGC-GAGGCGCGGTGGGCCCAAGT
GTGCGGCC-GTCGCA-CGTGGCCGGGAGCGGCG-AGTGGTGGGC--T--G--CTGCGCGC
GTCG-CCCCGAG-CCCCGTACCGA-CGCAGGGCCTTGTA-CG-ACCCCCT-AACGAGGAG
ATTCTTATGTAT-CAGAATATGAGTTTTTATTCCT-GTTTTTTCGTAAAAAATCTTCTTG
TTTACGATTAAGATCTTTTAGAAGCTTTCTTGAAAGAATTTACTTC------------TA
TGGAAAAATAGAACATTTTAGAATAGTGCATCATGTTTTTTTGAAGAAAACTTTATGGAT
CTTCACAGATCCTCTCATGCACTATCTTCGATATCAAGGTAAAGCTATTCTAGCATCAAA
AGGGGCTGATCTTTTTATGAAGAAATTAAAATCTTACCTTGTCTATTTTTGGCAATATTA
TTTTCATTTTTGGTCTGAGTCTAATAGGTTTCATAGAAACCAATTCTCTTATTATTCGTT
CTACTTTATCGGTTATTTTTTAAGTGTCAAAGTAAATTACTTCGTGGTAAGGAGTCAAAT
ACTAGAGGATTCTATATTAATAGATACT-CTTATTAAGA-GATTTGATACTTTAGTT-CC
AGTCCTT--CCTCT-CATTAGAT-CATTGTCTAAAGCTTC
>Carex_pumila|NCA|spm00002067|Paludosae
GGATGTCG------------GGCTCCCTGCACTTTT-GGTGCGGCCAACCG-AACAT-AG
GGC-TGTCTC-TTCACT-CT-CCCGCC-CGTC---A--TTG--AGCATG-TCGTGGTC-G
GGAT--GG-TTCCGATCGGTTGCCTG-TGCGGTTCCACCCTC-T-TGTGGGTAGCAAAGT
CGGCCC-TTGATG--G-ATA---TTTGCTTG-CC-CT-T---GTGACA-TTTTT-GTG--
TC-GTTTGGG-C-GGCCGAAATG-CTGGC-GAGATCCTTGTGC--TGTCGC---G-TGGT
TGAA-TG-CCGTG-TTGCCATCACTTGGATTT-GTGCCGGCTCTCACGGATG-CGGTGCC
T-AGCGC--TAGC-TCTGTGGGAC--TC--T--G-CCCCGCAGACTTC-GGG-AGGTCCC
-CT------G-------TAC-GAATC--------ATT--GCTC-TTATA--CGCC-GT-T
TGTCGTGTCGCT-ACCGCGGCACG-CAGATCGT------GTT------C-----------
-------------T----TTCGT-GCAGTCG---T-TGACAGCGCGAT-AGCCAACATT-
AGTG---TCCGGAGC-------GTGGTC-TTGTGC-AG-GTGGA--ATGC--CTCTCCG-
----A-TC---GTACGAGC-AGCGATTTCCGG--TCCGCGTCA-CGCGAAG--------G
-----C---C--C----C-----G-CCCGT-CC-GGGTCGGTGCCGGA-G-C--CGATTG
CC--TCTC--CGGAAACAC-GACC-G-T-CGAAC-ACG-T--G-ACAG--AAC--G-C-T
G-CC-GC-GG-AGGCGC------------------------------TCGCC--------
--GC-CTCCT-C-GG---CCCCACCGGCCT-CCTCCCTC-TCG-CCCTT--C---CGGGC
--GCGTCGGTCGCTGGCCGGAACACGGCGCGGGATGA--CGCCAAGGAA--CACGGT--A
A--AGCCGAGGCGCCGGC--GGGCCGCT--C-----GAGGTCT-CCGC-C----GG-T--
---TGC--C-GAGGC-----CA-A--C---------A----GAA-AAAA----AACATGA
CTCTCGGCAACGGATATCTCGGCTCTCGCATCGATGAAGAACGTAGCGAAATGCGATACG
TGGTGTGAATTGCAGAATCCCGTGAACCATCGAGTCTTTGAACGCAAGTTGCGCCCGAGG
GACCCTCCCGAGGGCACGCCTGCCTCATGGGCGTTAGAAGCCCATCCACGCTCGG-C-TG
-------C-----CCGAC--------TA--------------------G-S--------G
GC----AG---AGATGCGGACATTGGCCCTCCGAACCGC-GAGGCGCGGTGGGCCYAAGT
GTGCGGCC-GCCGTA-CGTGGCCGGGAGCGGCG-AGTGGTGGGC--T--G--CTGCGCAC
GCCG-CCCCGAG-CCCCGTACCGA-CGCAGGGCCTTGTA-CG-ACCCCCT-AACGAGGAG
ATTCTTATGTAT-CAGAATATGAGTTTTTATTCCT-GTTTTTTCGTAAAAAATCTTCTTG
TTTACGATTAAGATCTTTTAGAAGCTTTCTTGAAAGAATTTACTTC------------TA
TGGAAAAATAGAACATTTTAGAATAGTGCATCATGTTTTTTTGAAGAAAACTTTATGGAT
CTTCACAGATCCTCTCATGCATTATCTTCGATATCAAGGTAAAGCTATTCTAGCATCAAA
AGGGGCTGATCTTTTTATGAAGAAATTAAAATCTTACCTTGTCTATTTTTGGCAATATTA
TTTTCATTTTTGGTCTGAGTCTAATAGGTTTCATAGAAACCAATTCTCTTATTATTCGTT
CTACTTTATCGGTTATTTTTTAAGTGTCAAAGTAAATTACTTGGTGGTAAGGAGTCAAAT
ACTAGAGGATTCTATATTAATAGATACT-CTTATTAAGA-GGTTTGATACTTTAGTT-CC
AGTCCTT--CCTCT-CATTAGAT-CATTGTCTAAAGCTTC
>Carex_lupulina|MRY|spm00001078|Lupulinae
GGATGTCG------------GGCTCCCTGCACTTTT-GGTGCGGCCAACCG-AACAT-AG
GGC-TGTCTC-TTCACT-CT-CCCRCC-CGTC---A--TTG--AACATG-TYGTGGTC-G
GGAT--GG-TTCCGATCGGTTGCCTG-TGCGGTTCTACCC-C-T-TGCGGGTAGCGAAGT
CGTCCC-TTGATG--G-ATA---TCTGCTTG-CC-CT-T---CTGACA-TTTCT-GTG--
TC-GTTTGGG-C-AGCCGAAATG-TTGGC-GAGATCCTTGGGC--TGTCGC---G-TGGT
TGAA-TG-CCGYG-TTGCCATCACTTGGATTT-TTGCCGGCTCTCACGGAYG-CGGTGCG
T-AGCGC--TAGC-TCTGTGGGAC--TT--T--G-CCCCGCAGACTTC-GGG-AGGTCCC
-TT------G-------TAC-GAATC--------ATT--GCTC-TTATA--CGCC-GT-T
TGTCGTGTCGCT-RCCGCGGCACG-CAGATCGT------GTT------C-----------
-------------T----TTCGT-GCAGTCG---T-TGACAGCACGAT-AGCGAACATT-
AGTG---TCCGGAGC-------GTGGTC-TTGTGC-AG-GCGGA--ATGC--CTCTCCG-
----A-TC---ATRTGAGC-AGCGATTTCCGG--TCTGCGTCA-YGCGAAG--------G
-----C---C--C----M-----G-CCCGT-CC-GGGTCGGTGCTGGA-G-C--TGATTG
CC-TCTCC---GGAAACAC-GACC-G-T-CGAAC-RCG-T--G-ACAG--AAT--G-C-T
G-CC-GC-GG-AGGCGC------------------------------TTGCC--------
--GC-CTCCT-C-GG---CCCCACCGGCCT-CCTCCCTC-TCG-CCCTT--C---CGGGC
--GCGTCGGTTGCTGGTCGGAATACGGCGCGGGATGA--CGCCAAGGAA--CACGGT--A
A--AGCTGAGGCGCCGGC--GAGCCGCT--C-----GAGGYCT-CCGT-C----GG-T--
---TGC--C-RAGGC-----CA-A--C---------R---GAAA----A----AATATGA
CTCTCGGCAACGGATATCTCGGCTCTCGCATCGATGAAGAACGTAGCGAAATGCGATACG
TGGTGTGAATTGCAGAATCCCGTGAACCATCGAGTCTTTGAACGCAAGTTGCGCCCGAGG
GACCCTCCCGAGGGCACGCCTGCCTCATGGGCGTTAGAAGCCCATCCACGCTCGG-T-TG
-------C-----CYAAC--------TA--------------------A-C--------G
GC----AG---AGATGCGGACATTGGCCCTCCGAACCGC-GAGGCGCGGTGGGCCTAAGT
GTGCGGCC-GTCGTA-CGTGGCCGGGAGCGGCG-AGTGGTGGGC--T--G--CTGCGCGC
GTCG-CCCCTGG-CCCCGTACCGA-CGCAGGGCCTTGTA-CG-ACCCCCT-AACGAGGAG
ATTCTTATGTAT-CAGAATATGAGTTTTTATTCCT-GTTTTTTCGTAAAAAATCTTCTTG
TTTACGATTAAGATCTTTTAGAAGCTTTCTTGAAAGAATTTACTTA------------TA
TGGAAAAATAGAACATTTTAGAATAGTGCATCATGTTTTTTTGAAGAAAACTTTATGGAT
CTTCACAGATCCTCTCATGCACTATCTTCGATATCAAGGTAAAGCTATTCTAGCATCAAA
AGGGGCTGATCTTTTTATGAAGAAATTAAAATTTTACCTTGTCTATTTTTGGCAATATTA
TTTTCATTTTTGGTCTGAGTCTAATAGGTTTCATAGAAACCAATTCTCTTATTATTCATT
CTACTTTATCGGTTATTTTTTAAGTGTCAAAGTAAATTACTTGGTGGTAAGGAGTCAAAT
ACTAGAGGATTCTATATTAATAGATACT-CTTATTAAGA-GATTTGATACTTTAGTT-CC
AGTCCTT--CCTCT-CATTAGAT-CATTGTCTAAAGCTTC
>Carex_louisianica|FLA|spm00001008|Lupulinae
GGATGTCG------------GGCTCCCTGCACTTTT-GGTGCGGCCAACCG-AACAT-AG
GGC-TGTCTC-TTCACT-CT-CCCACC-CGTC---A--TTG--AACATG-TCGTGGTC-G
GGAT--GG-TTCCGATCGGTTGCCTG-TGCGGTTCTACCC-C-T-CGTGGGTAGCGAAGT
CGTCCC-TTGATG--G-ATA---TCTGCTTG-CC-CT-T---CTGACA-TTTCT-GTG--
TC-GTTTGGG-C-AGCCGAAATG-TTGGC-GAGATCCTTGGGC--TGTCGC---G-TGGT
TGAA-TG-CCGTG-TTGCCATCACTTGGATTT-TTGTCGGCTCTCACGGATG-CKGTGCG
T-AGCGC--TAGC-TCTGTGGGAC--TT--T--G-CCCCGCAGACTTC-GGG-AGGTCCC
-TT------G-------TAC-GAATC--------ATT--GCTC-TTATA--CGCC-GT-T
TGTCGTGTCGCT-ACCGCGGCACG-CAGATCGT------GTT------C-----------
-------------T----TTCGT-GCAGTCG---T-TGACAGCACGAT-AGCGAACATT-
AGTG---TCCGGAGC-------GTGGTC-TTGTGC-AG-GCGGA--ATGC--CTCTCCG-
----A-TC---ATATGAGC-AGCGATTTCCGG--TCCGCGTCA-CGCGAAG--------G
-----C---C--C----C-----G-CCCGT-CC-GGGTCGGTGCCGGA-G-C--TGATTG
CC--TCTC--CGGAAACAC-GACC-G-T-CGAAC-ACG-T--G-ACAG--AAT--G-C-C
G-CC-GC-GG-AGGCGC------------------------------TTGCC--------
--GC-CTCCT-C-GG---CCCCACCGGCCT-CCTCCCTC-TCG-CCCTT--C---CGGGC
--GCGTCGGTTGCTGGTCGGAATACGGCGCGGGATGA--CGCCAAGGAA--CACGGT--A
A--AGCTGAGGCGCCGGC--GAGCCGCT--C-----GAGGCCT-CCGT-C----GG-T--
---TGC--C-AAGGC-----CG-G--C-------AGA----AAA---------AATATGA
CTCTCGGCAACGGATATCTCGGCTCTCGCATCGATGAAGAACGTAGCGAAATGCGATACG
TGGTGTGAATTGCAGAATCCCGTGAACCATCGAGTCTTTGAACGCAAGTTGCGCCCGAGG
GACCCTCCCGAGGGCACGCCTGCCTCATGGGCGTTAGAAGCCCATCCACGCTCGG-T-TG
-------C-----CTAAC--------TA--------------------A-C--------G
GC----AG---AGATGCGGACATTGGCCCTCCGAACCGC-GAGGCGCGGTGGGCCTAAGT
GTGCGGCC-GTCGTA-CGTGGCCGGGAGCGGCG-AGTGGTGGGC--T--G--CTGCGCGC
GTCG-CCCCTGG-CCCCGTACCGA-CGCAGGGCCTTGTA-CG-ACCCCCT-AACGAGGAG
ATTCTTATGTAT-CAGAATATGAGTTTTTATTCCT-GTTTTTTCGTAAAAAATCTTCTTG
TTTACGATTAAGATCTTTTAGAAGCTTTCTTGAAAGAATTTACTTA------------TA
TGGAAAAATAGAACATTTTAGAATAGTCCATCATGTTTTTTTGAAGAAAACTTTATGGAT
CTTCACAGATCCTCTCATGCACTATCTTCGATATCAAGGTAAAGCTATTCTAGCATCAAA
AGGGGCTGATCTTTTTATGAAGAAATTAAGATTTTACCTTGTCTATTTTTGGCAATATTA
TTTTCATTTTTGGTCTGAGTCTAATAGGTTTCATAGAAACCAATTCTCTTATTATTCGTT
CTACTTTATCGGTTATTTTTTAAGTGTCAAAGTAAATTACTTGGTGGTAAGGAGTCAAAT
ACTAGAGGATTCTATATTAATAGATACT-CTTATTAAGA-GATTTGATACTTTAGTT-CC
AGTCCTT--CCTCT-CATTAGAT-CATTGTCTAAAGCTTC
>Carex_lupuliformis|FLA|spm00001011|Lupulinae
GGATGTCG------------GGCTCCCTGCACTTTT-GGTGCGGCCAACCG-AACAT-AG
GGC-TGTCTC-TTCACT-CT-CCCACC-CGTC---A--TTG--AACRTG-TCGTGGTC-G
GGAT--GG-TTCCGATCGGTTGCCTG-TGCGGTTCTACCC-C-T-TGCGGGTAGCGAAGT
CGTCCC-TTGATG--G-ATA---TCTGCTTG-CC-CT-T---CTGACA-TTTCT-GTG--
TC-GTTTGGG-C-AGCCGAAATG-TTGGC-GAGATCCTTGGGC--TGTYGC---G-TGGT
TGAA-TG-CCGYG-TTGCCATCACTTGGATTT-TTGCCGGCTCTCACGGATG-CGGTGCG
T-AGCGC--TAGC-TCTGTGGGAC--TT--T--G-CCCCGCAGACTTC-GGG-AGGTCCC
-TT------G-------TAC-GAATC--------ATT--GCTC-TTATA--CGCC-GT-T
TGTCGTGTCGCT-ACCGCGGCACG-CAGATCGT------GTT------C-----------
-------------T----TTCGT-GCAGTCG---T-TGACAGCACGAT-AGCGAACATT-
AGTG---TCCGGAGC-------GTGGTC-TTGTGC-AG-GCGGA--ATGC--CTCTCCG-
----A-TC---ATGTGAGC-AGCGATTTCCGG--TCCGCGTCA-CGCGAAG--------G
-----C---C--C----C-----G-CCCGT-CC-GGGTCGGTGCTGGA-G-C--TGATTG
CC-TCTCC---AGAAACAC-GACC-G-T-CGAAC-GCG-T--G-ACAG--AAT--G-C-T
G-CC-GC-GG-AGGCGC------------------------------TTGCC--------
--GC-CTCCT-C-GG---CCCCACCGGCCT-CCTCCCTC-TCG-CCCTT--C---CGGGC
--GCGTCGGTTGCTGGTCGGAATACGGCGCGGGATGA--CGCCAAGGAA--CACGGT--A
A--AGCTGAGGCGCCGGC--GAGCCGCT--C-----GAGGCCT-CCGT-C----GG-T--
---TGC--C-AAGGC-----CA-A--C---------G---GAAA----A----AATATGA
CTCTCGGCAACGGATATCTCGGCTCTCGCATCGATGAAGAACGTAGCGAAATGCGATACG
TGGTGTGAATTGCAGAATCCCGTGAACCATCGAGTCTTTGAACGCAAGTTGCGCCCGAGG
GACCCTCCCGAGGGCACGCCTGCCTCATGGGCGTTAGAAGCCCATCCACGCTCGG-T-TG
-------C-----CTAAC--------TA--------------------A-C--------G
GC----AG---AGATGCGGACATTGGCCCTCCGAACCGC-GAGGCGCGGTGGGCCTAAGT
GTGCGGCC-GTCGTA-CGTGGCCGGGAGCGGCG-AGTGGTGGGC--T--G--CTGCGCGC
GTCG-CCCCTGG-CCCCGTACCGA-CGCAGGGCCTTGTA-CG-ACCCCCT-AACGAGGAG
ATTCTTATGTAT-CAGAATATGAGTTTTTATTCCT-GTTTTTTCGTAAAAAATCTTCTTG
TTTACGATTAAGATCTTTTAGAAGCTTTCTTGAAAGAATTTACTTA------------TA
TGGAAAAATAGAACATTTTAGAATAGTGCATCATGTTTTTTTGAAGAAAACTTTATGGAT
CTTCACAGATCCTCTCATGCACTATCTTCGATATCAAGGTAAAGCTATTCTAGCATCAAA
AGGGGCTGATCTTTTTATGAAGAAATTAAAATTTTACCTTGTCTATTTTTGGCAATATTA
TTTTCATTTTTGGTCTGAGTCTAATAGGTTTCATAGAAACCAATTCTCTTATTATTCATT
CTACTTTATCGGTTATTTTTTAAGTGTCAAAGTAAATTACTTGGTGGTAAGGAGTCAAAT
ACTAGAGGATTCTATATTAATAGATACT-CTTATTAAGA-GATTTGATACTTTAGTT-CC
AGTCCTT--CCTCT-CATTAGAT-CATTGTCTAAAGCTTC
>Carex_melanostachya|NA|spm00001550|Paludosae
GGATGTCG------------GGCTCCCTGCACTTTT-GGTGCGGCCAACCG-AACAT-AG
GGC-TGTCTC-TTCACT-CT-CCCGCC-CGTC---A--TTG--AACATG-TCGTGGTC-G
GGAT--GG-TTCCGATCGGTTGCCTG-TGCGGTTCTACCCTC-T-TGCGGGTAGCGAAGT
CGTCCC-TTGATG--G-ATA---TTTGCTTG-CC-CT-T---GTGACA-TTTTT-GTG--
TC-GTTTGGG-C-AGCCGAAATG-TTGGC-GAGATCCTTGTGC--TGTCGC---G-TGGT
TGAA-TG-CCGTG-TCGCCATCACTTGGATTT-GTGCCGGCTCTCACGGATG-CGGTGCC
T-AGCGC--TAGC-TCTGTGGGAC--TC--T--G-CCCCGCAGACTTC-GGG-AGGTCCC
-TT------G-------TAC-GAATC--------ATT--GCTC-TTATA--CGCC-GT-T
TGTCGTGCCGCT-GCCGCGGCACG-CAGATCGT------GTT------C-----------
-------------T----TTCGT-GCAGTCG---T-TGACAGCGCGAT-AGCGAACATT-
AGTG---TCCGGAGC-------GTGGTC-TCGTGC-GG-GTGGA--ATGC--CTCTCCG-
----A-TC---GTATGAGC-AGCGATTTCCGG--TCTGCGTCA-CGCGAAG--------G
-----C---C--C----C-----GCCCCGT-CC-GGGTCGGCGCCGGA-G-C--TGATTG
CC-TTTCC---GGAAACAC-GACC-G-T-CGAAC-ACG-T--G-ACAG--AAT--G-C-T
G-CC-GC-GG-AGGCGC------------------------------TCGCC--------
--GC-CTCCT-C-GG---CCCCACCGGCCT-CCTCCCTC-TCG-CCCTT--C---CGGGC
--GCGTCGGTCGCTGGCCGGAACACGGCGCGGGATGA--CGCCAAGGAA--CACGGT--A
A--AGCTGAGGCGCCGGC--GGGCCGCT--C-----GCGGTCT-CCGT-C----GG-C--
---TGC--C-GAGGC-----CA-G--C------AG-A----AAA----A----AATACGA
CTCTCGGCAACGGATATCTCGGCTCTCGCATCGATGAAGAACGTAGCGAAATGCGATACG
TGGTGTGAATTGCAGAATCCCGTGAACCATCGAGTCTTTGAACGCAAGTTGCGCCCGAGG
GACCCTCCCGAGGGCACGCCTGCCTCATGGGCGTTAGAAGCCCATCCACGCTCGG-C-TG
-------C-----CTGAC--------TA--------------------A-C--------G
GC----AG---AGATGCGGACATTGGCCCTCCGAGCCGC-GAGGCGCGGTGGGCCCAAGT
GTGCGGCC-GTCGTA-CGTGGCCGGGAGCGGCG-AGTGGTGGGC--T--G--CTGCGCAC
GTCG-CCCCGAG-CCCCGTACCGA-CGCAGGGCCTTGTA-CG-ACCCCCT-AACGAGGAG
ATTCTTATGTAT-CAGAATATGAGTTTTTATTCCT-GTTTTTTCGTAAAAAATCTTCTTG
TTTACGATTAAGATCTTTTAGAAGCTTTCTTGAAAGAATTTACTTC------------TA
TGGAAAAATAGAACATTTTAGAATAGTGCATCATGTTTTTTTGAAGAAAACTTTATGGAT
CTTCACAGATCCTCTCATGCACTATCTTCGATATCAAGGTAAAGCTATTCTAGCATCAAA
AGGGGCTGATCTTTTTATGAAGAAATTAAAATCTTACCTTGTCTATTTTTGGCAATATTA
TTTTCATTTTTGGTCTGAGTCTAATAGGTTTCATAGAAACCAATTCTCTTATTATTCGTT
CTACTTTATCGGTTATTTTTTAAGTGTCAAAGTAAATTACTTGGTGGTAAGGAGTCAAAT
ACTAGAGGATTCTATATTAATAGATACT-CTTATTAAGA-GATTTGATACTTTAGTT-CC
AGTCCTT--CCTCT-CATTAGAT-CATTGTCTAAAGCTTC
>Carex_aematorrhyncha|CLS|spm00000532|Paludosae
GGATGTCG------------GGCTCCCTGCACTTTT-GGTGCGGCCAACCG-AACAT-AG
GGC-TGTCTC-TTCACT-CT-CCCGCC-CGTC---A--TTG--AACATG-TCGTGGTC-G
GGAT--GG-TTCCGATCGGTTGCCTG-TGCGGTTCTACCCTC-T-TGTGGGTAGCGAAGT
CGTCCC-TTGATG--G-ATA---TTTGCTTG-CC-CT-T---GTGACA-TTTTT-GTG--
TC-GTTTGGG-C-AGCCGAAATG-TTGGC-GAGATCCTTGTGC--TGTCGC---G-TGGT
TGAA-TG-CCGTG-TTGCCATCACTTGGATTT-GTGCCGGCTCTCACGGATG-CGGTGCC
T-AGCGC--TAGC-TCTGTGGGAC--TC--T--G-CCCCGCAGACTTC-GGG-AGGTCCC
-TT------G-------TAC-GAATC--------ATT--GCTC-TTATA--CGCC-GT-T
TGTCGTGCCGCT-ACCGCGGCACG-CAGATCGT------GTT------C-----------
-------------T----TTCGT-GCAGTCG---T-TGACAGCGCGAT-AGCGAACATT-
AGTG---TCCGGAGC-------GTGGTC-TCGTGC-AG-GTGGA--ATGC--CTCTCCG-
----A-TC---GTATGAGC-AGCGATTTCCGG--TTTGCGTCA-CGCGAAG--------G
-----C---C--C----C-----GCCCCGT-CC-GGGTCGGTGCTGGA-G-C--TGATTG
CC-TTTCA---AGAAACAC-GACC-G-T-CGAAC-ACG-T--G-ACAG--AAT--G-C-T
G-CC-GC-GG-AGGCGC------------------------------TCGCC--------
--GC-CTCCT-C-GG---CCCCACCGGCCT-CCTCCCTC-TCG-CCCTT--C---CGGGC
--GCGTCGGTTGCTGGCCGGAATACGGCGCGGGATGA--CGCCAAGGAA--CACGGT--A
A--AGCTGAGGCGCCGGC--GGGCCGCT--C-----GAGGTCT-CCGC-C----GG-T--
---TGC--C-GAGGC-----CA-A--C------AGAA----AAA----A----AATATGA
CTCTCGGCAACGGATATCTCGGCTCTCGCATCGATGAAGAACGTAGCGAAATGCGATACG
TGGTGTGAATTGCAGAATCCCGTGAACCATCGAGTCTTTGAACGCAAGTTGCGCCCGAGG
GACCCTCCCGAGGGCACGCCTGCCTCATGGGCGTTAGAAGCCCATCCACGCTCGG-C-TG
-------C-----CTGAC--------TA--------------------A-C--------G
GC----AG---AGATGCGGACATTGGCCCTCCGAACCGC-GAGGCGCGGTGGGCCTAAGT
GTGCGGCC-GTCGTA-CGTGGCCGGGAGCGGCG-AGTGGTGGGC--T--G--CTGCGCAC
GTCG-CCCCGAG-CCCCGTACCGA-CGCAGGGCCTTGTA-CG-ACCCCCT-AACGAGGAG
ATTCTTATGTAT-CAGAATATGAGTTTTTATTCCT-GTTTTTTCGTAAAAAATCTTCTTG
TTTACGATTAAGATCTTTTAGAAGCTTTCTTGAAAGAATTTACTTC------------TA
TGGAAAAATAGAACATTTTAGAATAGTGCATCATGTTTTTTTGAAGAAAACTTTATGGAT
CTTCACAGATCCTCTCATGCACTATCTTCGATATCAAGGTAAAGCTATTCTAGCATCAAA
AGGGGCTGATCTTTTTATGAAGAAATTAAAATCTTACCTTGTCTATTTTTGGCAATATTA
TTTTCATTTTTGGTCTGAGTCTAATAGGTTTCATAGAAACCAATTCTCTTATTATTCGTT
CTACTTTATCGGTTATTTTTTAAGTGTCAAAGTAAATTACTTGGTGGTAAGGAGTCAAAT
ACTAGAGGATTCAATATTAATAGATACT-CTTATTAAGA-GATTTGATACTTTAGTT-CC
AGTCCTT--CCTCT-CATTAGAT-CATTGTCTAAAGCTTC
>Carex_striata|FLA|spm00001274|Paludosae
GGATGTCG------------GGCTCCCTGCACTTTT-GGTGCGGCCAACCG-AACAT-AG
GGC-TGTCTC-TTCACT-CT-CCCACC-CGTC---A--TTG--AACATG-TCGTGGTC-G
GGAT--GG-TTCCGATCGGTTGCCTG-TGCGGTTCTACCCTC-T-TGTGGGTAGCGAAGT
CGTCCC-TTGATG--G-ATA---TTTGCTTG-CC-CT-T---GTGACA-TTTTT-GTG--
TC-GTTTGGG-C-AGCCGAAATG-TTGGC-GAGATCCTTGTGT--TGTCGC---G-TGGT
TGAA-TG-CCGTG-TTGCCATCACTTGGATTT-GTGCCGGCTCTCACGGATG-CGGTGCC
T-AGCGC--TAGC-TCTGTGGGAC--TT--T--G-CCCCGCAGACTTC-GGG-AGGTCCC
-TT------G-------TAT-GAATC--------ATT--GCTC-TTATA--CGCC-GT-T
TGTCGTGTCGCT-ACCGCGGCACG-CAGATCGT------GTT------C-----------
-------------T----TTCGT-GCAGTCG---T-TGACAGCGCGAT-AGCGAACATT-
AGTG---TCCGGAGC-------GTGGTC-TTGTGC-GG-GTGGA--ATGC--CTCTCCG-
----A-TC---GTATGAGC-AGCGATTTCCGG--TTTGCGTCA-CGCGAAG--------G
-----C---C--C----C-----GCCCCGT-CC-GGGTCGGTGCTGGA-G-C--TGATTG
CC-TTTCC---AGAAACAC-GACC-G-T-CGAAC-ACG-T--G-ACAG--AAT--G-C-T
G-CC-GC-GG-AGGCGC------------------------------TCGCC--------
--GC-CTCCT-C-GG---CCCCACCGGCCT-CCTCCCTC-TCG-CCCTT--C---CGGGC
--GCGTCGGTTGCTGGCCGGAATACGGCGCGGGAYGA--CGCCAAGGAA--CACGGT--A
A--AGCTGAGGCGCCGGC--GGGCCGCT--C-----GAGGTCT-CCGC-C----GG-Y--
---TGC--C-GAGGC-----CA-A--C-------AGA----AAA---------AATATGA
CTCTCGGCAACGGATATCTCGGCTCTCGCATCGATGAAGAACGTAGCGAAATGCGATACG
TGGTGTGAATTGCAGAATCCCGTGAACCATCGAGTCTTTGAACGCAAGTTGCGCCCGAGG
GACCCTCCCGAGGGCACGCCTGCCTCATGGGCGTTAGAAGCCCATCCACGCTCGG-C-TG
-------C-----CTGAC--------TA--------------------A-C--------G
GC----AG---AGATGCGGACASTGGCCCTCCGAACCGC-GAGGCGCGGTGGGCCTAAGT
GTGCGGCC-GTCGTA-CGTGGCCGGGAGCGGCG-AGTGGTGGGC--T--G--CTGCGCAC
GTCG-CCCCGAG-CCCCGTACCGA-CGCAGGGCCTTGTA-CG-ACCCCCT-AACGAGGAR
ATTCTTATGTAT-CAGAATATGAGTTTTTATTCCT-GTTTTTTCGTAAAAAATCTTCTTG
TTTACGATTAAGATCTTTTAGAAGCTTTCTTGAAAGAATTTACTTC------------TA
TGGAAAAATAGAACATTTTAGAATAGTGCATCATGTTTTTTTGAAGAAAACTTTATGGAT
CTTCACAGATCCTCTCATGCACTATCTTCGATATCAAGGTAAAGCTATTCTAGCATCAAA
AGGGGCTGATCTTTTTATGAAGAAATTAAAATCTTACCTTGTCTATTTTTGGCAATATTA
TTTTCATTTTTGGTCTGAGTCTAATAGGTTTCATAGAAACCAATTCTCTTATTATTCGTT
CTACTTTATCGGTTATTTTTTAAGTGTCAAAGTAAATTACTTGGTGGTAAGGAGTCAAAT
ACTAGAGGATTCTATATTAATAGATACT-CTTATTAAGA-GATTTGATACTTTAGTT-CC
AGTCCTT--CCTCT-CATTAGAT-CATTGTCTAAAGCTTC
>Carex_lasiocarpa|ARK|spm00000997|Paludosae
GGATGTCG------------GGCTCCCTGCACTTTT-GGTGCGGCCAACCG-AACAT-AG
GGC-TGTCTC-TTCACT-CT-CCCACC-CGTC---A--TTG--AACATG-TCGTGGTC-G
GGAT--GG-TTCCGATCGGTTGCCTG-TGCGGTTCTACCCTC-T-TGTGGGTAGCGAAGT
CGTCCC-TTGATG--G-ATA---TTTGCTTG-CC-CT-T---GTGACA-TTTTT-GTG--
TC-GTTTGGG-C-AGCCGAAATG-TTGGC-GAGATCCTTGTGC--TGTCGC---G-TGGT
TGAA-TG-CCGTG-TTGCCATCACTTGGATTT-GTGCCGGCTCTCACGGATG-CGGTGCC
T-AGCGC--TAGC-TCTGTGGGAC--TT--T--G-CCCCGCAGACTTC-GGG-AGGTCCC
-TT------G-------TAC-GAATC--------ATT--GCTC-TTATA--CGCC-GT-T
TGTCGTGTCGCT-ACCGCGGCACG-CAGATCGT------GTT------C-----------
-------------T----TTCGT-GCAGTCG---T-TGACAGCGCGAT-AGCGAACATT-
AGTG---TCCGGAGC-------GTGGTC-TTGTGC-GG-GTGGA--ATGC--CTCTCCG-
----A-TC---GTATGAGC-AGCGATTTCCGG--TTTGCGTCA-CGCGAAG--------G
-----C---C--C----C-----GCCCCGT-CC-GGGTCGGTGCTGGA-G-C--CGATTG
CC-TTTCC---AGAAACAC-GACC-G-T-CGAAC-ACG-T--G-ACAG--AAT--G-C-T
G-CC-GC-GG-AGGCGC------------------------------TCGCC--------
--GC-CTCCT-C-GG---CCCCACCGGCCT-CCTCCCTC-TCG-CCCTT--C---CGGGC
--GCGTCGGTTGCTGGCCGGAATACGGCGCGGGATGA--CGCCAAGGAA--CACGGT--A
A--AGCCGAGGCGCCGGC--GGGCCGCT--C-----GTGGTCT-CCGT-C----GG-C--
---TGC--C-GAGGC-----CA-A--C------AG-A----AAA----G----AATATGA
CTCTCGGCAACGGATATCTCGGCTCTCGCATCGATGAAGAACGTAGCGAAATGCGATACG
TGGTGTGAATTGCAGAATCCCGTGAACCATCGAGTCTTTGAACGCAAGTTGCGCCCGAGG
GACCCTCCCGAGGGCACGCCTGCCTCATGGGCGTTAGAAGCCCATCCACGCTCGG-C-TG
-------C-----CTGAC--------TA--------------------A-C--------G
GC----AG---AGATGCGGACATTGGCCCTCCGAACCGC-GAGGCGCGGTGGGCCCAAGT
GTGCGGCC-GTCGTA-CGTGGCCGGGAGCGGCG-AGTGGTGGGC--T--G--CTGCGCAC
GTCG-CCCCGAG-CCCCGTAACGA-CGCAGGGCCTTGTA-CG-ACCCCCT-AACGAGGAG
ATTCTTATGTAT-CAGAATATGAGTTTTTATTCCT-GTTTTTTCGTAAAAAATCTTCTTG
TTTACGATTAAGATCTTTTAGAAGCTTTCTTGAAAGAATTTACTTC------------TA
TGGAAAAATAGAACATTTTAGAATAGTGCATCATGTTTTTTTGAAGAAAACTTTATGGAT
CTTCACAGATCCTCTCATGCACTATCTTCGATATCAAGGTAAAGCTATTCTAGCATCAAA
AGGGGCTGATCTTTTTATGAAGAAATTAAAATCTTACCTTGTCTATTTTTGGCAATATTA
TTTTCATTTTTGGTCTGAGTCTAATAGGTTTCATAGAAACCAATTCTCTTATTATTCGTT
CTACTTTATCGGTTATTTTTTAAGTGTCAAAGTAAATTACTTGGTGGTAAGGAGTCAAAT
ACTAGAGGATTCAATATTAATAGATACT-CTTATTAAGA-GATTTGATACTTTAGTT-CC
AGTCCTT--CCTCT-CATTAGAT-CATTGTCTAAAGCTTC
>Carex_pellita|CAL|spm00001148|Paludosae
GGATGTCG------------GGCTCCCTGCACTTTT-GGTGCGGCCAACCG-AACAT-AG
GGC-TGTCTC-TTCACT-CT-CCCRCC-CGTC---A--TTG--AACATG-TCGTGGTC-G
GGAT--GG-TTCCGATCGGTTGCCTG-TGCGGTTCTACCCTC-T-TGTGGGTAGCGAAGT
CGTCCC-TTGATG--G-ATA---TTTGCTTG-CC-CT-T---GTGACA-TTTTT-GTG--
TC-GTTTGGG-C-AGCCGAAATG-TTGGC-GAGATCCTTGTGC--TGTCGC---G-TGGT
TGAA-TG-CCGTG-TTGCCATCACTTGGATTT-GTGCCGGCTCTCACGGATG-CGGTGCC
T-AGCGC--TAGC-TCTGTGGGAC--TT--T--G-CCCCGCAGACTTC-GGG-AGGTCCC
-TT------G-------TAC-GAATC--------ATT--GCTC-TTATA--CGCC-GT-T
TGTCGTGTTGCT-ACCGCGGCACG-CAGATCGT------GTT------C-----------
-------------T----TTCGT-GCAGTCG---T-TGACAGCGCGAT-AGCGAACATT-
AGTG---TCCGGAGC-------GTGGTC-TTGTGC-GG-GTGGA--ATGC--CTCTCCG-
----A-TC---GTATGAGC-AGCGATTTCCGG--TTTGCGTCA-CGCGAAG--------G
-----C---C--C----C-----GCCCCGT-CC-GGGTCGGTGCTGGA-G-C--CGATTG
CC-TTTCC---AGAAACAC-GACC-G-T-CGAAC-ACG-T--G-ACAG--AAT--G-C-T
G-CC-GC-GG-AGGCGC------------------------------TCGCC--------
--GC-CTCCT-C-GG---CCCCACCGGCCT-CCTCCCTC-TCG-CCCTT--C---CGGGC
--GCGTCGGTTGCTGGCCGGAATACGGCGCGGGATGA--CGCCAAGGAA--CACGGT--A
A--AGCTGAGGCGCCGGC--GGGCCGCT--C-----GAGGTCT-CCGT-C----GG-T--
---TGC--C-GAGGC-----CA-A--C------AG-A----AAA----A----AATATGA
CTCTCGGCAACGGATATCTCGGCTCTCGCATCGATGAAGAACGTAGCGAAATGCGATACG
TGGTGTGAATTGCAGAATCCCGTGAACCATCGAGTCTTTGAACGCAAGTTGCGCCCGAGG
GACCCTCCCGAGGGCACGCCTGCCTCATGGGCGTTAGAAGCCCATCCACGCTCGG-C-TG
-------C-----CTGAC--------TA--------------------A-C--------G
GC----AG---AGATGCGGACATTGGCCCTCCGAACCGC-GAGGCGCGGTGGGCCTAAGT
GTGCGGCC-GTCGTA-CGTGGCCGGGAGCGGCG-AGTGGTGGGC--T--G--CTGCGCAC
GTCG-CCCCGAG-CCCCGTACCGA-CGCAGGGCCTTRTA-CG-ACCCCCT-AACGAGGAG
ATTCTTATGTAT-CAGAATATGAGTTTTTATTCCT-GTTTTTTCGTAAAAAATCTTCTTG
TTTACGATTAAGATCTTTTAGAAGCTTTCTTGAAAGAATTTACTTC------------TA
TGGAAAAATAGAACATTTTAGAATAGTGCATCATGTTTTTTTGAAGAAAACTTTATGGAT
CTTCACAGATCCTCTCATGCACTATCTTCGATATCAAGGTAAAGCTATTCTAGCATCAAA
AGGGGCTGATCTTTTTATGAAGAAATTAAAATCTTACCTTGTCTATTTTTGGCAATATTA
TTTTCATTTTTGGTCTGAGTCTAATAGGTTTCATAGAAACCAATTCTCTTATTATTCGTT
CTACTTTATCGGTTATTTTTTAAGTGTCAAAGTAAATTACTTGGTGGTAAGGAGTCAAAT
ACTAGAGGATTCAATATTAATAGATACT-CTTATTAAGA-GATTTGATACTTTAGTT-CC
AGTCCTT--CCTCT-CATTAGAT-CATTGTCTAAAGCTTC
>Carex_hyalinolepis|TEX|spm00000956|Paludosae
GGATGTCG------------GGCTCCCTGCACTTTT-GGTGCGGCCAACCG-AACAT-AG
GGC-TGTCTC-TTCACT-CT-CCCGCC-CGTC---A--TTG--AACATG-TCGTGGTC-G
GGAT--GG-TTCCGATCGGTTGCCTG-TGCGGTTCTACCCTC-T-TGTGGGTAGCGAAGT
CGTCCC-TCGATG--G-ATA---TTTGCTTG-CC-CT-T---CCGACA-TTTTT-GTG--
TC-GTTTGGG-C-AGCCGAAATG-TTGGC-GAGATCCTTGTGC--TGTCGC---G-TGGC
TGAA-TG-CCGTG-TTGCCATCACTCGGATTT-GTGCCGGCTCTCACGGATG-CGGTGCC
T-AGCGC--TAGC-TCTGTGGGAC--TC--T--G-CCCCGCAGACTTC-GGG-AGGTCCC
-TT------G-------TAC-GAATC--------ATT--GCTC-TTATA--CGCC-GT-T
TGTCGTGCCGCT-GCCGCGGCACG-CAGATCGT------GTT------C-----------
-------------T----TTCGT-GCAGTCG---T-TGACAGCGCGAT-AGCGAACATT-
AGTG---TCCGGAGC-------GTGGTC-TTGTGC-GG-GCGGA--ATGC--CTCTCCG-
----A-TC---GTATGAGC-AGCGATTTCCGG--TTTGCGTCG-CGCGAAG--------G
-----C---C--C----C-----GCCCCGT-CC-GGGTCGGTGCTGGA-G-C--CGATTG
CC-TTTCC---AGAAACAC-GACC-G-T-CGAAC-ACG-T--G-ACAG--AAT--G-C-T
G-CC-GC-GG-AGGCGC------------------------------CCGCC--------
--GC-CTCCT-C-GG---CCCCACCGGCCT-CCTCCCTC-TCG-CCCTT--C---CGGGC
--GCGTCGGTTGCTGGCCGGAATACGGCGCGGGATGR--CGCCAAGGAA--CACGGT--A
A--AGCTGAGGCGCCGGC--GGGCCGCT--C-----GCGGTCT-CCGT-C----GG-C--
---TGC--C-GAGGC-----CA-A--C------AG-A----AAA----G----AATATGA
CTCTCGGCAACGGATATCTCGGCTCTCGCATCGATGAAGAACGTAGCGAAATGCGATACG
TGGTGTGAATTGCAGAATCCCGTGAACCATCGAGTCTTTGAACGCAAGTTGCGCCCGAGG
GACCCTCCCGAGGGCACGCCTGCCTCATGGGCGTTAGAAGCCCATCCACGCTCGG-C-TG
-------C-----CGGAC--------TA--------------------A-C--------G
GC----AG---AGATGCGGACACTGGCCCTCCGAACCGC-GAGGCGCGGTGGGCCTAAGT
GTGCGGCC-GTCGTA-CGTGGCCGGGAGCGGCG-AGTGGTGGGC--T--G--CTGCGCAC
GCCG-CCCCGAG-CCCCGTACCGA-CGCAGGGCCTTGTA-CG-ACCCCCT-AACGAGGAG
ATTCTTATGTAT-CAGAATATGAGTTTTTATTCCT-GTTTTTTCGTAAAAAATCTTCTTG
TTTACGATTAAGATCTTTTAGAAGCTTTCTTGAAAGAATTTACTTC------------TA
TGGAAAAATAGAACATTTTAGAATAGTGCATCATGTTTTTTTGAAGAAAACTTTATGGAT
CTTCACAGATCCTCTCATGCACTATCTTCGATATCAAGGTAAAGCTATTCTAGCATCAAA
AGGGGCTGATCTTTTTATGAAGAAATTAAAATCTTACCTTGTCTATTTTTGGCAATATTA
TTTTCATTTTTGGTCTGAGTCTAATAGGTTTCATAGAAACCAATTCTCTTATTATTCGTT
CTACTTTATCGGTTATTTTTTAAGTGTCAAAGTAAATTACTTGGTGGTAAGGAGTCAAAT
ACTAGAGGATTCTATATTAATAGATACT-CTTATTAAGA-GATTTGATACTTTAGTT-CC
AGTCCTT--CCTCT-CATTAGAT-CATTGTCTAAAGCTTC
>Carex_rugulosa|KOR?|spm00000348|Paludosae
GGATGTCG------------GGCTCCCTGCACTTTT-GGTGCGGCCAACCG-AACAT-AG
GGC-TGTCTC-TTCACT-CT-CCCGCC-CGTC---A--TTG--AACATG-TCGTGGTC-G
GGAT--GG-TTCCGATCGGTTGCCTG-TGCGGTTCTACCCTC-T-TGTGGGTAGCGAAGT
CGTCCC-TCGATG--G-ATA---TTTGCTTG-CC-CT-T---CTGACA-TTTTC-GTG--
TC-GTTTGGG-C-AGCCGAAATG-TTGGC-GAGATCCTTGTGC--TGTCGC---G-TGGT
CGAA-TG-CCGTG-TTGCCATCACTTGGATTT-GTGCCGGCTCTCACGGATG-CGGTGCC
T-AGCGC--TAGC-TCTGTGGGAC-TTT--T--G-CCCCGCAGACTTC-GGG-AGGTCCC
-TC------G-------TAC-GAATC--------ATT--GCTC-TTATA--CGCC-GT-T
TGTCGTGCCGCT-GCCGCGGCACG-CAGATCGT------GTT------C-----------
-------------T----TTCGT-GCAGTCG---T-TGACAGCGCGAT-AGCGAACATT-
AGTG---TCCGGAGC-------GTGGTC-TTGTGC-GG-GTGGA--ATGC--CTCTCCG-
----A-TC---GTATGAGC-AGCGATTTCCGG--TTTGCGTCG-CGCGAAG--------G
-----C---C--C----C-----GCCCCGT-CC-GGGTCGGTGCTGGA-G-C--TGATTG
CC-TTTCC---AGAAACAC-GACC-G-T-CGAAC-ACG-T--G-ACAG--AAT--G-C-T
G-CC-GC-GG-AGGCGC------------------------------TCGCC--------
--GC-CTCCT-C-GG---CCCCACCGGCCT-CCACCCTC-TCG-CCCTT--C---CGGGC
--GCGTCGGTTGCTGGCCGGAATACGGCGCGGGATGA--CGCCAAGGAA--CACGGT--A
A--AGCCGAGGCGCCGGC--GGGCCGCT--C-----GCGGTCT-CCGT-C----GG-C--
---TGC--C-GAGGC-----CA-A--C------AGGA----AAA----A----AATATGA
CTCTCGGCAACGGATATCTCGGCTCTCGCATCGATGAAGAACGTAGCGAAATGCGATACG
TGGTGTGAATTGCAGAATCCCGTGAACCATCGAGTCTTTGAACGCAAGTTGCGCCCGAGG
GACCCTCCCGAGGGCACGCCTGCCTCATGGGCGTTAGAAGCCCATCCACGCTCGG-C-TG
-------C-----CTGAC--------AA--------------------A-C--------G
GC----AG---AGATGCGGACATTGGCCCTCCGAACCGC-GAGGCGCGGTGGGCCTAAGT
GTGCGGCC-GTCGTA-CGTGGCCGGGAGCGGCG-AGTGGTGGGC--T--A--CTGCGCAC
GCCG-CCCCGAG-CCCCGTACCGA-CGCAGGGCCTTGTA-CG-ACCCCCT-AACGAGGAG
ATTCTTATGTAT-CAGAATATGAGTTTTTATTCCT-GTTTTTTCGTAAAAAATCTTCTTG
TTTACGATTAAGATCTTTTAGAAGCTTTCTTGAAAGAATTTACTTC------------TA
TGGAAAAATAGAACATTTTAGAATAGTGCATCATGTTTTTTTGAAGAAAACTTTATGGAT
CTTCACAGATCCTCTCATGCACTATCTTCGATATCAAGGTAAAGCTATTCTAGCATCAAA
AGGGGCTGATCTTTTTATGAAGAAATTAAAATCTTACCTTGTCTATTTTTGGCAATATTA
TTTTCATTTTTGGTCTGAGTCTAATAGGTTTCATAGAAACCAATTCTCTTATTATTCGTT
CTACTTTATCGGTTATTTTTTAAGTGTCAAAGTAAATTACTTGGTGGTAAGGAGTCAAAT
ACTAGAGGATTCTATATTAATAGATACT-CTTATTAAGA-GATTTGATACTTTAGTT-CC
AGTCCTT--CCTCT-CATTAGAT-CATTGTCTAAAGCTTC
>Carex_hystericina|ARK|spm00001081|Vesicariae
GGATGTCG------------GGCTCCCTGCACTTTT-GGTGCGGCCAACCG-AACAT-AG
GGC-TGTCTC-TTCACT-CT-CCCGCC-CGTC---A--TTG--AACATG-TCGTGGTC-G
GGAT--KG-TTCCGATAGGTTGCCTG-TGCGGTTCTACCC-C-A-TGGGGGTAGCGAAGT
CGTCCC-TTGATG--G-ATA---TYTGCTTG-CC-CT-T---CTGACA-CTTTT-GTG--
TC-GTTTGGG-C-AGCCGAAATG-TTGGC-GAGATCCCTGTGC--TGTTGC---G-TGGT
TGAA-TG-CCGTG-TTGCCATCACTTGGATTT-TTGCCGGCTCTCACGGATG-CGGTGCC
T-AGCGC--TAGC-TCTGTGGGAC--TT--T--G-CCCCGCAGACTTC-GGG-AGGTCCC
-TT------G-------TAC-GAATC--------ATT--GCTC-TTATA--CGCC-GT-T
TGTCGTGCCGCT-GCCGCGGCACG-CAGATCGT------GTT------C-----------
-------------T----TTCGT-GCAGTCG---T-TGACAGCACGAT-AGCGAACATT-
AGTG---TCCGGAGC-------GTGGTC-TTGTGC-AG-GYGGA--ATGC--CTCTCCG-
----A-TC---GTATGAGC-AGCGATTTCCGG--TTTGCGTCA-CGCGAAG--------G
-----C---C--C----C-----G-CCCGT-CC-GGGTCGGTGCTGGA-G-C--TGATTG
CC-TTTCC---AGAAACAC-GACC-G-T-CGAAC-ACG-T--G-ACAG--AAT--G-C-T
G-CC-GC-GG-AGGCGC------------------------------TTGCC--------
--GC-CTCCT-C-GG---CCCCRCCGGCCT-CCTCCCTC-TCG-CCCTT--C---CGGGC
--GCGTTGGTTGCTGGTCGGAATACGGCGCGGGATGA--CGCCAAGGAA--CACGGT--A
A--AGCYGAGGCGCCGGC--GAGCCGCT--C-----AGGGTCT-CCGT-C----GG-T--
---TGC--C-GAGGC-----CA-A--C-------AGA----AAA---------RATATGA
CTCTCGGCAACGGATATCTCGGCTCTCGCATCGATGAAGAACGTAGCGAAATGCGATACG
TGGTGTGAATTGCAGAATCCCGTGAACCATCGAGTCTTTGAACGCAAGTTGCGCCCGAGG
GACCCTCCCGAGGGCACGCCTGCCTCATGGGCGTTAGAAGCCCATCCACGCTCGG-T-TG
-------C-----CCGAC--------TA--------------------A-S--------G
GC----AG---AGATGCGGACATTGGCCCTCCGAACCGC-GAGGTGCGGCGGGCCTAAGT
GTGCGGCC-GTCGTA-CGTGGCCGGGAGCGGCG-AGTKGTGGGC--T--G--CTGCGCRC
GTCG-CCCCGAG-CCCCGTACCGA-CGCAGGGCCTTGTA-CG-ACCCCCT-AACGAGGAG
ATTCTTATGTAT-CAGAATATGAGTTTTTATTCCT-GTTTTTTCGTAAAAAATCTTCTTG
TTTACAATTAAGATCTTTTAGAAGCTTTCTTGAAAGAATTTACTTC------------TA
TGGAAAAATAGAACATTTTAGAATAGTGCATCATGTTTTTTTGAAGAAAACTTTATGGAT
CTTCACAGATCCTCTCATGCACTATCTTCGATATCAAGGTAAAGCTATTCTAGTATCAAA
AGGGGCTGATCTTTTTATGAAGAAATTAAAATCTTACCTTGTCTATTTTTGGCAATATTA
TTTTCATTTTTGGTCTGAGTCTAATAGGTTTCATAGAAACCAATTCTCTTATTATTCGTT
CTACTTTATCGGTTATTTTTTAAGTGTCAAAGTAAATTACTTGGTGGTAAGGAGTCAAAT
ACTAGAGGATTCTATATTAATAGATACT-CTTATTAAGA-GATTTGATACTTTAGTT-CC
AGTCCTT--CCTCT-CATTAGAT-CATTGTCTAAAGCTTC
>Carex_elliottii|FLA|spm00001916|Vesicariae
GGATGTCG------------GGCTCCCTGCACTCTT-GGTGCGGCCAACCG-AACAT-AG
GGC-TGTCTC-TTCACT-CT-CCCCCC-CGTC---A--CTG--AACATG-TCGTGGTC-G
GGAT--GG-TTCCGATCGGTTGCCTG-TGCGGTTCTACCCTC-T-TGTGGGTAGCGAAGT
CGTCCC-TTGATG--G-ATA---TTTGCTTG-CC-CT-T---CTGACA-TTTTT-GTG--
TC-GTTTGGG-C-AGCCGAAATG-TTGGC-GATATCCTTGTGC--TGGCGC---G-TGGT
TGAA-TG-CCGTG-TTGCYATCACTTGGATTT-TTGCCGGCTCTCACGGATG-CGGTGCC
T-AGCGC--TAGC-TCTGTGGGAC--TC--T--G-CCCCGCAGACTTC-GGG-AGGTCCC
-TT------G-------TAC-GAATC--------ACT--GCTC-TTATA--CGCC-GT-T
TGTCGTGCCGCT-ACCGCGGCACG-CAGATCGT------GTT------C-----------
-------------T----TTCGT-GCAGTCG---T-TGACAGCACGAT-AGCGAACATT-
AGTG---TCCGGAGC-------GTGGTC-TCGTGC-AG-GCGGA--ATGC--CTCTCCG-
----A-TC---GTACGAGC-AGCGATTTCCGG--TTCGCGTCA-CGCGAAG--------G
-----C---C--C----C-----G-CCCGT-CC-GGGTCGGTGCCGGA-G-C--TGATTG
CC-CTTCC--G-GAAACAC-GACC-G-T-CGAAC-ACG-T--G-ACAG--AAT--G-C-C
G-CC-GC-GG-AGGCGC------------------------------TTGCC--------
--GC-CTCCT-C-GG---CCCCGCCGGCCT-CCTCCCTC-TCG-CCCTT--C---GGGGC
--GCGTCGGTTGCTGGCCGGRACACGGCGCGGGATGA--CGCCAAGGAA--CACGGT--A
A--AGCCGAGGCACCGGC--GAGCCGCC--C-----GAGGTCT-CCGT-C----GG-T--
---TGC--C-CGGGG-----CA-A--C--A------G----AAA----G----AATATGA
CTCTCGGCAACGGATATCTCGGCTCTCGCATCGATGAAGAACGTAGCGAAATGCGATACG
TGGTGTGAATTGCAGAATCCCGTGAACCATCGAGTCTTTGAACGCAAGTTGCGCCCGAGG
GACCCTCCCGAGGGCACGCCTGCCTCATGGGCGTTAGAAGCCCATCCACGCTCGG-T-TG
-C-----C-----CGA-C--------TA--------------------A-C--------G
GC----AG---AGATGCGGACATTGGCCCTCCGAGCCGT-CTGGCGCGGTGGGCCCAAGT
GTGCGGCC-GTCGTG-CGTGGCCGGGAGCGGCG-AGTGGTGGGC--T--G--CTGCGCGC
GCCG-CCCCGAG-CCCCGTACCGA-CGCGGGGCCTTGTG-CG-ACCCCCT-AACGAGGGG
ATTCTTATGTAT-CAGAATATGAGTTTTTATTTCT-GTTTTTTCGTAAAAAATCTTCTTG
TTTACGATTAAGATCTTTTAGAAGCTTTCTTGAAAGAATTTACTTC------------TA
TGGAAAAATAGAACATTTTAGAATAGTGCATCATGTTTTTTTGAAGAAAACTTTATGGAT
CTTCACAGATCCTCTCATGCACTATCTTCGATATCAAGGTAAAGCTATTCTAGCATCAAA
AGGGGCTGATCTTTTTATGAAGAAATTAAAATCTTACCTTGTCTATTTTTGGCAATATTA
TTTTCATTTTTGGTCTGAGTCTAATAGGTTTCATAGAAACCAATTCTCTTATTATTCGCT
CTACTTTATCGGTTATTTTTTAAGTGTCAAAGTAAATTACTTGGTGGTAAGGAGTCAAAT
ACTAGAGGATTCTATATTAATAGATACT-CTTATTAAGA-GATTTGATACTTTAGTT-CC
AGTCCTT--CCTCT-TATTAGAT-CATTGTCTAAAGCTTC
>Carex_sphaerogyna|MDG|spm00000237|Vesicariae
GGATGTCG------------GGCTCCCTGCACTTTT-GGTGCGGCCAACCG-AACAT-AG
GGC-TGTCTC-TTCACT-CT-CCCACC-CGTC---A--TTG--AACATG-TCGTGGTC-G
GGAT--GG-TTCCGATCGGTTGCCTG-TGCGGTTCTACCC-C-T-TGTGGGTAGCGAAGT
CGTCCC-TGGATG--G-ATA---TCTGCTTG-CC-CT-T---CTGACA-TTTTT-GTG--
TC-GTTTGGG-C-AGCCGAAAGG-TTGGC-GAGATCCTTGTGC--TGTCGC---G-TGGT
TGAA-TG-CCGTG-TTGCCATCACTTGGATTT-TTGCCGGCTCTCACGGATG-CGGTGCC
T-AGCGC--TGGC-TCTGTGGGAC--TT--T--G-CCCCGCAGACTTC-GGG-AGGTCCC
-CC------G-------TAC-GAATC--------ATT--GCTC-TTATA--CGCC-GT-T
TGTCGTGCCGCT-ACCGCGGCACG-CAGATCGT------GTT------C-----------
-------------T----TTCGT-GCAGTCG---T-TGACAGCACGAT-AGCGAACATT-
AGTG---TCCGGAGC-------GTGGTC-CTGTGC-AG-GTGGA--ATGC--CTCTCCG-
----A-TC---GTATGAGC-AGCGATTTCCGG--TTTGCGTCA-CGCGAAG--------G
-----C---C--C----C-----G-CCCTT-CC-GGGTCGGTGCCGGA-G-C--TGATTG
CC-TTTCC---AGAAACAC-GACC-G-T-CGAAC-ACG-T--G-ACAG--AAT--G-C-T
G-CC-GC-GG-AGGCGC------------------------------TTGCC--------
--GC-CTCCT-C-GG---CCCCGCCGGCCT-CCTCCCTC-TCG-CCCTT--C---CGGGC
--GCGTTGGTTGCTGGTCGGAATACGGCGCGGGATGA--CGCCAAGGAA--CACGGT--A
A--AGCTGAGGCGCCGGC--GAGCCGCT--C-----AGGGTCT-CCGT-C----GG-T--
---TGC--C-AAGGC-----CA-A--C---------A---GAAA----A----AATATGA
CTCTCGGCAACGGATATCTCGGCTCTCGCATCGATGAAGAACGTAGCGAAATGCGATACG
TGGTGTGAATTGCAGAATCCCGTGAACCATCGAGTCTTTGAACGCAAGTTGCGCCCGAGG
GACCCTCCCGAGGGCACGCCTGCCTCATGGGCGTTAGAAGCCCATCCACGCTCGG-T-TG
-------C-----CCAAC--------TA--------------------A-C--------G
GC----AG---AGATGCGGACATTGGCCCTCCGAACCGC-GAGGTGCGGTGGGCCTAAGT
GTGCGGCC-GTCGTA-CGTGGCCGGGAGCGGCG-AGTTGTGGGC--T--G--CTGCGCAC
GTCG-CCCCGAG-CCCCGTACCGG-CGCAGGGCCTTGTA-CG-ACCCCCT-AACGAGGAG
ATTCTTATGTAT-CAGAATATGAGTTTTTATTCCT-GTTTTTTCGTAAAAAATCTTCTTG
TTTACGATTAAGATCTTTTAGAAGCTTTCTTGAAAGAATTTACTTC------------TA
TGGAAAAATAGAACATTTTAGAATAGTGCATCATGTTTTTTTGAAGAAAACTTTATGGAT
CTTCACAGATCCTCTCATGCACTATCTTCGATATCAAGGTAAAGCTATTCTAGTATCAAA
AGGGGCTGATCTTTTTATGAAGAAATTAAAATCTTACCTTGTCTATTTTTGGCAATATTA
TTTTCATTTTTGGTCTGAGTCTAATAGGTTTCATAGAAACCAATTCTCTTATTATTCGTT
CTACTTTATCGGTTATTTTTTAAGTGTCAAAGTAAATTACTTGGTGGTAAGGAGTCAAAT
ACTAGAGGATTCTATATTAATAGATACT-CTTATTAAGA-GATTTGATACTTTAGTT-CC
AGTCCTT--CCTCT-CATTAGAT-CATTGTCTAAAGCTTC
>Carex_glabrescens|KOR?|spm00000332|Carex
GGATGTCG------------GGCTCCCTGCACTTTT-GGTGCGGCCAACCG-AACAT-AG
GGC-TGTCTC-TTCACT-CT-CCCGCC-CGTC---A--TTG--AACATG-TCGTGGTC-G
GGAT--GG-TTCCGATCGGTTGCCTG-TGCGGTTCTACCC-C-T-TGAGGGTAGCGAAGT
CGTCCC-TCGATG--G-ATA---TTTGCTTG-CC-CT-T---GTGACA-TTTTT-GTG--
TC-GTTCGGG-C-AGCCGAAATG-TTGGC-GAGATCCTTGTGC--TGTCGC---G-CGGT
TGAA-TG-CCGCG-TTGCCATCACTTGGATTT-TYGCCGGCTCTCACGGATG-CGGTGCC
T-AGCGC--TAGC-TCTGTGGGAC--TC--T--G-CCCCGCAGACTTC-GGG-AGGTCCC
-TT------G-------TGC-GAATC--------ACT--GCTC-TTATA--CGCC-GT-T
TGTCGTGCCGCT-GCCGCGGCACG-CAGATCGT------GTT------C-----------
-------------T----TTCGT-GCAGTCG---T-TGACAGCACGAT-AGCGAACATC-
AGTG---TCCGGAGC-------GTGGTC-TCGTGC-AG-GCGGA--ATGC--CTCTCCG-
----A-TC---GTATGAGC-AGCGATTTCCGG--TTCGCGTCG-CGCGAAG--------G
-----C---C--C----C-----G-CCCGT-CC-GGGTCGGTGCCGGA-G-C--TGATTG
CC--TCTC--CGGAAACAC-GACC-G-T-CGAAC-GCG-T--G-ACAG--AAC--G-C-T
G-CC-GC-GG-AGGCGC------------------------------TCGCC--------
--GC-CTCCT-C-GG---CCCCRCCGGCCT-CGTCCCTC-TCG-CCCTT--C---CGGGC
--GCGTCGGTCGCTGGCCGGAACACGGCGCGGGATGA--CGCCAAGGAA--CACGGT--A
A--AGCCGAGGCGCCGGC--GGGCCGCT--C-----GGGGTCT-CCGC-C----GG-T--
---TGC--C-GAGGC-----CA-A--C---------A----GAA-AAAA----AATACGA
CTCTCGGCAACGGATATCTCGGCTCTCGCATCGATGAAGAACGTAGCGAAATGCGATACG
TGGTGTGAATTGCAGAATCCCGTGAACCATCGAGTCTTTGAACGCAAGTTGCGCCCGAGG
GACCCTCCCGAGGGCACGCCTGCCTCACGGGCGTTAGAAGCCCATCCACGCTCGG-C-TG
-------C-----CCGAC--------TA--------------------G-C--------G
GC----AG---AGATGCGGACSCTGGCCCTCCGAACCGC-GAGGCGCGGTGGGCCGAAGT
GTGCGGCC-GTCGTA-CGTGGCCGGGAGCGGCG-AGTGGTGGGC--T--G--CTGCGCAC
GCCG-CCCCGAG-CCCCGTAGCGA-CGCAGGGCCTTGTA-CG-ACCCCCT-AACGAGGAG
ATTCTTATGTAT-CAGAATATGAGTTTTTATTCCT-GTTTTTTCGTAAAAAATCTTCTTG
TTTACGATTAAGATCTTTTAGAAGCTTTCTTGAAAGAATTTACTTC------------TA
TGGAAAAATAGAACATTTTAGAATAGTGCATCATGTTTTTTTGAAGAAAACTTTATGGAT
CTTCACAGATCCTCTCATGCACTATCTTCGATATCAAGGTAAAGCTATTCTAGCATCAAA
AGGGGCTGATCTTTTTATGAAGAAATTAAAATCTTACCTTGTCTATTTTTGGCAATATTA
TTTTCATTTTTGGTCTGAGTCTAATAGGTTTCATAGAAACCAATTCTCTTATTATTCGTT
CTACTTTATCGGTTATTTTTTAAGTGTCAAAGTAAATTACTTGGTGGTAAGGAGTCAAAT
ACTAGAGGATTCTATATTAATAGATACT-CTTATTAAGA-GATTTGATACTTTAGTT-CC
AGTCCTT--CCTCT-CATTAGGT-CATTGTCTAAAGCTTC
>Carex_hirta|PEN|spm00000947|Carex
GGATGTCG------------GGCTCCCTGCACTTTT-GGTGCGGCCAACCG-AACAT-AG
GGC-TGTCTC-TTCACT-CT-CCCGCC-CGTC---A--TTG--AACATG-TCGTGGTC-G
GGAT--GG-TTCCGATCGGTTGCCTG-TGTGGTTCTACCC-C-T-TGAGGGTAGCGAAGT
CGTCCC-TCGATG--G-ATA---TTTGCTTG-CC-CT-T---CTGACA-TTTTT-GTG--
TC-GTTTGGG-C-AGCCGAAATG-TTGGC-GAGATCCTTGTGC--TGTCGC---G-TGGT
TGAA-TG-CCGTG-TTGCCATCACTTGGATTT-TTGCCGGCTCTCACGGATG-CGGTGCC
T-AGCGC--TAGC-TCTGTGGGAC--TT--T--G-CCCCGCAGAGTTC-GGG-AGGTCCC
-TT------G-------TAC-GAATC--------ATT--GCTC-TTATA--CGCC-GT-T
TGTCGTGCCGCT-GCCGCGGCACG-CAGATCGT------GTT------C-----------
-------------T----TTCGT-GCAGTCG---T-TGACAGCACGAT-AGCGAACATT-
AGTG---TCCGGAGC-------GTGGTC-TCGTGC-AG-GCGGA--ATGC--CTCTCCG-
----A-TC---GTATGAGC-AGCGATTTCCGG--TTTGCGTCC-CGCGAAG--------G
-----C---C--C----T-----G-CCCGT-CC-GGGTCGGTGCCGGA-G-C--TGATTG
CC-TCTCC--G-GAAACAC-GACC-G-T-CGAAC-ACG-T--G-ACAG--AAC--G-C-T
G-CC-GC-GG-AGGCGC------------------------------TCGCC--------
--GC-CTCCT-C-GG---CCCCACCGGCCT-CCTCCCTC-TCG-CCCTT-GC----GGGC
--GCGTTGGTTGCTGGCCGGAACACGGCGCGGGATGA--CGCCAAGGAT--CACGGT--A
A--AGCTGAGGCGCCGGC--GGGCCGCT--C-----GAGGTCT-CCGC-C----GG-T--
---TGC--C-GAGGC-----CA-A--C-------AGA----AGA---RA----AATATGA
CTCTCGGCAACGGATATCTCGGCTCTCGCATCGATGAAGAACGTAGCGAAATGCGATACG
TGGTGTGAATTGCAGAATCCCGTGAACCATCGAGTCTTTGAACGCAAGTTGCGCCCGAGG
GACCCTCCCGAGGGCACGCCTGCCTCATGGGCGTTAGAAGCCCATCCACGCTCGG-C-TG
-------C-----CCGAC--------TA--------------------G-C--------G
GC----AG---AGATGCGGACATTGGCCCTCCGAACCGC-GAGGCGCGGTGGGCCYAAGT
GTGCGGCC-GTCGTA-CGTGGCCGGGAGCGGCG-AGTGGTGGGC--T--G--CTGCGCAC
GCCG-CCCCGAG-CCCCGTAGCGA-TGCAGGGCCTTGTA-CG-ACCCCCT-AACGAGGAG
ATTCTTATGTAT-CAGAATATGAGTTTTTATTCCT-GTTTTTTCGTAAAAAATCTTCTTG
TTTACGATTAAGATCTTTTAGAAGCTTTCTTGAAAGAATTTACTTC------------TA
TGGAAAAATAGAACATTTTAGAATAGTGCATCATGTTTTTTTGAAGAAAACTTTATGGAT
CTTCACAGATCCTCTCATGCACTATCTTCGATATCAAGGTAAAGCTATTCTAGCATCAAA
AGGGGCTGATCTTTTTATGAAGAAATTAAAATCTTACCTTGTCTATTTTTGGCAATATTA
TTTTCATTTTTGGTCTGAGTCTAATAGGTTTCATAGAAACCAATTCTCTTATTATTCGTT
CTACTTTATCGGTTATTTTTTAAGTGTCAAAGTAAATTACTTGGTGGTAAGGAGTCAAAT
ACTAGAGGATTCTATATTAATAGATACT-CTTATTAAGA-GATTTGATACTTTAGTT-CC
AGTCCTT--CCTCT-CATTAGGT-CATTGTCTAAAGCTTC
>Carex_oligosperma|NWH|spm00001112|Vesicariae
GGATGTCG------------GGCTCCCTGCACTTTT-GGTGCGGCCAACCG-AACAT-AG
GGC-TGTCTC-TTCACT-CT-CCCGCC-CGTC---A--TTG--AACATG-TCGTGGTC-G
GGAT--GG-TTCCGATCGGTTGCCTG-TGCGGTTCTACCCTC-T-TGTGGGTAGCGAAGT
CGTCCC-TCGATG--G-ATA---TTTGCTTG-CC-CT-T---CTGACA-TTTTT-GTG--
TC-GTTTGGG-C-AGCCGAAATG-TTGGC-GAGATCCTCGTGC--TGTCGC---G-TGGT
TGAA-TG-CCGCG-TTGCCATCGCTTGGATTT-TTGCCGGCTCTCACGGATG-CGGTGCC
T-AGCGC--TAGC-TCTGTGGGAC--TT--T--G-CCCCGCAGACTTC-GGG-AGGTCCC
-TT------G-------TAC-GAATC--------ATT--GCTC-TTATA--CGCC-GT-T
TGTCGTGCCGCT-GCCGCGGCACG-CAGATCGT------GTT------C-----------
-------------T----TTCGT-GCAGTCG---T-TGACAGCACGAT-AGCGAACATT-
AGTG---TCCGGAGC-------GTGGTC-TTGTGC-AG-GCGGA--ATGC--CTCTCCG-
----A-TC---GTATGAGC-AGCGATTTCCGG--TTTGCGTCG-CGCGAAG--------G
-----C---C--C----C-----G-CCCGT-CC-GGGTCGGTGCTGGA-G-C--TGATTG
CC-TTTCC---AGAAACAC-GACC-G-T-CGAAC-ACG-T--G-ACAG--AAT--G-C-T
G-CC-GC-GG-AGGCGC------------------------------TCGCC--------
--GC-CTCCT-C-GG---CCCCACCGGCCT-CCTCCCTC-TCG-CCCTT--C---CGGGC
--GCGTTGGTTGCTGGCCGGAACACGGCGCGGGATGA--CGCCAAGGAA--CACGGT--A
A--AGCTGAGGCGCCGGC--GAGCCGCT--G-----GAGGTCT-CCGT-C----GG-T--
---TGC--C-GAGGC-----CA-A--C-------AGR----AAA---------AATATGA
CTCTCGGCAACGGATATCTCGGCTCTCGCATCGATGAAGAACGTAGCGAAATGCGATACG
TGGTGTGAATTGCAGAATCCCGTGAACCATCGAGTCTTTGAACGCAAGTTGCGCCCGAGG
GACCCTCCCGAGGGCACGCCTGCCTCACGGGCGTTAGAAGCCCATCCACGCTCGG-T-TG
-------C-----CCAAC--------TA--------------------A-C--------G
GC----AG---AGATGCGGACATTGGCCCTCCGAACCGC-GAGGCGCGGTGGGCCTAAGT
GTGCGGCC-GTCGTN-CGTGGCCGGGAGCGGCG-AGTGGTGGGC--T--N--CTGCGCAC
GTCG-CCCCGAG-CCCCGTACCGA-CGCAGGGCCTTGTA-CG-ACCCCCT-AACGAGGAG
ATTCTTATGTAT-CAGAATATGAGTTTTTATTCCT-GTTTTTTCGTAAAAAATCTTCTTG
TTTACAATTAAGATCTTTTAGAAGCTTTCTTGAAAGAATTTACTTC------------TA
TGGAAAAATAGAACATTTTAGAATAGTGCATCATGTTTTTTTGAAGAAAACTTTATGGAT
CTTCACAGATCCTCTCATGCACTATCTTCGATATCAAGGTAAAGCTATTCTAGCATCAAA
AGGGGCTGATCTTTTTATGAAGAAATTAAAATCTTACCTTGTCTATTTTTGGCAATATTA
TTTTCATTTTTGGTCTGAGCCTAATAGGTTTCATAGAAACCAATTCTCTTATTATTCGTT
CTACTTTATCGGTTATTTTTTAAGTGTCAAAGTAAATTACTTGGTGGTAAGGAGTCAAAT
ACTAGAGGATTCTATATTAATAGATACT-CTTATTAAGA-GATTTGATACTTTAGTT-CC
AGTCCTT--CCTCT-CATTAGAT-CATTGTCTAAAGCTTC
>Carex_eriophylla|CHM|spm00003460|Carex
GGATGTCG------------GGCTCCCTGCACTTTT-GGTGCGGCCAACCG-AACAT-AG
GGC-TGTCTC-TTCACT-CT-CCCGCC-CGTC---A--TTG--AACATG-GCGTGGTC-G
GGAT--GG-TTCCGATCGGTTGCCTG-TGCGGTTCTACCCCT---TGAGGGTAGCGAAGT
CGTCCC-TCGATG--G-ATG---TTTGCTTG-CC-CT-T---CTGACA-TTTTT-GTG--
TC-GTTTGGG-C-AGCCGAAATG-TTGGC-GAGATCCTTGTGC--TGTCGC---G-TGGT
TGAA-TG-CCGCG-TTGCCATCACTTGGATTT-TTGCCGGCTCTCACGGATG-CGGTGCC
T-AGCGC--TAGC-TCTGTGGGAC--TT--T--G-CCCCGCAGACTTC-GGG-AGGTCCC
-TT------G-------TGC-GAATC--------ATT--GCTC-TTATA--CGCC-GT-T
TGTCGTGCCGCT-GCCGCGGCACG-CAGATCGT------GTT------C-----------
-------------T----TTCGT-GCAGTCG---T-TGACAGCACGAT-AGCGAACATC-
AGTG---TCCGGAGC-------GTGGTC-TCGTGC-AG-GCGGA--ATGC--CTCTCCG-
----A-TC---GTACGAGC-AGCGATTTCCGG--TTCGCGTCA-CGCGAAG--------G
----CC------C----C-----G-CCCGT-CC-GGGTCGGTGCCGGA-G-C--TGATTG
CC--TCTC--CGGAAACAC-GACC-GTT-CGAAC-ACG-T--G-ACAG--AAC--G-C-T
G-CC-GC-GG-AGGCGC------------------------------TCGCC--------
--GC-CTCCT-C-GG---CCCCACCGGCCT-CCTCCCTC-TCG-CCCTT--C---CGGGC
--GCGTCGGTCGCTGGCCGGAACACGGCGCGGGATGA--CGCCAAGGAA--CACGGT--A
A--AGCCGAGGCGCCGGC--GGGCCGCT--C-----GAGGTCT-CCGC-C----GG-T--
---TGC--C-GAGGC-----CA-A--C---------A----GAA-AAAA----AATACGA
CTCTCGGCAACGGATATCTCGGCTCTCGCATCGATGAAGAACGTAGCGAAATGCGATACG
TGGTGTGAATTGCAGAATCCCGTGAACCATCGAGTCTTTGAACGCAAGTTGCGCCCGAGG
GACCCTCCCGAGGGCACGCCTGCCTCACGGGCGTTAGAAGCCCATCCACGCTCGG-C-TG
-------C-----CCGAC--------TA--------------------G-C--------G
GC----AG---AGATGCGGACATTGGCCCTCCGAACCGC-GAGGCGCGGTGGGCCTAAGT
GTGCGGCC-GTCGTA-CGTGGCCGGGAGCGGCG-AGTGGTGGGC--T--G--CTGCGCAC
GCCG-CCCCGAG-CCCCGTAGCGA-CGCAGGGCCTTGTA-CG-ACCCCCT-AACGAGGAG
ATTCTTATGTAT-CAGAATATGAGTTTTTATTCTT-GTTTTTTCGTAAAAAATCTTCTTG
TTTACGATTAAGATCTTTTAGAAGCTTTCTTGAAAGAATTTACTTC------------TA
TGGAAAAATAGAACATTTTAGAATAGTGCATCATGTTTTTTTGAAGAAAACTTTATGGAT
CTTCACAGATCCTCTCATGCACTATCTTCGATATCAAGGTAAAGCTATTCTAGCATCAAA
AGGGGCTGATCTTTTTGTGAAGAAATTAAAATCTTACCTTGTCTATTTTTGGCAATATTA
TTTTCATTTTTGGTCTGAGTCTAATAGGTTTCATAGAAACCAATTCTCTTATTATTCGTT
CTACTTTATCGGTTATTTTTTAAGTGTCAAAGTAAATTACTTGGTGGTAAGGAGTCAAAT
ACTAGAGGATTCTATATTAATAGATACT-CTTATTAAGA-GATTTGATACTTTAGTT-CC
AGTCCTT--CCTCT-CATTAGGT-CATTGTCTAAAGCTTC
>Carex_houghtoniana|MAN|spm00001446|Paludosae
GGATGTCG------------GGCTCCCTGCACTTTT-GGTGCGGCCAACCG-AACAT-AG
GGC-TGTCTC-TTCACT-CT-CCCGCC-CGTC---A--TTG--AACATG-TCGTGGTC-G
GGAT--GG-TTCCGATCGGTTGCCTG-TGCGGTTCTACCCTC-T-TGTGGGTAGCGAAGT
CGTCCC-TCGATG--G-ATA---TTTGCTTG-CC-CT-T---CTGACA-TTTTT-GTG--
TC-GTTTGGG-C-AGCCGAAATG-TTGGC-GAGATCCTTGTGC--TGTCGC---G-TGGT
TGAA-TG-CCGTG-TTGCCATCACTTGGATTT-TTGCCGGCTCTCACGGATG-CGGTGCC
T-AGCGC--TAGC-TCTGTGGGAC--TT--T--G-CCCCGCAGACTTC-GGG-AGGTCCC
-TT------G-------TAC-GAATC--------ATT--GCTC-TTATA--CGCC-GT-T
TGTCGTGCCGCT-GCCGCGGCACG-CAGATCGT------GTT------C-----------
-------------T----TTCGT-GCAGTCG---T-TGACAGCACGAT-AGCGAACATT-
AGTG---TCCGGAGC-------GTGGTC-TCGTGC-AG-GCGGA--ATGC--CTCTCCG-
----A-TC---GTATGAGC-AGCGATTTCCGG--TTTGCGTCA-CGCGAAG--------G
-----C---C--C----C-----G-CCCGT-CC-GGGTCGGTGCCGGA-G-C--TGATTG
CC-TTTCC---AGAAACAC-GACC-G-T-CGAAC-ACG-T--G-ACAG--AAC--G-C-T
G-CC-GC-GG-AGGCGC------------------------------TCGCC--------
--GC-CTCCT-C-GG---CCCCACCGGCCA-CCCCCCTC-TCG-CCCTT--C---CGGGC
--GCGTTGGTTGCTGGCCGGAATACGGCGCGGGATGA--CGCCAAGGAA--CACGGT--A
A--AGCCGAGGCGCCGGC--GAGCCGCT--C-----GAGGTCT-CCGC-C----GG-T--
---TGC--C-GAGGC-----CA-A--C-------AGA----AAA---------AATATGA
CTCTCGGCAACGGATATCTCGGCTCTCGCATCGATGAAGAACGTAGCGAAATGCGATACG
TGGTGTGAATTGCAGAATCCCGTGAACCATCGAGTCTTTGAACGCAAGTTGCGCCCGAGG
GACCCTCCCGAGGGCACGCCTGCCTCATGGGCGTTAGAAGCCCATCCACGCTCGG-C-TG
-------C-----CCAAC--------TA--------------------A-C--------G
GC----AG---AGATGCGGACATTGGCCCTCCGAACCGC-GAGGCGCGGTGGGCCTAAGT
GTGCGGCC-GTCGTA-CGTGGCCGGGAGCGGCG-AGTGGTGGGC--T--A--CTGCGCAC
GTCG-CCCCGAG-CCCCGTACCGA-CGCAGGGCCTTGTA-CG-ACCCCCT-AACGAGGTG
ATTCTTATGTAT-CAGAATATGAGTTTTTCTTCCT-GTTTTTTCGTAAAAAATCTTCTTG
TTTACGATTAAGATCTTTTAGAAGCTTTCTTGAAAGAATTTACTTC------------TA
TGGAAAAATAGAACATTTTAGAATAGTGCATCATGTTTTTTTGAAGAAAACTTTATGGAT
CTTCACAGATCCTCTCATGCACTATCTTCGATATCAAGGTAAAGCTATTCTAGCATCAAA
AGGGGCTGATCTTTTTATGAAGAAATTAAAATCTTACCTTGTCTATTTTTGGCAATATTA
TTTTCATTTTTGGTCTGAGTCTAATAGGTTTCATAGAAACCAATTCTCTTATTATTCGTT
CTACTTTATCGGTTATTTTTTAAGTGTCAAAGTAAATTACTTGGTGGTAAGGAGTCAAAT
ACTAGAGGATTCTATATTAATAGATACT-CTTATTAAGA-GATTTGATACTTTAGTT-CC
AGTCCTT--CCTCT-CATTAGGT-CATTATCTAAAGCTTC
>Carex_atherodes|BRC|spm00001849|Carex
GGATGTCG------------GGCTCCCTGCACTTTT-GGTGCGGCCAACCG-AACAT-AG
GGC-TGTCTC-TTCACT-CT-CCCGCC-CGTC---A--TTG--AACATG-TCGTGGTC-G
GGAT--GG-TTCCGATCGGTTGCCTG-TGCGGTTCTACCCCT---TGAGGGTAGCGAAGT
CGTCCC-TCGATG--G-ATA---TTTGCTTG-CC-CT-T---CTGACA-TTTTT-GTG--
TC-GTTTGGG-C-AGCCGAAATG-TTGGC-GAGATCCTTGTGC--TGTCGC---G-TGGT
TGAA-TG-CCGCG-TTGCCATCACTTGGATTT-TTGCCGGCTCTCACGGATG-CGGTGCC
T-AGCGC--TAGC-TCTGTGGGAC--TT--T--G-CCCCGCAGACTTC-GGG-AGGTCCC
-TT------G-------TGC-GAATC--------ATT--GCTC-TTATA--CGCC-GT-T
TGTCGTGCCGCT-GCCGCGGCACG-CAGATCGT------GTT------C-----------
-------------T----TTCGT-GCAGTCG---T-TGACAGCACGAT-AGCGAACATC-
AGTG---TCCGGAGC-------GTGGTC-TCGTGC-AG-GCGGA--ATGC--CTCTCCG-
----A-TC---GTATGAGC-AGCGATTTCCGG--TTTGCGTCA-CGCGAAG--------G
----CC------C----C-----G-CCCGT-CC-GGGTCGGTGCCGGA-G-C--TGATTG
CC-TTTCC---GGAAACAC-GACC-G-T-CGAAC-ACG-T--G-ACAG--AAC--G-C-T
G-CC-GC-GG-AGGCGC------------------------------TCGCC--------
--GC-CTCCT-C-GG---CCCCACCGGCCT-CCTCCCTC-TCG-CCCTT--C---CGGGC
--GCGTCGGTCGCTGGCCGGAACACGGCGCGGGATGA--CGCCAAGGAA--CACGGT--A
A--AGCCGAGGCGCCGGC--GGGCCGCT--C-----GAGGTCT-CCGY-C----GG-T--
---TGC--C-GAGGC-----CA-A--C---------AGAAAAAA----A----AATAYGA
CTCTCGGCAACGGATATCTCGGCTCTCGCATCGATGAAGAACGTAGCGAAATGCGATACG
TGGTGTGAATTGCAGAATCCCGTGAACCATCGAGTCTTTGAACGCAAGTTGCGCCCGAGG
GACCCTCCCGAGGGCACGCCTGCCTCAYGGGCGTTAGAAGCCCATCCACGCTCGG-C-TG
-------C-----CCGAC--------TG--------------------G-C--------G
GC----AG---AGATGCGGASATTGGCCCTCCGAACCGC-GAGGCGCGGTGGGCCTAAGT
GTGCGGCC-GTCGTA-CGTGGCCGGGAGCGGCG-AGTGGTGGGC--T--G--CTGCGCAC
GCCG-CCCCGAG-CCCCGTAGCGA-CGCAGGGCCTTGTA-CG-ACCCCCT-AACGAGGAG
ATTCTTATGTAT-CAGAATATGAGTTTTTATTCCT-GTTTTTTCGTAAAAAATCTTCTTG
TTTACGATTAAGATCTTTTAGAAGCTTTCTTGAAAGAATTTACTTC------------TA
TGGAAAAATAGAACATTTTAGAATAGTGCATCATGTTTTTTTGAAGAAAACTTTATGGAT
CTTCACAGATCCTCTCATGCACTATCTTCGATATCAAGGTAAAGCTATTCTAGCATCAAA
AGGGGCTGATCTTTTTGTGAAGAAATTAAAATCTTACCTTGTCTATTTTTGGCAATATTA
TTTTCATTTTTGGTCTGAGTCTAATAGGTTTCATAGAAACCAATTCTCTTATTATTCGTT
CTACTTTATCGGTTATTTTTTAAGTGTCAAAGTAAATTACTTGGTGGTAAGGAGTCAAAT
ACTAGAGGATTCTATATTAATAGATACT-CTTATTAAGA-GATTTGATACTTTAGTT-CC
AGTCCTT--CCTCT-CATTAGGT-CATTGTCTAAAGCTTC
>Carex_songorica|TZK|spm00003384|Paludosae
GGATGTCG------------GGCTCCCTGCACTTTT-GGTGCGGCCAACCG-AACAT-AG
GGC-TGTCTC-TTCACT-CT-CCCGCC-CGTC---A--TTG--AACATG-TCGTGGTC-G
GGAT--GG-TTCCGATCGGTTGCCTG-TGCGGTTCTACCCCT---TGAGGGTAGCGAAGT
CGTCCC-TCGATG--G-ATA---TTTGCTTG-CC-CT-T---CTGACA-TTTTT-GTG--
TC-GTTTGGG-C-AGCCGAAATG-TTGGC-GAGATCCTTGTGC--TGTCGC---G-TGGT
TGAA-TG-CCGCG-TTGCCATCACTTGGATTT-TTGCCGGCTCTCRCGGATG-CGGTGCC
T-AGCGC--TAGC-TCTGTGGGAC--TT--T--G-CCCCGCAGACTTC-GGG-AGGTCCC
-TT------G-------TAC-GAATC--------ATT--GCTC-TTATA--CGCC-GT-T
TGTCGTGCCGCT-GCCGCGGCACG-CAGATCGT------GTT------C-----------
-------------T----TTCGT-GCAGTCG---T-TGACAGCACGAT-AGCGAACATC-
AGTG---TCCGGAGC-------GTGGTC-TCGTGC-GG-GCGGA--ATGC--CTCTCCG-
----A-TC---GTATGAGC-AGCGATTTCCGG--TTTGCGTCA-CGCGAAG--------G
----CC------C----C-----G-CCCGT-CC-GGGTCGGTGCCGGA-G-C--TGATTG
CC-TCTCC---AGAAACACGGACC-GTT-CGAAC-ACGTT--G-ACAG--AAC--G-C-T
G-CC-GC-GG-AGGCGC------------------------------TCGCC--------
--GC-CTCCT-C-GG---CCCCACCGGCCT-CCTCCCTC-TCG-CCCTT--C---CGGGC
--GCGTCGGTCGCTGGCCGGAACACGGCGCGGGATGA--CGCCAAGGAA--CACGGT--A
A--AGCCGAGGCGCCGGC--GGGCCGCT--C-----GWGGTCT-CCGC-C----GG-T--
---TGC--C-GAGGC-----CA-ACAC---------A----ANN----A----NATACGA
CTCTCGGCAACGGATATCTCGGCTCTCGCATCGATRAAGAACGTAGCGAAATGCGATACG
TGGTGTGAATTGCAGAATCCCGTGAACCATCGAGTCTTTGAACGCAAGTTGCGCCCGAGG
GACCCTCCCGAGGGCACGCCTGCCTCACGGGCGTTAGAAGCCCATCCACGCTCGG-C-TG
-------C-----CCGAC--------TA--------------------G-C--------G
GC----AG---AGATGCGGACATTGGCCCTCCGAACCGC-GAGGCGCGGTGGGCCTAAGT
GTGCGGCC-GTAGTA-CGTGGCCGGGAGCGGCG-AGTTGTGGGC--T--G--CTGCGCAC
GCCG-CCCCGAG-CCCCGTACCGA-CGCAGGGCCTTGTA-CG-ACCCCCT-GACGAGGAN
ATTCTTATGTAT-CAGAATATGAGTTTTTATTCCT-GTTTTTTCGTAAAAAATCTTCTTG
TTTACGATTAAGATCTTTTAGAAGCTTTCTTGAAAGAATTTACTTC------------TA
TGGAAAAATAGAACATTTTAGAATAGTGCATCATGTTTTTTTGAAGAAAACTTTATGGAT
CTTCACAGATCCTCTCATGCACTATCTTCGATATCAAGGTAAAGCTATTCTAGCATCAAA
AGGGGCTGATCTTTTTATGAAGAAATTAAAATCTTACCTTGTCTATTTTTGGCAATATTA
TTTTCATTTTTGGTCTGAGTCTAATAGGTTTCATAGAAACCAATTCTCTTATTATTCGTT
CTACTTTATCGGTTATTTTTTAAGTGTCAAAGTAAATTACTTGGTGGTAAGGAGTCAAAT
ACTAGAGGATTCTATATTAATAGATACT-CTTATTAAGA-GGTTTGATACTTTAGTT-CC
AGTCCTT--CCTCT-CATTAGAT-CATTGTCTAAAGCTTC
>Carex_trichocarpa|DEL|spm00001331|Carex
GGATGTCG------------GGCTCCCTGCACTTTT-GGTGCGGCCAACCG-AACAT-AG
GGC-TGTCTC-TTCACT-CT-CCCGCC-CGTC---A--TTG--AACATG-YCGTGGTC-G
GGAT--GG-TTCCGATCGGTTGCCTG-TGCGGTTCTACCCCT---TGCGGGTAGCGAAGT
CGTCCC-TCGATG--G-ATA---TTTGCTTG-CC-CT-T---GTGACA-TTTTT-GTG--
TC-GTTTGGG-C-AGCCGAAATG-TTGGC-GAGATCCTTGTGC--YGTCGC---G-TGGT
TGAA-TG-CCGCG-TTGCCATCACTTGGATTT-TTGCCGGCTCTCACGGATG-CGGTGCC
T-AGCGC--TAGC-GCTGTGGGAC--TT--T--G-CCCCGCAGACTTC-GGG-AGGTCCC
-TT------G-------TGC-GAATC--------ATT--GCTC-TTATA--CGCC-GT-T
TGTCGTGCCGCT-GCCGCGGCACG-CAGATCGT------GTT------C-----------
-------------T----TTCGT-GCAGTCR---T-TGACAGCACGAT-AGCGAACATC-
AGTG---TCCGGAGC-------GTGGTC-TCGTGC-AG-GCGGA--ATGC--CTCTCCG-
----A-TC---KTAYGAGC-AGCGATTTCCGG--TTCGCGTCA-CGCGAAG--------G
----CC------C----C-----G-CCCGT-CC-GGGTCGGTGCCGGA-G-C--TGATTG
CC--TCTC--CGGAAACGC-GACC-G-T-CGAAC-ACG-T--G-ACAG--AAC--G-C-T
G-CC-GC-GG-AGGCGC------------------------------TCGCC--------
--GC-CTCCT-C-GG---CCCCACCGGCCT-CCTCCCTC-TCG-CCCTT--C---CGGGC
--GCGTCGGTCGCTGGCCGGAACACGGCGCGGGATGA--CGCCAAGGAA--CACGGT--A
A--AGCCGAGGCGCCGGC--GGGCCGCT--C-----GAGGTCT-CCGC-C----GG-T--
---TGC--C-GRGGC-----CA-A--C--------------AGAAAAAA----AATACGA
CTCTCGGCAACGGATATCTCGGCTCTCGCATCGATGAAGAACGTAGCGAAATGCGATACG
TGGTGTGAATTGCAGAATCCCGTGAACCATCGAGTCTTTGAACGCAAGTTGCGCCCGAGG
GACCCTCCCGAGGGCACGCCTGCCTCACGGGCGTTAGAAGCCCATCCACGCTCGG-C-TG
-------C-----CCGAC--------CA--------------------G-C--------G
GC----AG---AGATGCGGACATTGGCCCTCCGAACCGC-GAGGCGCGGTGGGCCTAAGT
GTGCGGCC-GTCGTA-CGTGGCCGGGAGCGGCG-AGTGGTGGGC--T--G--CTGCGCAC
GCCG-CCCCGAG-CCCCGTAGCGA-CGCAGGGCCTTGTA-CG-ACCCCCT-AACGAGGAG
ATTCTTATGTAT-CAGAATATGAGTTTTTATTCCT-GTTTTTTCGTAAAAAATCTTCTTG
TTTACGATTAAGATCTTTTAGAAGCTTTCTTGAAAGAATTTACTTC------------TA
TGGAAAAATAGAACATTTTAGAATAGTGCATCATGTTTTTTTGAAGAAAACTTTATGGAT
CTTCACAGATCCTCTCATGCACTATCTTCGATATCAAGGTAAAGCTATTCTAGCATCAAA
AGGGGCTGATCTTTTTATGAAGAAATTAAAATCTTACCTTGTCTATTTTTGGCAATATTA
TTTTCATTTTTGGTCTGAGTCTAATAGGTTTCATAGAAACCAATTCTCTTATTATTCGTT
CTACTTTATCGGTTATTTTTTAAGTGTCAAAGTAAATTACTTGGTGGTAAGGAGTCAAAT
ACTAGAGGATTCTCTATTAATAGATACT-CTTATTAAGA-GATTTGATACTTTAGTT-CC
AGTCCTT--CCTCT-CATTAGGT-CATTGTCTAAAGCTTC
>Carex_laeviconica|TEN|spm00001887|Carex
GGATGTCG------------GGCTCCCTGCACTTTT-GGTGCGGCCAACCG-AACAT-AG
GGC-TGTCTC-TTCACT-CT-CCCGCC-CGTC---A--TTG--AACATG-CCGTGGTC-G
GGAT--GG-TTCCGATCGGTTGCCTG-TGCGGTTCTACCCCT---TGCGGGTAGCGAAGT
CGTCCC-TCGATG--G-ATA---TTTGCTTG-CC-CT-T---GTGACA-TTTTT-GTG--
TC-GTTTGGG-C-AGCCGAAATG-TTGGC-GAGATCCTTGTGC--TGTCGC---G-TGGT
TGAA-TG-CCGCG-TTGCCATCACTTGGATTT-TTGCCGGCTCTCACGGATG-CGGTGCC
T-AGCGC--TAGC-GCTGTGGGAC--TT--T--G-CCCCGCAGACTTC-GGG-AGGTCCC
-TT------G-------TGC-GAATC--------ATT--GCTC-TTATA--CGCC-GT-T
TGTCGTGCCGCT-GCCGCGGCACG-CAGATCGT------GTT------C-----------
-------------T----TTCGT-GCAGTCA---T-TGACAGCACGAT-AGCGAACATC-
AGTG---TCCGGAGC-------GTGGTC-TCGTGC-AG-GCGGA--ATGC--CTCTCCG-
----A-TC---GTATGAGC-AGCGATTTCCGG--TTCGCGTCA-CGCGAAG--------G
----CC------C----C-----G-CCCGT-CC-GGGTCGGTGCCGGA-G-C--TGATTG
CC-TCTCC--G-GAAACGC-GACC-G-T-CGAAC-ACG-T--G-ACAG--AAC--G-C-T
G-CC-GC-GG-AGGCGC------------------------------TCGCC--------
--GC-CTCCT-C-GG---CSCCACCGGCCT-CCTCCCTC-TCG-CCCTT--C---CGGGC
--GCGTCGGTCGCTGGCCGGAACACGGCGCGGGATGA--CGCCAAGGAA--CACGGT--A
A--AGCCGAGGCGCCGGC--GGGCCGCT--C-----GAGGTCT-CCGC-C----GG-T--
---TGC--C-GGGGC-----CA-A--C--AG---A-A----AAA----A----AATACGA
CTCTCGGCAACGGATATCTCGGCTCTCGCATCGATGAAGAACGTAGCGAAATGCGATACG
TGGTGTGAATTGCAGAATCCCGTGAACCATCGAGTCTTTGAACGCAAGTTGCGCCCGAGG
GACCCTCCCGAGGGCACGCCTGCCTCACGGGCGTTAGAAGCCCATCCACGCTCGG-C-TG
-C-----C-----CGA-C--------TA--------------------G-C--------G
GC----AG---AGAYGCGGACATTGGCCCTCCGAACCGC-GAGGCGCGGTGGGCCTAAGT
GTGCGGCC-GTCGTA-CGTGGCCGGGAGCGGCG-AGTGGTGGGC--T--G--CTGCGCAC
GCCG-CCCCGAG-CCCCGTANCGA-CGCAGGGCCTTGTA-CN-ACCCCCT-AACGAGGAG
ATTCTTATGTAT-CAGAATATGAGTTTTTATTCCT-GTTTTTTCGTAAAAAATCTTCTTG
TTTACGATTAAGATCTTTTAGAAGCTTTCTTGAAAGAATTTACTTC------------TA
TGGAAAAATAGAACATTTTAGAATAGTGCATCATGTTTTTTTGAAGAAAACTTTATGGAT
CTTCACAGATCCTCTCATGCACTATCTTCGATATCAAGGTAAAGCTATTCTAGCATCAAA
AGGGGCTGATCTTTTTATGAAGAAATTAAAATCTTACCTTGTCTATTTTTGGCAATATTA
TTTTCATTTTTGGTCTGAGTCTAATAGGTTTCATAGAAACCAATTCTCTTATTATTCGTT
CTACTTTATCGGTTATTTTTTAAGTGTCAAAGTAAATTATTTGGTGGTAAGGAGTCAAAT
ACTAGAGGATTCTATATTAATAGATACT-CTTATTAAGA-GATTTGATACTTTAGTT-CC
AGTCCTT--CCTCT-CATTAGGT-CATTGTCTAAAGCTTC
>Carex_sheldonii|CAL|spm00001693|Carex
GGATGTCG------------GGCTCCCTGCACTTTT-GGTGCGGCCAACCG-AACAT-AG
GGC-TGTCTC-TTCACT-CT-CCCGCC-CGTC---A--TTG--AACATG-CCGTGGTC-G
GGAT--GG-TTCCGATCGGTTGCCTG-TGCGGTTCTACCCCT---TGCGGGTAGCGAAGT
CGTCCC-TCGATG--G-ATA---TTTGCTTG-CC-CT-T---GTGACA-TTTTT-GTG--
TC-GTTTGGG-C-AGCCGAAATG-TTGGC-GAGATCCTTGTGC--GGTCGC---G-TGGT
TGAA-TG-CCGCG-TTGCCATCACTTGGATTT-TTGCCGGCTCTCACGGATG-CGGTGCC
T-AGCGC--TAGC-GCTGTGGGAC--TT--T--G-CCCCGCAGACTTC-GGG-AGGTCCC
-TT------G-------TGC-GAATC--------ATT--GCTC-TTATA--CGCC-GT-T
TGTCGTGCCGCT-GCCGCGGCACG-CAGATCGT------GTT------C-----------
-------------T----TTCGT-GCAGTCG---T-TGACAGCACGAT-AGCGAACATC-
AGTG---TCCGGAGC-------GTGGTC-TCGTGC-AG-GCGGA--ATGC--CTCTCCG-
----A-TC---GTATGAGC-AGCGATTTCCGG--TTCGCGTCA-CGCGAAG--------G
----CC------C----C-----G-CCCGT-CC-GGGTCGGTGCCGGA-G-C--TGATTG
CC--TCTC--CGGAAACGC-GACC-G-T-CGAAC-ACG-T--G-ACAG--AAC--G-C-T
G-CC-GC-GG-AGGCGC------------------------------TCGCC--------
--GC-CTCCT-C-GG---CCCCACCGGCCT-CCTCCCTC-TCG-CCCTT--C---CGGGC
--GCGTCGGTCGCTGGCCGGAACACGGCGCGGGATGA--CGCCAAGGAA--CACGGT--A
A--AGCCGAGGCGCCGGC--GGGCCGCT--C-----GAGGTCT-CCGC-C----GG-T--
---TGC--C-GAGGC-----CA-A--C---------A----GAA-AAAA----AATACGA
CTCTCGGCAACGGATATCTCGGCTCTCGCATCGATGAAGAACGTAGCGAAATGCGATACG
TGGTGTGAATTGCAGAATCCCGTGAACCATCGAGTCTTTGAACGCAAGTTGCGCCCGAGG
GACCCTCCCGAGGGCACGCCTGCCTCACGGGCGTTAGAAGCCCATCCACGCTCGG-C-TG
-------C-----CCGAC--------TR--------------------G-C--------G
GC----AG---AGATGCGGACATTGGCCCTCCGAACCGC-GAGGCGCGGTGGGCCTAAGT
GTGCGGCC-GTCGTA-CGTGGCCGGGAGCGGCG-AGTGGTGGGC--T--G--CTGCGCAC
GCCG-CCCCGAG-CCCCGTACCGA-CGCAGGGCCTTGTA-CG-ACCCCCT-AACGAGGAG
ATTCTTATGTAT-CAGAATATGAGTTTTTATTCCT-GTTTTTTCGTAAAAAATCTTCTTG
TTTACGATTAAGATCTTTTAGAAGCTTTCTTGAAAGAATTTACTTC------------TA
TGGAAAAATAGAACATTTTAGAATAGTGCATCATGTTTTTTTGAAGAAAACTTTATGGAT
CTTCACAGATCCTCTCATGCACTATCTTCGATATCAAGGTAAAGCTATTCTAGCATCAAA
AGGGGCTGATCTTTTTATGAAGAAATTAAAATCTTACCTTGTCTATTTTTGGCAATATTA
TTTTCATTTTTGGTCTGAGTCTAATAGGTTTCATAGAAACCAATTCTCTTATTATTCGTT
CTACTTTATCGGTTATTTTTTAAGTGTCAAAGTAAATTACTTGGTGGTAAGGAGTCAAAT
ACTAGAGGATTCTATATTAATAGATACT-CTTATTAAGA-GATTTGATACTTTAGTT-CC
AGTCCTT--CCTCT-CATTAGGT-CATTGTCTAAAGCTTC
>Carex_polysticha|DOM|spm00000292|Vesicariae
GGATGTCG------------GGCTCCCTGCACTTTT-GGTGCGGCCAACCG-AACAT-AG
GGC-TGTCTC-TTCACT-CT-CCCACC-CGTC---A--TTG--AACGTG-TCGTGGTC-G
GGAT--GG-TTCTGATCGGTTGCCTG-TGCGGTTCTACCC-C-T-TGTGGGTAGCGAAGT
CGTCCC-TGGATG--G-ATA---TCTGCTTG-CC-CT-T---CTGACA-TTTTT-GTG--
TC-GTTTGGG-C-AGCCGAAAGG-TTGGC-GAGATCCTTGTGC--TGTCGC---G-TGGT
TGAA-TG-CCGTG-TTGCCATCACTTGGATTT-TTGCCGGCTCTCACGGATG-CGGTGCM
C-AGCGC--TAGC-TCTGTGGGAC--TT--T--G-CCCCGCAGACTTC-GGG-AGGTCCC
-TT------G-------TAC-GAATC--------ATT--GCTC-TTATA--CGCC-GT-T
TGTCGTGSCGCT-ACCGCGGCACG-CAGATCGT------GTT------C-----------
-------------T----TTCGT-GCAGTCG---T-TGACAGCACGAT-AGCGAACATT-
AGTG---TCCGGAGC-------GTGGTC-TTGTGC-AG-GTGGA--ATGC--CTCTCCG-
----A-TC---GTATGAGC-AGCGATTTCCGG--TTTGCGTCA-CGCGAAG--------G
-----C---C--C----C-----G-CCCTT-CC-GGGTCGGTGCTGGA-G-C--TGATTG
CC-TTTCC---AGAAACAC-GACC-G-T-CGAAC-ACG-T--G-ACAG--AAT--G-C-T
G-CC-GC-GG-AGGCGC------------------------------TTGCC--------
--GC-CTCCT-C-GG---CCCCACCGGCCT-CCTCCCTC-TCG-CCCTT--C---CGGGC
--GCGTTGGTTGCTGGTCGGAATACGGCGCGGGATGA--CGCCAAGGAA--CACGGT--A
A--AGCTGAGGCGCCGGC--GAGCCGCT--C-----AGGGTCT-CCGT-C----GG-T--
---TGC--C-AAGGC-----CA-A--C--------------AGA-AAA-----AATATGA
CTCTCGGCAACGGATATCTCGGCTCTCGCATCGATGAAGAACGTAGCGAAATGCGATACG
TGGTGTGAATTGCAGAATCCCGTGAACCATCGAGTCTTTGAACGCAAGTTGCGCCCGAGG
GACCCTCCCGAGGGCACGCCTGCCTCATGGGCGTTAGAAGCCCATCCACGCTCGG-T-TG
-------C-----CCAAC--------TA--------------------A-C--------G
GC----AG---AGATGCGGACATTGGCCCTCCGAACCGC-GAGGTGCGGTGGGCCTAAGT
GTGCGGCC-GTCGTA-CGTGGCCGGGAGCGGCG-AGTTGTGGGC--T--G--CTGCGCAC
GTCG-CCCCGAG-CCCCGTACCGA-CGCAGGGCCTTGTA-CG-ACCCCCT-AACGAGGAG
ATTCTTATGTAT-CAGAATATGAGTTTTTATTCCT-GTTTTTTCGTAAAAAATCTTCTTG
TTTACGATTAAGATCTTTTAGAAGCTTTCTTGAAAGAATTTACTTC------------TA
TGGAAAAATAGAACATTTTAGAATAGTGCATCATGTTTTTTTGAAGAAAACTTTATGGAT
CTTCACAGATCCTCTCATGCACTATCTTCGATATCAAGGTAAAGCTATTCTAGTATCAAA
AGGGGCTGATCTTTTTATGAAGAAATTAAAATCTTACCTTGTCTATTTTTGGCAATATTA
TTTTCATTTTTGGTCTGAGTCTAATAGGTTTCATAGAAACCAATTCTCTTATTATTCGTT
CTACTTTATCGGTTATTTTTTAAGTGTCAAAGTAAATTACTTGGTGGTAAGGAGTCAAAT
ACTAGAGGATTCTATATTAATAGATACT-CTTATTAAGA-GATTTGATACTTTAGTT-CC
AGTCCTT--CCTCT-CATTAGAT-CATTGTCTAAAGCTTC
>Carex_thurberi|ARI|spm00001816|Vesicariae
GGATGTCG------------GGCTCCCTGCACTTTT-GGTGCGGCCAACCG-AACAT-MG
GGC-TGTCTC-TTCACT-CT-CCCACC-CGTC---A--TTG--AACATG-TCGCGGTC-G
GGAT--GG-TTCCGATCGGTTGCCTG-TGCGGTTCTACCC-C-T-TGTGGGTAGCGAAGT
CGTCCC-TTGATG--G-ATA---TCTGCTTG-CC-CT-T---CTGACA-TTTTT-GTG--
TC-GTTTGGG-C-AGCCGAAATG-TTGGC-GAGATCCTTGTGC--TGTCGC---G-TGGT
GGAA-TG-CCGTG-TTGCCATCACTTGGATTT-TTGCCGGCTCTCACGGATG-CGGTGCC
T-AGCGC--TAGC-TCTGTGGGAC--TT--T--G-CCCCGCAGACTTC-GGG-AGGTCCC
-TT------G-------TAC-GAATC--------ATT--GCTC-TTATA--CGCC-GT-T
TGTCGTGCCGCT-ACCGCGGCACG-CAGATCGT------GTT------C-----------
-------------T----TTCGT-GCAGTCG---T-TGACAGCACGAT-AGCGAACATT-
AGTG---TCCGGAGC-------GTGGTC-TTGTGC-AG-GYGGA--ATGC--CTCTCCG-
----A-TC---GTATGAGC-AGCGATTTCCGG--TTCGCGTCA-CGCGAAG--------G
-----C---C--C----C-----G-CCCGT-CC-GGGTCGGTGCCGGA-G-C--TGATTG
CC-TTTCC---AGAAACAC-GACC-G-T-CGAAC-ACG-T--G-ACAG--AAT--G-C-T
G-CC-GC-GG-AGGCGC------------------------------TCGCC--------
--GC-CTCCT-C-GG---CCCCACCGGCCT-CCTCCCTC-TCG-CCCTT--C---CGGGC
--GNGTYGGTTGCTGGTCGGAATACGGCGCGGGATGA--CGCCAAGGAA--CACGGT--A
A--AGCBGAGGCGCCGGC--GAGCCGCT--C-----AGGGBCT-CCGT-C----GG-T--
---TGC--C-GAGGC-----CA-A--C-------AGA----AAA----A----AATATGA
CTCTCGGCAACGGATATCTCGGCTCTCGCATCGATGAAGAACGTAGCGAAATGCGATACG
TGGTGTGAATTGCAGAATCCCGTGAACCATCGAGTCTTTGAACGCAAGTTGCGCCCGAGG
GACCCTCCCGAGGGCACGCCTGCCTCATGGGCGTTAGAAGCCCATCCACGCTCGG-T-TG
-------C-----CCGAC--------TA--------------------A-C--------G
GC----AG---AGATGCGGACATTGGCCCTCCGAACCGC-GAGGTGCGGTGGKCCTAAGT
GTGCGGCC-GTCGTA-CGTGGCCGGGAGCGGCG-AGTTGTGGGC--T--G--CTGCGCAC
GTCG-CCCCGAG-CCCCGYACCGA-CGCAGGGCCTTGTA-CG-ACCCCCT-AACGAGGAG
ATTCTTATGTAT-CAGAATATGAGTTTTTATTCCT-GTTTTTTCGTAAAAAATCTTCTTG
TTTACGATTAAGATCTTTTAGAAGCTTTCTTGAAAGAATTTACTTC------------TA
TGGAAAAATAGAACATTTTAGAATAGTGCATCATGTTTTTTTGAAGAAAACTTTATGGAT
CTTCACAGATCCTCTCATGCACTATCTTCGATATCAAGGTAAAGCTATTCTAGTATCAAA
AGGGGCTGATCTTTTTATGAAGAAATTAAAATCTTACCTTGTTTATTTTTGGCAATATTA
TTTTCATTTTTGGTCTGAGTCTAATAGGTTTCATAGAAACCAATTCTCTTATTATTCGTT
CTACTTTATCGGTTATTTTTTAAGTGTCAAAGTAAATTACTTGGTGGTAAGGAGTCAAAT
ACTAGAGGATTCTATATTAATAGATACT-CTTATTAAGA-GATTTGATACTTTAGTT-CC
AGTCCTT--CCTCT-CATTAGAT-CATTGTCTAAAGCTTC
>Carex_gigantea|FLA|spm00000917|Lupulinae
GGATGTCG------------GGCTCCCTGCACTTTT-GGTGCGGCCAACCG-AACAT-AG
GGC-TGTCTC-TTCACT-CT-CCCACC-CGTC---A--TTG--AACATG-TCGTGGTC-G
GGAT--GG-TTCCGATCGGTTGCCTG-TGCGGTTCTACCC-C-T-TGCGGGTAGCGAAGT
CGTCCC-TTGATG--G-ATA---TCTGCTTG-CC-CT-T---CTGACA-TTTTT-GTG--
TC-GTTTGGG-C-AGCCGAAATG-TTGGC-GAGATCCTTGTGC--TGTCGC---G-TGGT
TGAA-TG-CCGTG-TTGCCATCGCTTGGATTT-TTGCCGGCTCTCACGGATG-CGGTGCC
T-AGCGC--TAGC-TCTGCGGGAC--TT--T--G-CCCCGCAGACTTC-GGG-AGGTCCC
-TT------G-------TAC-GAATC--------ATT--GCTC-TTATA--CGCC-GT-T
TGTCGTGTCGCT-GCCGCGGCACG-CAGATCGT------GTT------C-----------
-------------T----TTCGT-GCAGTCG---T-TGACAGCGCGAT-AGCGAACATT-
AGTG---TCCGGAGC-------GTGGTC-TTGTGC-AG-GTGGA--ATGC--CTCTCCG-
----A-TC---ATATGAGC-AGCGATTTCCGG--TCTGCGTCA-CGCGAAG--------G
-----C---C--C----C-----G-CCCGT-CC-GGGTCGGTGCTGGA-G-C--TGATTG
CC-TTTCC---AGAAACAC-GACC-G-T-CGAAC-ACG-T--G-ACAG--AAT--G-C-T
G-CC-GC-GG-AGGCGC------------------------------TTGCC--------
--GC-CTCCT-C-GG---CCCCACCGGCCT-CCTCCCTC-TCG-CCCTT--C---CGGGC
--GCGTTGGTTGCTGGTCGGAATACGGCGCGGGATGA--CGCCAAGGAA--CACGGT--A
A--AGCTGAGGCGCCGGC--GAGCCGCT--C-----GAGGCCT-CCGT-C----GG-T--
---TGC--C-AAGGC-----CA-A--C-------AGA----AAA---------AATATGA
CTCCCGGCAACGGATATCTCGGCTCTCGCATCGATGAAGAACGTAGCGAAATGCGATACG
TGGTGTGAATTGCAGAATCCCGTGAACCATCGAGTCTTTGAACGCAAGTTGCGCCCGAGG
GACCCTCCCGAGGGCACGCCTGCCTCATGGGCGTTAGAAGCCCATCCACGCTCGG-T-TG
-------C-----CTAAC--------TA--------------------A-C--------G
GC----AG---AGATGCGGACATTGGCCCTCCGAACCGC-GAGGCGCGGTGGGCCTAAGT
GTGCGGCC-GTCGTA-CGTGGCCGGGAGCGGCG-AGTGGTGGGC--T--G--CTGCGCGC
GTCG-CCCCTAG-CCCCGTACCGA-CGCAGGGCCTTGTA-CG-ACCCCCT-AACGAGGAG
ATTCTTATGTAT-CAGAATATGAGTTTTTATTCCT-GTTTTTTCGTAAAAAATCTTCTTG
TTTACGATTAAGATCTTTTAGAAGCTTTCTTGAAAGAATTTACTTC------------TA
TGGAAAAATAGAACATTTTAGAATAGTGCATCATGTTTTTTTGAAGAAAACTTTATGGAT
CTTCACAGATCCTCTCATGCACTATCTTCGATATCAAGGTAAAGCTATTCTAGCATCAAA
AGGGGCTGATCTTTTTATGAAGAAATTCAAATTTTACCTTGTCTATTTTTGGCAATATTA
TTTTCATTTTTGGTCTGAGTCTAATAGGTTTCATAGAAACCAATTCTCTTATTATTCGTT
CTACTTTATCGGTTATTTTTTAAGTGTCAAAGTAAATTACTTGGTGGTAAGGAGTCAAAT
ACTAGAGGATTCTATATTAATAGATACT-CTTATTAAGA-GATTTGATACTTTAGTT-CC
AGTCCTT--CCTCT-CATTAGAT-CATTGTCTAAAGCTTC
>Carex_nakasimae|KOR?|spm00000341|Unplaced_coreCarex
GGATGTCG------------GGCTCCCTGCACTTTT-GGTGCGGCCAACCG-AACAT-AG
GGC-TGTCTC-TTCACT-CT-CCCACCAAGTC---A--TTG--AACATG-TCGTGGTC-G
GGAT--GG-TTCCGATCGGTTGCCTG-TGCGGTTCTACCCTC-T-TGTGGGTAGCGAAGT
CGTCCC-TCGACG--G-ATA---TTTGCTTG-CC-CT-C---GTGACA-TTTTT-GTG--
TC-GTTTGGG-C-AGCCGAAATG-TTGGC-GGGATCCTTGTGC--TGTCGC---G-TGGT
TGAA-TG-CCGTG-CTGCCATCACTTGGATTT-TTGCCGGCTCTCACGGATG-CGGTGCC
T-AGCGC--TAGC-TCTGCGGGAC--TT--T--G-CCCCGCAGACTTC-GGG-AGGTCCC
-TT------G-------TAC-GAATC--------ACT--GCTC-TTATA--CGCC-GT-T
TGTCGTGCCGCT-GCCGCGGCACG-CAGATCGT------GTT------C-----------
-------------T----TTCGT-GCAGTCG---T-TGACAGCACGAT-AGCGAACATT-
AGTG---TCCGGAGC-------GTGGTC-TTGTGC-GG-GCGGA--ATGC--CTCTCCG-
----A-TC---GTATGAGC-AGCGATTTCCGG--TTTGCGTCA-CGCGAAG--------G
-----C---C--C----C-----G-CCCGT-CC-GGGTCGGTGCCGGA-G-C--TGATTG
CC-TTTCC---AGAAACAC-GACC-G-T-CGAAC-ACG-T--G-ACAG--AAT--G-C-T
G-CC-GC-GG-AGGCGC------------------------------TCGCC--------
--GC-CTCCC-C-GG---CCCCGCCGGCCT-CCTCCCTC-TCG-CCCTT--C---CGGGC
--GCGTCGGTTGCTGGCCGGAACACGGCGCGGGATGA--CGCCAAGGAA--CACGGT--A
A--AGCTGAGGCGCCGGC--GAGCCGCT--C-----GAGGTCT-CCGT-C----GG-T--
---TGC--C-AAGGC-----CG-A--C-------AGA----AAA-AAAA----AATACGA
CTCTCGGCAACGGATATCTCGGCTCTCGCATCGATGAAGAACGTAGCGAAATGCGATACG
TGGTGTGAATTGCAGAATCCCGTGAACCATCGAGTCTTTGAACGCAAGTTGCGCCCGAGG
GACCCTCCCGAGGGCACGCCTGCCTCATGGGCGTTAGAAGCCCATCCACGCTCGG-T-TG
-------C-----CTGAC--------TA--------------------A-C--------G
GC----AG---AGATGCGGACATTGGCCCTCCGAGCCGC-GAGGCGCGGTGGGCCTAAGT
GTGCGGCC-GTCGYA-CGTGGCCGGGAGCGGCG-AGTGGTGGGC--T--A--CTGCGCAC
GCCG-CCCCGAG-CCCCGTACCGA-CGCAGGGCCTTGTA-CG-ACCCCCT-AACGAGGAG
------------------------------------------------------------
------------------------------------------------------------
------------------------------------------------------------
------------------------------------------------------------
------------------------------------------------------------
------------------------------------------------------------
------------------------------------------------------------
------------------------------------------------------------
----------------------------------------
>Carex_raddei|KOR|spm00000007|Carex
GNATGTCG------------GGCTCCCTGCACTTTT-GGTGCGGCCAACCG-AACAT-AG
GGC-TGTCTC-TTCACT-CT-CCCACCAAGTC---A--TTG--AACATG-TCGTGGTC-G
GGAT--GG-TTCCGRTCGGTTGCCTG-TGCGGTTCTACCCTC-T-TGTGGGTAGCGAAGT
CGTCCC-TCGACG--G-ATA---TTTGCTTG-CC-CT-C---GTGACA-TTTTT-GTG--
TC-GTTTGGG-C-AGCCGAAATG-TTGGC-GGGATCCTTGTGC--TGTCGC---G-TGGT
TGAA-TG-CCGTG-CTGCCATCACTTGGATTT-TTGCCGGCTCTCACGGATG-CGGTGCC
T-AGCGC--TAGC-TCTGCGGGAC--TT--T--G-CCCCGCAGACTTC-GGG-AGGTCCC
-TT------G-------TAC-GAATC--------ACT--GCTC-TTATA--CGCC-GT-T
TGTCGTGCCGCT-GCCGCGGCACG-CAGATCGT------GTT------C-----------
-------------T----TTCGT-GCAGTCG---T-TGACAGCACGAT-AGCGAACATT-
AGTG---TCCGGAGC-------GTGGTC-TTGTGC-GG-GCGGA--ATGC--CTCTCCG-
----A-TC---GTATGAGC-AGCGATTTCCGG--TTTGCGTCA-CGCGAAG--------G
----CC------C----C-----G-CCCGT-CC-GGGTCGGTGCCGGA-G-C--TGA---
------------------------------------------------------------
------------------------------------------------------------
------------------------------------------------------------
------------------------------------------------------------
------------------------------------------------------------
------------------------------------------------------------
------------------------------------------------------------
------------------------------------------------------------
------------------------------------------------------------
------------------------------------------------------------
------------------------------------------------------------
------------------------------------------------------------
------------------------------------------------------------
------------------------------------------------------------
------------------------------------------------------------
------------------------------------------------------------
------------------------------------------------------------
------------------------------------------------------------
------------------------------------------------------------
------------------------------------------------------------
------------------------------------------------------------
----------------------------------------
>Carex_congolensis|MLW|spm00000181|Vesicariae
GGATGTCG------------GGCTCCCTGCACTTTT-GGTGCGGCCAACCG-AACAT-AG
GGC-TGTCTC-TTCACT-CT-CCCACC-CGTC---A--TTG--AACATG-TCGTGGTC-G
GGAT--GG-TTCCGATCGGTTGCCTG-TGCGGTTCTACCC-C-T-TGTGGGTAGCGAAGT
CGTCCC-TGGATG--G-ATA---TCTGCTTG-CC-CT-T---CTGACA-TTTTT-GTG--
TC-GTTTGGG-C-AGCCGAAATG-TTGGC-GAGATCCTTGTGC--CGTCGC---G-TGGT
TGAA-TG-CCGTG-TTGCMATCACTTGGATTT-TTGCCGGCTCTCACGGATG-CGGTGCC
T-AGCGC--TAGC-TCTGTGGGAC--TC--T--G-CCCCGCAGACTTC-GGG-AGGTCCC
-TT------G-------TAC-GAATC--------ATT--GCTC-TTATA--CGCC-GT-T
TGTCGTGCCGCT-ACCGCGGCACG-CAGATCGT------GTT------C-----------
-------------T----TTCGT-GCAGTCG---T-TGACAGCACGAT-AGCGAACATT-
AGTG---TCCGGAGC-------GTGGTC-TTGTGC-AG-GTGGA--ATGC--CTCTCCG-
----A-TC---GTATGAGC-AGCGATTTCCGG--TTTGCGTCA-CGCGAAG--------G
-----C---C--C----C-----G-CCCGT-CC-GGGTCGGTGCTGGA-G-C--TGATTG
CC-TTTCC---AGAAACAC-GACC-G-T-CGAAC-ACG-T--G-ACAG--AAT--G-C-T
G-CC-GC-GG-AGGCGC------------------------------TTGCC--------
--GC-CTCCT-C-GG---CCCCACCGGCCT-CCTCCCTC-TCG-CCCTT--C---CGGGC
--GCGTTGGTTGCTGGTCGGAATACGGCGCGGGATGA--CGCCAAGGAA--CACGGT--A
A--AGCTGAGGCGCCGGC--GAGCCGCT--C-----AGGGTCT-CCGC-C----GG-T--
---TGC--C-AAGGC-----CA-A--C---------A---GAAA----A----AATATGA
CTCTCGGCAACGGATATCTCGGCTCTCGCATCGATGAAGAACGTAGCGAAATGCGATACG
TGGTGTGAATTGCAGAATCCCGTGAACCATCGAGTCTTTGAACGCAAGTTGCGCCCGAGG
GACCCTCCCGAGGGCACGCCTGCCTCATGGGCGTTAGAAGCCCATCCACGCTCGG-T-TG
-------C-----CCAAC--------TA--------------------A-C--------G
GC----AG---AGATGCGGACATTGGCCCTCCGAACCGC-GAGGCGCGGTGGGCCTAAGT
GTGCGGCC-GTCGTA-CGTGGCCGGGAGCGGCG-AGTTGTGGGC--T--G--CTGCGCAC
GTCG-CCCCGAG-CCCCGTACCGA-CGCAGGGCCCTGTA-CG-ACCCCCT-AACGAGGAG
ATTCTTATGTAT-CAGAATATGAGTTTTTATTCCT-GTTTTTTCGTAAAAAATCTTCTTG
TTTACGATTAAGATCTTTTAGAAGCTTTCTTGAAAGAATTTACTTC------------TA
TGGAAAAATAGAACATTTTAGAATAGTGCATCATGTTTTTTTGAAGAAAACTTTATGGAT
CTTCACAGATCCTCTCATGCACTATCTTCGATATCAAGGTAAAGCTATTCTAGTATCAAA
AGGGGCTGATCTTTTTATGAAGAAATTAAAATCTTACCTTGTCTATTTTTGGCAATATTA
TTTTCATTTTTGGTCTGAGTCTAATAGGTTTCATAGAAACCAATTCTCTTATTATTCGTT
CTACTTTATCGGTTATTTTTTAAGTGTCAAAGTAAATTACTTGGTGGTAAGGAGTCAAAT
ACTAGAGGATTCTATATTAATAGATACT-CTTATTAAGA-GATTTGATACTTTAGTT-CC
AGTCCTT--CCTCT-CATTAGAT-CATTGTCTAAAGCTTC
>Carex_rotundata|MAN|spm00001749|Vesicariae
GGAWGTCR------------GGCTCCCTGCACTTTT-GTTGCGGCCAACCG-AACAT-AG
GGC-TGTCTC-TTCACT-CT-CCCACC-CGTC---A--TTG--AACATG-TCGTGGTC-G
GGAT--GG-TTCCGATCGGTTGCCTG-TGCGGTTCTACCCTC-T-TGTGGGTAGCGAAGT
CGTCCC-TCGATG--G-ATA---TTTGCTTG-CC-CT-T---GTGACA-TTTTT-GTG--
TC-GTTTGGG-C-AGCCGAAATG-TTGGC-GGGATCCTTGTGC--TGTCGC---G-TGGT
TGAA-TG-CCGTG-TTGCCATCACTTGGATTT-TTGCCGGCTCTCACGGATG-CGGTGCC
T-AGCGC--TAGC-TCTGTGGGAC--TT--T--G-CCCCGCAGACTTC-GGG-AGGTCCC
-TT------G-------TAC-GAATC--------ATT--GCTC-TTATA--CGCC-GT-T
TGTCGTGCCGCT-GCCGCGGCACG-CAGATCGT------GTT------C-----------
-------------T----TTCGT-GCAGTCG---T-TGACAGCACGAT-AGCGAACATT-
AGTG---TCCGGAGC-------GTGGTC-TTGTGC-GG-GTGGA--ATGC--CTCTCCG-
----A-TC---GTATGAGC-AGCGATTTCCGG--TTTGCGTCA-CGCGAAG--------G
-----C---C--C----C-----G-CCCGT-CC-GGGTCGGTGCTGGA-G-C--TGATTG
CC-TTTCC---AGAAACAC-GACC-G-T-CGAAC-ACG-T--G-ACAG--AAT--G-C-T
G-CC-GC-GG-AGGCGC------------------------------TCGCC--------
--GC-CTCCT-C-GG---CCCCGCCGGCCT-CCTCCCTC-TCG-CCCTT--C---YGGGC
--GCGTTGGTTGCTGGCCGGAATACGGCGCGGGATGA--CGCCAAGGAA--CACGGT--A
A--AGCTGAGGCGCCGGC--GAGCCGCT--S-----GAGGTCT-CCGT-C----GG-T--
---TGC--C-AAGGC-----CA-A--C------AG-A----AAA----A----AATATGA
CTCTCGGCAACGGATATCTCGGCTCTCGCATCGATGAAGAACGTAGCGAAATGCGATACG
TGGTGTGAATTGCAGAATCCCGTGAACCATCGAGTCTTTGAACGCAAGTTGCGCCCGAGG
GACCCTCCCGAGGGCACGCCTGCCTCATGGGCGTTAGAAGCCCATCCACGCTCGG-T-TG
-------C-----CTAAC--------TA--------------------A-C--------G
GC----AG---AGATGCGGACATTGGCCCTCCGAACCGC-GAGGCGCGGTGGGCCTAAGT
GTGCGGCC-GTCGTA-CGTGGCCGGGAGCGGCG-AGTGGTGGGC--T--G--CTGCGCAC
GTCG-CCCCGAG-CCCCGTACCGA-CGCAGGGCCTTGTA-CG-ACCCCCT-AACGAGGAG
ATTCTTATGTAT-CAGAATATGAGTTTTTATTCCT-GTTTTTTCGTAAAAAATCTTCTTG
TTTACGATTAAGATCTTTTAGAAGCTTTCTTGAAAGAATTTACTTC------------TA
TGGAAAAATAGAACATTTTAGAATAGTGCATCATGTTTTTTTGAAGAAAACTTTATGGAT
CTTCACAGATCCTCTTATGCACTATCTTCGATATCAAGGTAAAGCTATTCTAGCATCAAA
AGGGGCTGATCTTTTTATGAAGAAATTAAAATCTTACCTTGTCTATTTTTGGCAATATTA
TTTTCATTTTTGGTCTGAGTCTAATAGGTTTCATAGAAACCAATTCTCTTATTATTCGTT
CTACTTTATCGGTTATTTTTTAAGTGTCAAAGTAAATTACTTGGTGGTAAGGAGTCAAAT
ACTAGAGGATTCTATATTAATAGATACT-CTTATTAAGA-GATTTGATACTTTAGTT-CC
AGTCCTT--CCTCT-CATTAGAT-CATTGTCTAAAGCTTC
>Carex_utriculata|ARK|spm00001379|Vesicariae
GGATGTCG------------GGCTCCCTGCACTTTT-GGTGCGGCCAACCG-AACAT-AG
GGC-TGTCTC-TTCACT-CT-CCCACC-CGTC---A--TTG--AACATG-TSGTGGTC-G
GGAT--GG-TTCCGATCGGTTGCCTG-TGCGGTTCTACCCTC-T-TGTGGGTAGCGAAGT
CGTCCC-TCGATG--G-ATA---TTTGCTTG-CC-CT-T---GTGACA-TTTTT-GTG--
TC-GTTTGGG-C-AGCCGAAATG-TTGGC-GGGATCCTTGTGC--TGTCGC---G-TGGT
TGAA-TG-CCGTG-TTGCCATCACTTGGATTT-TTGCCGGCTCTCACGGATG-CGGTGCC
T-AGCGC--TAGC-TCTGTGGGAC--TT--T--G-CCCCGCRGACTTC-GGG-AGGTCCC
-TT------G-------TAC-GAATC--------ATT--GCTC-TTATA--CGCC-GT-T
TGTCGTGYCGCT-GCCGCGGCACG-CAGATCGT------GTT------C-----------
-------------T----TTCGT-GCAGTCG---T-TGACAGCACGAT-AGCGAACATT-
AGTG---TCCGGAGC-------GTGGTC-TTGTGC-GG-GTGGA--ATGC--CTCTCCG-
----A-TY---GTATGAGC-AGCGATTTCCGG--TTTGCGTCA-CGCGAAG--------G
-----C---C--C----C-----K-CCCGT-CC-GGGTCGGTGCTGGA-G-C--TGATTG
CC-TTTCC---AGAAACAC-GACC-G-T-CGAAC-ACG-T--G-ACAG--AAT--G-C-T
G-CC-GC-GG-AGGCGC------------------------------TNGCC--------
--GC-CTCCT-C-GG---CCCCGCCGGCCT-CCTCCCTC-TCG-CCCTT--C---CGGGC
--GCGTTGGTTGMTGGCCGGAATACGGCGCGGGATGA--CGCCAAGGAA--CACGGT--A
A--AGCTGAGGCGCCGGC--GAGCCGCT--G-----GAGGTCT-CCGN-C----GG-T--
---TGC--C-AAGGC-----CA-A--C--------------AGA-AAAA----AATATGA
CTCTCGGCAACGGATATCTCGGCTCTCGCATCGATGAAGAACGTAGCGAAATGCGATACG
TGGTGTGAATTGCAGAATCCCGTGAACCATCGAGTCTTTGAACGCAAGTTGCGCCCGAGG
GACCCTCCCGAGGGCACGCCTGCCTCATGGGCGTTAGAAGCCCATCCACGCTCGG-T-TG
-------C-----CTAAC--------TA--------------------A-C--------G
GC----AG---AGATGCGGACATTGGCCCTCCGAACCGC-GAGGCGCGGTGGGCCTAAGT
GTGCGGCC-GTCGTA-CGTGGCCGGGAGCGGCG-AGTGGTGGGC--Y--A--CTGCGCAC
GTCG-CCCCGAG-CCCCGTACCGA-CGCASGGCCTTGTA-CG-ACCCCCT-AACGAGGAG
ATTCTTATGTAT-CAGAATATGAGTTTTTATTCCT-GTTTTTTCGTAAAAAATCTTCTTG
TTTACGATTAAGATCTTTTAGAAGCTTTCTTGAAAGAATTTACTTC------------TA
TGGAAAAATAGAACATTTTAGAATAGTGCATCATGTTTTTTTGAAGAAAACTTTATGGAT
CTTCACAGATCCTCTCATGCACTATCTTCGATATCAAGGTAAAGCTATTCTAGCATCAAA
AGGGGCTGATCTTTTTATGAAGAAATTAAAATCTTACCTTGTCTATTTTTGGCAATATTA
TTTTCATTTTTGGTCTGAGTCTAATAGGTTTCATAGAAACCAATTCTCTTATTATTCGTT
CTACTTTATCGGTTATTTTTTAAGTGTCAAAGTAAATTACTTGGTGGTAAGGAGTCAAAT
ACTAGAGGATTCTATATTAATAGATACT-CTTATTAAGA-GATTTGATACTTTAGTT-CC
AGTCCTT--CCTCT-CATTAGAT-CATTGTCTAAAGCTTC
>Carex_halliana|CAL|spm00001689|Paludosae
GGATGTCG------------GGCTCCCTGCACTTTT-GGTGCGGCCAACCG-AACAT-AG
GGC-TGTCTC-TTCACT-CT-CCCACC-CGTC---A--TTG--AACAAG-TCGTGGKT-G
GGAT--GG-TTCCGATCGGTTGCCTG-TGCGGTTCTACCCTC-T-TGTGGGTAGCGAAGT
CGTCCC-TCGATG--G-ATA---TTTGCTTG-CC-CT-T---CTGACA-TTTTT-GTG--
TC-GTTTGGG-C-AGCCGAAATG-TTGGC-GAGATCCTTGTGC--TGTCGC---G-TGGT
TGAA-TG-CCGTG-TTGCCATCACTTGGATTT-TTGCCGGCTCTCACGGATG-CGGTGCC
T-AGCGC--TAGC-TCTGTGGGAC--TT--T--G-CCCCGCAGACTTC-GGG-AGGTCCC
-TT------G-------TAC-GAATC--------ATT--GCTC-TTATA--CGCC-GT-T
TGTCGTGCCGCT-ACCGCGGCACG-CAGATCGT------GTT------C-----------
-------------T----TTCGT-GCAGTCG---T-TGACAGCACGAT-AGCGAACATT-
AGTG---TCCGGAGC-------GTGGTC-TTGTGC-AG-GTGGA--ATGC--CTCTCCG-
----A-TC---GTATGAGC-AGCGATTTCCGG--TTTGCGTCA-CGCGAAG--------G
-----C---C--C----C-----G-CCCGT-CC-GGGTCGGTGCTGGA-G-C--TGATTG
CC--TTTC--TAGAAACAC-GACC-G-T-CGAAC-ACG-T--G-ACAG--AAT--G-C-T
G-CC-GC-GG-AGGCGC------------------------------TCGCC--------
--GC-CTCCT-C-GG---CCCCACCGGCCT-CCTCCCTC-TCG-CCCTT--C---CGGGC
--GCGTTGGTTGCTGGGCGGAATACGGCGCGGGATGA--CGCCAAGGAA--CACGGT--A
A--AGCTGAGGCGCCGGC--GAGCCGCT--G-----GAGGTCT-CCGT-C----GG-T--
---TGC--C-AAGGC-----CA-A--C-------AGA----AAA---------AATATGA
CTCTCGGCAACGGATATCTCGGCTCTCGCATCGATGAAGAACGTAGCGAAATGCGATACG
TGGTGTGAATTGCAGAATCCCGTGAACCATCGAGTCTTTGAACGCAAGTTGCGCCCGAGG
GACCCTCCCGAGGGCACGCCTGCCTCATGGGCGTTAGAAGCCCATCCACGCTCGG-T-TG
-------C-----CCAAC--------TA--------------------A-C--------G
GC----AG---AGATGCGGACATTGGCCCTCCGAACCGC-GAGGCGCGGTGGGCCTAAGT
GTGCGGCC-GTCGTA-CGTGGCCGGGAGCGGCG-AGTGGTGGGC--T--G--CTGCGCGC
GTCG-CCCCGAG-CCCCGTACCGA-CGCAGGGCCTTGTA-CG-ACCCCCT-AACGAGGAG
ATTCTTATGTAT-CAGAATATGAGTTTTTATTCCT-GTTTTTTCGTAAAAAATCTTCTTG
TTTACGATTAAGATCTTTTAGAAGCTTTCTTGAAAGAATTTACTTC------------TA
TGGAAAAATAGAACATTTTAGAATAGTGCATCATGTTTTTTTGAAGAAAACTTTATGGAT
CTTCACAGATCCTCTCATGCACTATCTTCGATATCAAGGTAAAGCTATTCTAGCATCAAA
AGGGGCTGATCTTTTTATGAAGAAATTGAAATCTTACCTTGTCTATTTTTGGCAATATTA
TTTTCATTTTTGGTCTGAGCCTAATAGGTTTCATAGAAACCAATTCTCTTATTATTCGTT
CTACTTTATCGGTTATTTTTTAAGTGTCAAAGTAAATTACTTGGTGGTAAGGAGTCAAAT
ACTAGAGGATTCTATATTAATAGATACT-CTTATTAAGA-GATTTGATACTTTAGTT-CC
AGTCCTT--CCTCT-CATTAGAT-CATTGTCTAAAGCTTC
>Carex_baileyi|KTY|spm00000751|Vesicariae
GGATGTCG------------GGCTCCCTGCACTTTT-GGTGCGGCCAACCG-AACAT-AG
GGC-TGTCTC-TTCACT-CT-CCCACC-CGTC---A--TTG--AACATG-TCGTGGTC-G
GGAT--GG-TTCCGATCGGTTGCCTG-TGCGGTTCTACCCTC-T-TGTGGGTAGCGAAGT
CGTCCC-TCGATG--G-ATA---TTTGCTTG-CC-CT-T---CTGACA-TTTTT-GTG--
TC-GTTTGGG-C-AGCCGAAATG-TTGGC-GAGATCCTTGTGC--TGTCGC---G-TGGT
TGAA-TG-CCGTG-TTGCCATCACTTGGATTT-TTGCCGGCTCTCACGGATG-CGGTGCC
T-AGCGC--TAGC-TCTGTGGGAC--TT--T--G-CCCCGCAGACTTC-GGG-AGGTCCC
-TT------G-------TAC-GAATC--------ACT--GCTC-TTATA--CGCC-GT-T
TGTCGTGCCGCT-ACCGCGGCACG-CAGATCGT------GTT------C-----------
-------------T----TTCGT-GCAGTCG---T-TGACAGCACGAT-AGCGAACATT-
AGTG---TCCGGAGC-------GTGGTC-TTGTGC-AG-GTGGA--ATGC--CTCTCCG-
----A-TC---GTATGAGC-AGCGATTTCCGG--TTCGCGTCA-CGCGAAG--------G
-----C---C--C----C-----G-CCCGT-CC-GGGTCGGTGCTGGA-G-C--TGATTG
CC-TTTCC---AGAAACAC-GACC-G-T-CGAAC-ACG-T--G-ACAG--AAT--G-C-T
G-CC-GC-GG-AGGCGC------------------------------TTGCC--------
--GC-CTCCT-C-GG---CCCCGCCGGCCT-CCTCCCTC-TCG-CCCTT--C---CGGGC
--GCGTCGGTTGCTGGTCGGAATACGGCGCGGGATGA--CGCCAAGGAA--CACGGT--A
A--AGCTGAGGCGCCGGC--GAGCCGCT--C-----GAGGTCT-CCGT-C----GG-T--
---TGC--C-AAGGC-----CA-A--C---------A---GAAA----A----AATATGA
CTCTCGGCAACGGATATCTCGGCTCTCGCATCGATGAAGAACGTAGCGAAATGCGATACG
TGGTGTGAATTGCAGAATCCCGTGAACCATCGAGTCTTTGAACGCAAGTTGCGCCCGAGG
GACCCTCCCGAGGGCACGCCTGCCTCATGGGCGTTAGAAGCCCATCCACGCTCGG-T-TG
-------C-----CTGAC--------TA--------------------A-G--------G
GC----AG---CGATGCGGACATTGGCCCTCCGAACCGC-GAGGCGCGGTGGGCCTAAGT
GTGCGGCC-GTCGTA-CGTGGCCGGGAGCGGCG-AGTGGTGGGC--T--R--CTGCGCGC
GTCG-CCCCGAG-CCCCGTACCGA-CGCAGGGCCCTGTA-CG-ACCCCCT-AACGAGGAG
ATTCTTATGTAT-CAGAATATGAGTTTTTATTCCT-GTTTTTTCGTAAAAAATCTTCTTG
TTTACGATTAAGATCTTTTAGAAGCTTTCTTGAAAGAATTTACTTC------------TA
TGGAAAAATAGAACATTTTAGAATAGTGCATCATGTTTTTTTGAAGAAAACTTTATGGAT
CTTCACAGATCCTCTCATGCACTATCTTCGATATCAAGGTAAAGCTATTCTAGCATCAAA
AGGGGCTGATCTTTTTATGAAGAAATTAAAATCTTACCTTGTCTATTTTTGGCAATATTA
TTTTCATTTTTGGTCTGAGTCTAATAGGTTTCATAGAAACCAATTCTCTTATTATTCGTT
CTACTTTATCGGTTATTTTTTAAGTGTCAAAGTAAATTACTTGGTGGTAAGGAGTCAAAT
ACTAGAGGATTCTATATTAATAGATACT-CTTATTAAGA-GATTTGATACTTTAGTT-CC
AGTCCTT--CCTCT-CATTAGAT-CATTGTCTAAAGCTTC
>Carex_lurida|FLA|spm00001082|Vesicariae
GGATGTCG------------GGCTCCCTGCACTTTT-GGTGCGGCCAACCG-AACAT-AG
GGC-TGTCTC-TTCACT-CT-CCCACC-CGTC---A--TTG--AACATG-TCGTGGTC-G
GGAT--GG-TTCCGATCGGTTGCCTG-TGCGGTTCTACCCTC-T-TGTGGGTAGCGAAGT
CGTCCC-TCGATG--G-ATA---TTTGCTTG-CC-CT-T---CTGACA-TTTTT-GTG--
TC-GTTTGGG-C-AGCCGAAATG-TTGGC-GAGATCCTTGTGC--TGTCGC---G-TGGT
TGAA-TG-CCGTG-TTGCCATCACTTGGATTT-TTGCCGGCTCTCACGGATG-CGGTGCC
T-AGCGC--TAGC-TCTGTGGGAC--TT--T--G-CCCCGCAGACTTC-GGG-AGGTCCC
-TT------G-------TAC-GAATC--------ACT--GCTC-TTATA--CGCC-GT-T
TGTCGTGCCGCT-ACCGCGGCACG-CAGATCGT------GTT------C-----------
-------------T----TTCGT-GCAGTCG---T-TGACAGCACGAT-AGCGAACATT-
AGTG---TCCGGAGC-------GTGGTC-TTGTGC-AG-GTGGA--ATGC--CTCTCCG-
----A-TC---GTATGAGC-AGCGATTTCCGG--TTCGCGTCA-CGCGAAG--------G
-----C---C--C----C-----G-CCCGT-CC-GGGTCGGTGCTGGA-G-C--TGATTG
CC-TTTCC---AGAAACAC-GACC-G-T-CGAAC-ACG-T--G-ACAG--AAT--G-C-T
G-CC-GC-GG-AGGCGC------------------------------TTGCC--------
--GC-CTCCT-C-GG---CCCCGCCGGCCT-CCTCCCTC-TCG-CCCTT--C---CGGGC
--GCGTCGGTTGCTGGTCGGAATACGGCGCGGGATGA--CGCCAAGGAA--CACGGT--A
A--AGCTGAGGCGCCGGC--GAGCCGCT--C-----GAGGTCT-CCGT-C----GG-T--
---TGC--C-AAGGC-----CA-A--C---------A---GAAA----A----AATATGA
CTCTCGGCAACGGATATCTCGGCTCTCGCATCGATGAAGAACGTAGCGAAATGCGATACG
TGGTGTGAATTGCAGAATCCCGTGAACCATCGAGTCTTTGAACGCAAGTTGCGCCCGAGG
GACCCTCCCGAGGGCACGCCTGCCTCATGGGCGTTAGAAGCCCATCCACGCTCGG-T-TG
-------C-----CTGAC--------TA--------------------A-G--------G
GC----AG---CGATGCGGACATTGGCCCTCCGAACCGC-GAGGCGCGGTGGGCCTAAGT
GTGCGGCC-GTCGTA-CGTGGCCGGGAGCGGCG-AGTGGTGGGC--T--A--CTGCGCGC
GTCG-CCCCGAG-CCCCGTACCGA-CGCAGGGCCCTGTA-CG-ACCCCCT-AACGAGGAG
ATTCTTATGTAT-CAGAATATGAGTTTTTATTCCT-GTTTTTTCGTAAAAAATCTTCTTG
TTTACGATTAAGATCTTTTAGAAGCTTTCTTGAAAGAATTTACTTC------------TA
TGGAAAAATAGAACATTTTAGAATAGTGCATCATGTTTTTTTGAAGAAAACTTTATGGAT
CTTCACAGATCCTCTCATGCACTATCTTCGATATCAAGGTAAAGCTATTCTAGCATCAAA
AGGGGCTGATCTTTTTATGAAGAAATTAAAATCTTACCTTGTCTATTTTTGGCAATATTA
TTTTCATTTTTGGTCTGAGTCTAATAGGTTTCATAGAAACCAATTCTCTTATTATTCGTT
CTACTTTATCGGTTATTTTTTAAGTGTCAAAGTAAATTACTTGGTGGTAAGGAGTCAAAT
ACTAGAGGATTCTATATTAATAGATACT-CTTATTAAGA-GATTTGATACTTTAGTT-CC
AGTCCTT--CCTCT-CATTAGAT-CATTGTCTAAAGCTTC
>Carex_durangensis|MXE|spm00000272|Vesicariae
GGATGTCG------------GGCTCCCTGCACTTTT-GGTGCGGCCAACCG-AACAT-AG
GGC-TGTCCC-TTCACT-CT-CCCACC-CGTC---A--TTG--AACATG-TCGTGGTC-G
GGAT--GG-TTCCGATCGGTTGCCTG-TGCGGTTCTACCCTC-T-TGCGGGTAGCGAAGT
CGTCCC-TCGATG--G-ATA---TTTGCTTG-CC-CT-T---CTGACA-TTTTT-GTG--
TC-GTTTGGG-C-AGCCGAAATG-TTGGC-GAGATCCTTGTGC--TGTCGC---G-TGGT
TGAA-TG-CCGTG-TTGCCATCACTTGGATTT-TTGCCGGCTCTCACGGATG-CGGTGCC
T-AGCGC--TAGC-TCTGTGGGAC--TT--T--G-CCCCGCAGACTTC-GGG-AGGTCCC
-TT------G-------TAC-GAATC--------ACT--GCTC-TTATA--CGCC-GT-T
TGTCGTGCCGCT-ACCGCGGCACG-CAGATCGT------GTT------C-----------
-------------T----TTCGT-GCAGTCG---T-TGACAGCACGAT-AGCGAACATT-
AGTG---TCCGGAGC-------GTGGTC-TTGTGC-AG-GTGGA--ATGC--CTCTCCG-
----A-TC---GTATGAGC-AGCGATTTCCGG--TTCGCGTCA-CGCGAAG--------G
-----C---C--C----C-----G-CCCGT-CC-GGGTCGGTGCTGGA-G-C--TGATTG
CC-TTTCC---AGAAACAC-GACC-G-T-CGAAC-ACG-T--G-ACAG--AAT--G-C-T
G-CC-GC-GG-AGGCGC------------------------------TTGCC--------
--GC-CTCCT-C-GG---CCCCGCCGGCCT-CCTCCCTC-TCG-CCCTT--C---CGGGC
--GCGTCGGTTGCTGGTCGGAATACGGCGCGGGATGA--CGCCAAGGAA--CACGGT--A
A--AGCTGAGGCGCCGGC--GAGCCGCT--C-----GAGGTCT-CCGT-C----GG-T--
---TGC--C-AAGGC-----CA-A--C-------AGA----AAA---------AATATGA
CTCTCGGCAACGGATATCTCGGCTCTCGCATCGATGAAGAACGTAGCGAAATGCGATACG
TGGTGTGAATTGCAGAATCCCGTGAACCATCGAGTCTTTGAACGCAAGTTGCGCCCGAGG
GACCCTCCCGAGGGCACGCCTGCCTCACGGGCGTTAGAAGCCCATCCACGCTCGG-T-TG
-------C-----CTAAC--------TA--------------------A-C--------G
GC----AG---CGATGCGGACATTGGCCCTCCGAACCGC-GAGGCGCGGTGGGCCTAAGT
GTGCGGCC-GTCGTA-CGTGGCCGGGAGCGGCG-AGTGGTGGGC--T--A--CTGCGCGC
GTCG-CCCCGAG-CCCCGTACCGA-CGCAGGGCCCTGTA-CG-ACCCCCT-AACGAGGAG
ATTCTTATGTAT-CAGAATATGAGTTTTTATTCCT-GTTTTTTCGTAAAAAATCTTCTTG
TTTACGATTAAGATCTTTTAGAAGCTTTCTTGAAAGAATTTACTTC------------TA
TGGAAAAATAGAACATTTTAGAATAGTGCATCATGTTTTTTTGAAGAAAACTTTATGGAT
CTTCACAGATCCTCTCATGCACTATCTTCGATATCAAGGTAAAGCTATTCTAGCATCAAA
AGGGGCTGATCTTTTTATGAAGAAATTAAAATCTTACCTTGTCTATTTTTGGCAATATTA
TTTTCATTTTTGGTCTGAGTCTAATAGGTTTCATAGAAACCAATTCTCTTATTATTCGTT
CTACTTTATCGGTTATTTTTTAAGTGTCAAAGTAAATTACTTGGTGGTAAGGAGTCAAAT
ACTAGAGGATTCTATATTAATAGATACT-CTTATTAAGA-GATTTGATACTTTAGTT-CC
AGTCCTT--CCTCT-CATTAGAT-CATTGTCTAAAGCTTC
>Carex_retrorsa|MIC|spm00001210|Vesicariae
GGATGTCG------------GGCTCCCTGCACTTTT-GGTGCGGCCAACCG-AACAT-AG
GGC-TGTCTC-TTCACT-CT-CCCACC-CGTC---A--TTG--AACATG-TCGTGGTC-G
GGAT--GG-TTCCGATCGGTTGCCTG-TGCGGTTCTACCCCC---TGTGGGTAGCGAAGT
CGTCCC-TTGATG--G-ATA---TCTGCTTG-CA-CT-T---CTGACA-TTTTT-GTG--
TC-GTTTGGG-C-AGCCGAAATG-TTGGC-GAGATCCTTGTGC--TGTCGC---G-TGGT
TGAA-TG-CCGTG-TTGCCATCACTTGGATTT-TTGCCGGCTCTCACGGATG-CGGTGCC
T-AGCGC--TAGC-TCTGTGGGAC--TT--T--G-CCCCGCAGACTTC-GGG-AGGTCCC
-TT------G-------TAC-GAATC--------ATT--GCTC-TTATA--CGCC-GT-T
TGTCGTGTCGCT-ACCGCGGCACG-CAGATCGT------GTT------C-----------
-------------T----TTCGT-GCAGTCG---T-TGACAGCACGAT-AGCGAACATT-
AGTG---TCCGGAGC-------GTGGTC-TTGTGC-AG-GCGGA--ATGC--CTCTCCG-
----A-TC---ATATGAGC-AGCGATTTCCGG--TTTGCGTCA-CGCGAAG--------G
----CC------C----C-----G-CCCGT-CC-GGGTCGGTGCTGGA-G-C--TGATTG
CC-TTTCC---AGAAACAC-GACC-G-T-CGAAC-ACG-T--G-ACAG--AAT--G-C-T
G-CC-GC-GG-AGGCGC------------------------------TTGCC--------
--GC-CTCCT-C-GG---CCCCACCGGCCT-CCTCCCTC-TCG-CCCTT--C---CGGGC
--GCGTTGGTTGCTGGTCGGAATACGGCGCGGGATGA--CGCCAAGGAA--CACGGT--A
A--AGCTGAGGCGCCGGC--GAGCCGCT--C-----GAGGTCT-CCGT-C----GG-T--
---TGC--C-AAGGC-----CA-A--C----A----G----AAA----A----AATATGA
CTCTCGGCAACGGATATCTCGGCTCTCGCATCGATGAAGAACGTAGCGAAATGCGATACG
TGGTGTGAATTGCAGAATCCCGTGAACCATCGAGTCTTTGAACGCAAGTTGCGCCCGAGG
GACCCTCCCGAGGGCACGCCTGCCTCATGGGCGTTAGAAGCCCATCCACGCTCGG-T-TG
-------C-----CTAAC--------TA--------------------A-C--------G
GC----AG---AGATGCGGACATTGGCCCTCCGAACCGC-GAGGCGCGGTGGGCCTAAGT
GTGCGGCC-GTCGTA-CGTGGCCGGGAGCGGCG-AGTGGTGGGC--T--A--CTGCGCAC
GTCG-CCCCGAG-CCCCGTACCGA-CGCAGGGCCTTGTA-CG-ACCCCCT-AACGAGGAG
ATTCTTATGTAT-CAGAATATGAGTTTTTATTCCT-GTTTTTTCGTAAAAAATCTTCTTG
TTTACGATTAAGATCTTTTAGAAGCTTTCTTGAAAGAATTTACTTC------------TA
TGGAAAAATAGAACATTTTAGAATAGTGCATCATGTTTTTTTGAAGAAAACTTTATGGAT
CTTCACAGATCCTCTCATGCACTATCTTCGATATCAAGGTAAAGCTATTCTAGCATCAAA
AGGGGCTGATCTTTTTATGAAGAAATTAAAATTTTACCTTGTCTATTTTTGGCAATATTA
TTTTCATTTTTGGTCTGAGTCTAATAGGTTTCATAGAAACCAATTCTCTTATTATTCGTT
TTACTTTATTGGTTATTTTTTAAGTGTCAAAGTAAATTACTTGGTGGTAAGGAGTCAAAT
ACTAGAGGATTCTATATTAATAGATACT-CTTATTAAGA-GATTTGATACTTTAGTT-CC
AGTCCTT--CCTCT-CATTAGAT-CATTGTCTAAAGCTTC
>Carex_bullata|MAS|spm00000775|Vesicariae
GGATGTCG------------GGCTCCCTGCACTTTT-GGTGCGGCCAACCG-AACAT-AG
GGC-TGTCTC-TTCACT-CT-CCCACC-CGTC---A--TTG--AACATG-TCGTGGTC-G
GGAT--GG-TTCCGATCGGTTGCCTG-TGCGGTTCTACCCCT---TGTGGGTAGCGAAGT
CGTCCC-TTGATG--G-ATA---TCTGCTTG-CC-CT-T---CTGACA-TTTTT-GTG--
TC-GTTTGGG-C-AGCCGAAATG-TTGGC-GAGATCCGTGTGC--TGTCGC---G-TGGT
TGAA-TG-CCGTG-TTGCCATCACTTGGATTT-TTGCCGGCTCTCACGGATG-CGGTGCC
T-AGCGC--TAGC-TCTGTGGGAC--TT--T--G-CCCCGCAGACTTC-GGG-AGGTCCC
-TT------G-------TAC-GAATC--------ATT--GCTC-TTATA--CGCC-GT-T
TGTCGTGTCGCT-ACCGCGGCACG-CAGATCGT------GTT------C-----------
-------------T----TTCGT-GCAGTCG---T-TGACAGCACGAT-AGCGAACATT-
AGTG---TCCGGAGC-------GTGGTC-TTGTGC-AG-GTGGA--ATGC--CTCTCCG-
----A-TC---GTATGAGC-AGCGATTTCCGG--TTTGCGTCA-CGCGAAG--------G
----CC------C----C-----G-CCCGT-CC-GGGTCGGTGCTGGA-G-C--TGATTG
CC-TTTCC---AGAAACAC-GACC-G-T-CGAAC-ACG-T--G-ACAG--AAT--G-C-T
G-CC-GC-GG-AGGCGC------------------------------TTGCC--------
--GC-CTCCT-C-GG---CCCCGCCGGCCW-MCTCCCTC-TCG-CCCTT--C---CGGGC
--GCGTTGGTTGCTGGTCGGAATACGGCGCGGGATGA--CGCCAAGGAA--CACGGT--A
A--AGCTGAGGCGCCGGC--GAGCCGCT--C-----AAGGTCT-CCGT-C----GG-T--
---TGC--C-AAGGC-----CA-A--C-------AGA----AAA---------AATATGA
CTCTCGGCAACGGATATCTCGGCTCTCGCATCGATGAAGAACGTAGCGAAATGCGATACG
TGGTGTGAATTGCAGAATCCCGTGAACCATCGAGTCTTTGAACGCAAGTTGCGCCCGAGG
GACCCTCCCGAGGGCACGCCTGCCTCATGGGCGTTAGAAGCCCATCCACGCTCGG-T-TG
-------C-----CCAAC--------TA--------------------A-C--------G
GC----AG---AGATGCGGACATTGGCCCTCCGAACCGC-GAGGCGCGGTGGGCCTAAGT
GTGCGGCC-GTCGTA-CGTGGCCGGGAGCGGCG-AGTTGTGGGC--T--G--CTGCGCAC
GTCG-CCCCGAG-CCCCGTACCGA-CGCAGGGCCTTGTA-CG-ACCCCCT-AACGAGGAG
ATTCTTATGTAT-CAGAATATGAGTTTTTATTCCT-GTTTTTTTGTAAAAAATCTTCTTG
TTTACGATTAAGATCTTTTAGAAGCTTTCTTGAAAGAATTTATTTC------------TA
TGGAAAAATAGAACATTTTAGAATAGTGCATCATGTTTTTTTGAAGAAAACTTTATGGAT
CTTCACAGATCCTCTCATGCACTATCTTCGATATCAAGGTAAAGCTATTCTAGCATCAAA
AGGGGCTGATCTTTTTATGAAGAAATTAAAATCTTACCTTGTCTATTTTTGGCAATATTA
TTTTCATTTTTGGTCTGAGTCTAATAGGTTTCATAGAAACCAATTCTCTTATTATTCGTT
TTACTTTATCGGTTATTTTTTAAGTGTAAAAGTAAATTACTTGGTGGTAAGGAGTCAAAT
ACTAGAGGATTCTATATTCATAGATACT-CTTATTAAGA-GATTTGATACTTTAGTT-CC
AGTCCTT--CCTCT-CATTAGAT-CATTGTCTAAAGCTTC
>Carex_comosa|CAL|spm00000826|Vesicariae
GGATGTCG------------GGCTCCCTGCACTTTT-GGTGCGGCCAACCG-AACAT-AG
GGC-TGTCTC-TTCACT-CT-CCCACC-CGTC---A--TTG--AACATG-TCGTGGTC-G
GGAT--GG-TTCCGATCGGTTGCCTG-TGCGGTTCTACCCCT---TGTGGGTAGCGAAGT
CGTCCC-TCGATG--G-ATA---TCTGCTTG-CC-CT-T---CTGACA-TTTTT-GTG--
TC-GTTTGGG-C-AGCCGAAATG-CTGGC-GAGATCCGTGTGC--TGTCGC---G-TGGT
TGAA-TG-CCGTG-TTGCCATCACTTGGATTT-TTGCCGGCTCTCACGGATG-CGGTGCC
T-AGCGC--TAGC-TCTGTGGGAC--TT--T--G-CCCCGCAGACTTC-GGG-AGGTCCC
-TT------G-------TGC-GAATC--------ATT--GCTC-TTRTA--CGCC-GT-T
TGTCGTGCCGCT-ACCGCGGCACG-CAGATCGT------GTT------C-----------
-------------T----TTCGT-GCAGTCG---T-TGACAGCACGAT-AGCGAACATT-
AGTG---TCCGGAGC-------GTGGTC-TTGTGC-AG-GTGGA--ATGC--CTCTCCG-
----A-TC---GTATGAGC-AGCGATTTCCGG--TTTGCGTCA-CGCGAAG--------G
----CC------C----C-----G-CCCGT-CC-GGGTCGGTGCTGGA-G-C--TGATTG
CC-TTTCC---AGAAACAC-GACC-G-T-CGAAC-ACG-T--G-ACAG--AAT--G-C-T
G-CC-GC-GG-AGGCGC------------------------------TTGCC--------
--GC-CTCCT-C-GG---CCCCACCGGCCT-CCTCCCTC-TCG-CCCTT--C---CGGGC
--GCGTTGGTTGCTGGTCGGAATACGGCGCGGGATGA--CGCCAAGGAA--CACGGT--A
A--AGCCGAGGCGCCGGC--GAGCCGCT--C-----AGGGTCT-CCGT-C----GG-T--
---TGC--C-AAGGC-----CA-A--C---------A---GAAA----A----AATATGA
CTCTCGGCAACGGATATCTCGGCTCTCGCATCGATGAAGAACGTAGCGAAATGCGATACG
TGGTGTGAATTGCAGAATCCCGTGAACCATCGAGTCTTTGAACGCAAGTTGCGCCCGAGG
GACCCTCCCGAGGGCACGCCTGCCTCATGGGCGTTAGAAGCCCATCCACGCTCGG-T-TG
-------C-----CCAAC--------TA--------------------A-C--------G
GC----AG---AGATGCGGACATCGGCCCTCCGAACCGC-GAGGTGCGGTGGGCCTAAGT
GTGCGGCC-GTCGTA-CGTGGCCGGGAGCGGCG-AGTTGTGGGC--T--G--CTGCGCAC
GTCG-CCCCGAG-CCCCGTACCGA-CGCAGGGCCTTGTA-CG-ACCCCCT-AACGAGGAG
ATTCTTATGTAT-CAGAATATGAGTTTTTATTCCT-GTTTTTTCGTAAAAAATCTTCTTG
TTTACGATTAAGATCTTTTAGAAGCTTTCTTGAAAGAATTTACTTC------------TA
TGGAAAAATAGAACATTTTAGAATAGTGCATCATGTTTTTTTGAAGAAAACTTTATGGAT
CTTCACAGATCCTCTCATGCACTATCTTCGATATCAAGGTAAAGCTATTCTAGTATCAAA
AGGGGCTGATCTTTTTATGAAGAAATTAAAATCTTACCTTGTTTATTTTTGGCAATATTA
TTTTCATTTTTGGTCTGAGTCTAATAGGTTTCATAGAAACCAATTCTCTTATTATTCGTT
CTACTTTATCGGTTATTTTTTAAGTGTCAAAGTAAATTACTTGGTGGTAAGGAGTCAAAT
ACTAGAGGATTCTATATTAATAGATACT-CTTATTAAGA-GATTTGATACTTTAGTT-CC
AGTCCTT--CCTCT-CATTAGAT-CATTGTCTAAAGCTTC
>Carex_antoniensis|CVI|spm00002181|Vesicariae
GGATGTCG------------GGCTCCCTGCACTTTT-GGTGCGGCCAACCG-AACAT-AG
GGC-TGTCTC-TTCACT-CT-CCCACC-CGTC---A--TTG--AACATG-TCGTGGTC-G
GGAT--GG-TTCCGATCGGTTGCCTG-TGCGGTTCTACCCCT---TGTGGGTAGCGAAGT
CGTCCC-TCGATG--G-ATA---TCTGCTTG-CC-CT-T---CTGACA-TTTTT-GTG--
TC-GTTTGGG-C-AGCCGAAATG-TTGGC-GAGATCCGTGTGC--TGTCGC---G-TGGT
TGAA-TG-CCGTG-TTGCCATCACTTGGATTT-TTGCCGGCTCTCACGGATG-CGGTGCC
T-AGCGC--TAGC-TCTGTGGGAC--TT--T--G-CCCCGCAGACTTC-GGG-AGGTCCC
-TT------G-------TGC-GAATC--------ATT--GCTC-TTATA--CGCC-GT-T
TGTCGTGCCGCT-ACCGCGGCACG-CAGATCGT------GTT------C-----------
-------------T----TTCGT-GCAGTCG---T-TGACAGCACGAT-AGCGAACATT-
AGTG---TCCGGAGC-------GTGGTC-TTGTGC-AG-GTGGA--ATGC--CTCTCCG-
----A-TC---GTATGAGC-AGCGATTTCCGG--TTTGCGTCA-CGCGAAG--------G
----CC------C----C-----G-CCCGT-CC-GGGTCGGTGCTGGA-G-C--TGATTG
CC-TTTCC---AGAAACAC-GACC-G-T-CGAAC-ACG-T--G-ACAG--AAT--G-C-T
G-CC-GC-GG-AGGCGC------------------------------TTGCC--------
--GC-CTCCT-C-GG---CCCCACCGGCCT-CCTCCCTC-TCG-CCCTT--C---CGGGC
--GCGTTGGTTGCTGGTCGGAATACGGCGCGGGATGA--CGCCAAGGAA--CACGGT--A
A--AGCTGAGGCGCCGGC--GAGCCGCT--C-----AGGGTCT-CCGT-C----GG-T--
---TGC--C-AAGGC-----CA-A--C--------------AGA-AAA-----AATATGA
CTCTCGGCAACGGATATCTCGGCTCTCGCATCGATGAAGAACGTAGCGAAATGCGATACG
TGGTGTGAATTGCAGAATCCCGTGAACCATCGAGTCTTTGAACGCAAGTTGCGCCCGAGG
GACCCTCCCGAGGGCACGCCTGCCTCATGGGCGTTAGAAGCCCATCCACGCTCGG-T-TG
-------C-----CCAAC--------TA--------------------A-C--------G
GC----AG---AGATGCGGACATTGGCCCTCCGAACCGC-GAGGTGCGGTGGGCCTAAGT
GTGCGGCC-GTCGTA-CGTGGCCGGGAGCGGCG-AGTTGTGGGC--T--G--CTGCGCAC
GTCG-CCCCGAG-CCCCGTACCGA-CGCAGGGCCTTGTA---------------------
ATTCTTATGTAT-CAGAATATGAGTTTTTATTCCT-GTTTTTTCGTAAAAAATCTTCTTG
TTTACGATTAAGATCTTTTAGAAGCTTTCTTGAAAGAATTTACTTC------------TA
TGGAAAAATAGAACATTTTAGAATAGTGCATCATGTTTTTTTGAAGAAAACTTTATGGAT
CTTCACAGATCCTCTCATGCACTATCTTCGATATCAAGGTAAAGCTATTCTAGTATCAAA
AGGGGCTGATCTTTTTATGAAGAAATTAAAATCTTACCTTGTTTATTTTTGGCAATATTA
TTTTCATTTTTGGTCTGAGTCTAATAGGTTTCATAGAAACCAATTCTCTTATTATTCGTT
CTACTTTATCGGTTATTTTTTAAGTGTCAAAGTAAATTACTTGGTGGTAAGGAGTCAAAT
ACTAGAGGATTCTATATTAATAGATACT-CTTATTAAGA-GATTTGATACTTTAGTT-CC
AGTCCTT--CCTCT-CATTAGAT-CATTGTCTAAAGCTTC
>Carex_pseudocyperus|MIC|spm00001179|Vesicariae
GGATGTCG------------GGCTCCCTGCACTTTT-GGTGCGGCCAACCG-AACAT-AG
GGC-TGTCTC-TTCACT-CT-CCCACC-CGTC---A--TTG--AACATG-TCGTGGTC-G
GGAT--GG-TTCCGATCGGTTGCCTG-TGCGGTTCTACCCCT---TGTGGGTAGCGAAGT
CGTCCC-TCGATG--G-WTA---TCTGCTTG-CC-CT-T---CTGACA-TTTTT-GTG--
TC-GTTTGGG-C-AGCCGAAATG-TTGGC-GAGATCCGTGTGC--TGTCGC---G-TGGT
TGAA-TG-CCGTG-TTGCCATCACTTGGATTT-TTGCCGGCTCTCACGGATG-CGGTGCC
T-AGCGC--TAGC-TCTGTGGGAC--TT--T--G-CCCCGCAGACTTC-GGG-AGGTCCC
-TT------G-------TGC-GAATC--------ATT--GCTC-TTATA--CGCC-GT-T
TGTCGTGCCGCT-ACCGCGGCACG-CAGATCGT------GTT------C-----------
-------------T----TTCGT-GCAGTCG---T-TGACAGCACGAT-AGCGAACATT-
AGTG---TCCGGAGC-------GTGGTC-TTGTGC-AG-GTGGA--ATGC--CTCTCCG-
----A-TC---GTATGAGC-AGCGATTTCCGG--TTTGCGTCA-CGCGAAG--------G
----CC------C----C-----G-CCCGT-CC-GGGTCGGTGCTGGA-G-C--TGATTG
CC-TTTCC---AGAAACAC-GACC-G-T-CGAAC-ACG-T--G-ACAG--AAT--G-C-T
G-CC-GC-GG-AGGCGC------------------------------TTGCC--------
--GC-CTCCT-C-GG---CCCCACCGGCCT-CCTCCCTC-TCG-CCCTT--C---CGGGC
--GCGTTGGTTGCTGGTCGGAATACGGCGCGGGATGA--CGCCAAGGAA--CACGGT--A
A--AGCTGAGGCGCCGGC--GAGCCGCT--C-----AGGGTCT-CCGT-C----GG-T--
---TGC--C-AAGGC-----CA-A--C----------------AGAAAA----AATATGA
CTCTCGGCAACGGATATCTCGGCTCTCGCATCGATGAAGAACGTAGCGAAATGCGATACG
TGGTGTGAATTGCAGAATCCCGTGAACCATCGAGTCTTTGAACGCAAGTTGCGCCCGAGG
GACCCTCCCGAGGGCACGCCTGCCTCATGGGCGTTAGAAGCCCATCCACGCTCGG-T-TG
-------C-----CCAAC--------TA--------------------A-C--------G
GC----AG---AGATGCGGACATTGGCCCTCCGAACCGC-GAGGTGCGGTGGGCCTAAGT
GTGCGGCC-GTCGTA-CGTGGCCGGGAGCGGCG-AGTTGTGGGC--T--G--CTGCGCAC
GTCG-CCCCGAG-CCCCGTACCGA-CGCAGGGCCTTGTA-CG-ACCCCCT-AACGAGGAG
ATTCTTATGTAT-CAGAATATGAGTTTTTATTCCT-GTTTTTTCGTAAAAAATCTTCTTG
TTTACGATTAAGATCTTTTAGAAGCTTTCTTGAAAGAATTTACTTC------------TA
TGGAAAAATAGAACATTTTAGAATAGTGCATCATGTTTTTTTGAAGAAAACTTTATGGAT
CTTCACAGATCCTCTCATGCACTATCTTCGATATCAAGGTAAAGCTATTCTAGTATCAAA
AGGGGCTGATCTTTTTATGAAGAAATTAAAATCTTACCTTGTTTATTTTTGGCAATATTA
TTTTCATTTTTGGTCTGAGTCTAATAGGTTTCATAGAAACCAATTCTCTTATTATTCGTT
CTACTTTATCGGTTATTTTTTAAGTGTCAAAGTAAATTACTTGGTGGTAAGGAGTCAAAT
ACTAGAGGATTCTATATTAATAGATACT-CTTATTAAGA-GATTTGATACTTTAGTT-CC
AGTCCTT--CCTCT-CATTAGAT-CATTGTCTAAAGCTTC
>Carex_membranacea|ASK|spm00001050|Vesicariae
GGATGTCG------------GGCTCCCTGCACTTTT-GGTGCGGCCAACCG-AACAT-AG
GGC-TGTCTC-TTCATT-CT-CCCACC-CGTC---A--TTG--AACATG-TCGTGGTC-G
GGAT--GG-TTCCGATCGGTTGCCTG-TGCGGTTCTACCCTC-T-TGTGGGTAGCGAAGT
CGTCCC-TCGATG--G-ATA---TTTGCTTG-CC-CT-T---GTGACA-TTTYT-GTG--
TT-GTTTGGG-C-AGCCGAAATG-TTGGC-GGGATCCTTGTGC--TGTCGC---G-TGGT
TGAA-TG-CCGTG-TTGCCATCACTTGGATTT-TTGCCGGCTCTCACGGATG-CGGTGCC
T-AGCGC--TAGC-TCTGTGGGAC--TT--T--G-CCCCGCAGAATTC-GGG-AGGTCCC
-TT------G-------TAC-GAATC--------ATT--GCTC-TTATA--CGCC-GT-T
TGTCGTGCCGCT-ACCGCGGCACG-CAGATCGT------GTT------C-----------
-------------T----TTCGT-GCAGTCG---T-TGACAGCACGAT-AGCGAACATT-
AGTG---TCCGGAGC-------GTGGTC-TTGTGC-GG-GTGGA--ATGC--CTCTCCG-
----A-TC---GTATGAGC-AGCGATTTCCGG--TTTGCGTCA-CGCGAAG--------G
-----C---C--C----C-----G-CCCGT-CC-GGGTCGGTGCTGGA-G-C--TGATTG
CC-TTTCC---AGAAACAC-GACC-G-T-CGAAC-ACG-T--G-ACAG--AAT--G-C-T
G-CC-GC-GG-AGGCGC------------------------------TCGCC--------
--GC-CTCCT-C-GG---CCCCGCCGGCCT-CCTCCCTC-TCG-CCCTT--C---CGGGC
--GCGTTGGTTGCTGGCCGGAATACGGCGCGGGATGA--CGCCAAGGAA--CACGGT--A
A--AGCTGAGGCGCCGGC--GAGCCGCT--G-----GAGGTCT-CCGT-C----GG-T--
---TGC--C-AAGGC-----CA-A--C-------AGA----AAA----A----AATATGA
CTCTCGGCAACGGATATCTCGGCTCTCGCATCGATGAAGAACGTAGCGAAATGCGATACG
TGGTGTGAATTGCAGAATCCCGTGAACCATCGAGTCTTTGAACGCAAGTTGCGCCCGAGG
GACCCTCCCGAGGGCACGCCTGCCTCATGGGCGTTAGAAGCCCATCCACGCTCGG-T-TG
-------C-----CTAAC--------TA--------------------A-C--------G
GC----AG---AGATGCGGACATTGGCCCTCCGAACCGC-GAGGCGCGGTGGGCCTAAGT
GTGCGGCC-GTCGTA-CGTGGTCGGGAGCGGCG-AGTGGTGGGC--T--G--CTGCGCAC
GTCG-CCCCGAG-CCCCGTACCGA-CGCAGGGCCTTGTA-CG-ACCCCCT-AACGAGGAG
ATTCTTATGTAT-CAGAATATGAGTTTTTATTCCT-GTTTTTTCGTAAAAAATCTTCTTG
TTTACGATTAAGATCTTTTAGAAGCTTTCTTGAAAGAATTTACTTC------------TA
TGGAAAAATAGAACATTTTAGAATAGTGCATCATGTTTTTTTGAAGAAAACTTTATGGAT
CTTCACAGATCCTCTCATGCACTATCTTCGATATCAAGGTAAAGCTATTCTAGCATCAAA
AGGGGCTGATCTTTTTATGAAGAAATTAAAATCTTACCTTGTCTATTTTTGGCAATATTA
TTTTCATTTTTGGTCTGAGTCTAATAGGTTTCATAGAAACCAATTCTCTTATTATTCGTT
CTACTTTATCGGTTATTTTTTAAGTGTCAAAGTAAATTACTTGGTGGTAAGGAGTCAAAT
ACTAGAGGATTCTATATTAATAGATACT-CTTATTAAGA-GATTTGATACTTTAGTT-CC
AGTCCTT--CCTCT-CATTAGAT-CATTGTCTAAAGCTTC
>Carex_rostrata|WAS|spm00001600|Vesicariae
GGATGTCG------------GGCTCCCTGCACTTTT-GGTGCGGCCAACCG-AACAT-AG
GGC-TGTCTC-TTCACT-CT-CCCACC-CGTC---A--TTG--AACATG-TCGTGGTC-G
GGAT--GG-TTCCGATCGGTAGCCTG-TGCGGTTCTACCCTC-T-TGTGGGTAGCGAAGT
CGTCCC-TCGATG--G-ATA---TTTGCTTG-CC-CT-T---GTGACA-TTTCT-GTG--
TC-GTTTGGG-C-AGCCGAAAAG-TTGGC-GGGATCCTTGTGC--TGTCGC---G-TGGT
TGAA-TG-CCGTG-TTGCCATCACTTGGATTT-TTGCCGGCTCTCACGGATG-CGGTGCC
T-AGCGC--TAGC-TCTGTGGGAC--TT--T--G-CCCCGCAGACTTC-GGG-AGGTCCC
-TT------G-------TAC-GAATC--------ATT--GCTC-TTATA--CGCC-GT-T
TGTCGTGCCGCT-ACCGCGGCACG-CAGATCGT------GTT------C-----------
-------------T----TTCGT-GCAGTCG---T-TGACAGCACGAT-AGCGAACATT-
AGTG---TCCGGAGC-------GTGGTC-TTGTGC-GG-GTGGA--ATGC--CTCTCCG-
----A-TC---GTATGAGC-AGCGATTTCCGG--TTTGCGTCA-CGCGAAG--------G
-----C---C--C----C-----G-CCCGT-CC-GGGTCGGTGCTGGA-G-C--TGATTG
CC-TTTCC---AGAAACAC-GACC-G-T-CGAAC-ACG-T--G-ACAG--AAT--G-C-T
G-CC-GC-GG-AGGCGC------------------------------TCGCC--------
--GC-CTCCT-C-GG---CCCCGCCGGCCT-CCTCCCTC-TCG-CCCTT--C---CGGGC
--GCGTTGGTTGCTGGCCGGAATACGGCGCGGGATGA--CGCCAAGGAA--CACGGT--A
A--AGCTGAGGCGCCGGC--GAGCCGCT--G-----GAGGTCT-CCGT-C----GG-T--
---TGC--C-AAGGC-----CA-A--C-------AGA----AAA----A----AATATGA
CTCTCGGCAACGGATATCTCGGCTCTCGCATCGATGAAGAACGTAGCGAAATGCGATACG
TGGTGTGAATTGCAGAATCCCGTGAACCATCGAGTCTTTGAACGCAAGTTGCGCCCGAGG
GACCCTCCCGAGGGCACGCCTGCCTCATGGGCGTTAGAAGCCCATCCACGCTCGG-T-TG
-------C-----CTAAC--------TA--------------------A-C--------G
GC----AG---AGATGCGGACATTGGCCCTCCGAACCGC-GAGGCGCGGTGGGCCTAAGT
GTGCGGCC-GTCGTA-CGTGGCCGGGAGCGGCG-AGTGGTGGGC--T--G--CTGCGCAC
GTCG-CCCCGAG-CCCCGTACCGA-CGCAGGGCCTTGTA-CG-ACCCCCT-AACGAGGAG
ATTCTTATGTAT-CAGAATATGAGTTTTTATTCCT-GTTTTTTCGTAAAAAATCTTCTTG
TTTACGATTAAGATCTTTTAGAAGCTTTCTTGAAAGAATTTACTTC------------TA
TGGAAAAATAGAACATTTTAGAATAGTGCATCATGTTTTTTTGAAGAAAACTTTATGGAT
CTTCACAGATCCTCTCATGCACTATCTTCGATATCAAGGTAAAGCTATTCTAGCATCAAA
AGGGGCTGATCTTTTTATGAAGAAATTAAAATCTTACCTTGTCTATTTTTGGCAATATTA
TTTTCATTTTTGGTCTGAGTCTAATAGGTTTCATAGAAACCAATTCTCTTATTATTCGTT
CTACTTTATCGGTTATTTTTTAAGTGTCAAAGTAAATTACTTGGTGGTAAGGAGTCAAAT
ACTAGAGGATTCTATATTAATAGATACT-CTTATTAAGA-GATTTGATACTTTAGTT-CC
AGTCCTT--CCTCT-CATTAGAT-CATTGTCTAAAGCTTC
>Carex_schweinitzii|MIC|spm00001256|Vesicariae
GGATGTCG------------GGCTCCCTGCACTTTT-GGTGCGGCCAACCG-AACAT-AG
GGC-TGTCCC-TTCACT-CT-CCCACC-CGTC---A--TTG--AACATG-TCGTGGTC-G
GGAT--GG-TTCCGATCGGTTGCCTG-TGCGGTTCTACCCTC-T-TGTGGGTAGCGAAGT
CGTCCC-TCGATG--G-ATA--TTTTGCTTG-CC-CT-T---GTGACC-TTTTT-GTG--
TC-GTTTGGG-C-AGCCGAAATG-TTGGC-GGGATCCTTGTGC--TGTCGC---G-TGGT
TGAA-TG-CCGTG-TTGACATCACTTGGATTT-TTGCCGGCTCTCACGGATG-CGGTGCC
T-AGCGC--TAGC-TCTGTGGGAC--TT--T--G-CCCCGCAGACTTC-GGG-AGGTCCC
-TT------G-------TAC-GAATC--------ATT--GCTC-TTATA--CGCC-GT-T
TGTCGTGCCGCT-ACCGCGGCACG-CAGATCGT------GTT------C-----------
-------------T----TTCGT-GCAGTCG---T-TGACAGCACGAT-AGCGAACATT-
AGTG---TCCGGAGC-------GTGGTC-TTGTGC-GG-GTGGA--ATGC--CTCTCCG-
----A-TC---GTATGAGC-AGCGATTTCCGG--TTTGCGTCA-CGCGAAG--------G
-----C---C--C----C-----G-CCCGT-CC-GGGTCGGTGCCGGA-G-C--TGATTG
CC-TTTCC---AGAAACAC-GACC-G-T-CGAAC-ACG-T--G-ACAG--AAT--G-C-T
G-CC-GC-GG-AGGCGC------------------------------TTGCC--------
--GC-CTCCT-C-GG---CCCCGCCGGCCT-CCTCCCTC-TCG-CCCTT--C---CGGGC
--GCGTTGGTTGCTGGCCGGAATACGGCGCGGGATGA--CGCCAAGGAA--CACGGT--A
A--AGCTGAGGCGCCGGC--GAGCCGCT--G-----GAGGTCT-CCGT-C----GG-T--
---TGC--C-AAGGC-----CA-A--C------AGAA----AAA----A----AATATGA
CTCTCGGCAACGGATATCTCGGCTCTCGCATCGATGAAGAACGTAGCGAAATGCGATACG
TGGTGTGAATTGCAGAATCCCGTGAACCATCGAGTCTTTGAACGCAAGTTGCGCCCGAGG
GACCCTCCCGAGGGCACGCCTGCCTCATGGGCGTTAGAAGCCCATCCACGCTCGG-T-TG
-------C-----CTAAC--------TA--------------------A-C--------G
GC----AG---AGATGCGGACATTGGCCCTCCGAACCGT-GAGGCGCGGTGGGCCTAAGT
GTGCGGCC-GTCGTA-CGTGGCCGGGAGCGGCG-AGTGGTGGGC--T--G--CTGCGCAC
GTCG-CCCCGAG-CCCCGTACCGA-CGCAGGGCCTTGTA-CG-ACCCCCT-AACGAGGAG
ATTCTTATGTAT-CAGAATATGAGTTTTTATTCCT-GTTTTTTCGTAAAAAATCTTCTTG
TTTACGATTAAGATCTTTTAGAAGCTTTCTTGAAAGAATTTACTTC------------TA
TGGAAAAATAGAACATTTTAGAATAGTGCATCATGTTTTTTTGAAGAAAACTTTATGGAT
CTTCACAGATCCTCTCATGCACTATCTTCGATATCAAGGTAAAGCTATTCTAGCATCAAA
AGGGGCTGATCTTTTTATGAAGAAATTAAAATCTTACCTTGTCTATTTTTGGCAATATTA
TTTTCATTTTTGGTCTGAGTCTAATAGGTTTCATAGAAACCAATTCTCTTATTATTCGTT
CTACTTTATCGGTTATTTTTTAAGTGTCAAAGTAAATTACTTGGTGGTAAGGAGTCAAAT
ACTAGAGGATTCTATATTAATAGATACT-CTTATTAAGA-GATTTGATACTTTAGTT-CC
AGTCCTT--CCTCT-CATTAGAT-CATTGTCTAAAGCTTC
>Carex_tuckermanii|MIC|spm00001345|Vesicariae
GGATGTCG------------GGCTCCCTGCACTTTT-GGTGCGGCCAACCG-AACAT-AG
GGC-TGTCTC-TTCACT-CT-TCCACCAAGTC---A--TTG--AACATG-TCGTGGTC-G
GGAT--GG-TTCCGATCGGTTGCCTG-TGCGGTTCTACCCTC-T-TGTGGGTAGCGAAGT
CGTCCC-TCGATG--G-ATA---TTTGCTTG-CC-CT-T---GTGACA-TTTTT-GTG--
TC-GTTTGGG-C-AGCCGAAATG-TTGGC-GGGATCCTTGTGC--TGTCGC-GTG-TGGT
TGAA-TG-CCATG-TTGCCATCACTTGGATTT-TTGCCGGCTCTCACGGATG-CGGTGCC
T-AGCGC--TAGC-TCTGCGGGAC--TT--T--G-CCCCGCAGACTTC-GGG-AGGTCCC
-TT------G-------TAC-GAATC--------ATT--GCTC-TTATA--CGCC-GT-T
TGTCGTGCTGCT-ACCGCGGCACG-CAGATCGT------GTT------C-----------
-------------T----TTCGT-GCAGTCG---T-TGACAGCACGAT-AGCGAACATT-
AGTG---TCCGGAGC-------GTGGTC-TTGTGC-GG-GTGGA--ATGC--CTCTCCG-
----A-TT---GTATGAGC-AGCGATTTCCGG--TTTGCGTCA-CGCGAAG--------G
-----C---C--C----C-----G-CCCGT-CC-GGGTCGGTGCTGGA-G-C--TGATTG
CC-TTTCC---AGAAACAC-GACC-G-T-CGAAC-ACG-T--G-ACAG--AAT--G-C-T
G-CC-GC-GG-AGGCTC------------------------------TTGCC--------
--GC-CTCCT-C-GG---CCCCGCCGGCCT-CCTCCCTC-TCG-CCCTT--C---CGGGC
--GCGTTGGTTGCTGGCCGGAATACGGCGCGGGATGA--CGCCAAGGAA--CACGGT--A
A--AGCTGAGGCGCCGGC--GAGCCGCT--C-----GAGGTCT-CCGT-C----GG-T--
---TGC--C-AAGGC-----CA-A--C------A-GA----AAA----A----AATATGA
CTCTCGGCAACGGATATCTCGGCTCTCGCATCGATGAAGAACGTAGCGAAATGCGATACG
TGGTGTGAATTGCAGAATCCCGTGAACCATCGAGTCTTTGAACGCAAGTTGCGCCCGAGG
GACCCTCCCGAGGGCACGCCTGCCTCATGGGCGTTAGAAGCCCATCCACGCTCGG-T-TG
-------C-----CTAAC--------TA--------------------A-C--------G
GC----AG---AGACGCGGACATTGGCCCTCCGAACCGC-GAGGTGCGGTGGGCCTAAGT
GTGCGGCC-GTCGTA-CGTGGCCGGGAGCGGCG-AGTGGTGGGC--T--A--CTGCGCAC
GTCG-CCCCGAG-CCCCGTACCGA-CGCAGGGCCTTGTA-CG-ACCCCCT-AACGAGGAG
ATTCTTATGTAT-CAGAATATGAGTTTTTATTCCT-GTTTTTTCGTAAAAAATCTTCTTG
TTTACGATTAAGATCTTTTAGAAGCTTTCTTGAAAGAATTTACTTC------------TA
TGGAAAAATAGAACATTTTAGAATAGTGCATCATGTTTTTTTGAAGAAAACTTTATGGAT
CTTCACAGATCCTCTCATGCACTATCTTCGATATCAAGGTAAAGCTATTCTAGCATCAAA
AGGGGCTGATCTTTTTATGAAGAAATTAAAATCTTACCTTGTCTATTTTTGGCAATATTA
TTTTCATTTTTGGTCTGAGTCTAATAGGTTTCATAGAAACCAATTCTCTTATTATTCGTT
CTACTTTATCGGTTATTTTTTAAGTTTCAAAATAAATTACTTGGTGGTAAGGAGTCAAAT
ACTAGAGGATTCTATATTAATAGATACT-CTTATTAAGA-GATTTGATACTTTAGTT-CC
AGTCCTT--CCTCT-CATTAGAT-CATTGTCTAAAGCTTC
>Carex_vesicaria|DEL|spm00001360|Vesicariae
GGATGTCG------------GGCTCCCTGCACTTTT-GGTGCGGCCAACCG-AACAT-AG
GGC-TGTCTC-TTCACT-CT-CCCACCAAGTC---A--TTG--AACATG-TCGTGGTC-G
GGAT--GG-TTCCGATCGGTTGCCTG-TGCGGTTCTACCCTC-T-TGTGGGTAGCGAAGT
CGTCCC-TCGATG--G-ATA---TTTGCTTG-CC-CT-C---GTGACA-TTTTT-GTG--
TC-GTTTGGG-C-AGCCGAAATG-TTGGC-GGGATCCTTGTGC--TGTCGC---G-TGGT
TGAA-TG-CCGTG-TTGCCATCACTTGGATTT-TTGCCGGCTCTCACGGAAG-CGGTGCC
T-AGCGC--TAGC-TCTGCGGGAC--TT--T--G-CCCCGCAGACTTC-GGG-AGGTCCC
-TT------G-------TAC-GAATC--------ATT--GCTC-TTATA--CGCC-GT-T
TGTCGTGCCGCT-ACCGCGGCACG-CAGATCGT------GTT------C-----------
-------------T----TTCGT-GCAGTCG---T-TGACAGCACGAT-AGCGAACATT-
AGTG---TCCGGAGC-------GTGGTC-TTGTGC-GG-GTGGA--ATGC--CTCTCCG-
----A-TC---GTATGAGC-AGCGATTTCCGG--TTTGCGTCA-CGCGAAG--------G
-----C---C--C----C-----G-CCCGT-CC-GGGTCGGTGCTGGA-G-C--TGATTG
CC-TTTCC---AGAAACAC-GACC-G-T-CGAAC-ACG-T--G-ACAG--AAT--G-C-T
G-CC-GC-GG-AGGCGC------------------------------TTGTC--------
--GC-CTCCT-C-GG---CCCCGCCGGCCT-CCTCCCTC-TCG-CCCTT--C---CGGGC
--GCGTTGGTTGCTGGCCGGAATACGGCGCGGGATGA--CGCCAAGGAA--CACGGT--A
A--AGCTGAGGCGCCGGC--GAGCCGCT--C-----GAGGTCT-CCGT-C----GG-T--
---TGC--C-AAGGC-----CA-A--C------AGGA----AAA----A----AATATGA
CTCTCGGCAACGGATATCTCGGCTCTCGCATCGATGAAGAACGTAGCGAAATGCGATACG
TGGTGTGAATTGCAGAATCCCGTGAACCATCGAGTCTTTGAACGCAAGTTGCGCCCGAGG
GACCCTCCCGAGGGCACGCCTGCCTCATGGGCGTTAGAAGCCCATCCACGCTCGG-T-TG
-------C-----CTAAC--------TA--------------------A-C--------G
GC----AG---AGATGCGGACATTGGCCCTCCGAACCGC-GAGGCGCGGTGGGCCTAAGT
GTGCGGCC-GTCGTA-CGTGGCCGGGAGCGGCG-AGTGGTGGGC--T--A--CTGCGCAC
GTCG-CCCCGAK-CCCTGTACCGA-CGCAGGGCCTTGTA-CG-ACCCCCT-AACGAGGAG
ATTCTTATGTAT-CAGAATATGAGTTTTTATTCCT-GTTTTTTCGTAAAAAATCTTCTTG
TTTACGATTAAGATCTTTTAGAAGCTTTCTTGAAAGAATTTACTTC------------TA
TGGAAAAATAGAACATTTTAGAATAGTGCATCATGTTTTTTTGAAGAAAACTTTATGGAT
CTTCACAGATCCTCTCATGCACTATCTTCGATATCAAGGTAAAGCTATTCTAGCATCAAA
AGGGGCTGATCTTTTTATGAAGAAATTAAAATCTTACCTTGTCTATTTTTGGCAATATTA
TTTTCATTTTTGGTCTGAGTCTAATAGGTTTCATAGAAACCAATTCTCTTATTATTCGTT
CTACTTTATCGGTTATTTTGTAAGTGTCAAAGTAAATTACTTGGTGGTAAGGAGTCAAAT
ACTAGAGGATTCTATATTAATAGATACT-CTTATTAAGA-GATTTGATACTTTAGTT-CC
AGTCCTT--CCTCT-CATTAGAT-CATTGTCTAAAGCTTC
>Carex_exsiccata|BRC|spm00001976|Vesicariae
GGATGTCG------------GGCTCCCTGCACTTTT-GGTGCGGCCAACCG-AACAT-AG
GGC-TGTCTC-TTCACT-CT-CCCACCAAGTC---A--TTG--AACATG-TCGTGGTC-G
GGAT--GG-TTCCGATCGGTTGCCTG-TGCGGTTCTACCCTC-T-TGTGGGTAGCGAAGT
CGTCCC-TCGATG--G-ATA---TTTGCTTG-CC-CT-T---GTGACA-TTTTT-GTG--
TC-GTTTGGG-C-AGCCGAAATG-TTGGC-GGGATCCTTGTGC--TGTCGC---G-TGGT
TGAA-TG-CCGTG-TTGCCATCACTTGGATTT-TTGCCGGCTCTCACGGATG-CGGTGCC
T-AGCGC--TAGC-TCTGCGGGAC--TT--T--G-CCCCGCAGACTTC-GGG-AGGTCCC
-TT------G-------TAC-GAATC--------ATT--GCTC-TTATA--CGCC-GT-T
TGTCGTGCCGCT-ACCGCGGCACG-CAGATCGT------GTT------C-----------
-------------T----TTCGT-GCAGTCG---T-TGACAGCACGAT-AGCGAACATT-
AGTG---TCCGGAGC-------GTGGTC-TTGTGC-GG-GTGGA--ATGC--CTCTCCG-
----A-TC---GTATGAGC-AGCGATTTCCGG--TTTGCGTCA-CGCGAAG--------G
-----C---C--C----C-----G-CCCGT-CC-GGGTCGGTGCTGGA-G-C--TGATTG
CC-TTTCC---AGAAACAC-GACC-G-T-CGAAC-ACG-T--G-ACAG--AAT--G-C-T
G-CC-GC-GG-AGGCGC------------------------------TTGCC--------
--GC-CCCCT-C-GG---CCCCGCCGGCCT-CCTCCCTC-TCG-CCCTT--C---CGGGC
--GCGTTGGTTGCTGGCCGGAATACGGCGCGGGATGA--CGCCAAGGAA--CACGGT--A
A--AGCTGAGGCGCCGGC--GAGCCGCT--C-----GAGGTCT-CCGT-C----GG-T--
---TGC--C-AAGGC-----CA-A--C----AGAAAA----AAA----A----AATATGA
CTCTCGGCAACGGATATCTCGGCTCTCGCATCGATGAAGAACGTAGCGAAATGCGATACG
TGGTGTGAATTGCAGAATCCCGTGAACCATCGAGTCTTTGAACGCAAGTTGCGCCCGAGG
GACCCTCCCGAGGGCACGCCTGCCTCATGGGCGTTAGAAGCCCATCCACGCTCGG-T-TG
-------C-----CTAAC--------TA--------------------A-C--------G
GC----AG---AGATGCGGACATTGGCCCTCCGAACCGC-GAGGCGCGGTGGGCCTAAGT
GTGCGGCC-GTCGTA-CGTGGCCGGGAGCGGCG-AGTGGTGGGC--T--A--CTGCGCAC
GTTG-CCCCGAG-CCCCGTACCGA-CGCAGGGCCTTGTA-CG-ACCCCCT-AACGAGGAG
ATTCTTATGTAT-CAGAATATGAGTTTTTATTCCT-GTTTTTTCGTAAAAAATCTTCTTG
TTTACGATTAAGATCTTTTAGAAGCTTTCTTGAAAGAATTTACTTC------------TA
TGGAAAAATAGAACATTTTAGAATAGTGCATCATGTTTTTTTGAAGAAAACTTTATGGAT
CTTCACAGATCCTCTCATGCACTATCTTCGATATCAAGGTAAAGCTATTCTAGCATCAAA
AGGGGCTGATCTTTTTATGAAGAAATTAAAATCTTACCTTGTCTATTTTTGGCAATATTA
TTTTCATTTTTGGTCTGAGTCTAATAGGTTTCATAGAAACCAATTCTCTTATTATTCGTT
CTACTTTATCGGTTATTTTGTAAGTGTCAAAGTAAATTACTTGGTGGTAAGGAGTCAAAT
ACTAGAGGATTCTATATTAATAGATACT-CTTATTAAGA-AATTTGATACTTTAGTT-CC
AGTCCTT--CCTCT-CATTAGAT-CATTGTCTAAAGCTTC
>Carex_saxatilis|UTA|spm00001223|Vesicariae
GGATGTCG------------GGCTCCCTGCACTTTT-GGTGCGGCCAACCG-AACAT-AG
GGC-TGTCTC-TTCACT-CT-CCCACCAAGTC---A--TTG--AACATG-TCGTGGTC-G
GGAT--GG-TTCCGATCGGTTGCCTG-TGCGGTTCTACCCTC-T-TGTGGGTAGCGAAGT
CGTCCC-TCGATG--G-ATA---TTTGCTTG-CC-CT-T---GTGACA-TTTTT-GTG--
TC-GTTTGGG-C-AGCCGAAATG-TTGGC-GGGATCCTTGTGC--TGTCGC---G-TGGT
TGAA-TG-CCGTG-TTGCCATCACTTGGATTT-TTGCCGGCTCTCACGGATG-CGGTGCC
T-AGCGC--TAGC-TCTGTGGGAC--TT--T--G-CCCCGCAGACTTC-GGG-AGGTCCC
-TT------G-------TAC-GAATC--------ATT--GCTC-TTATA--CGCC-GT-T
TGTCGTGCCGCT-ACCGCGGCACG-CAGATCGT------GTT------C-----------
-------------T----TTCGT-GCAGTCG---T-TGACAGCACGAT-AGCGAACATT-
AGTG---TCCGGAGC-------GTGGTC-TTGTGC-GG-GTGGA--ATGC--CTCTCCG-
----A-TC---GTATGAGC-AGCGATTTCCGG--TTTGCGTCA-CGCGAAG--------G
-----C---C--C----C-----G-CCCGT-CC-GGGTCGGTGCTGGA-G-C--TGATTG
CC-TTTCC---AGAAACAC-GACC-G-T-CGAAC-ACG-T--G-ACAG--AAT--G-C-T
G-CC-GC-GG-AGGCGC------------------------------TTGCC--------
--GC-CTCCT-C-GG---CCCCGCCGGCCT-CCTCCCTC-TCG-CCCTT--C---CGGGC
--GCGTTGGTTGCTGGCCGGAATACGGCGCGGGATGA--CGCCAAGGAA--CACGGT--A
A--AGCTGAGGCGCCGGC--GAGCCGCT--C-----GAGGTCT-CCGT-C----GG-T--
---TGC--C-AAGGC-----CA-A--C----AGAAAA----AAA----A----AATATGA
CTCTCGGCAACGGATATCTCGGCTCTCGCATCGATGAAGAACGTAGCGAAATGCGATACG
TGGTGTGAATTGCAGAATCCCGTGAACCATCGAGTCTTTGAACGCAAGTTGCGCCCGAGG
GACCCTCCCGAGGGCACGCCTGCCTCATGGGCGTTAGAAGCCCATCCACGCTCGG-T-TG
-------C-----CTAAC--------TA--------------------A-C--------G
GC----AG---AGATGCGGACATTGGCCCTCCGAACCGC-GAGGCGCGGTGGGCCTAAGT
GTGCGGCC-GTTGTA-CGTGGCCGGGAGCGGCG-AGTGGTGGGC--T--A--CTGCGCAC
GTCG-CCCCGAG-CCCCGTACCGA-CGCAGGGCCTTGTA-CG-ACCCCCT-AACGAGGAG
ATTCTTATGTAT-CAGAATATGAGTTTTTATTCCT-GTTTTTTCGTAAAAAATCTTCTTG
TTTACGATTAAGATCTTTTAGAAGCTTTCTTGAAAGAATTTACTTC------------TA
TGGAAAAATAGAACATTTTAGAATAGTGCATCATGTTTTTTTGAAGAAAACTTTATGGAT
CTTCACAGATCCTCTCATGCACTATCTTCGATATCAAGGTAAAGCTATTCTAGCATCAAA
AGGGGCTGATCTTTTTATGAAGAAATTAAAATCTTACCTTGTCTATTTTTGGCAATATTA
TTTTCATTTTTGGTCTGAGTCTAATAGGTTTCATAGAAACCAATTCTCTTATTATTCGTT
CTACTTTATCGGTTATTTTGTAAGTGTCAAAGTAAATTACTTGGTGGTAAGGAGTCAAAT
ACTAGAGGATTCTATATTAATAGATACT-CTTATTAAGA-GATTTGATACTTTAGTT-CC
AGTCCTT--CCTCT-CATTAGAT-CATTGTCTAAAGCTTC
>Carex_baltzellii|FLA|spm00001914|Pictae
NNNNNNNN------------NNNNNNNNNNNNTTTT-GGTGTGGCCAACCG-AACAT-AG
GGC-TGTCTC-TTCACT-CT-CCCTCC-CGTC---A--TTG--AACATG-TCGTGGTC-G
GGAT--GT-TTTTGATCGGTTGCCTG-TGCGGTTCTACCCTC-T-TGTGGGTAGCGAAGT
CGTCCC-TTGATG--G-ATA---TTTGCTTG-CC-CT-T---ATTGCA-TTTTT-GTG--
TC-ATTTGGG-C-AGCCGAAATG-TTGGC-GAGATCCTTGTGT--TGGCGC---G-TGGT
TGAA-TG-TCGTG-TCGCTATCANTTGGATTT-TCGCCGGCTCTCACGGATG-CGGTGCC
T-AGTGCTATAGC-TCTGCGGGTC--TT--T--G-CCCCGCARACTTC-GGG-AGGTCCC
-TT------G-------TAT-GAATC--------ATT--GCTC-TTGGAAGCACC-GTCT
TGTCGTGTCGCC-ACCGCGGCACG-CGGATCGT------GTT------C-----------
-------------T----TTCGT-GCAGTCA---T-TGACAGCACGAT-AGCGAACATT-
AGTG---TCCGGAGC-------GKGGTC-TTGTGC-AT-GTGGA--ATGC--CTCTCCG-
----A-TC---GTATGAGC-AGCGATTTTCGG--TTTGCGTCA-CGCGAAG--------G
-----C---C--C----T-----G-CCCGT-CC-GGGTTGGTGCTGGA-G-C--TGA---
------------------------------------------------------------
------------------------------------------------------------
------------------------------------------------------------
------------------------------------------------------------
------------------------------------------------------------
------------------------------------------------------------
------------------------------------------------------------
------------------------------------------------------------
------------------------------------------------------------
------------------------------------------------------------
------------------------------------------------------------
------------------------------------------------------------
------------------------------------------------------------
ATTCTTATGTAT-CAGAATATGAGTTTTTATTCCT-GTTTTTTCGTAAAAAATCTTCTTG
TTTACGATTAAGATCTTTTAGAAGCTTTCTTGAAAGAATTTACTTC------------TA
TGGAAAAATAGAACATTTTAGAATAGTGCATCATGTTTTTTTGAAGAAAACTTTATGGAT
CTTCACAGATCCTCTCATGCACTATCTTCGATATCAAGGTAAAGCTATTCTAGCATCAAA
AGGGGCTGATCTTTTTATGAAGAAATTGAAATCTTACCTTGTCTATTTTTGGCAATATTA
TTTTCATTTTTGGTCTGAGCCTAATAGGTTTCATAGAAACCAATTCTCTTATTATTCGTT
CTACTTTATCGGTTATTTTTTAAGTGTCAAAATAAATTACTTGGTGGTAAGGAGTCAAAT
ACTAGAGGATTCTATATTAATAGATACT-CTTATTAAGA-GATTTGATACTTTAGTT-CC
AGTCCTT--CCTCT-CATTAGAT-CATTGTCTAAAGCTTC
>Carex_pedunculata|MAS|spm00001147|Clandestinae
GGATGTCG------------GGCTCCCTGCACTTTT-GGTGCGGCCAACCG-AACAT-AG
GGC-TGTCTC-TTCACT-CT-CCCTCC-CGTC---A--TTG--AACGTG-TCGTTGTT-G
GGAT--GT-TTCTGATCGGTTGCCTG-TGCGGTTCTACCCTC-T-TGTGGGTAGCGAAGT
TGTCCC-TTGATG--G-ATA---TTTGCTTG-CC-CT-T---ATGACA-TTTTT-GTG--
TC-GTCYGGG-C-AGCCGAAATG-TTGGC-GAAATCCTTGTGT--TGGCGC---G-TGGT
CGAA-TG-CCGTG-TCGCTATCACTTGGATTT-TCGCCGGCTCTCACGGATG-CGGTGCC
T-AGTGCTATAGC-TCTGCGGGTC--TT--T--G-GCCCGCAGACTTC-GGG-AGGTCCC
-TT------G-------TAC-GAATC--------ATT--GCTC-TCGGAATCACC-GTCT
TGTCGTGYCGCC-ACCGCGGCACG-CGGATCGT------GTT------C-----------
-------------T----TTCGT-GCAGTCG---T-TGACAGCACGAT-AGCGAACATT-
AGTG---TCCGGAGC-------GTGGTC-TTGTGC-AC-GNGGA--ATGC--CTCTCCG-
----A-TC---GTATGAGC-AGCGATTTCCGG--TTTGCTTCA-CGCGAAG--------G
-----C---C--C----C-----G-CCCGT-CC-GGGTTGGTGCTGGA-G-C--TGTTCG
CC-TTTCC---ATAAACAC-GACC-G-T-CGAAC-ACG-T--G-ACAG--AAT--G-C-T
G-CC-GC-GG-AGGCGC------------------------------TCGCC--------
--GC-CTCCT-C-GG---CCCCACCGGCCG-CCTCCCTC-TCG-CCCTT--C---GGGGC
--GCGTCGGTTGCTGGTCGGAATACGGCGCGGGATGA--CGCCAAGGAA--CACGAT--A
R--AGCTGAGGCACCGGC--GAGCCGCT--C-----GAGGTCT-CCGT-C----GG-T--
---TGC--T-GAGGC-----AA-A--C---------A----AAA---AA----AATATGA
CTCTCGGCAACGGATATCTCGGCTCTCGCATCGATGAAGAACGTAGCGAAATGCGATACG
TGGTGTGAATTGCAGAATCCCGTGAACCATCGAGTCTTTGAACGCAAGTTGCGCCCGAGG
GACCCTCCCGAGGGCACGCCTGCCTCATGGGCGTTAGAAGCCCATCCACGCTCGG-C-TG
-------C-----CCGAC--------YA--------------------G-C--------G
GC----AG---AGATGCGGACATTGGCCCTCCGAACCGC-GAGGCGCGGTGGGCCTAAGT
GTGCGGCC-GTCGTA-CGTGGCCGGGAGCGGCG-AGTGGTGGGC--T--A--CTGCGCAC
GTCR-CCCCGAG-CCCCGTAACGA-CGCAGGGCCTTGTA-CG-ATCCCCT-AACGAGGAG
ATTCTTATGTAT-CAGAATATGAGTTTTTATTCCT-GTTTTTTCGTAAAAAATCTTCTTG
TTTACGATTAAGATCTTTTAGAAGCTTTCTTGAAAGAATTTACTTC------------TA
TGGAAAAATAGAACATTTTAGAATAGTGCATCATGTTTTTTTGAAGAAAACTTTATGGAT
CTTCACAGATCCTCTCATGCACTATCTTCGATATCAAGGTAAAGCTATTCTAGCATCAAA
AGGGGCTGATCTTTTTATGAAGAAATTGAAATCTTACCTTGTCTATTTTTGGCAATATTA
TTTTCATTTTTGGTCTGAGCCTAATAGGTTTCATAGAAACCAATTCTCTTATTATTCGTT
CTACTTTATCGGTTATTTATTAAGTGTAAAAATAAATTACTTGGTGGTAAGGAGTCAAAT
ACTAGAGGATTCTATATTAATAGATACT-CTTATTAAGA-GATTTGATACTTTAGTT-CC
AGTCCTT--CCTCT-CATTAGAT-CATTGTCTAAAGCTTC
>Carex_picta|GEO|spm00001159|Pictae
GGATGTCG------------GGCTCCCTGCACTTTT-GGTGCGGCCAACCG-AACAT-AG
GGC-TGTCTC-TTCACT-CT-CCCTCC-CGTC---A--TTG--AACATG-TCGTGGAC-G
GGAT--GT-TTCTGATCGGTTGCCTG-TGCAGTTCTACCCTC-T-TGTGGGTAGCGAAGT
CGTCCC-TTGATG--G-ATA---TTTGCTTG-CC-CT-T---ATGACA-TTTTT-GTG--
TT-GTTTGGG-C-AGCCGAAATG-TTGGT-GAAATCCTTGTGT--TGGCGC---G-TGGT
CGAA-TG-CCGTG-TCGCTATCACTTGGATTT-TTGTCGGCTCTCACGGATG-CGGTGCC
T-AGTGCCATAGC-TCTGCGGGTC--TT--T--G-CCCCGCAGACTTC-GGG-AGGTCCC
-TT------G-------TAC-GAATC--------ATT--GCTC-TTGGAATCACC-GTCT
TGTCGTGTCGCC-ACCGCGGCACG-CGGATCGT------GTT------C-----------
-------------T----TTCGT-GCAGTCG---T-TGACAGCACGAT-AGCGAACATT-
AGTG---TCCGGAGC-------GTGGTC-TTGTGC-AT-GTGGA--ATGC--CTCTCCG-
----A-TT---GTATGGGC-TGCGATTTTCGG--TTTGCGTCA-CGCGAAG--------G
-----C---C--C----T-----G-CCCGT-CC-GGGTTGGTGCTGGA-G-C--TGATTG
CC-TTTCC--A-GAAACAC-GACC-G-T-CGAAC-ACG-T--G-ACAG--AAT--G-C-T
G-CC-GC-GG-AGGCGC------------------------------TCGCC--------
--GC-CTCCT-C-GG---CCCCACCGGCCG-CCTCCCTC-TCG-CCCTT--C---GGGGC
--GCGTTGGTTGCTGGTCGGAATACGGCGCGGGATGA--CGCCAAGGAA--CACGAT--A
A--AGCYGAGGCACCGGC--GAGCCGCT--C-----GAGGTTT-CTGT-C----GG-T--
---TGC--T-GAGGC-----CA-A--C--G------A----AAA----G----AATACGA
CTCTCGGCAACGGATATCTCGGCTCTCGCATCGATGAAGAACGTAGCGAAATGCGATACG
TGGTGTGAATTGCAGAATCCCGTGAACCATCGAGTCTTTGAACGCAAGTTGCGCCCAAGG
GACCCTCCCGAGGGCACGCCTGCCTCATGGGCGTTAGAAGCCCATCCACGCTCGG-T-TG
-C-----C-----TAA-C--------TA--------------------A-C--------G
GC----AG---AGATGCGGACATTGGCCCTCCGAACCGC-GAGGCGCGGTGGGCCTAAGT
GTGCGGCC-GTCGTA-CGTGGCCGGGAGCGGCG-AGTGGTGGGC--G--A--CTGCACGC
GTCA-CCCCGAG-CCCCGTACCGA-CGCAGGGCCTTGTA-TG-ATCCCCT-AACGAGGAG
ATTCTTATGTAT-CAGAATATGAGTTTTTATTCCT-GTTTTTTCGTAAAAAATCTTCTTG
TTTACGATTAAGATCTTTTAGAAGCTTTCTTGAAAGAATTTACTTC------------TA
TGGAAAAATAGAACATTTTAGAATAGTGCATCATGTTTTTTTGAAGAAAACTTTATGGAT
CTTCACAGATCCTCTCATGCACTATCTTCGATATCAAGGTAAAGCTATTCTAGCATCAAA
AGGGGCTGATCTTTTTATGAAGAAATTGAAATCTTACCTTGTCTATTTTTGGCAATATTA
TTTTCATTTTTGGTCTGAGCCTAATAGGTTTCATAGAAACCAAATCTCTTATTATTCGTT
CTACTTTATCGGTTATTTTTTAAGTGTCAAAATAAATTACTTGGTGGTAAGGAGTCAAAT
ACTAGAGGATTCTATATTAATATATACT-CTTATTAAGA-GATTTGATACTTTAGTT-CC
AGTCCTT--CCTCT-CATTAAAT-CATTGTCTAAAGCTTC
>Carex_ivanoviae|CHQ|spm00003371|Lamprochlaenae
GGATGTCG------------GGCTCCCTGCACTTTT-GGTGCGGCCAACCG-AACAT-AG
GGC-TGTCTC-TTCACT-GT-CCCTCC-CGTC---A--TTG--AACATG-TCGGGGTT-G
GGAT--GC-TTCTGATCGGTTGCCTG-TGCGGTTCTACCCTC-T-TGTTGGTAGCGAAGT
TGTCCC-TTGATGG-A-ATA---TTTGCTTG-CC-CT-T---ATGACA-TTTTT-GTG--
TC-GTTTGGG-C-AGCCGAAATG-TTGGC-GAAATCCTTGTGT--TGGCGC---G-TCGT
CGAA-TG-CCGCG-TTGCTACCACTTGGTTTT-TTGCCGGCTCTCACGGATG-CGGTGCC
T-AGTGC--TAGC-TCTGCGGGAC--TT--T--G-CCCCGCAGACTTC-GGG-AGGTCCC
-TT------G-------TGC-GAACC--------ATT--GCTC-TTATG--CGCC-GT-T
TGTCGTGCCGCC-ACTGTGGCACG-CAGATCGT------GTT------C-----------
-------------T----TTCGT-GTAGTCA---T-TGACAGCACGTT-AGCGAACATT-
AGCGAAAATTAGAGC-------GTGGTC-TTGTGC-AC-GTGGA--ATGC--CTCTCCG-
----A-TC---GTATGAGC-GGCGATTTTCGG--TTTGCGTCA-CGCGAAG--------G
-----C---C--C----C-----G-CCCGT-CC-GGGTCGGTGCTGGA-G-C--TGATTG
CC-TTTCC---AGAAACAC-GACC-G-T-CGAAC-ACGTT--G-ACAG--AAT--G-C-T
G-CC-GC-GG-AGGCGC------------------------------TTGCC--------
--GC-CTCCT-C-GG---CCCCGCCGGCCT-CCTCCCTC-TCG-CCCTT--C---CGGGC
--GCGTTGGTTGCTGGCCGGAATACGGCGCGGGATGA--CGCCAAGGAA--CACGGT--A
A--AGCTGAGGCGCCGGC--GAGCCGCT--G-----GAGGTCT-CCGT-C----GG-T--
---TGC--C-AAGGC-----CA-A--C------AG-A----AAA----A----AATATGA
CTCTCGGCAACGGATATCTCGGCTCTCGCATCGATGAAGAACGTAGCGAAATGCGATACG
TGGTGTGAATTGCAGAATCCCGTGAACCATCGAGTCTTTGAACGCAAGTTGCGCCCGAGG
GACCCTCCCGAGGGCACGCCTGCCTCATGGGCGTTAGAAGCCCATCCACGCTCGG-T-TG
-------C-----CTAAC--------TA--------------------A-C--------G
GC----AG---AGATGCGGACATTGGCCCTCCGAACCGC-GAGGCGCGGTGGGCCTAAGT
GTGCGGCC-GTCGTA-CGTGGCCGGGAGCGGCGAAGTGGTGGGN--T--T--CTGCGCAC
GTCG-CCCCGAG-CCCCGTACCGA-CGCAGGGCCTTGTA-CG-ACCCCCT-AACGAGGAG
ATTCTTATGTAT-CAGAATATGAGTTTTTATTCCT-GTTTTTTTGTAAAAAATCTTCTTG
TTTACGATTAAGATCTTTTAGAAGCTTTCTTGAAAGAATTTACTTC------------TA
TGGAAAAATAGAACATTTTAGAATAGTGCATCATGTTTTTTTGAAGAAAACTTTATGGAT
CTTCACAGATCCTCTCATGCACTATCTTCGATATCAAGGTAAAGCTATTCTAGCATCAAA
AGGGGCTGATCTTTTTATGAAGAAATTGAAATCTTACCTTGTCTATTTTTGGCAATATTA
TTTTCATTTTTGGTCTGAGCCTAATAGGTTTCATAGAAACCCATTCTCTTATTATTCGTT
CTACTTTATCGGTTATTTTTTAAGTGTCAAAATAAATTACTTGGTGGTAAGGAGTCAAAT
ACTAGAGGATTCTATATTAATAGATACT-CTTATTAAGA-GATTTGATACTTTAGTT-CC
AGTCCTT--CCTCT-CATTAGAT-CATTGTCTAAAGCTTC
>Carex_strigosa|NA|spm00003302|Sylvaticae
GCATGTCG------------GGCTCCCTGCACTTTT-GGTGCGGCCAACCG-AACAT-AG
GGC-TGTCTC-TTCACT-CT-CCCTCC-CGTC---A--TTG--AACATG-TCGTGGTC-G
GGAT--GC-TTCCGATCGGTTGCCTG-TGCGGTACTACCCTC-T-TGTGGGTAGCGAAGT
CGTCCC-TTGATG--G-ATA---TTTGCTAG-CC-CG-A---ATGACA-TTCTT-TTG--
TC-GTTTGGG-C-AGCCGAAATG-TTGGC-GAAATCCCGGGGT--TGGCGC---G-TGGT
ACAA-TG-CCGTGTTTGCTATCGCTTGGATTT-TTGCCGGCTCTCATGGATG-CGGTGCC
T-AGTGC--TAGC-TCTGTGGGAC--TT--T--G-CCCCACAGACTTC-GGG-AGGTCCC
-TT------G-------TAC-GAACC--------ATT--GCTC-TTATA--CGCC-GT-T
TGTCGTGTCGCC-ACCGCGGCACG-CAGATCGT------GTT------C-----------
-------------T----TTCGT-GCAGTCC-G---TGACAGCACGTT-AGCGAACAGA-
AGTG---TCCGGAGC-------GTGGTCTTTGTGC-GG-GTGGA--GTGC--CTCTCCG-
----A-TC---GTATGAAT-AGCGATTTCCGG--TCTGCGTCA-CGCGAAG--------G
-----C------C----C-----G-CCCGT-CC-GGGTCGGTGCTGGA-G-C--CGATTG
CC-TCTCC----GAAACAC-GACC-G-T-CGAAC-ACG-T--A-ACAG--AAC--G-C-T
G-CC-GC-GG-AGGCGC------------------------------CTGCT--------
--GC-CTCCT-C-GG---CCCCACCGGCCT-CCTCCCTC-TCG-CCCTC--C----GGGC
--GCGTCGGTTGCAGGTCGGAATACGGCGCGGGATGA--CGCCAAGGAA--CACGGA--G
A--AGCGGAGGCACCGGC--GAGCCGCT--C-----AGGGGCT-CAGC-C----GG-C--
---TGC--C-GAGGC-----GAAA--C---------A----GAA----A----AATACGA
CTCTCGGCAACGGATATCTCGGCTCTCGCATCGATGAAGAACGTAGCGAAATGCGATACG
TGGTGTGAATTGCAGAATCCCGTGAACCATCGAGTCTTTGAACGCAAGTTGCGCCCGAGG
GACCCTCCCGAGGGCACGCCTGCCTCATGGGCGTTAGAAGCCCATCCACGCTCTG-T-TG
-------C-----CTAAC--------CA--------------------A-C--------G
GC----AG---AGATGCGGACATTGGCCCTCCGAACCGC-GAGGCGCGGTGGGCCTAAGT
GTGCGGCC-GTCGTA-CGTGGCCGGGAGCGGCG-AGTGGTGGGC--T--A--CTGCGCGC
GTCA-CCCCGAG-CCCCGTACCGA-CGCAGGGCCCTGTA-CG-ACCCCCT-AGCGAGGAG
ATTCCTATGTAT-CAGAATATGAGTTTTTATTCCT-GTTTTTTCGTAAAAAATCTTCTTG
TTTACGATTAAGATCTTTTAGAAGCTTTCTTGAAAGAATTTACTTC------------TA
TGGAAAAATAGAACATTTTAGAATAGTGCATCATGTTTTTTTGAAGAAAACTTTATGGAT
CTTCACAGATCCTCTCATGCACTATCTTCGATATCAAGGTAAAGCTATTCTAGCATCAAA
AGGGGCTGATCTTTTTATGAAGAAATTTAAATCTTACCTTGTCTATTTTTGGCAATATTA
TTTTCATTTTTGGTCTGAGCCTAATAGGTTTCATAGAAACCAATTCTCTTATTATTCGTT
CTACTTTATCGGTTATTTTATAAGTGTCAAAATAAATTACTTGGTGGTAAGGAGTCAAAT
ACTAGAGGATTCTATATTAATAGATACT-CTTATTAAGA-GATTTGATACTTTAGTT-CC
AGTCCTT--TCTCT-CATTAAAT-CATTGTCTAAAGCTTC
>Carex_monotropa|NAT|spm00000215|Ceratocystis
GCATGTCS------------GGCTCCCTGCACTTTT-GGTGCGGCCAACCG-AACAT-AG
GGC-TGTCTC-TTCACT-GT-CCCTCC-CGTC---A--TTG--RACATG-TTGTGGTTGG
GGAT--TC-TTCCGATCGGTTGCCTG-TGCGGTTCTACCCTC-T-TGTGGGTAGCGAAGT
CGTCCC-TTAATG--G-ATA---ATTGCTTG-CC-CT-T---ATGACA-TTTTT-GTG--
TT-GTTTAGG-C-AGCCGAAATG-TTGGC-GAAATCCTTGTGT--TGGCGC---G-TGGT
CGAA-TG-CTGTG-TTGCTATCACTTGGATTT-TTGCCGGCTCTCACGGATG-CGGTGCC
T-AGTGC--TAGC-TCTGCGTGAC--TT--T--G-TCCCGCAGACTTC-GGG-AGGTCCC
-TT------G-------TMC-GAACC--------ATT--GCTC-TTATA--CGCC-GTCT
TGTCGTGTCGCC-ACCGCGGCGCG-CAGATCGT------GTT------C-----------
-------------T----TBCGT-GCAGTCC-G---TGACAGCGCGTT-A--GAACAGA-
AGTG---TCCGGAGC-------GTGGTC-TTGTGC-AG-GTGGG--GTGC--CTCTCCA-
----A-TC---GTATGAGC-AGCGATTTCSGG--TTTGCGTCA-CGCGAAG--------G
-----C------C----C-----G-CCCAT-CC-GGGTCGGTGCTGGA-G-C--TGA---
------------------------------------------------------------
------------------------------------------------------------
------------------------------------------------------------
------------------------------------------------------------
------------------------------------------------------------
------------------------------------------------------------
------------------------------------------------------------
------------------------------------------------------------
------------------------------------------------------------
------------------------------------------------------------
------------------------------------------------------------
------------------------------------------------------------
------------------------------------------------------------
ATTCTTATGTAT-CAGAATATGAGTTTTTATTCCT-GTTTTTTCGTAAAAAATCTTCTTG
TTTACGATTAATATCTTTTAGAAGCTTTCTTGAAAGAATTTACTTC------------TA
TGGAAAAATAGAACATTTTAGAATAGTGCATCATGTTTTTTTGAAGAAAACTTTATGGAT
CTTCACAGATCCTCTCATGCACTATTTTCGATATCAAGGTAAAGCTATTCTAGCATCAAA
AGGGGCTGATCTTTTTATGAAGAAATTTAAATCTTACCTTGTCTATTTTTGGCAATATTA
TTTTCATTTTTGGTCTGAGCCTAATAGGTTTCATAGAAACCAATTCTTTTATTATTCGTT
CTACTTTATCGGTTATTTTATAAGTGTCAAAATAAATTACTTGGTGGTAAGGAGTCAAAT
ACTAGAGGATTCTATATTAATAGATACT-CTTATTAAGA-GATTTGATACTTTAGTT-CC
AGTCCTT--CCTCT-CATTAAAT-CATTGTCTAAAGCTTC
>Carex_demissa|NSC|spm00001948|Ceratocystis
GCATGTCG------------GGCTCCCTGCACTTTT-GGTGCGGCCAACCG-AACAT-AG
GGC-TGTCTC-TTCACT-CT-CCCTCC-CGTC---A--TTG--AACATG-TCGTGGTCGG
GGAT--TC-TTCCGATCGGTTGCCTG-TGCGGTTCTACCCTC-T-TGTGGGTAGCRAAGT
CGTCCC-TTGATG--G-ATA---ATTGCTTG-CC-CA-T---ATGACA-TTTTT-GTG--
TC-GTTTGGG-C-AGCCGAAATG-TTGGC-GAAATCCTTGTGT--TGGCGC---G-TGGT
CGAA-TG-CTGTG-TTGCTTTCACTTGGATTT-TTGCCGGCTCTCACGGATG-CGGTGCC
T-AGTGC--TAGC-TCTGTGGGAC--TT--T--G-TCCCGCAGACTTC-GGG-AGGTCCC
-TT------G-------TAC-GAACC--------ATT--GCTC-TTATA--TGCC-GTCT
TGTCGTGTCGCC-ACCGCGGCGCG-CAGATCGT------GTT------C-----------
-------------T----TTCGT-GCAGTCC-G---TGACAGCGCGTT---AGAACAGA-
AGTG---TCCGGAGC-------GTGGTC-TTGTGC-AG-GTGGG--GTGC--CTCTCCG-
----A-TC---GTATGAGT-AGCGATTTCCGG--TTTGCGTCA-CGYGAAG--------G
-----C------C----C-----G-CCCGT-CC-GGGTCGGTGCTGGA-G-C--CGATTG
CC-TTTCC---AAAAACAC-GACC-G-T-CGAAC-ACG-T--G-ACAG--AAC--G-C-T
G-CC-GC-GG-AGGCGC------------------------------CCGCC--------
--GC-CTCCT-C-GG---CCCCACCGGCCT-CCTCCCTC-TCG-CCTTT--C----GGGC
--GCGTTGGTTGCTGGTCGGAATACGGCGCGGGATGA--CGCCAAGGAA--CACGAT--A
A--AGCGGAGGCACCGGC--GAGCCGCT--C-----AAGGGCT-CTGT-C----GG-T--
---CGC--C-AAGGC-----CA-A--C---------A----AAA---AA----AATACGA
CTCTCGGCAACGGATATCTCGGCTCTCGCATCGATGAAGAACGTAGCGAAATGCGATACG
TGGTGTGAATTGCAGAATCCCGTGAACCATCGAGTCTTTGAACGCAAGTTGCGCCCGAGG
GACCCTCCCGAGGGCACGCCTGCCTCATGGGCGTTAGAAGCCCATCCACGCTCGG-T-TG
-------C-----CTAAC--------CA--------------------A-C--------G
GC----AG---AGATGCGGACATTGGCCCTCCGAACCGC-GAGGCGCGGTGGGCCTAAGT
GTGCGGCC-GTCGTA-CGTGGCCGGGAGCGGCG-AGTGGTGGGC--T--A--CTGCGCGC
GTCG-CCCCGAG-CCCCGTACCGA-CGCATGGCCCTGTA-CG-ACCCCAT-AACGAGGAG
ATTCTTATGTAT-CAGAATATGAGTTTTTATTCCT-GTTTTTTCGTAAAAAATCTTCTTG
TTTACGATTAATATCTTTTAGAAGCTTTCTTGAAAGAATTTACTTC------------TA
TGGAAAAATAGAACATTTTAGAATAGTGCATCATGTTTTTTTGAAGAAAACTTTATGGAT
CTTCACAGATCCTCTCATGCACTATCTTCGATATCAAGGTAAAGCTATTCTAGCATCAAA
AGGGGCTGATCTTTTTATGAAGAAATTTAAATCTTACCTTGTCTATTTTTGGCAATATTA
TTTTCATTTTTGGTCTGAGCCTAATAGGTTTCATAGAAACCAATTCTTTTATTATTCGTT
CTACTTTATCGGTTATTTTATAAGTGTCAAAATAAATTACTTGGTGGTAAGGAGTCAAAT
ACTAGAGGATTCTATATTAATAGATACT-CTTATTAAGA-GATTTGATACTTTAGTT-CC
AGTCCTT--CCTCT-CATTAGAT-CATTGTCTAAAGCTTC
>Carex_cryptolepis|ILL|spm00001730|Ceratocystis
GCAWGTCG------------GGCTCCCTGCACTTTT-GGTGCGGCCAACCG-AACAT-AG
GGC-TGTCTC-TTCACT-CT-CCCTCC-CGTC---A--TTG--AACATG-TCGTGGTCGG
GGAT--TC-TTCCGATCGGTTGCCTG-TGCGGTTCTACCCTC-T-TGTGGGTAGCGAAGT
CGTCCC-TTGATG--G-ATA---ATTGCTTG-CC-CA-T---ATGACA-TTTTT-GTG--
TC-GTTTGGG-C-AGCCGAAATG-TTGGC-GAAATCCTTGTGT--TGGCGC---G-TGGT
CGAA-TG-CTGTG-TTGCTTTCACTTGGATTT-TTGCCGGCTCTCACGGATG-CGGTGCC
T-AGTGC--TAGC-TCTGTGGGAC--TT--T--G-TCCCGCAGACTTC-GGG-AGGTCCC
-TT------G-------TAC-GAACC--------ATT--GCTC-TTATA--TGCC-GTCT
TGTCGTGTCGCC-ACCGCGGTGCG-CAGATCGT------GTT------C-----------
-------------T----TTCGT-GCAGTCC-G---TGACAGCGCGTT---AGAACAGA-
AGTG---TCCGGAGC-------GTGGTC-TTGTGC-AG-GTGGG--GTGC--CTCTCCG-
----A-TC---GTATGAGY-AGCGATTTCCGG--TTTGCGTCA-CGTGAAG--------G
-----C------C----C-----G-CCCGT-CC-GGGTCGGTGCTGGA-G-C--CGATTG
CC-TTTCC---AAAAACAC-GACC-G-T-CGAAC-ACG-T--G-ACAG--AAT--G-C-T
A-CC-GC-GG-AGGCGC------------------------------CCGCC--------
--GC-CTCCT-C-GG---CCCCACCGGCCT-CCTCCCTC-TCG-CCTTT--C----GGGC
--GCGTTGGTTGCTGGTCGGAATACGGCGCGGGATGA--CGCCAAGGAA--CACGAT--A
A--AGCGGAGGCACCGGC--GAGCCGCT--C-----AAGGGCT-CTGT-C----GG-T--
---CGC--C-AAGGC-----CA-A--C---------A----AAA---AA----AATACGA
CTCTCGGCAACGGATATCTCGGCTCTCGCATCGATGAAGAACGTAGCGAAATGCGATACG
TGGTGTGAATTGCAGAATCCCGTGAACCATCGAGTCTTTGAACGCAAGTTGCGCCCGAGG
GACCCTCCCGAGGGCACGCCTGCCTCATGGGCGTTAGAAGCCCATCCACGCTCGG-T-TG
-------C-----CTAAC--------CA--------------------A-C--------G
GC----AG---AGATGCGGACATTGGCCCTCCGAACCGC-GAGGCGCGGTGGGCCTAAGT
GTGCGGCC-GTCGTA-CGTGGCCGGGAGCGGCG-AGTGGTGGGC--T--A--CTGCGCGC
GTCG-CCCCGAG-CCCCGTACCGA-CGCATGGCCCTGTA-CG-ACCCCAT-AACGAGGAG
ATTCTTATGTAT-CAGAATATGAGTTTTTATTCCT-GTTTTTTCGTAAAAAATCTTCTTG
TTTACGATTAATATCTTTTAGAAGCTTTCTTGAAAGAATTTACTTC------------TA
TGGAAAAATAGAACATTTTAGAATAGTGCATCATGTTTTTTTGAAGAAAACTTTATGGAT
CTTCACAGATCCTCTCATGCACTATCTTCGATATCAAGGTAAAGCTATTCTAGCATCAAA
AGGGGCTGATCTTTTTATGAAGAAATTTAAATCTTACCTTGTCTATTTTTGGCAATATTA
TTTTCATTTTTGGTCTGAGCCTAATAGGTTTCATAGAAACCAATTCTTTTATTATTCGTT
CTACTTTATCGGTTATTTTATAAGTGTCAAAATAAATTACTTGGTGGTAAGGAGTCAAAT
ACTAGAGGATTCTATATTAATAGATACT-CTTATTAAGA-GATTTGATACTTTAGTT-CC
AGTCCTT--CCTCT-CATTAGAT-CATTGTCTAAAGCTTC
>Carex_derelicta|CZE|spm00003350|Ceratocystis
GCATGTCG------------GGCTCCCTGCACTTTT-GGTGCGGCCAACCG-AACAT-AG
GGC-TGTCTC-TTCACT-CT-CCCTCC-CGTC---A--TTG--AACATG-TCGTGGTCGG
GGAT--TC-TTYCGATCGGTTGCCTG-TGCGGTTCTACCCTC-T-TGTGGGTAGCGAAGT
CGTCCC-TTGATG--G-ATA---ATTGCTTG-CC-CA-T---ATGACA-TTTTT-GTG--
TC-GTTTGGG-C-AGCCGAAATG-TTGGC-GAAATCCTTGTGT--TGGCGC---G-TGGT
CGAA-TG-CTGTG-TTGCTTTCACTTGGATTT-TTGCCGGCTCTCACGGATG-CGGTGCC
T-AGTGC--TAGC-TCTGTGGGAC--TT--T--G-TCCCGCAGACTTC-GGG-AGGTCCC
-TT------G-------TAC-GAACC--------ATT--GCTC-TTATA--TGCC-GTCT
TGTCGTGTCGCC-ACCGCGGCGCG-CAGATCGT------GTT------C-----------
-------------T----TTCGT-GCAGTCC-G---TGACAGCGCGTT---AGAACAGA-
AGTG---TCCGGAGC-------GTGGTC-TTGTGC-AG-GTGGG--GTGC--CTCTCCG-
----A-TC---GTATGAGT-AGCGATTTCCGG--TTTGCGTCA-CGTGAAG--------G
-----C------C----C-----G-CCCGT-CC-GGGTCGGTGCTGGA-G-C--CGATTG
CC--TTTC----AAAACAC-GACC-G-T-CGAAC-GCG-T--G-ACAG--AAT--G-C-T
A-CC-GC-GG-AGGCGC------------------------------CCGCC--------
--GC-CTCCT-C-GG---CCCCACCGGCCT-CCTCCCTC-TCG-CCTTT--C----GGGC
--GCGTTGGTTGCTGGTCGGAATACGGCGCGGGATGA--CGCCAAGGAA--CACGAT--A
A--AGCGGAGGCACCGGC--GAGCCGCT--C-----AAGGGCT-CTGT-C----GG-T--
---CGC--C-AAGGC-----CA-A--C---------A----AAA---AA----AATACGA
CTCTCGGCAACGGATATCTCGGCTCTCGCATCGATGAAGAACGTAGCGAAATGCGATACG
TGGTGTGAATTGCAGAATCCCGTGAACCATCGAGTCTTTGAACGCAAGTTGCGCCCGAGG
GACCCTCCCGAGGGCACGCCTGCCTCATGGGCGTTAGAAGCCCATCCACGCTCGG-T-TG
-------C-----CTAAC--------CA--------------------A-C--------G
GC----AG---AGATGCGGACATTGGCCCTCCGAACCGC-GAGGYGCGGTGGGCCTAAGT
GTGCGGCC-GTCGTA-CGTGGCCGGGAGCGGCG-AGTGGTGGGC--T--A--CTGCGCGC
GTCG-CCCCGAG-CCCCGTACCGA-CGCATGGCCCTGTA-CG-ACCCCAT-AACGAGGAG
ATTCTTATGTAT-CAGAATATGAGTTTTTATTCCT-GTTTTTTCGTAAAAAATCTTCTTG
TTTACGATTAATATCTTTTAGAAGCTTTCTTGAAAGAATTTACTTC------------TA
TGGAAAAATAGAACATTTTAGAATAGTGCATCATGTTTTTTTGAAGAAAACTTTATGGAT
CTTCACAGATCCTCTCATGCACTATCTTCGATATCAAGGTAAAGCTATTCTAGCATCAAA
AGGGGCTGATCTTTTTATGAAGAAATTTAAATCTTACCTTGTCTATTTTTGGCAATATTA
TTTTCATTTTTGGTCTGAGCCTAATAGGTTTCATAGAAACCAATTCTTTTATTATTCGTT
CTACTTTATCGGTTATTTTATAAGTGTCAAAATAAATTACTTGGTGGTAAGGAGTCAAAT
ACTAGAGGATTCTATATTAATAGATACT-CTTATTAAGA-GATTTGATACTTTAGTT-CC
AGTCCTT--CCTCT-CATTAGAT-CATTGTCTAAAGCTTC
>Carex_flava|NFL|spm00001483|Ceratocystis
GCATGTCG------------GGCTCCCTGCACTTTT-GGTGCGGCCAACCG-AACAT-AG
GGC-TGTCTC-TTCACT-CT-CCCTCC-CGTC---A--TTG--AACATG-TCGTGGTCGG
GGAT--TC-TTCCGATCGGTTGCCTG-TGCGGTTCTACCCTC-T-TGTGGGTAGCGAAGT
CGTCCC-TTGATG--G-ATA---ATTGCTTG-CC-CA-T---ATGACA-TTTTT-GTG--
TC-GTTTGGG-C-AGCCGAAATG-TTGGC-GAAATCCTTGTGT--TGGCGC---G-TGGT
CGAA-TG-CTGTG-TTGCTTTCACTTGGATTT-TTGCCGGCTCTCACGGATG-CGGTGCC
T-AGTGC--TAGC-TCTGTGGGAC--TT--T--G-TCCCGCAGACTTC-GGG-AGGTCCC
-TT------G-------TAC-GAACC--------ATT--GCTC-TTATA--TGCC-GTCT
TGTCGTGTCGCC-ACCGCGGCGCG-CAGATCGT------GTT------C-----------
-------------T----TTCGA-GCAGTCC-G---TGACAGCGCGTT-A--GAACAGA-
AGTG---TCCGGAGC-------GTGGTC-TTGTGC-AG-GTGGG--GTGC--CTCTCCG-
----A-TC---GTATGAGT-AGCGATTTCCGG--TTTGCGTCA-CGTGAAG--------G
-----C------C----C-----G-CCCGT-CC-GGGTCGGTGCTGGA-G-C--CGATTG
CC-TTTCC---AAAAACAC-GACC-G-T-TGAAC-ACG-T--G-ACAG--AAT--G-C-T
G-CC-GC-GG-AGGCGC------------------------------CCGCC--------
--GC-CTCCA-C-GG---CCCCACCGGCCT-CCTCCCTC-TCG-CCTTT--C----GGGT
--GCGTTGGTTGCTGGTCGGAATACGGCGCGGGATGA--CGCCAAGGAA--CACGAT--A
A--AGCGGAGGCACCGGC--GAGCCGCT--C-----AAGGGCT-CTGT-C----GG-T--
---CGC--C-AAGGC-----CA-A--C------AAAA----AAA----A----AATATGA
CTCTCGGCAACGGATATCTCGGCTCTCGCATCGATGAAGAACGTAGCGAAATGCGATACG
TGGTGTGAATTGCAGAATCCCGTGAACCATCGAGTCTTTGAACGCAAGTTGCGCCCGAGG
GACCCTCCCGAGGGCACGCCTGCCTCATGGGCGTTAGAAGCCCATCCACGCTCGG-T-TG
-------C-----CTAAC--------CA--------------------A-C--------G
GC----AG---AGATGCGGACATTGGCCCTCCGAACCGC-GAGGCGCGGTGGGCCTAAGT
GTGCGGCC-GTCGTA-CGTGGCCGGGAGCGGCG-AGTGGTGGGC--T--A--CTGCGCGC
GTCG-CCCCGAG-CCCCGTACCGA-CGCAGGGCCCTGTA-CG-ACCCCAT-AACGAGGAG
ATTCTTATGTAT-CAGAATATGAGTTTTTATTCCT-GTTTTTTCGTAAAAAATCTTCTTG
TTTACGATTAATATCTTTTAGAAGCTTTCTTGAAAGAATTTACTTC------------TA
TGGAAAAATAGAACATTTTAGAATAGTGCATCATGTTTTTTTGAAGAAAACTTTATGGAT
CTTCACAGATCCTCTCATGCACTATCTTCGATATCAAGGTAAAGCTATTCTAGCATCAAA
AGGGGCTGATCTTTTTATGAAGAAATTTAAATCTTACCTTGTCTATTTTTGGCAATATTA
TTTTCATTTTTGGTCTGAGCCTAATAGGTTTCATAGAAACCAATTCTTTTATTATTCGTT
CTACTTTATCGGTTATTTTATAAGTGTCAAAATAAATTACTTGGTGGTAAAGAGTCAAAT
ACTAGAGGATTCTATATTAATAGATACT-CTTATTAAGA-GATTTGATACTTTAGTT-CC
AGTCCTT--CCTCT-CATTAGAT-CATTGTCTAAAGCTTC
>Carex_viridula|KGZ|spm00003481|Ceratocystis
GCATGTCG------------GGCTCCCTGCACTTTT-GGTGCGGCCAACCG-AACAT-AG
GGC-TGTCTC-TTCACT-CT-CCCTCC-CGTC---A--TTG--AACATG-TCGTGGTTGG
GGAT--TC-TTCCGATCGGTTGCCTG-TGCGGTTCTACCCTC-T-TGTGGGTAGCGAAGT
CGTCCC-TTGATG--G-ATA---ATTGCTTG-CC-CA-T---ATGACA-TTTTT-GTG--
TC-GTTTGGG-C-AGCCGAAATG-TTGGC-GAAATCCTTGTGT--TGGCGC---G-TGGT
CGAA-TG-CTGTG-TTGCTTTCACTTGGATTT-TTGCCGGCTCTCACGGATG-CGGTGCC
T-AGTGC--TAGC-TCTGTGGGAC--TT--T--G-TCCCGCAGACTTC-GGG-AGGTCCC
-TT------G-------TAC-GAACC--------ATT--GCTC-TTATA--TGCC-GTCT
TGTCGTGTCGCC-ACCGCGGCGCG-CAGATCGT------GTT------C-----------
-------------T----TTCGT-GCAGTCC---G-TGACAGCGCGTT---AGAACAGA-
AGTG---TCCGGAGC-------GTGGTC-TTGTGC-AG-GTGGG--GTGC--CTCTCCG-
----A-TC---GTATGAGT-AGCGATTTCCGG--TTTGCGTCA-CGTGAAG--------G
------------C----C---C-G-CCCGT-CC-GGGTCGGTGCTGGA-G-C--CGATTG
CC-TTTCC----AAAACAC-GACC-G-T-CGAAC-GCG-T--G-ACAG--AAT--G-C-T
A-CC-GC-GG-AGGCGC------------------------------CCGCC--------
--GC-CTCCT-C-GG---CCCCACCGGCCT-CCTCCCTC-TCG-CCTTT--C----GGGC
--GCGTTGGTTGCTGGTCGGAATACGGCGCGGGATGA--CGCCAAGGAA--CACGAT--A
A--AGCGGAGGCACCGGY--GAGCCGCT--C-----AAGGGCT-CTGT-C----GG-T--
---CGC--C-AAGGC-----CA-A--C---------A----AAA---AA----AATACGA
CTCTCGGCAACGGATATCTCGGCTCTCGCATCGATGAAGAACGTAGCGAAATGCGATACG
TGGTGTGAATTGCAGAATCCCGTGAACCATCGAGTCTTTGAACGCAAGTTGCGCCCGAGG
GACCCTCCCGAGGGCACGCCTGCCTCATGGGCGTTAGAAGCCCATCCACGCTCGG-T-TG
-------C-----CTAAC--------CA--------------------A-C--------G
GC----AG---AGATGCGGACATTGGCCCTCCGRACCRC-GAGGCGCGGTGGGCCTAAGT
GTGCGGCC-GTCGTA-CGTGGCCGGGAGCGGCG-AGTGGTGGGC--T--A--CTGCGCGC
GTCG-CCCCGAG-CCCCGTACCGA-CGCATGGCCCTGTA-CG-ACCCCAT-AACGAGGAG
------------------------------------------------------------
------------------------------------------------------------
------------------------------------------------------------
------------------------------------------------------------
------------------------------------------------------------
------------------------------------------------------------
------------------------------------------------------------
------------------------------------------------------------
----------------------------------------
>Carex_larensis|VEN|spm00000601|Ceratocystis
GCATGTCG------------GGCTCCCTGCACTTTT-GGTGCGGCCAACCG-AACAT-AG
GGC-TGTCTC-TTCACT-CT-CCCTCC-CGTC---A--TTG--AACATG-TCGTGGTCGG
GGAT--TC-TTCCGATCGGTTGCCTG-TGCGGTTCTACCCTC-T-TGTGGGTAGCGAAGT
CGTCCC-TTGATG--G-ATA---ATTGCTTG-CC-CA-T---ATGACA-TTTTT-GTG--
TC-GTTTGGG-C-AGCCGAAATG-TTGGC-GAAATCCTTGTGT--TGGCGC---G-TGGT
CGAA-TG-CTGTG-TTGCTTTCACTTGGATTT-TTGCCGGCTCTCACGGATG-CGGTGCC
T-AGTGC--TAGC-TCTGTGGGAC--TT--T--G-TCCCACATACTTC-GGG-AGGTCCC
-TT------G-------TAC-GAACC--------ATT--GCTC-TTATA--TGCC-GTCT
TGTCGTGTCGCC-ACCGCGGCGCG-CAGATCGT------GTT------C-----------
-------------T----TTCGT-GCAGTCC-G---TGACAGCGCGTT---AGAACAGA-
AGTG---TCCGGAGC-------GTGGTC-TTGTGC-AG-GTGGG--GTGC--CTCTCCG-
----A-TC---GTATGAGT-AGCGATTTCCGG--TTTGCGTCA-CGTGAAG--------G
-----C------C----C-----G-CCCGT-CC-GGGTCGGTGCTGGA-G-C--CGATTG
CC-TTTCC---AAAAACAC-GACC-G-T-CGAAC-ACG-T--G-ACAG--AAC--G-C-T
G-CC-GC-GG-AGGCGC------------------------------CCGCC--------
--GC-CTCCT-C-GG---CCCCACCGGCCT-CTTCCCTC-TCG-CCTTC-------GGGC
--GCGTTGGTTGCTGGTCGGAATACGGCGCGGGATGA--CGCCAAGGAA--CACGAT--A
A--AGCGGAGGCACCGGC--GAGCCGCT--C-----AAGGGCT-CTGT-C----GG-T--
---CGC--C-AAGGC-----CA-A--C---------A----AAA---AA----AATACGA
CTCTCGGCAACGGATATCTCGGCTCTCGCATCGATGAAGAACGTAGCGAAATGCGATACG
TGGTGTGAATTGCAGAATCCCGTGAACCATCGAGTCTTTGAACGCAAGTTGCGCCTGAGG
GACCCTCCCGAGGGCACGCCTGCCTCATGGGCGTTAGAAGCCCATCCACGCTCGG-T-TG
-------C-----CTAAC--------CA--------------------A-C--------G
GC----AG---AGATGCGGACATTGGCCCTCCGAACCGC-GAGGCGCGGTGGGCCTAAGT
GTGCGGCC-GTCGTA-CGTGGCCGGGAGCGGCC-AGTGGTGGGC--T--A--CTGCGCGC
GTCG-CCCCGAG-CCCCGTACCGA-CGCATGGCCCTGTA-CG-ACCCCAT-AACGAGGAG
ATTCTTATGTAT-CAGAATATGAGTTTTTATTCCT-GTTTTTTCGTAAAAAATCTTCTTG
TTTACGATTAATATCTTTTAGAAGCTTTCTTGAAAGAATTTACTTC------------TA
TGGAAAAATAGAACATTTTAGAATAGTGCATCATGTTTTTTTGAAGAAAACTTTATGGAT
CTTCACAGATCCTCTCATGCACTATCTTCGATATCAAGGTAAAGCTATTCTAGCATCAAA
AGGGGCTGATCTTTTTATGAAGAAATTTAAATCTTACCTTGTCTATTTTTGGCAATATTA
TTTTCATTTTTGGTCTGAGCCTAATAGGTTTCATAGAAACCAATTCTTTTATTATTCGTT
CTACTTTATCGGTTATTTTATAAGTGTCAAAATAAATTACTTGGTGGTAAGGAGTCAAAT
ACTAGAGGATTCTATATTAATAGATACT-CTTATTAAGA-GATTTGATACTTTAGTT-CC
AGTCCTT--CCTCT-CATTAGAT-CATTGTCTAAAGCTTC
>Carex_sagei|AGS|spm00000548|Ceratocystis
GCATGTCG------------GGCTCCCTGCACTTTT-GGTGCGGCCAACCG-AACAT-AG
GGC-TGTCTC-TTCACT-CT-CCCTCC-CGTC---A--TTG--AACATG-TCGTGGTCGG
GGAT--TC-TTCCGATCGGTTGCCTG-TGCGGTTCTACCCTC-T-TGTGGGTAGCGAAGT
CGTCCC-TTGATG--G-ATA---ATTGCTTG-CC-CA-T---ATGACA-TTTTT-GTG--
TC-GTTTGGG-C-AGCCGAAATG-TTGGC-GAAATCCTTGTGT--TGGCGC---G-TGGT
CGAA-TG-CTGTG-TTGCTTTCACTTGGATTT-TTGCCGGCTCTCACGGATG-CGGTGCC
T-AGTGC--TAGC-TCTGTGGGAC--TT--T--G-TCCCACAGACTTC-GGG-AGGTCCC
-TT------G-------TAC-GAACC--------ATT--GCTC-TTATA--TGCC-GTCT
TGTCGTGTCGCC-ACCGCGGCGCG-CAGATCGT------GTT------C-----------
-------------T----TTCGT-GCAGTCC---G-TGACAGCGCGTT---AGAACAGA-
AGTG---TCCGGAGC-------GTGGTC-TTGTGC-AG-GTGGG--GTGC--CTCTCCG-
----A-TC---GTATGAGT-AGCGATTTCCGG--TTTGCGTCA-CGTGAAG--------G
------------C----C---C-G-CCCGT-CC-GGGTCGGTGCTGGA-G-C--CGATTG
CC-TTTCC---AAAAACAC-GACC-G-T-CGAAC-ACG-T--G-ACAG--AAT--G-C-T
A-CC-GC-GG-AGGCGC------------------------------CCGCC--------
--GC-CTCCT-C-GG---CCCCACCGGCCT-CCTCCCTC-TCG-CCTTT--C----GGGC
--GCGTTGGTTGCTGGTCGGAATACGGCGCGGGATGA--CGCCAAGGAA--CACGAT--A
A--AGCGGAGGCACCGGC--GAGCCGCT--C-----AAGGGCT-CTGT-C----GG-T--
---CGC--C-AAGGC-----CA-A--C---------A----AAA---AA----AATACGA
CTCTCGGCAACGGATATCTCGGCTCTCGCATCGATGAAGAACGTAGCGAAATGCGATACG
TGGTGTGAATTGCAGAATCCCGTGAACCATCGAGTCTTTGAACGCAAGTTGCGCCCGAGG
GACCCTCCCGAGGGCACGCCTGCCTCATGGGCGTTAGAAGCCCATCCACGCTCGG-T-TG
-------C-----CTAAC--------CA--------------------A-C--------G
GC----AG---AGATGCGGACATTGGCCCTCCGAACCGC-GAGGCGCGGTGGGCCTAAGT
GTGCGGCC-GTCGTA-CGTGGCCGGGAGCGGCG-AGTGGTGGGC--T--A--CTGCGCGC
GTCG-CCCCGAG-CCCCGTACCGA-CGCATGGCCCTGTA-CG-ACCCCAT-AACGAGGAG
ATTCTTATGTAT-CAGAATATGAGTTTTTATTCCT-GTTTTTTCGTAAAAAATCTTCTTG
TTTACGATTAATATCTTTTAGAAGCTTTCTTGAAAGAATTTACTTC------------TA
TGGAAAAATAGAACATTTTAGAATAGTGCATCATGTTTTTTTGAAGAAAACTTTATGGAT
CTTCACAGATCCTCTCATGCACTATCTTCGATATCAAGGTAAAGCTATTCTAGCATCAAA
AGGGGCTGATCTTTTTATGAAGAAATTTAAATCTTACCTTGTCTATTTTTGGCAATATTA
TTTTCATTTTTGGTCTGAGCCTAATAGGTTTCATAGAAACCAATTCTTTTATTATTCGTT
CTACTTTATCGGTTATTTTATAAGTGTCAAAATAAATTACTTGGTGGTAAGGAGTCAAAT
ACTAGAGGATTCTATATTAATAGATACT-CTTATTAAGA-GATTTGATACTTTAGTT-CC
AGTCCTT--CCTCT-CATTAGAT-CATTGTCTAAAGCTTC
>Carex_lutea|NCA|spm00001765|Ceratocystis
GCATGTCG------------GGCTCCCTGCACTTTT-GGTGCGGCCAACCG-AACAT-AG
GGC-TGTCTC-TTCACT-CT-CTCTCC-CGTC---A--TTG--AACATG-GCGTGGTGGG
GGAT--TC-TTCCGATCGGTTGCCTG-TGCGGTTCTACCCTC-T-TGTGGGTAGCGAAGA
CGTCCC-TTGATG--G-ATA---ATTGCTTG-CC-CA-T---ATGACA-TTTTT-GTG--
TT-GTTTGGG-C-AGCCGAAATG-TTGGC-GAAATCCTTGTGT--TGGCGC---G-TGGT
CGAA-TG-CTGTG-TTGCTTTCACTTGGATTT-TTGCCGGCTCTCACGGATG-CGGTGCC
T-AGTGC--TAGC-TCTGTGGGAC--TC--T--G-TCCCGCAGACTTC-GGG-AGGTCCC
-TT------G-------TAC-GAACC--------ATT--GCTC-TTATA--CGCC-GTCT
TGTCGTGTCGCC-ACCGCGGTGCG-CAGATCGT------GTT------C-----------
-------------T----TTCGT-GCAGTCC-G---TGACAGCGCGTT---AGAACAGA-
AGTG---TCCGGAGC-------GTGGTC-TTGTGC-AG-GTGGG--GTGC--CTCTCCG-
----A-TC---GTATGAGC-AGCGATTTCCGG--TTTGCGTCA-CGCGAAG--------G
-----C------C----C-----G-CCCGT-CC-GGGTCGGTGCTGGA-G-C--CGATTG
CC-TTTCC---ATAAACAC-GACC-G-T-CGAAC-ACG-T--G-ACAG--AAC--G-C-T
G-CC-GC-GG-AGGCGC------------------------------CCGCC--------
--GC-CTCCT-C-GG---CCCCACCGGCCA-CCTCCCTC-TCG-CCTTT--C----GGGC
--GCGTTGGTTGCTGGTCGGAATACGGCGCGGGATGA--CGCCAAGGTA--CACGAT--A
A--AGCGGAGGCACCGGC--GAGCCGCT--C-----AAGGGCT-CTGT-C----GG-T--
---CGC--C-GAGGC-----CA-A--C---------A----AAA---AA----AATACGA
CTCTCGGCAACGGATATCTCGGCTCTCGCATCGATGAAGAACGTAGCGAAATGCGATACG
TGGTGTGAATTGCAGAATCCCGTGAACCATCGAGTCTTTGAACGCAAGTTGCGCCCGAGG
GACCCTCCCGAGGGCACGCCTGCCTCATGGGCGTTAGAAGCCCATCCACGCTCGG-T-CG
-------C-----CTAAC--------CA--------------------A-C--------G
GT----AG---AGATGCGGACGTTGGCCCTCCGAACCGC-GAGGCGCGGTGGGCCTAAGT
GTGCGGCC-GTCGTA-CGTGGCCGGGAGCGGCG-AGTGGTGGGC--T--G--CTGCGCGC
GTCG-CCCCGAG-CCCCGTACCGA-CGCAGGGCCCTGTA-CG-ACCCCAT-AACGAGGAG
ATTCTTATGTAT-CAGAATATGAGTTTTTATTCCT-GTTTTTTCGTAAAAAATCTTCTTG
TTTACGATTAATATCTTTTAGAAGCTTTCTTGAAAGAATTTACTTC------------TA
TGGAAAAATAGAACATTTTAGAATAGTGCATCATGTTTTTTTGAAGAAAACTTTATGGAT
CTTCACAGATCCTCTCATGCACTATCTTCGATATCAAGGTAAAGCTATTCTAGCATCAAA
AGGGGCTGATCTTTTTATGAAGAAATTTAAATCTTACCTTGTCTATTTTTGGCAATATTA
TTTTCATTTTTGGTCTGAGCCTAATAGGTTTCATAGAAACCAATTCTTTTATTATTCGTT
CTACTTTATCGGTTATTTTATAAGTGTCAAAATAAATTACTTGGTGGTAAGGAGTCAAAT
ACTAGAGGATTCTATATTAATAGATACT-CTTATTAAGA-GATTTGATACTTTAGTT-CC
AGTCCTT--CCTCT-CATTAGAT-CATTGTCTAAAGCTTC
>Carex_viridistellata|NA|spm00002018|Ceratocystis
GCATGTCG------------GGCTCCCTGCACTTTT-GGTGCGGCCAACCG-AACAT-AG
GGC-TGTCTC-TTCACT-CT-CCCTCC-CGTC---A--TTG--AACATG-GCGTGGTCGG
GGAT--TC-TTCCGATCGGTTGCCTG-TGCGGTTCTACCCTC-T-TGTGGGTAGCGAAGA
CGTCCC-TTGATG--G-ATA---ATTGCTTG-CC-CA-T---ATGACA-TTTTT-GTG--
TC-GTTTGGG-C-GGCCGAAATG-TTGGC-GAAATCCTTGTGT--TGGCGC---G-TGGT
TGAA-TG-CTGTG-TTGCTTTCGCTTGGATTT-TTGTCGGCTCTCACGGATG-CGGTGCC
T-AGTGC--TAGC-TCTGTGGGAC--TC--T--G-TCCCGTAGACTTC-GGG-AGGTCCC
-TT------G-------TAC-GAACC--------ATT--GCTC-TTATA--CGCC-GTCT
TGTCGTGTCGCC-ACCGCGGTGCG-CAGATCGT------GTT------C-----------
-------------T----TTCGT-GCAGTCC-G---TGACAGCGCGTT---AGAACAGA-
AGTG---TCCGGAGC-------GTGGTC-TTGTGC-AG-GTGGG--GTGC--CTCTCCG-
----A-TC---GTATGAGC-AGCGATTTCCGG--TTTGCGTCA-CGCGAAG--------G
-----C------C----C-----G-CCCGT-CC-GGGTCGGTGCTGGA-G-C--CGATTG
CC-TTTCC---ATAAACAC-GACC-G-T-CGAAC-ACG-T--G-ACAG--AAC--G-C-T
G-CC-GC-GG-AGGCGC------------------------------CCGCC--------
--GC-CTCCT-C-GG---CCCCACCGGCCT-CCTCCCTC-TCG-CCTTT--C----GGGC
--GCGTTGGTTGCTGGTCGGAATACGGCGCGGGATGA--CGCCAAGGAA--CACGAA--A
A--AGCGGAGGCACCGGC--GAGCCGCT--C-----AAGGGCT-CTGC-C----GG-T--
---CGC--C-GAGGC-----CA-A--C---------A----AAA---GA----AATACGA
CTCTCGGCAACGGATATCTCGGCTCTCGCATCGATGAAGAACGTAGCGAAATGCGATACG
TGGTGTGAATTGCAGAATCCCGTGAACCATCGAGTCTTTGAACGCAAGTTGCGCCCGAGG
GACCCTCCCGAGGGCACGCCTGCCTCATGGGCGTTAGAAGCCCATCCACGCTCGG-T-TG
-------C-----CTAAC--------CA--------------------A-T--------G
GC----AG---AGATGCGGACGTTGGCCCTCCGAACCGC-GAGGCGCGGTGGGCCTAAGT
GTGCGGCC-GTCGTA-CGTGGCCGGGAGCGGCG-AGTGGTGGGC--T--A--CTGCGCGC
GTCG-CCCCGAG-CCCCGTACCGA-CGCAGGGCCCTGTA-CG-ACCCCCT-AACGAGGAG
ATTCTTATGTAT-CAGAATATGAGTTTTTATTCCT-GTTTTTTCGTAAAAAATCTTCTTG
TTTACGATTAATATCTTTTAGAAGCTTTCTTGAAAGAATTTACTTC------------TA
TGGAAAAATAGAACATTTTAGAATAGTGCATCATGTTTTTTTGAAGAAAACTTTATGGAT
CTTCACAGATCCTCTCATGCACTATCTTCGATATCAAGGTAAAGCTATTCTAGCATCAAA
AGGGGCTGATCTTTTTATGAAGAAATTTAAATCTTACCTTGTCTATTTTTGGCAATATTA
TTTTCATTTTTGGTCTGAGCCTAATAGGTTTCATAGAAACCAATTCTTTTATTATTCGTT
CTACTTTATCGGTTATTTTATAAGTGTCAAAATAAATTACTTGGTGGTAAGGAGTCAAAT
ACTAGAGGATTCTATATTAATAGATACT-CTTATTAAGA-GATTTGATACTTTAGTT-CC
AGTCCTT--CCTCT-CATTAGAT-CATTGTCTAAAGCTTC
>Carex_blepharicarpa|KOR|spm00000012|Aulocystis
GTATGTCG------------GGCTCCCTGCACTTTT-GGTGCGGCCAACCG-AACAT-AG
GGC-TGTCTC-TTCACT-CT-CCCTCC-CGTC---A--TTG--AACATG-TCGTGGTC-G
GGAT--GC-TTCCGATCGGTTGCCTG-TGCGGTTCTACCCTY-T-TGTGGGTAGCGAAGT
CGTCCC-TTGATG--G-ATA---TTTGCTTG-CC-CT-T---CTGACA-TTTTT-GTG--
TC-ATTCGGG-C-AGCCGAAATG-TTGAC-GAAATCCTTGTGT--TGGCGT---G-TGST
CGAA-TG-CCGTG-TCGCTATCGCTTGGATTT-TTGCCGGCTCTCACGGATG-CGGTGCC
T-AGTGC--TAGC-TCTGTGGGAC--TT--T--G-CCCCACAGACTTC-GGG-AGGTCCC
-TT------G-------TAC-GAATC--------ATT--GCTC-TTATA--CGCC-GTCT
TGTCGTGTTGCC-ACAGCGGCACG-CAGATCGT------GTT------C-----------
-------------Y----TTCGT-GC---CC---A-CAATAGCACGAT-GTYGAACATT-
AGTG---TCCGGAGC-------GTGGTC-TTGTGC-AC-GTGGA--ATGC--CTTTCCG-
----A-TC---GTATGAGC-AGCGATTTCCGG--TTTGCATCA-CGCGAAG--------G
-----C---G--C----T-----G-CCCGC-TT-GGGTCGGTGCTGGA-G-C--TGA---
------------------------------------------------------------
------------------------------------------------------------
------------------------------------------------------------
------------------------------------------------------------
------------------------------------------------------------
------------------------------------------------------------
------------------------------------------------------------
------------------------------------------------------------
------------------------------------------------------------
------------------------------------------------------------
------------------------------------------------------------
------------------------------------------------------------
------------------------------------------------------------
------------------------------------------------------------
------------------------------------------------------------
------------------------------------------------------------
------------------------------------------------------------
------------------------------------------------------------
------------------------------------------------------------
------------------------------------------------------------
------------------------------------------------------------
----------------------------------------
>Carex_hypochlora|CHN|spm00000060|Mitratae
GTATGTCG------------GGCTCCCTGCACTTTT-GGTGCGGCCAACCG-AACAT-AG
GGC-TGTCTC-TTCAYT-CT-CCCTCC-CGTC---A--TTG--AACATG-WTGTGGWY-G
GGAT--GC-TTCCGATYGGTTGCCTG-TGCGGTTCTACCCTC-T-TGTGGGTAGCGAAGT
CGTCCC-TTGATG--G-ATA---TTTGCTTG-CC-MT-T---TTGACA-TTTTT-GTG--
TC-ATTCGGG-C-AGCCGAAATG-TTGAY-GAAATCCTTGTGT--TGGTGC---G-TGGT
CGAA-TG-CTGTG-TTGCTATCGCTTGGATTT-TTGTCGGCTCTCATGGATG-CGGTGCC
T-AGTGC--TAGC-TCTGYGGGAC--TT--T--G-CCYCGYAGATTTC-GGG-AGGTCCC
-TT------G-------TAC-GAATC--------ATT--GCTC-TTATA--CGCC-GTCT
TGTCGTGTCGCC-ACCGCGGCACG-CAGATCGT------GTT------C-----------
-------------C----TTCGT-GCAGTCC---G-TGACAGCACGAT-GTCGAACATT-
AGTG---TCCGGAGC-------GTGGTC-TTGTGC-AY-GTGGA--ATGC--CTCTCCG-
----A-TC---GTATGAGC-AGCGATTTCCGG--TTTGCRTCA-CGCGAAG--------G
-----C---C--C----T-----G-CCCGT-CC-GGGTCGGTGCTGGA-G-C--TGATTG
CC-TTTCC---AAAAACAC-GACC-G-T-CGAAC-ACG-T--G-ACAG--AAT--G-C-T
G-CC-GC-GG-AGGCGC------------------------------TTGTC--------
--GC-CTCCT-C-GG---CCCCACCGGCCT-CCTCCCTC-TCG-CCTTT--C---GGGGC
--GCGTTGGTTGCTGGTTGGAATACGGCGCGGGATGA--CGCCAAGGAA--CACGAT--A
A--AGCTGAGGCGTCGGC--GAGCCGCT--C-----AAGGGCT-CTGT-C----GG-T--
---TGC--T-AAGGC-----CAAA--C---------A----AAA---AA----AATATGA
CTCTCGGCAACGGATATCTCGGCTCTCGCATCGATGAAGAACGTAGCGAAATGCGATACG
TGGTGTGAATTGCAGAATCCCGTGAACCATCGAGTCTTTGAACGCAAGTTGCGCCCGAGG
GACCCTCCCGAGGGCACGCCTGCCTCATGGGCGTTAGAAGCCCATCCACGCTCGG-T-TG
-------C-----CTATC--------TA--------------------A-C--------G
GC----AAA--AGATGCGGACATTGGCCCTCCGAACCGC-GAGGTGCGGTGGGCCTAAGT
GTGCGGCC-GTCGTA-CGTGGCCGGGAGCGGCG-AGTGGTGGGC--T--A--CTGCGCAC
GTCA-CCCCGAG-CCCCGTACCGA-CGCAGGGCCTTGTT-TG-AACCCCT-AACGAGGAG
------------------------------------------------------------
------------------------------------------------------------
------------------------------------------------------------
------------------------------------------------------------
------------------------------------------------------------
------------------------------------------------------------
------------------------------------------------------------
------------------------------------------------------------
----------------------------------------
>Carex_umbrosa|BUL|spm00000537|Mitratae
GTATGTCG------------GGCTCCCTGCACTTTT-GGTGCGGCCAACCG-AACAT-AG
GGC-TGTCTC-TTCACT-CT-CCCTCC-CGTC---A--TTG--AACATG-TTGTGGAT-G
GGAT--GC-TTCCGATCGGTTGCCTG-TGCGGTTCTACCCTC-T-TGTGGGTAGCGAAGT
CGTCCC-TTGATG--G-ATA---TTTGCTTG-CC-AT-T---TTGACA-TTTTT-GTG--
TC-ATTCCGG-C-AGCCGAAGTG-TTGAC-GAAATCCTTGTGT--TGGTGC---G-TGGT
CGAA-TG-CTGTG-TTGCTATCGCTTGGATTT-TTGTCGGCTCTCATGGATG-CGGTGCC
T-AGTGC--AAGC-TCTGTGGGAC--TT--T--G-CCTCGCAGATTTC-GGG-AGGTCCC
-TT------G-------TAC-GAATC--------ATT--GCTC-TTATA--CGCC-GTCT
TGTCGTGTCGCC-ACCGCGGCACG-CAGATCGT------GTT------C-----------
-------------C----TTCGT-GCAGTCC---G-TGACAGCACGAT-GTCGAACATT-
AGTG---TCCGGAGC-------GTGTTC-TTGTGC-AT-GTGGA--ATGC--CTCTCCG-
----T-CC---GTATGAGC-AGCGATTTCCGG--TTTGCATCA-CGCGAAG--------G
-----C---C--C----T-----G-CCCGT-CC-GGGTCGGTGCTGGA-G-C--TGATTG
CC-TTTCC----AAAACAC-GACC-G-T-CGAAC-ACG-T--G-ACAG--AAT--G-C-T
G-CC-GC-GG-AGGCGC------------------------------TTGTC--------
--GC-CTCCT-C-GG---CCCCACCGGCCT-CCTCCCTC-TCG-CCTTT--C---GGGGC
--GCGTTGGTTGCTGGTTGGAATACGGCGCGGGATGA--CGCCAAGGAA--CACGAT--A
A--AGCTGAGGCGTCGGC--GAGCCGCT--C-----AAGGGCT-CTGT-C----GG-T--
---TGC--T-AAGGC-----CAAA--C---------A----AAA---AA----AATATGA
CTCTCGGCAACGGATATCTCGGCTCTCGCATCGATGAAGAACGTAGCGAAATGCGATACG
TGGTGTGAATTGCAGAATCCCGTGAACCATCGAGTCTTTGAACGCAAGTTGCGCCCGAGG
GACCCTCCCGAGGGCACGCCTGCCTCATGGGCGTTAGAAGCCCATCCACGCTCAG-T-TG
-------C-----CTATC--------TA--------------------A-C--------G
GC----AAA--AGATGCGGACATTGGCCCTCCGAACCGC-GAGGTGCGGTGGGCCTAAGT
GTGCGGCC-GTCGTA-CGTGGCCGGGAGCGGCG-AGTGGTGGGC--T--A--CTGCGCAC
GTCA-CCCCGAG-CCCCGTACCGA-CGCAGGGCCTTGTT-TG-AACCCCT-AACGAGGAG
ATTCTTATGTAT-CAGAATATGAGTTTTTATTCCT-GTTTTTTCGTGAAAAATCTTCTTG
TTTACGATTAAGATCTTTTAGAAGCTTTCTTGAAAGAATTTACTTC------------TA
TGGAAAAATAGAACATTTTAGAATAGTGCATCATGTTTTTTTGAAGAAAACTTTATGGAT
CTTCACAGATCCTCTCATGCACTATCTTCGATATCAAGGTAAAGCTATTCTAGCATCAAA
AGGGGCTGATCTTTTTATGAAGAAATTGAAATCTTACCTTGTCTATTTTTGGCAATATTA
TTTTCATTTTTGGTCTGAGCCTAATAGGTTTCATAGAAACCAATTCTCTTATTATTCGTT
CTACTTTATCGGTTATTTTATAAGTGTCAAAATAAATTACTTGGTGGTAAGGAGTCAAAT
ACTAGAGGATTCTATATTAATAGATACT-CTTATTAAGA-GATTTGATACTTTAGTT-CC
AGTCCTT--CCTCT-CATTAAAT-CATTGTCTAAAGCTTC
>Carex_obispoensis|CAL|spm00001797|Hymenochlaenae
GCATGTCG------------GGCTCCCTGCACTTTT-GGTGCGGCCAACCG-AACAT-AG
GGC-TGTCTC-TTCACT-CT-CCCTCC-CGTC---A--TTG--AACATG-TCGTGGTC-G
GGAT--GC-TTCTGATCGGTTGCCTG-TGCGGTTCTACCCTC-T-TGTGGGTAGCGAAGT
CGTCCC-TTGATG--T-ATA--TTTTGCTTG-TCTTT-T---CTGACA-TTTTT-GTG--
TCGGTTCRGG-A-AGCCAAAATG-TTGGT-AAAATCCTTGTGT--TGGCGC---G-TGGT
CAAA-TGCCCGTG-TCTCTGTCACTTGGATTT-TTGCCGGCTCTCACGGATG-CGGTACC
T-AGTGC--TAGC-TCTGCGGGAC--TT--T--G-CTCCGTAGACTTC-GGG-AGGTCCC
-TT------G-------TAC-GAATC--------ACT--GCTC-TTATA--CGCC-GTCT
TGTCGTGTTGCC-ACCGCGGCACG-CAGATCGT------GTT------C-----------
-------------C----TTTGT-GCAGTCC---G-TGACAGCACGAT-GTTGAACATT-
AGTG---TCCGGAGC-------GTGGTC-TTGTGC-AC-GTGGA--ATGC--CTCTCCG-
----A-TC---GWATGAGC-AGCGATTTTCGG--TTCGCGTCA-CGCGAAG--------G
-----C---C--C----C-----G-CCCGT-CC-GGGTTGGTGCTGGA-G-C--TGATTG
CC-TTTCC---AAAAACAC-GACC-G-T-CGAAC-ACG-T--G-ACAG--AAT--G-C-T
G-CC-GC-GG-AGGCGC------------------------------TCGCC--------
--GC-CTCCT-C-GG---CCCCACCGGCCT-CCTCCCTC-TCG-CCCTC--C----GGGC
--GYGTTGGTTGCTGGTCGGAATACGGCGCGGGATGA--CGCCAAGGAA--CACGAT--A
A--AGCTGAGGCACCGGC--GAGCCGCA--C-----AAGGGCT-CTGT-C----GG-T--
---TGC--T-AAGGC-----CA-A--C---------A----AAA---AA----AATACGA
CTCTCGGCAACGGATATCTCGGCTCTCGCATCGATGAAGAACGTAGCGAAATGCGATACG
TGGTGTGAATTGCAGAATCCCGTGAACCATCGAGTCTTTGAACGCAAGTTGCGCCCAAGG
GACCCTCCCGAGGGCACGCCTGCCTCATGGGCGTTAGAAGCCCAACCACGCTCGG-T-TG
-------C-----CTAAC--------TA--------------------A-C--------G
GC----AAA--AGATGCGGACATTGGCCCTCCGAACCGY-GAGGCGCGGTGGGCCTAAGT
GTGCGGCC-GTCGTA-CGTGGCCGGGAGCGGCG-AGTGGTGGGC--T--A--CTGCGCAC
GTCA-CCCCGAG-CCCCGTACCGA-CTCTGGGCCTTGTT-TG-AACCCCT-AACGAGGAG
ATTCTTATGTAT-CAGAATATGAGTTTTTATTCCT-GTTTTTTCGTAAAAAATCTTCTTG
TTTACGATTAAGATCTTTCAGAAGCTTTCTTGAAAGAATTTACTTC------------TA
TGGAAAAATAGAACATTTTAGAATAGTGCATCATGTTTTTTTGAAGAAAACTTTATGGAT
CTTCACAGATCCTCTCATGCACTATCTTCGATATCAAGGTAAAGCTATTCTAGGATCAAA
AGGGGCTGATCTTTTTATGAAGAAATTGAAATATTACCTTGTCTATTTTTGGCAATATTA
TTTTCATTTTTGGTCTGAGCCTAATAGGTTTCATAGAAACCAATTCTCTTATTATTCGTT
CTACTTTATCGGTTATTTTTTAAGTGTCAAAATAAATTACTTGGTGGTAAGGAGTCAAAT
ACTAGAGGATTCTATATTAATAGATACT-CTTATTAAGA-GATTTGATACTTTAGTT-CC
AGTCCTT--CCTCT-CATTAGAT-CATTGTCTAAAGCTTC
>Carex_cherokeensis|FLA|spm00000830|Hymenochlaenae
GCATGTCG------------GGCTCCCTGCACTTTT-GGTGCGGCCAACCG-AACAT-AG
GGC-TGTCTC-TTCACT-CT-CCCTCC-CGTC---A--TTG--AACATG-TCGTGGTC-G
GGAT--GC-TTCGGATCTGTTGCCTG-TGCGGTTCTACCCTC-T-TGTGGGTAGCGAAGT
CGTCCC-TTGATG--G-ATA--TTTTGCTTG-CCTTT-T---CTGACA-TTTTT-GTG--
TC-GTTCGGG-A-AGCCGAAATG-TTGGT-AAAATCCTTGTGT--TGGCGC---G-TGGT
CAAA-TG-CCGTG-TCTCTGTCACTTGGATTT-TTGCCGGCTCTCACGGATG-CGGTGCC
T-AGTGC--TAGC-TCTGCGGGGC--TT--T--G-CTCCGCAGACTTC-GGG-AGGTCCC
-TT------G-------TAC-GAATC--------ATT--GCTC-TTATA--CGCC-GTCT
[truncated: 1,694,252 more chars]
